# Supplementary material for: VIBRANT: automated recovery, annotation and curation of microbial viruses, and evaluation of viral community function from genomic sequences
Source: Microbiome. 2020 Jun 10;8:90. doi: 10.1186/s40168-020-00867-0 (PMC7288430; doi:10.1186/s40168-020-00867-0)
Supplement: Supplementary file 2 — Additional File 1: Table S1. List of NCBI accession numbers for bacterial and archaeal genomes, plasmids, and viral genomes used in this study. [file 40168_2020_867_MOESM1_ESM.xlsx]

## Sheet: Sheet1
Supplementary Table 1. List of NCBI accession numbers for bacterial and archaeal genomes, plasmids, and viral genomes used in this study.
bacteria/archaea	plasmids	viruses	RefSeq RNA viruses	Krishnamurthy et. al. RNA viruses	RefSeq Caudovirales
AE017199.1	CP003812.1	MK250027.1	NC_001426.1	AIN000	NC_044940.1
FP565575.1	NC_018633.1	MK250026.1	NC_001890.1	AIN001	NC_042093.1
LLKK01000029.1	CP003813.1	MK250023.1	NC_019707.1	AIN002	NC_031005.2
LLKK01000028.1	CP003817.1	MK250028.1	NC_001628.1	AIN003	NC_027623.2
LLKK01000027.1	NC_018634.1	MK250021.1	NC_042071.1	AVE015	NC_031251.1
LLKK01000026.1	NC_018638.1	MK250020.1	NC_019453.1	AVE016	NC_023692.1
LLKK01000025.1	NZ_CP014325.1	MK250022.1	NC_043029.1	AVE017	NC_009877.1
LLKK01000024.1	NZ_CP038597.1	MK250025.1	NC_001417.2	AVE018	NC_043767.1
LLKK01000023.1	NZ_CP039506.1	MK250024.1	NC_042070.1	AVE019	NC_043469.1
LLKK01000022.1	NZ_CP039510.1	MK250017.1	NC_042069.1	AVE020	NC_043027.1
LLKK01000021.1	NZ_CP034946.1	MK250015.1	NC_042068.1	AVE021	NC_031041.1
LLKK01000020.1	NZ_CP035938.1	MK250018.1	NC_008294.1	AVE022	NC_028941.1
LLKK01000019.1	CP031370.1	MK250016.1	NC_002700.2	AVE023	NC_028874.1
LLKK01000018.1	NZ_CP038625.1	MK250019.1	NC_042073.1	EMS001	NC_028828.1
LLKK01000017.1	NZ_CP035089.1	MK250029.1	NC_042072.1	EMS014	NC_028784.1
LLKK01000016.1	NZ_CP038627.1	NC_023719.1	NC_012091.2	EOC000	NC_010275.2
LLKK01000015.1	NZ_CP038645.1	JN638751.1	NC_012093.1	ESE005	NC_024368.1
LLKK01000014.1	NZ_CP010398.1	NC_042013.1	NC_012092.1	ESE006	NC_024143.1
LLKK01000013.1	NZ_CP016299.1	MF403008.1	NC_028902.1	ESE007	NC_024136.1
LLKK01000012.1	MK386680.1	MF360958.1	NC_004170.1	ESE008	NC_023862.1
LLKK01000011.1	NZ_CP018257.1	MH622943.1	NC_019922.1	ESE015	NC_023716.1
LLKK01000010.1	NZ_CP040252.1	MH494197.1	NC_019920.1	ESE016	NC_023702.1
LLKK01000009.1	NZ_CP036284.1	AP018399.1	NC_004175.1	ESE017	NC_022975.1
LLKK01000008.1	NZ_CP039519.1	NC_041878.1	NC_004174.1	ESE018	NC_022324.1
LLKK01000007.1	CP031371.2	KU574722.1	NC_004173.1	ESE019	NC_011021.1
LLKK01000006.1	NZ_CP039278.1	MK327931.1	NC_004172.1	ESE020	NC_011022.1
LLKK01000005.1	NZ_CP015799.1	NC_019401.1	NC_004171.1	ESE021	NC_009817.1
LLKK01000004.1	NZ_CP017218.1	JN882285.1	NC_003716.1	ESE023	NC_023748.1
LLKK01000003.1	NZ_CP039641.1	NC_041917.1	NC_003301.1	ESE029	NC_023710.1
LLKK01000002.1	NZ_CP017219.1	KY630187.1	NC_003300.1	ESE058	NC_011267.1
LLKK01000001.1	NZ_CP038615.1	MH791411.1	NC_003299.1	ESO000	NC_042564.1
LBQB01000001.1	NZ_CP015798.1	LR596615.1	NC_003715.1	ESO001	NC_019524.2
LBQB01000002.1	NZ_CP017206.1	NC_042116.1	NC_003714.1	ESO002	NC_031245.1
LBUF02000001.1	NZ_CP038623.1	LT960551.1		ESO003	NC_029091.1
LBUF02000002.1	NZ_CP017203.1	MH383160.1		ESO010	NC_029080.1
LBUF02000003.1	NZ_CP038616.1	MK817115.1		Streptomyces_phage_phi_0_L	NC_028967.1
LBUF02000004.1	CP031370.2	LT960552.1		Streptomyces_phage_phi_0_S	NC_028930.1
LBUF02000005.1	NZ_CP015800.1	MK268344.1			NC_028863.1
LBUF02000006.1	NZ_CP017205.1	MG592671.1			NC_028822.1
LBUF02000007.1	NZ_CP015809.1	MK773491.1			NC_028789.1
LBUF02000008.1	NZ_CP036411.1	NC_025447.1			NC_027360.1
LBUF02000009.1	NZ_CP036540.1	KM507819.1			NC_025829.1
LBUF02000010.1	CP036464.1	NC_027364.1			NC_024381.1
LBUF02000011.1	CP036460.1	KC295538.1			NC_023550.1
LBUF02000012.1	MK376340.1	LT603033.1			NC_017980.1
LBUF02000013.1	MK376350.1	NC_027399.1			NC_013693.1
LBUF02000014.1	NZ_CP029200.1	AB897757.1			NC_013697.1
LBUF02000015.1	NZ_CP036547.1	NC_019526.1			NC_012419.1
LBUF02000016.1	NZ_CP033751.1	JQ513383.1			NC_011613.1
LBUF02000017.1	CP012736.1	MH588546.1			NC_011421.1
LBUF02000018.1	NZ_CP012736.1	MH588547.1			NC_011046.1
LBUF02000019.1	NZ_CP029067.1	NC_010821.1			NC_009875.1
LBUF02000020.1	NZ_CP015802.1	EU197055.1			NC_009543.1
LBUF02000021.1	NZ_CP036221.1	NC_028999.1			NC_008695.1
LBWX01000001.1	NZ_CP038867.1	HQ630627.1			NC_005284.1
LBWX01000002.1	NZ_CP017215.1	MF042360.1			NC_005178.1
LBWX01000003.1	NC_010734.1	MH588545.1			NC_004629.1
LCBL01000002.1	NZ_CP018068.1	MK552327.1			NC_042307.1
LCBL01000003.1	CP002493.1	MK599315.1			NC_042355.1
NC_000918.1	NC_017313.1	MH595538.1			NC_042354.1
NC_000962.3	NZ_CP017216.1	MK797984.1			NC_042353.1
NC_002163.1	NZ_CP019907.1	NC_016571.1			NC_042352.1
NC_002516.2	NZ_CP033700.1	JN627160.1			NC_042351.1
NC_002516	NZ_CP033693.1	NC_017972.1			NC_042350.1
NC_002937.3	LT991587.1	JQ768459.1			NC_042349.1
NC_002939.5	NZ_CP033694.1	NC_004629.1			NC_042348.1
NC_003062.2	NZ_CP014521.1	AF399011.1			NC_042346.1
NC_003062	CP019709.1	NC_019406.1			NC_042345.1
NC_003198.1	NZ_CP019709.1	JX100810.1			NC_042344.1
NC_003210.1	NZ_CP009784.1	NC_041911.1			NC_042343.1
NC_003454.1	NZ_CP007602.1	AP017924.1			NC_042342.1
NC_003888.3	AP019396.1	NC_042081.1			NC_042341.1
NC_004663.1	CP014654.1	MF805716.1			NC_042340.1
NC_004757.1	NZ_CP014654.1	KU521356.1			NC_042339.1
NC_005027.1	NZ_CP011434.1	AP019418.1			NC_042338.1
NC_005042.1	NC_003981.1	NC_041994.1			NC_042337.1
NC_005861.1	NC_007322.2	MF063068.1			NC_042336.1
NC_005863.1	CP000037.1	AP017925.1			NC_042335.1
NC_006297.1	NC_007608.1	MK689364.1			NC_042334.1
NC_006347.1	CP001059.1	MF285618.1			NC_042333.1
NC_006350.1	CP001062.1	MG655269.1			NC_042332.1
NC_007181.1	NC_010657.1	MK994515.1			NC_042331.1
NC_007205.1	NC_010660.1	MG655270.1			NC_042330.1
NC_007677.1	NC_011034.1	MK514281.1			NC_042329.1
NC_008512.1	CP001384.1	NC_041972.1			NC_042328.1
NC_008800.1	CP002492.1	KU886225.1			NC_042327.1
NC_009465.1	CP002494.1	NC_041975.1			NC_042326.1
NC_009636.1	NC_015963.1	KU886222.1			NC_042325.1
NC_010546.1	NC_017314.1	NC_042098.1			NC_042324.1
NC_011138.3	NC_017315.1	MG655268.1			NC_042323.1
NC_011297.1	NC_017319.1	MG655267.1			NC_042322.1
NC_011961.1	NC_019110.1	NC_041973.1			NC_042321.1
NC_012803.1	NC_021828.1	KU886224.1			NC_042320.1
NC_012985.3	CP003910.1	NC_041974.1			NC_042319.1
NC_013132.1	NC_022243.1	KU886223.1			NC_042318.1
NC_013194.1	CP007182.1	NC_023557.1			NC_042317.1
NC_013739.1	NC_023914.1	KF806589.1			NC_042316.1
NC_013967.1	CP005999.1	NC_042060.1			NC_042315.1
NC_014334.2	CP006000.1	JX233784.1			NC_042314.1
NC_014334	CP006001.1	MH248138.1			NC_042313.1
NC_014355.1	LN681232.1	MK552140.1			NC_042312.1
NC_014624.2	CP007150.1	MK552141.1			NC_042311.1
NC_014624	NZ_CP010381.1	NC_016163.1			NC_042310.1
NC_014815.1	NZ_CP010382.1	AJ972879.2			NC_042309.1
NC_014963.1	NZ_CP010399.1	MN102098.1			NC_042308.1
NC_015913.1	NZ_CP010400.1	MH460463.1			NC_023745.1
NC_017219.1	NZ_CP010372.1	KY984068.1			NC_017702.1
NC_017464.1	NZ_CP010378.1	MK838116.1			NC_017698.1
NC_018178.1	NZ_CP010379.1	MN131137.1			NC_017696.1
NC_019815.1	NZ_CP010380.1	KY448244.1			NC_017695.1
NC_020449.1	NZ_CP010393.1	KF147891.1			NC_028876.2
NC_021487.1	NZ_CP010394.1	NC_022096.1			NC_031269.1
NZ_AP017459.1	NZ_CP010395.1	LT598654.1			NC_031266.1
NZ_AP017460.1	NZ_CP010374.1	KT895374.1			NC_031262.1
NZ_AP017461.1	NZ_CP010369.1	MH389777.1			NC_031261.1
NZ_AP017462.1	NZ_CP008930.1	MH460462.1			NC_031243.1
NZ_AP018724.1	NZ_CP008932.1	MH460460.1			NC_031233.1
NZ_AP019791.1	NZ_CP008933.1	MH460461.1			NC_031226.1
NZ_AP019801.1	NZ_CP007529.1	GU071092.1			NC_031281.1
NZ_BBJQ01000001.1	NZ_CP007599.1	NC_006883.2			NC_031118.1
NZ_BCWI01000001.1	KM922672.1	AY939844.2			NC_031061.1
NZ_CP003679.1	NZ_CP009783.1	NC_043027.1			NC_030943.1
NZ_CP007139.1	NZ_CP005999.1	MF360957.1			NC_028961.1
NZ_CP008796.1	NZ_CP006000.1	HQ632825.1			NC_028953.1
NZ_CP009415.1	NZ_CP006001.1	NC_031039.1			NC_028946.1
NZ_CP009689.1	NZ_CP007182.1	KU878088.1			NC_028937.1
NZ_CP009690.1	NZ_CP010893.1	MH221129.1			NC_028923.1
NZ_CP009691.1	NZ_CP010894.1	KT919973.1			NC_028910.1
NZ_CP009692.1	NZ_CP010574.1	KT919972.1			NC_028889.1
NZ_CP010311.1	NZ_CP010575.1	NC_028829.1			NC_028844.1
NZ_CP010552.1	NZ_CP010576.1	KP671755.1			NC_028842.1
NZ_CP011097.1	NZ_CP009564.1	MK568540.1			NC_028823.1
NZ_CP011454.1	NZ_CP009563.1	NC_021529.2			NC_028796.1
NZ_CP011479.1	NZ_CP010370.2	HQ317393.2			NC_028779.1
NZ_CP012420.1	NZ_CP010373.2	NC_023568.1			NC_028747.1
NZ_CP012421.1	CP009410.2	KC131129.1			NC_028678.1
NZ_CP012422.1	CP009411.2	JN849462.1			NC_028654.1
NZ_CP013070.1	CP009412.2	NC_031010.1			NC_026596.1
NZ_CP016768.2	CP009413.2	KX397369.1			NC_026595.1
NZ_CP016768	CP009414.2	NC_031107.2			NC_026585.1
NZ_CP016771.1	NZ_CP008707.1	KX397364.2			NC_026584.1
NZ_CP016772.1	NZ_CP008708.1	MH426724.1			NC_025433.1
NZ_CP016907.1	KP670395.1	NC_031126.1			NC_023746.1
NZ_CP020778.1	NZ_CP011417.1	KX397366.1			NC_023744.1
NZ_CP021255.1	NZ_CP011418.1	NC_005083.2			NC_023738.1
NZ_CP021659.1	NZ_CP011429.1	AY283928.2			NC_023730.1
NZ_CP025780.1	NZ_CP011431.1	KX397373.1			NC_023729.1
NZ_CP025785.1	CP007038.1	NC_019929.1			NC_023728.1
NZ_CP027227.1	NZ_CP007038.1	JX316028.1			NC_023712.1
NZ_CP029619.1	NZ_CP011582.1	MK368614.1			NC_023699.1
NZ_CP030032.1	NZ_CP011583.1	NC_042056.1			NC_023690.1
NZ_CP035926.1	NZ_CP011575.1	KX397370.1			NC_023552.1
NZ_CP040008.1	NZ_CP011576.1	NC_031120.1			NC_023580.1
NZ_DS996456.1	NZ_CP011577.1	KX397365.1			NC_022325.1
NZ_FNVN01000001.1	NZ_CP011621.1	KX397371.1			NC_022068.1
NZ_FWEX01000006.1	NZ_CP011622.1	NC_031127.1			NC_022067.1
NZ_GL945017.1	NZ_CP011623.1	KX397368.1			NC_022066.1
NZ_HG422565.1	NZ_CP011653.1	NC_027402.1			NC_022057.1
NZ_HG966617.1	NZ_CP011654.1	JN641803.1			NC_022056.1
NZ_JH414697.1	NZ_CP011656.1	KU726251.1			NC_021302.1
NZ_JYGE01000003.1	NZ_CP011639.1	MG592456.1			NC_021301.1
NZ_KI273144.1	NZ_CP011640.1	NC_041916.1			NC_021061.1
NZ_LGKP01000035.1	NZ_CP011641.1	AP017972.1			NC_014901.1
NZ_LKHV01000001.1	NZ_CP011570.1	MK774614.1			NC_041928.1
NZ_LT627734.1	NZ_CP011933.1	MK905543.1			NC_030903.1
NZ_MPIN01000009.1	NZ_CP010903.1	MK358448.1			NC_030698.1
NZ_NIDL01000002.1	NZ_CP010375.2	NC_042100.1			NC_028983.1
NZ_NJIG01000001.1	NZ_CP010383.2	MG720308.1			NC_028982.1
NZ_OCMS01000002.1	NZ_CP012168.1	MN032614.1			NC_028962.1
NZ_QAZA01000056.1	NZ_CP012169.1	MK327938.1			NC_028906.1
NZ_VISF01000001.1	NZ_CP010360.2	KY290955.1			NC_028887.1
GCA_000005845.2_ASM584v2	NZ_CP012163.1	NC_042136.1			NC_008206.2
GCA_000006175.2_ASM617v2	NZ_CP012170.1	KC131130.1			NC_025423.1
GCA_000006745.1_ASM674v1	CP013204.1	MF459647.1			NC_024788.1
GCA_000006765.1_ASM676v1	CP013205.1	NC_015251.1			NC_022088.2
GCA_000006785.2_ASM678v2	CP013206.1	GU459069.1			NC_023695.1
GCA_000006805.1_ASM680v1	CP013208.1	NC_042018.1			NC_023577.1
GCA_000006845.1_ASM684v1	CP013734.1	MF459646.1			NC_023572.1
GCA_000007305.1_ASM730v1	CP013735.1	NC_041884.1			NC_023573.1
GCA_000008265.1_ASM826v1	CP013736.1	KU935715.1			NC_022771.1
GCA_000008665.1_ASM866v1	NZ_CP013734.1	LC168164.1			NC_022769.1
	NZ_CP013735.1	NC_005260.1			NC_022763.1
	NZ_CP013736.1	AY266303.2			NC_021856.1
	CP010831.1	HQ317391.1			NC_018863.1
	CP010830.1	NC_015287.1			NC_021306.2
	NZ_CP013024.1	GU071098.1			NC_014459.2
	NZ_CP013026.1	KY499642.1			NC_031267.1
	NZ_CP013323.1	MH791404.1			NC_031124.1
	NZ_CP013324.1	NC_019538.1			NC_031102.1
	NZ_CP008715.1	JX123262.1			NC_031035.1
	NZ_CP008717.1	NC_010811.2			NC_029093.1
	NZ_CP007150.1	AB366653.2			NC_029079.1
	CP014199.1	MF498774.1			NC_028979.1
	CP014200.1	MF498775.1			NC_028978.1
	NZ_CP014199.1	MF498773.1			NC_028947.1
	NZ_CP014200.1	MF448340.1			NC_028936.1
	CP014493.1	MH791414.1			NC_028922.1
	CP014494.1	NC_031043.1			NC_028878.1
	CP012732.1	KX397372.1			NC_028861.1
	MK471334.1	KY555145.1			NC_028846.1
	NZ_CP039994.1	MH791398.1			NC_028843.1
	NZ_CP035935.1	NC_026927.1			NC_028832.1
	CP040054.1	KJ019059.1			NC_028813.1
	CP040055.1	KJ019086.1			NC_028798.1
	NZ_CP040051.1	KJ019150.1			NC_028792.1
	NZ_CP040052.1	KJ019045.1			NC_028791.1
	NZ_CP040049.1	KJ019159.1			NC_028785.1
	NZ_CP040043.1	KJ019146.1			NC_028778.1
	NZ_CP040045.1	KJ019053.1			NC_028759.1
	NZ_CP040046.1	NC_014636.1			NC_028757.1
	LC469775.1	HM452126.1			NC_028751.1
	LC473131.1	KJ019145.1			NC_028687.1
	LC477138.1	KJ019037.1			NC_027365.1
	LC477294.1	KJ019090.1			NC_026604.1
	LC479085.1	KJ019102.1			NC_026603.1
	NZ_CP040088.1	KJ019143.1			NC_026598.1
	NZ_CP040081.1	KJ019092.1			NC_026593.1
	NZ_CP040082.1	KJ019151.1			NC_026591.1
	NZ_CP040083.1	NC_021531.1			NC_026588.1
	NZ_CP040086.1	JX094500.1			NC_024366.1
	AP019631.1	MK514282.1			NC_024147.1
	AP019633.1	NC_031007.1			NC_023747.1
	NZ_CP040097.1	KX397367.1			NC_023732.1
	AP019686.1	NC_028950.1			NC_023724.1
	NZ_CP033349.2	AP014693.1			NC_023721.1
	NZ_CP033351.2	NC_019408.1			NC_023705.1
	NZ_CP033224.2	JX100814.1			NC_023689.1
	NZ_CP033253.2	KJ019106.1			NC_023498.1
	NZ_CP033254.2	KJ019058.1			NC_022988.1
	NZ_CP033347.2	KJ019149.1			NC_022981.1
	NZ_CP033353.2	NC_028899.1			NC_022976.1
	NZ_CP033354.2	AP014927.1			NC_022969.1
	NZ_CP033355.2	KJ019098.1			NC_022085.1
	NZ_CP034168.1	KJ019095.1			NC_022071.1
	NZ_CP040176.1	KJ019142.1			NC_022065.1
	NZ_CP040178.1	KJ019085.1			NC_022060.1
	NZ_CP040126.1	KJ019147.1			NC_022059.1
	NZ_CP036544.1	KJ019141.1			NC_022055.1
	NZ_LT592147.1	JF974299.1			NC_022052.1
	NZ_LT592148.1	KJ019093.1			NC_021538.1
	NZ_LT591905.1	NC_023688.1			NC_021311.1
	NZ_LT591906.1	GU396103.1			NC_021309.1
	NZ_LT591907.1	KJ019155.1			NC_021305.1
	NZ_LT592151.1	KJ019111.1			NC_021299.1
	NZ_CP039430.1	NC_031245.1			NC_015584.1
	NZ_CP039431.1	KT624200.1			NC_014461.1
	NZ_CP039433.1	NC_019410.1			NC_014458.1
	MK396099.1	JX100811.1			NC_012788.1
	MK036884.1	KJ019097.1			NC_011055.1
	MK036886.1	MN094788.1			NC_011056.1
	MK036887.1	KJ019152.1			NC_011054.1
	MK036888.1	MG250483.1			NC_042133.1
	MK036889.1	MH588544.1			NC_027355.1
	MK492688.1	MH791407.1			NC_027352.1
	LC483179.1	KY555143.1			NC_027335.1
	CP031369.2	KJ019123.1			NC_025426.1
	CP031372.2	KJ019096.1			NC_020081.2
	CP031373.2	NC_019521.1			NC_015253.1
	CP031374.2	JQ362498.1			NC_012530.1
	CP034201.2	KY555142.1			NC_009904.1
	CP034202.2	NC_019411.1			NC_007021.1
	NZ_CP040254.1	JX100809.1			NC_006565.1
	NZ_CP040260.1	MH791401.1			NC_042140.1
	NZ_CP040261.1	NC_009760.1			NC_042048.1
	NZ_CP040262.1	EF583821.1			NC_041862.1
	NZ_CP038023.1	NC_019407.1			NC_031056.1
	NZ_CP038024.1	JX100812.1			NC_030933.1
	NZ_CP038025.1	KY555144.1			NC_030925.1
	NZ_CP040237.1	NC_023610.1			NC_029121.1
	NZ_CP040238.1	KF623294.1			NC_029026.1
	NZ_CP040242.1	KJ019099.1			NC_029009.1
	NZ_CP040258.1	KJ019103.1			NC_028890.1
	NZ_CP031382.1	KJ019107.1			NC_028765.1
	NZ_CP040319.1	KJ019101.1			NC_027374.1
	NZ_CP040320.1	KJ019052.1			NC_027366.1
	NZ_CP040322.1	KJ019100.1			NC_025440.1
	NZ_CP040323.1	KY555147.1			NC_025416.1
	NZ_CP040375.1	NC_031927.1			NC_024792.1
	NZ_CP040376.1	KU686212.1			NC_024787.1
	NZ_CP040377.1	KY555146.1			NC_024383.1
	NZ_CP040365.1	KJ019066.1			NC_024359.1
	NZ_CP040366.1	NC_019405.1			NC_024364.1
	NZ_CP036556.1	JX100813.1			NC_024360.1
	NZ_CP040369.1	KJ019105.1			NC_005880.2
	NZ_CP040399.1	KJ019148.1			NC_024216.1
	CP039425.1	KJ019144.1			NC_024213.1
	CP039426.1	KU686213.1			NC_024211.1
	NZ_CP040457.1	MN018232.1			NC_024207.1
	NZ_CP040459.1	NC_007623.1			NC_024205.1
	NZ_CP040540.1	AJ697969.1			NC_024137.1
	NZ_CP040541.1	MK799832.1			NC_023501.1
	NZ_CP040542.1	NC_020851.1			NC_023009.1
	NZ_CP040543.1	HQ633071.1			NC_022920.1
	NZ_CP040544.1	NC_028945.1			NC_022918.1
	NZ_CP040546.1	KR052482.1			NC_022761.1
	NZ_CP040547.1	JX163858.1			NC_022090.1
	NZ_CP040548.1	MF351863.1			NC_020873.1
	NZ_CP040549.1	KU160494.1			NC_020871.1
	NZ_CP040550.1	NC_031906.1			NC_019726.1
	NZ_CP040462.1	KU686199.1			NC_019511.1
	NZ_CP040534.1	NC_020837.1			NC_019448.1
	NZ_CP040535.1	HQ634177.1			NC_018860.1
	NZ_CP040536.1	KX349293.1			NC_018857.1
	NZ_CP040537.1	KU686197.1			NC_018856.1
	NZ_CP040538.1	KU686198.1			NC_016563.1
	CP040574.1	KX349291.1			NC_009811.2
	CP040594.1	KX349296.1			NC_007610.1
	CP040595.1	KU686192.1			NC_007066.1
	CP040598.1	KU686195.1			NC_042063.1
	CP040565.1	KU686196.1			NC_042062.1
	CP040569.1	KU686193.1			NC_041834.1
	CP040573.1	KX349294.1			NC_041833.1
	CP040571.1	NC_028955.1			NC_041832.1
	CP040382.1	KM359505.1			NC_041831.1
	CP040384.1	KU686194.1			NC_027989.1
	CP040385.1	MH221128.1			NC_022343.1
	CP035662.1	KJ019091.1			NC_042139.1
	CP035663.1	NC_006820.1			NC_042138.1
	CP035664.1	AJ630128.1			NC_042137.1
	CP035667.1	MK387337.1			NC_042136.1
	CP035656.1	NC_027204.1			NC_042135.1
	CP035657.1	KF381361.1			NC_042134.1
	CP035658.1	NC_013085.1			NC_042132.1
	CP035661.1	FM207411.1			NC_042131.1
	CP035651.1	NC_031235.1			NC_042130.1
	CP035652.1	KU594606.1			NC_042129.1
	CP035655.1	KX452698.1			NC_042128.1
	CP035645.1	KX349297.1			NC_042127.1
	CP035646.1	KX349292.1			NC_042126.1
	CP035649.1	KU594607.1			NC_042125.1
	CP040501.1	KX349295.1			NC_042124.1
	CP040502.1	NC_020855.1			NC_042123.1
	CP012734.1	HQ634193.1			NC_042122.1
	NZ_CP014537.1	KJ019089.1			NC_042120.1
	CP012139.1	NC_026926.1			NC_042119.1
	NZ_CP012732.1	KJ019069.1			NC_042118.1
	NZ_CP012734.1	NC_031900.1			NC_042117.1
	CP014653.1	KU686201.1			NC_042116.1
	CP014655.1	KU686200.1			NC_042115.1
	CP014656.1	KU686202.1			NC_042114.1
	NZ_CP012139.1	NC_015288.1			NC_042113.1
	NZ_CP015032.1	GU071105.1			NC_042112.1
	KU761328.1	NC_015279.1			NC_042111.1
	NZ_CP014662.1	GU071095.1			NC_042110.1
	NZ_CP014976.1	NC_027132.1			NC_042109.1
	NZ_CP014966.1	KJ019082.1			NC_042108.1
	NZ_CP014968.1	KJ019094.1			NC_042107.1
	NZ_CP014980.1	NC_026928.1			NC_042106.1
	NZ_CP014493.1	KJ019156.1			NC_042105.1
	NZ_CP014494.1	KJ019054.1			NC_042104.1
	CP016196.1	NC_023587.1			NC_042103.1
	CP016198.1	KF156338.1			NC_042102.1
	KX539265.1	NC_028663.1			NC_042101.1
	KX575838.1	KP211958.1			NC_042100.1
	NZ_CP016512.1	NC_041929.1			NC_042099.1
	NZ_CP016580.1	KR052480.1			NC_042098.1
	NZ_CP016585.1	KR052481.1			NC_042097.1
	KU882682.1	MH576962.1			NC_042096.1
	NZ_CP016498.1	KY703222.1			NC_042095.1
	CP012197.1	NC_031935.1			NC_042094.1
	NZ_CP016173.1	KU686211.1			NC_042092.1
	NZ_CP016810.1	MK620894.1			NC_042091.1
	NZ_CP016927.1	NC_007581.1			NC_042090.1
	NZ_CP016920.1	AP008983.1			NC_042089.1
	NZ_CP016921.1	NC_031944.1			NC_042088.1
	NZ_CP016922.1	KU686210.1			NC_042087.1
	NZ_CP013436.1	MH744418.1			NC_042086.1
	LT591905.1	NC_015284.1			NC_042085.1
	LT591906.1	GU075905.1			NC_042084.1
	LT591907.1	NC_019507.1			NC_042082.1
	LT592147.1	HE815464.1			NC_042081.1
	LT592148.1	NC_020875.1			NC_042080.1
	LT592151.1	HQ316583.1			NC_042079.1
	NZ_CP017441.1	HQ316603.1			NC_042078.1
	CP016403.1	NC_015290.1			NC_042077.1
	NZ_CP017729.1	GU071103.1			NC_042076.1
	CP007752.1	NC_028773.1			NC_042075.1
	NZ_CP007750.1	KC954775.1			NC_042074.1
	NZ_CP017932.1	KX443552.1			NC_042067.1
	NZ_CP017672.1	MH412654.1			NC_042066.1
	CP017618.1	NC_015280.1			NC_042065.1
	NZ_CP018144.1	GU071101.1			NC_042061.1
	NZ_CP018116.1	NC_020845.1			NC_042060.1
	NZ_CP018110.1	HQ634174.1			NC_042058.1
	NZ_CP018113.1	HQ633061.1			NC_042057.1
	NZ_CP018124.1	KX349303.1			NC_042056.1
	NZ_CP018104.1	NC_007023.1			NC_042055.1
	NZ_CP018106.1	AY967407.1			NC_042054.1
	NZ_CP018107.1	NC_031057.1			NC_042053.1
	NZ_CP018066.1	KX245890.1			NC_042052.1
	KX815983.1	KX349306.1			NC_042051.1
	NC_003277.2	JF974292.1			NC_042050.1
	NZ_CP012886.2	HE858210.2			NC_042049.1
	NZ_CP018238.1	KX349300.1			NC_042047.1
	NZ_CP018246.1	NC_015281.1			NC_042046.1
	NZ_CP018244.1	GU071096.1			NC_042045.1
	NZ_CP018242.1	KX349304.1			NC_042044.1
	NZ_CP018240.1	KX349305.1			NC_042043.1
	NZ_CP018070.1	KX349302.1			NC_042042.1
	NZ_CP018073.1	KX349301.1			NC_042041.1
	NZ_CP018423.1	KX349299.1			NC_042040.1
	NZ_CP018424.1	KX349298.1			NC_042039.1
	NZ_CP018425.1	KX431560.1			NC_042038.1
	NZ_CP018433.1	KJ019062.1			NC_042037.1
	NZ_CP018434.1	KJ019124.1			NC_042036.1
	NZ_CP018435.1	KJ019162.1			NC_042035.1
	NZ_CP018431.1	KJ019113.1			NC_042034.1
	NZ_CP018667.1	KJ019070.1			NC_042033.1
	NZ_CP018668.1	KJ019032.1			NC_042032.1
	NZ_CP018669.1	KJ019160.1			NC_042031.1
	NZ_CP018670.1	KJ019077.1			NC_042030.1
	NZ_CP017632.1	KJ019165.1			NC_042029.1
	NZ_CP017633.1	KJ019139.1			NC_042028.1
	NZ_CP014605.1	KJ019046.1			NC_042027.1
	NZ_CP015801.1	KJ019050.1			NC_042025.1
	NZ_CP015805.1	KJ019125.1			NC_042024.1
	NZ_CP015807.1	KJ019112.1			NC_042023.1
	NZ_CP015808.1	KJ019034.1			NC_042022.1
	NZ_CP019199.1	KJ019130.1			NC_042021.1
	NZ_CP019200.1	KJ019074.1			NC_042020.1
	NZ_CP019173.1	KJ019126.1			NC_042019.1
	NZ_CP019205.1	KJ019118.1			NC_042018.1
	NZ_CP019207.1	KJ019029.1			NC_042017.1
	KY120363.1	KJ019127.1			NC_042016.1
	KY120364.1	KJ019164.1			NC_042015.1
	KY120365.1	KJ019119.1			NC_042014.1
	KY120366.1	KJ019117.1			NC_042013.1
	NZ_CP019671.1	KJ019129.1			NC_042012.1
	CP019710.1	KJ019056.1			NC_042011.1
	CP014292.1	KJ019120.1			NC_042010.1
	CP014295.1	KJ019072.1			NC_042009.1
	CP014296.1	KJ019028.1			NC_042008.1
	CP014297.1	KJ019140.1			NC_042007.1
	CP014298.1	KJ019131.1			NC_042006.1
	NZ_CP019904.1	KJ019079.1			NC_042005.1
	NZ_CP019905.1	NC_026923.1			NC_042004.1
	NZ_CP019906.1	KJ019136.1			NC_042003.1
	NZ_CP019908.1	KJ019083.1			NC_042002.1
	NZ_CP019909.1	KJ019057.1			NC_042001.1
	NZ_CP019910.1	KJ019031.1			NC_042000.1
	NZ_CP017618.1	KJ019121.1			NC_041999.1
	CP015599.1	KJ019078.1			NC_041998.1
	NZ_CP014295.1	KJ019036.1			NC_041997.1
	NZ_CP014296.1	KJ019075.1			NC_041996.1
	NZ_CP014297.1	KJ019047.1			NC_041995.1
	NZ_CP014298.1	NC_021559.1			NC_041994.1
	NZ_CP020417.1	HQ337021.1			NC_041993.1
	NZ_CP007752.1	KJ019115.1			NC_041992.1
	NZ_CP019841.1	KJ019073.1			NC_041991.1
	NZ_CP019842.1	KJ019080.1			NC_041990.1
	NZ_CP020902.1	KJ019048.1			NC_041989.1
	NZ_CP020903.1	MH823906.1			NC_041988.1
	NZ_CP020904.1	NC_021072.1			NC_041987.1
	NZ_CP020905.1	HQ634189.1			NC_041986.1
	NZ_CP020824.1	HQ634176.1			NC_041985.1
	NZ_CP020826.1	NC_015569.1			NC_041984.1
	CP021419.1	HQ615693.1			NC_041983.1
	NZ_CP019224.1	MH673673.1			NC_041982.1
	CP021815.1	JF974306.1			NC_041981.1
	CP021817.1	NC_006884.2			NC_041980.1
	CP021891.1	AY940168.2			NC_041979.1
	NZ_CP021815.1	NC_019398.1			NC_041978.1
	NZ_CP021817.1	JN882287.1			NC_041977.1
	NZ_CP022035.1	NC_028755.1			NC_041976.1
	NZ_CP022036.1	KT381880.1			NC_041975.1
	NZ_CP022078.1	NC_025414.1			NC_041974.1
	NZ_CP019647.1	KM236237.1			NC_041973.1
	NZ_CP022149.1	KX431559.1			NC_041972.1
	NZ_CP022150.1	NC_029013.1			NC_041971.1
	KY930325.1	KR869820.1			NC_041970.1
	KY940546.1	NC_028683.1			NC_041969.1
	NZ_CP018625.1	AP014714.1			NC_041968.1
	NZ_CP018626.1	MH920640.1			NC_041967.1
	NZ_CP018741.1	NC_027997.1			NC_041966.1
	NZ_CP018742.1	FN667788.1			NC_041965.1
	CP020337.1	NC_008296.2			NC_041964.1
	CP020338.1	DQ149023.2			NC_041963.1
	CP020340.1	AP014715.1			NC_041962.1
	CP020341.1	NC_021071.1			NC_041961.1
	CP020087.1	HQ634175.1			NC_041960.1
	CP020088.1	HQ634191.1			NC_041959.1
	NZ_CP022533.1	NC_014467.1			NC_041958.1
	NZ_CP022534.1	HM134276.1			NC_041957.1
	NZ_CP020337.1	MH512890.1			NC_041956.1
	NZ_CP020338.1	NC_015283.1			NC_041955.1
	NZ_CP020340.1	GU071099.1			NC_041954.1
	NZ_CP020341.1	KX349324.1			NC_041953.1
	NZ_CP020087.1	NC_021344.2			NC_041952.1
	NZ_CP020088.1	KC801932.2			NC_041951.1
	MF144194.1	NC_015289.1			NC_041950.1
	NZ_CP022824.1	GU071097.1			NC_041949.1
	NZ_CP022825.1	KX349311.1			NC_041948.1
	NZ_CP022826.1	KJ019128.1			NC_041947.1
	NZ_CP022913.1	NC_028750.1			NC_041946.1
	NZ_CP022914.1	KT001918.1			NC_041945.1
	MF437312.1	NC_041981.1			NC_041944.1
	MF437313.1	KT001919.1			NC_041943.1
	NZ_CP023051.1	KF156339.1			NC_041942.1
	NZ_CP017204.1	NC_019444.1			NC_041941.1
	NZ_CP017208.1	JN371768.1			NC_041940.1
	NZ_CP017209.1	KJ019027.1			NC_041939.1
	NZ_CP017217.1	NC_041980.1			NC_041938.1
	MF627444.1	KT321315.1			NC_041937.1
	MF627445.1	KX349230.1			NC_041936.1
	MF370188.1	MH059636.2			NC_041935.1
	NZ_CP023944.1	NC_027996.1			NC_041934.1
	NZ_CP023947.1	FN667789.1			NC_041933.1
	NZ_CP023948.1	KX349274.1			NC_041932.1
	NZ_CP023959.1	KJ019064.1			NC_041931.1
	NZ_CP021372.1	HQ634190.1			NC_041930.1
	NZ_CP021373.1	KX349323.1			NC_041929.1
	NZ_CP021374.1	KX349313.1			NC_041927.1
	NZ_CP021375.1	MK493321.1			NC_041926.1
	NZ_CP017681.1	KX349246.1			NC_041925.1
	NZ_CP015289.1	KX349282.1			NC_041924.1
	NZ_CP024012.1	KX349233.1			NC_041923.1
	CP024249.1	KX349263.1			NC_041922.1
	CP024250.1	KX349243.1			NC_041921.1
	CP024251.1	KX349254.1			NC_041920.1
	CP024253.1	KX349244.1			NC_041919.1
	CP024267.1	KX349281.1			NC_041918.1
	CP024268.1	KX349242.1			NC_041917.1
	CP024467.1	KX349235.1			NC_041916.1
	CP024468.1	KX349271.1			NC_041915.1
	CP024469.1	KX349241.1			NC_041914.1
	CP024474.1	KX349231.1			NC_041913.1
	CP024475.1	KX349270.1			NC_041912.1
	NZ_LT960615.1	KX349253.1			NC_041911.1
	NZ_CP018636.1	KX349250.1			NC_041910.1
	NZ_CP018634.1	LC371242.1			NC_041909.1
	NZ_CP018662.1	KX349268.1			NC_041908.1
	NZ_CP018663.1	KX349247.1			NC_041907.1
	NZ_CP018643.1	KX349279.1			NC_041906.1
	NZ_CP018656.1	KX349260.1			NC_041905.1
	NZ_CP018658.1	KX349249.1			NC_041904.1
	NZ_CP018650.1	KX349269.1			NC_041903.1
	NZ_CP018660.1	KX349267.1			NC_041902.1
	NZ_CP018641.1	KX349256.1			NC_041901.1
	NZ_CP018638.1	KX349264.1			NC_041900.1
	NZ_CP018639.1	KX349239.1			NC_041899.1
	NZ_CP018652.1	KX349251.1			NC_041898.1
	NZ_CP018653.1	KX349238.1			NC_041897.1
	MG210939.1	KX349276.1			NC_041896.1
	CP025516.1	KX349257.1			NC_041895.1
	CP016970.1	KX349232.1			NC_041894.1
	CP024156.1	KX349227.1			NC_041893.1
	CP024157.1	KX349272.1			NC_041892.1
	CP024158.1	KX349228.1			NC_041891.1
	NZ_CP018938.1	NC_020859.1			NC_041890.1
	NZ_CP018939.1	HQ317292.1			NC_041889.1
	CP019900.1	HQ317290.1			NC_041888.1
	CP019901.1	KX349258.1			NC_041887.1
	CP019902.1	KX349265.1			NC_041886.1
	CP026099.1	KX349252.1			NC_041885.1
	CP026380.1	KX349245.1			NC_041884.1
	NZ_CP018674.1	HQ317291.1			NC_041883.1
	NZ_CP018675.1	KX349226.1			NC_041882.1
	CP026732.1	KX349255.1			NC_041881.1
	CP026733.1	KX349326.1			NC_041880.1
	CP026804.1	KX349237.1			NC_041879.1
	CP026809.1	KX349284.1			NC_041878.1
	CP026767.1	KX349278.1			NC_041877.1
	CP026812.1	KX349273.1			NC_041876.1
	CP026817.1	KX349277.1			NC_041875.1
	CP026769.1	KX349280.1			NC_041874.1
	CP026770.1	KX349275.1			NC_041873.1
	CP026771.1	KX349283.1			NC_041872.1
	CP026820.1	NC_015286.1			NC_041871.1
	CP026822.1	GU071106.1			NC_041870.1
	CP026775.1	NC_042138.1			NC_041869.1
	CP026778.1	LT607758.1			NC_041868.1
	CP026779.1	KX349308.1			NC_041867.1
	CP026785.1	KX349262.1			NC_041866.1
	CP026787.1	KX349327.1			NC_041865.1
	CP026829.1	KX349234.1			NC_041864.1
	CP026833.1	KX349229.1			NC_041863.1
	CP026837.1	KX349261.1			NC_041861.1
	CP026838.1	NC_026924.1			NC_041860.1
	CP026841.1	KJ019071.1			NC_041859.1
	CP026843.1	NC_031922.1			NC_041858.1
	CP026791.1	KU686206.1			NC_041857.1
	CP026794.1	MK408758.1			NC_041856.1
	MF511177.1	KU686204.1			NC_041855.1
	CP014096.2	KX349312.1			NC_041854.1
	CP026796.1	KX349318.1			NC_041853.1
	CP026790.1	KX349310.1			NC_041852.1
	NZ_CP026579.1	KU686205.1			NC_041851.1
	CP025212.1	MG065686.1			NC_041850.1
	CP025213.1	NC_014036.1			NC_041849.1
	CP025214.1	GU295964.1			NC_041848.1
	CP025215.1	NC_020080.1			NC_041847.1
	NZ_CP026748.1	HQ918180.1			NC_041846.1
	NZ_CP019456.1	KX349321.1			NC_041845.1
	NZ_CP014052.1	KX349316.1			NC_041844.1
	CP019272.1	KX349320.1			NC_031107.2
	CP021087.1	KX349314.1			NC_030937.1
	NZ_CP014050.2	KY290957.1			NC_030928.1
	NZ_CP020416.2	NC_031242.1			NC_027392.1
	NZ_CP020413.2	KU594605.1			NC_027380.1
	NZ_CP027406.1	NC_015285.1			NC_027376.1
	NZ_CP027408.1	GU071108.1			NC_027347.1
	NZ_CP027413.1	KX349236.1			NC_027405.1
	NZ_CP027415.1	KX349259.1			NC_027403.1
	NZ_CP027416.1	KX349266.1			NC_022339.1
	NZ_CP027409.1	KX349248.1			NC_022064.1
	NZ_CP027200.1	KX349240.1			NC_021315.1
	CP027345.1	KY945241.1			NC_013154.1
	CP027346.1	KX349309.1			NC_013153.1
	CP027364.1	KX349317.1			NC_005259.1
	CP027598.1	KX349322.1			NC_031119.1
	CP027764.1	KX349325.1			NC_031084.1
	CP027765.1	MG065691.1			NC_031003.1
	NZ_CP027354.1	NC_015282.1			NC_027630.1
	NZ_CP027348.1	GU071094.1			NC_027629.1
	NZ_CP027545.1	KX349315.1			NC_027628.1
	NZ_CP027574.1	KX349307.1			NC_027627.1
	NZ_CP027576.1	KX349319.1			NC_027626.1
	NZ_CP027332.1	KJ019063.1			NC_027625.1
	NZ_CP027333.1	MN038175.1			NC_027624.1
	NZ_CP027334.1	NC_005135.1			NC_027622.1
	NZ_CP027350.1	AY375531.1			NC_027621.1
	NZ_CP027381.1	KY290948.1			NC_027620.1
	NZ_CP027383.1	KY290956.1			NC_028968.1
	NZ_CP027384.1	NC_023561.1			NC_028942.1
	NZ_CP027385.1	KJ101592.1			NC_028934.1
	NZ_CP020399.1	KY290958.1			NC_028907.1
	NZ_CP020393.1	NC_007022.1			NC_028803.1
	MG014720.1	AY962392.1			NC_028801.1
	MG014721.1	KY290951.1			NC_028742.1
	CP023562.1	NC_019443.1			NC_028691.1
	CP020526.1	JN371769.1			NC_028690.1
	CP020527.1	KJ019133.1			NC_028689.1
	CP020499.1	KJ019041.1			NC_028682.1
	CP020500.1	NC_028857.1			NC_028681.1
	CP020502.1	KT001915.1			NC_028674.1
	CP020505.1	KJ019061.1			NC_028658.1
	CP020506.1	NC_027130.1			NC_027985.1
	CP020508.1	KJ019134.1			NC_025438.1
	CP020510.1	KJ019110.1			NC_024363.1
	CP020511.1	KJ019109.1			NC_023742.1
	CP020512.1	KJ019108.1			NC_023741.1
	CP020513.1	KJ019104.1			NC_023740.1
	CP020529.1	KJ019060.1			NC_023727.1
	CP020530.1	KJ019051.1			NC_023711.1
	CP020515.1	KJ019049.1			NC_023703.1
	CP020517.1	KJ019043.1			NC_023701.1
	CP020523.1	KJ019042.1			NC_023686.1
	CP020524.1	KJ019161.1			NC_023563.1
	CP025617.1	KJ019154.1			NC_023554.1
	MG764534.1	KJ019044.1			NC_022983.1
	NZ_CP020913.1	MG999954.1			NC_022063.1
	CP020546.1	MF036692.1			NC_022061.1
	CP020547.1	KU686208.1			NC_021310.1
	CP020548.1	MH051917.1			NC_011057.1
	LT996083.1	KJ019076.1			NC_031239.1
	LT996084.1	NC_031903.1			NC_031112.1
	NZ_CP016864.1	KU686209.1			NC_028693.2
	NZ_CP016865.1	KU686203.1			NC_031277.1
	MH143576.1	KJ019132.1			NC_028965.1
	CP021665.1	NC_014260.1			NC_029043.2
	CP021667.1	HM071924.1			NC_029018.2
	MH179305.1	KU686207.1			NC_028960.2
	NZ_CP029975.1	MG969411.1			NC_031279.1
	CP022673.1	LT614807.1			NC_031263.1
	CP030839.1	NC_042067.1			NC_031256.1
	NZ_CP030346.1	MG250484.1			NC_031257.1
	NZ_CP030350.1	NC_021536.1			NC_031238.1
	MH161192.1	HQ317383.1			NC_031067.1
	NZ_CP030077.1	MK493323.1			NC_031060.1
	NZ_CP030079.1	KX349285.1			NC_031031.1
	NZ_CP030080.1	JF974293.1			NC_031111.1
	NZ_CP030081.1	KX130727.1			NC_030695.1
	CP029990.1	NC_028957.1			NC_030694.1
	CP030195.1	KP007362.1			NC_029077.1
	NZ_CP030025.1	NC_012741.1			NC_029059.1
	NZ_CP030003.1	EU863409.1			NC_028932.1
	NZ_CP030006.1	NC_021530.1			NC_028928.1
	NZ_CP029996.1	HQ634178.1			NC_028920.1
	NZ_CP029997.1	KJ019039.1			NC_028914.1
	NZ_CP029998.1	KJ019138.1			NC_028912.1
	NZ_CP030000.1	KJ019055.1			NC_028897.1
	NZ_CP031102.1	KJ019158.1			NC_028877.1
	NZ_CP031103.1	KJ019157.1			NC_028860.1
	CP031234.1	KJ019137.1			NC_028852.1
	CP031235.1	KJ019122.1			NC_028849.1
	MH220284.1	KJ019026.1			NC_028815.1
	MH220285.1	KJ019030.1			NC_028810.1
	MH220286.1	KJ019088.1			NC_028804.1
	MH220287.1	KJ019135.1			NC_028802.1
	NZ_CP018220.1	KJ019087.1			NC_028794.1
	CP031369.1	KJ019068.1			NC_028744.1
	CP031372.1	KX349289.1			NC_028680.1
	CP031373.1	NC_020486.1			NC_028677.1
	CP031374.1	JF974289.1			NC_026583.1
	NZ_CP023978.1	JF974288.1			NC_025444.1
	NZ_CP023980.1	KJ019114.1			NC_024148.1
	NZ_CP023981.1	KJ019081.1			NC_024141.1
	NZ_CP023985.1	KJ019067.1			NC_023739.1
	NZ_CP019890.1	KJ019084.1			NC_023731.1
	CP032524.1	KJ019163.1			NC_023726.1
	NZ_CP022209.1	KJ019065.1			NC_023723.1
	NZ_CP022211.1	NC_041996.1			NC_023720.1
	NZ_CP022212.1	MF036691.1			NC_023713.1
	MH785228.1	MF036690.1			NC_023709.1
	MH785233.1	KJ019153.1			NC_023708.1
	MH785235.1	KJ019038.1			NC_023707.1
	MH785236.1	KJ019033.1			NC_023704.1
	MH785243.1	NC_028925.1			NC_023687.1
	MH785244.1	KP007361.1			NC_023609.1
	MH785247.1	NC_031030.1			NC_023553.1
	MH785248.1	KX009778.3			NC_023565.1
	MH785249.1	NC_031047.1			NC_023564.1
	MH785251.1	KR269718.1			NC_023562.1
	MH785252.1	MG746602.1			NC_022985.1
	MH785254.1	MK327932.1			NC_022984.1
	CP032914.1	NC_030953.1			NC_022979.1
	CP033511.1	KX130861.1			NC_022977.1
	NZ_CP033689.1	NC_014595.1			NC_022973.1
	NZ_CP033716.1	GQ981382.1			NC_022965.1
	NZ_CP033710.1	MH051913.1			NC_022329.1
	NZ_CP033708.1	NC_028847.1			NC_022087.1
	NZ_CP033857.1	KT176190.1			NC_022086.1
	NZ_CP033697.1	MH791409.1			NC_022070.1
	NZ_CP033695.1	NC_010105.1			NC_022062.1
	NZ_CP033714.1	EF469154.1			NC_022058.1
	NZ_CP033752.1	NC_041990.1			NC_021535.1
	NZ_CP033753.1	MF044457.1			NC_021308.1
	NZ_CP033755.1	NC_028881.1			NC_021307.1
	NZ_CP033758.1	KP007359.1			NC_021297.1
	NZ_CP033759.1	MK327934.1			NC_013694.1
	NZ_CP033834.1	NC_023584.1			NC_011023.1
	NZ_CP033845.1	KF156340.1			NC_011019.1
	NZ_CP033739.1	MK373778.1			NC_011020.1
	NZ_CP033741.1	KJ019116.1			NC_009552.3
	NZ_CP033847.1	MK493325.1			NC_031068.2
	NZ_CP033849.1	KX349290.1			NC_026608.1
	NZ_CP033879.1	KX349287.1			NC_027345.1
	NZ_CP033880.1	NC_027331.1			NC_028671.2
	NZ_CP033881.1	KM236240.1			NC_029005.2
	NZ_CP033883.1	NC_028894.1			NC_028987.2
	NZ_CP033743.1	KP007360.1			NC_027996.1
	CP034059.1	NC_028940.1			NC_027990.1
	CP034061.1	KF835987.1			NC_011318.1
	CP034063.1	NC_041920.1			NC_007060.1
	NZ_CP033968.1	KY608965.1			NC_007055.1
	NZ_CP033971.1	MK373782.1			NC_007053.1
	NZ_CP034017.1	MK327937.1			NC_005356.1
	CP034201.1	MK310184.1			NC_004821.1
	CP034202.1	MG867727.1			NC_004820.1
	CP033573.1	KT184309.1			NC_004740.1
	NZ_CP034130.1	NC_014663.1			NC_004589.1
	NZ_CP034131.1	HM004124.1			NC_004588.1
	NZ_CP034132.1	NC_031928.1			NC_004587.1
	NZ_CP034133.1	KU878968.1			NC_004586.1
	NZ_CP034135.1	MK047718.1			NC_004585.1
	NZ_CP034137.1	MK493324.1			NC_000924.1
	NZ_CP034138.1	MF001354.1			NC_028808.2
	NZ_CP034140.1	MK493322.1			NC_019911.2
	NZ_CP027043.1	KX349288.1			NC_004775.2
	NZ_CP027044.1	MK639187.1			NC_028935.2
	MK205416.1	KT184310.1			NC_011269.2
	MK205417.1	MK373787.1			NC_004686.2
	MK205418.1	NC_031090.1			NC_004682.2
	NZ_CP027037.1	KY290975.2			NC_031224.2
	NZ_CP027038.1	KX130865.1			NC_031255.2
	NZ_CP027039.1	MH809535.1			NC_029048.2
	NZ_CP034339.1	KX349286.1			NC_028908.2
	NZ_CP027049.1	NC_014792.1			NC_031062.2
	NZ_CP027050.1	HM563683.1			NC_034248.1
	NZ_CP027051.1	NC_029002.1			NC_027348.2
	NZ_CP027052.1	KF356199.1			NC_029003.2
	LR134207.1	MK234886.1			NC_028696.2
	LR134252.1	MK373784.1			NC_031045.1
	CP034704.1	NC_018855.1			NC_031021.1
	CP034708.1	JX536493.1			NC_029015.2
	CP034724.1	NC_024124.2			NC_028701.2
	LN830952.1	KF582788.2			NC_031937.1
	MH938807.1	MH992122.1			NC_031933.1
	NZ_AP018379.1	NC_025437.1			NC_031925.1
	NZ_CP034802.1	KM407600.1			NC_031918.1
	NZ_CP034807.1	LR215722.1			NC_031946.1
	NZ_CP034795.1	NC_031011.1			NC_031944.1
	NZ_CP034800.1	KX130862.1			NC_031943.1
	NZ_CP034796.1	KM607003.1			NC_031942.1
	NZ_CP034798.1	MK577502.1			NC_031941.1
	NZ_CP034809.1	MK327928.1			NC_031940.1
	NZ_CP022442.1	NC_031934.1			NC_031939.1
	NZ_CP034804.1	KU878969.1			NC_031938.1
	NZ_CP034805.1	KJ477684.1			NC_031936.1
	CP035157.1	HM137666.1			NC_031935.1
	CP035158.1	NC_000866.4			NC_031934.1
	CP035159.1	AF158101.6			NC_031932.1
	CP035160.1	KM607002.1			NC_031931.1
	NZ_CP020348.1	MK327936.1			NC_031930.1
	NZ_CP020349.1	NC_023007.1			NC_031929.1
	LR025089.1	KC481682.1			NC_031928.1
	LR025091.1	MH243438.1			NC_031927.1
	LR025097.1	MK327946.1			NC_031926.1
	LR025102.1	NC_019909.1			NC_031924.1
	LR025103.1	HE956709.1			NC_031923.1
	LR025104.1	MF001359.1			NC_031922.1
	LR025105.1	MK524178.1			NC_031920.1
	LS992167.1	NC_029091.1			NC_031919.1
	LS992169.1	KR422352.1			NC_031917.1
	LS992170.1	NC_031095.1			NC_031915.1
	LS992172.1	KR269720.1			NC_031914.1
	LS992173.1	MK373785.1			NC_031913.1
	LS992176.1	NC_041863.1			NC_031912.1
	LS992177.1	KP869101.1			NC_031911.1
	LS992178.1	MH550421.1			NC_031910.1
	LS992179.1	MH359124.1			NC_031909.1
	LS992181.1	KT070867.1			NC_031908.1
	LS992182.1	MK373779.1			NC_031907.1
	LS992184.1	MK327944.1			NC_031906.1
	LS992186.1	MF001360.1			NC_031905.1
	LS992187.1	MF327009.1			NC_031904.1
	LS992188.1	MN044033.1			NC_031903.1
	LS992191.1	KT184308.1			NC_031902.1
	LS992193.1	KU682439.2			NC_031901.1
	LS992194.1	NC_024125.2			NC_031945.1
	LS998784.1	KJ668714.2			NC_031921.1
	LS998786.1	MG775043.2			NC_031900.1
	LS998788.1	NC_025419.1			NC_022331.2
	LS999207.1	KM606994.1			NC_031274.1
	LS999561.1	NC_027979.1			NC_031265.1
	LS999562.1	KM607004.1			NC_031264.1
	LS999563.1	KM606999.1			NC_031253.1
	LS999564.1	KM606998.1			NC_031252.1
	LR214963.1	KM606997.1			NC_031247.1
	NZ_CP032488.1	NC_012635.1			NC_031230.1
	NZ_CP033253.1	KM606996.1			NC_031228.1
	NZ_CP033254.1	KM606995.1			NC_031250.1
	NZ_CP033351.1	FJ839693.1			NC_031249.1
	NZ_CP033349.1	MK327945.1			NC_031246.1
	NZ_CP033347.1	MK327935.1			NC_031242.1
	NZ_CP025245.1	HQ317385.1			NC_031237.1
	NZ_CP033224.1	NC_031087.1			NC_031234.1
	NZ_CP033353.1	KX258185.1			NC_031231.1
	NZ_CP033354.1	MK327940.1			NC_031229.1
	NZ_CP033355.1	MK278860.1			NC_031280.1
	MG957432.1	NC_041919.1			NC_031271.1
	NZ_CP027054.1	KY608967.1			NC_031260.1
	NZ_CP027055.1	NC_042078.1			NC_031258.1
	NZ_CP027056.1	MF327008.1			NC_031254.1
	NZ_CP027058.1	MH837626.1			NC_031241.1
	CP035673.1	NC_019500.1			NC_031235.1
	CP035674.1	HQ829472.1			NC_023594.2
	CP035675.1	MK327929.1			NC_031129.1
	LR213453.1	LC465543.1			NC_031128.1
	LR213454.1	MG751100.1			NC_031127.1
	LR213456.1	MG696114.1			NC_031122.1
	LR213457.1	MK327943.1			NC_031121.1
	LR213460.1	MK327941.1			NC_031120.1
	LR213461.1	MK327939.1			NC_031117.1
	NZ_LR215032.1	LC348379.1			NC_031115.1
	CP035906.1	MK047717.1			NC_031114.1
	CP035907.1	NC_027404.1			NC_031110.1
	CP035908.1	KF208315.1			NC_031109.1
	CP035910.1	LR027390.1			NC_031108.1
	NZ_CP036203.1	LR027387.1			NC_031104.1
	NZ_CP036205.1	LR027386.1			NC_031103.1
	CP025691.1	KY593455.1			NC_031101.1
	CP025695.1	KP869105.1			NC_031100.1
	NZ_LR213453.1	MK327942.1			NC_031098.1
	NZ_LR213454.1	NC_014660.1			NC_031097.1
	NZ_LR213460.1	HM032710.1			NC_031096.1
	NZ_LR213461.1	MF158046.1			NC_031095.1
	CM014728.1	LR027391.1			NC_031092.1
	NZ_CP036286.1	LR027383.1			NC_031090.1
	NZ_CP036312.1	NC_030948.1			NC_031087.1
	NZ_CP036306.1	LC121084.1			NC_031082.1
	NZ_CP036307.1	NC_004928.1			NC_031081.1
	NZ_CP036308.1	AY303349.1			NC_031080.1
	NZ_CP036309.1	KR233165.1			NC_031078.1
	NZ_CP036336.1	MG589383.1			NC_031077.1
	NZ_CP036337.1	MN022785.1			NC_031076.1
	NZ_CP036321.1	NC_042129.1			NC_031075.1
	NZ_CP036323.1	NC_028448.1			NC_031074.1
	NZ_CP036301.1	LN881736.1			NC_031072.1
	NZ_CP036302.1	LN881733.1			NC_031071.1
	NZ_CP036303.1	LN881728.1			NC_031070.1
	NZ_CP036304.1	NC_027983.1			NC_031066.1
	NZ_CP036362.1	AP011113.1			NC_031064.1
	NZ_CP036363.1	NC_028887.1			NC_031063.1
	NZ_CP036364.1	KT307976.1			NC_031059.1
	NZ_CP036328.1	NC_019399.1			NC_031058.1
	NZ_CP036329.1	JN986846.1			NC_031057.1
	NZ_CP036332.1	MH992121.1			NC_031055.1
	NZ_CP036333.1	MK977694.1			NC_031054.1
	CP036355.1	KT184312.1			NC_031053.1
	CP036400.1	NC_024794.1			NC_031052.1
	NZ_CP036355.1	KF562341.1			NC_031050.1
	NZ_CP036516.1	MK373786.1			NC_031049.1
	NZ_CP036439.1	LN881737.1			NC_031048.1
	NZ_CP036366.1	NC_042130.1			NC_031047.1
	NZ_CP036367.1	NC_028927.1			NC_031046.1
	NZ_CP036368.1	LN881726.1			NC_031044.1
	NZ_CP036369.1	LN881734.1			NC_031043.1
	NZ_CP036370.1	LN881729.1			NC_031042.1
	NZ_CP036443.1	NC_017975.1			NC_031040.1
	CP035009.1	JQ340088.1			NC_031037.1
	CP035010.1	NC_024121.1			NC_031036.1
	MK256964.1	KJ025957.1			NC_031032.1
	NZ_CP036372.1	MH355584.1			NC_031030.1
	NZ_CP036374.1	LR215723.1			NC_031029.1
	NZ_CP036375.1	NC_028780.1			NC_031028.1
	NZ_CP037425.1	LN881732.1			NC_031027.1
	NZ_CP037418.1	MG781190.1			NC_031026.1
	NZ_CP037420.1	MG781191.1			NC_031025.1
	NZ_CP034776.1	NC_027353.1			NC_031022.1
	NZ_CP034777.1	HE956711.1			NC_031018.1
	NZ_CP035505.1	LR215724.1			NC_031017.1
	NZ_CP035507.1	KY000080.1			NC_031015.1
	NZ_CP035508.1	NC_027349.1			NC_031014.1
	NZ_CP035511.1	KF925357.1			NC_031013.1
	NZ_CP035512.1	MK240351.1			NC_031012.1
	NZ_CP035513.1	AP018932.1			NC_031011.1
	NZ_CP035514.1	KJ477685.1			NC_031010.1
	NZ_CP035515.1	NC_025449.1			NC_031009.1
	NZ_CP036446.1	JX128259.1			NC_031008.1
	NZ_CP036447.1	NC_018087.3			NC_031007.1
	NZ_CP035314.1	HQ698922.4			NC_031004.1
	NZ_CP035315.1	MH553563.1			NC_031001.1
	NZ_CP035316.1	MK327933.1			NC_031113.1
	NZ_CP037430.1	NC_031085.1			NC_031091.1
	NZ_CP037431.1	KX130864.1			NC_031051.1
	NZ_CP037432.1	MG198570.1			NC_031019.1
	NZ_CP037433.1	MH713599.1			NC_031085.1
	NZ_CP037435.1	KT184311.1			NC_031065.1
	NZ_CP037437.1	NC_019503.1			NC_031034.1
	NZ_CP037439.1	JN202312.1			NC_031024.1
	NZ_CP026506.1	MH165274.1			NC_031020.1
	NZ_CP026509.1	NC_019505.1			NC_031016.1
	NZ_CP028721.1	HM997020.1			NC_031002.1
	NZ_CP028722.1	KY971610.1			NC_031123.1
	NZ_CP025279.1	KU925172.1			NC_031086.1
	NZ_CP025275.1	NC_012740.1			NC_031039.1
	NZ_CP025277.1	EU863408.1			NC_031006.1
	NZ_CP037428.1	NC_028686.1			NC_031126.1
	NZ_CP036488.1	KT239446.1			NC_031125.1
	NZ_CP036489.1	NC_042039.1			NC_031116.1
	NZ_CP028725.1	MF158045.1			NC_031099.1
	NZ_CP028726.1	MK886800.1			NC_031094.1
	NZ_CP028728.1	MK295204.1			NC_031073.1
	NZ_CP027525.1	KY888882.1			NC_031069.1
	MK370728.1	MH333064.1			NC_031023.1
	NZ_CP037735.1	MH243439.1			NC_030953.1
	NZ_CP037736.1	MH992510.1			NC_030951.1
	NZ_CP037737.1	KM607001.1			NC_030949.1
	NZ_CP037738.1	NC_042077.1			NC_030946.1
	NZ_CP037748.1	MF327007.1			NC_030945.1
	NZ_CP037749.1	MH460829.1			NC_030944.1
	NZ_CP036405.1	NC_015457.1			NC_030942.1
	NZ_CP037442.1	HM035025.1			NC_030941.1
	NZ_CP037444.1	NC_008515.1			NC_030936.1
	NZ_CP037447.1	DQ904452.1			NC_030935.1
	NZ_CP037935.1	NC_030920.1			NC_030934.1
	NZ_CP037863.1	KU253712.1			NC_030929.1
	MK376346.1	KX452694.1			NC_030924.1
	AP019409.1	MH179477.1			NC_030923.1
	AP019410.1	NC_031103.1			NC_030921.1
	AP019515.1	KU867876.1			NC_030920.1
	AP019380.1	MH638312.1			NC_030916.1
	AP019532.1	KJ477686.1			NC_030914.1
	NZ_CP037868.1	MK573636.1			NC_030912.1
	MK388209.1	MH051916.1			NC_030910.1
	MK416183.1	NC_014662.1			NC_030906.1
	MK423762.1	GU323318.1			NC_030905.1
	MK386681.1	NC_012638.1			NC_030904.1
	MK386682.1	FJ839692.1			NC_030901.1
	MK386683.1	NC_022769.1			NC_030948.1
	NZ_CP037914.1	KF669647.1			NC_030940.1
	NZ_CP037915.1	NC_042140.1			NC_030939.1
	NZ_CP037916.1	MH638309.1			NC_030932.1
	NZ_CP033195.1	KT995480.1			NC_030931.1
	NZ_CP037921.1	NC_025448.1			NC_030930.1
	NZ_CP037958.1	KM607000.1			NC_030927.1
	NZ_CP037959.1	KT995479.1			NC_030919.1
	NZ_CP037947.1	NC_025829.1			NC_030918.1
	NZ_CP037942.1	KM501444.1			NC_030917.1
	NZ_CP037902.1	MK373781.1			NC_030915.1
	MK439959.1	MH179476.1			NC_030913.1
	MK455767.1	KX961630.1			NC_030911.1
	MK450347.1	KX828711.1			NC_030909.1
	MK450348.1	MH560358.1			NC_030908.1
	CP037999.1	NC_041936.1			NC_030907.1
	CP038003.1	KY683735.1			NC_030902.1
	CP038004.1	NC_011273.1			NC_030950.1
	CP038005.1	EU826466.1			NC_030947.1
	CP038006.1	MK373775.1			NC_030696.1
	AP019534.1	NC_031100.1			NC_030652.1
	LC467982.1	KU737347.1			NC_028748.2
	NZ_LS992186.1	MH051915.1			NC_028695.2
	NZ_LS992187.1	NC_027366.1			NC_019919.2
	NZ_LS992188.1	KM236245.1			NC_029106.1
	NZ_LS992189.1	NC_022763.1			NC_029083.1
	NZ_CP030981.1	KF669662.1			NC_029067.1
	NZ_LS999207.1	MK373774.1			NC_029065.1
	NZ_LS992172.1	MK327947.1			NC_029120.1
	NZ_LS992173.1	NC_009821.1			NC_029119.1
	NZ_LR025102.1	EF437941.1			NC_029118.1
	NZ_LR025103.1	MF668280.1			NC_029116.1
	NZ_LR025104.1	MF765814.1			NC_029107.1
	NZ_LR025105.1	KU737345.1			NC_029104.1
	NZ_CP037964.1	NC_014661.1			NC_029102.1
	NZ_CP037965.1	GU911519.1			NC_029101.1
	NZ_CP037966.1	MG973030.1			NC_029100.1
	NZ_LS992181.1	NC_005066.1			NC_029099.1
	NZ_LS992182.1	AY343333.1			NC_029098.1
	NZ_LS999561.1	MK016664.1			NC_029097.1
	NZ_LS999562.1	MF327006.1			NC_029094.1
	NZ_LS999563.1	NC_014635.1			NC_029092.1
	NZ_LS999564.1	HM452125.1			NC_029084.1
	NZ_LS992167.1	MH751506.1			NC_029081.1
	NZ_LS998786.1	LC348380.1			NC_029078.1
	NZ_LS998788.1	MN038178.1			NC_029075.1
	NZ_CP037994.1	MF001355.1			NC_029074.1
	NZ_LR025097.1	NC_025425.1			NC_029073.1
	NZ_LS992191.1	HE978309.1			NC_029072.1
	NZ_CP029058.1	NC_031116.1			NC_029071.1
	NZ_CP029059.1	KU737348.1			NC_029070.1
	NZ_CP029060.1	NC_031020.1			NC_029068.1
	NZ_CP029061.1	KX078569.1			NC_029066.1
	NZ_LS992193.1	NC_031037.1			NC_029061.1
	NZ_LS992194.1	KU737344.1			NC_029060.1
	NZ_LS998784.1	NC_022088.2			NC_029058.1
	NZ_LS992169.1	KF208639.2			NC_029057.1
	NZ_LS992170.1	NC_024122.1			NC_029050.1
	NZ_LS992176.1	KJ174318.1			NC_029047.1
	NZ_LS992177.1	KU737346.1			NC_029046.1
	NZ_LS992178.1	NC_024788.1			NC_029045.1
	NZ_LS992179.1	KJ489402.1			NC_029044.1
	NZ_LS992184.1	MF288920.1			NC_029042.1
	NZ_LR025089.1	MH729874.1			NC_024206.1
	NZ_LR025091.1	JN797796.1			NC_024329.1
	NZ_CP038011.1	NC_018863.1			NC_028777.1
	MH909327.1	JN790865.1			NC_029033.1
	MH909328.1	NC_028890.1			NC_029022.1
	MH909329.1	KT224359.1			NC_029008.1
	MH909330.1	MF288918.1			NC_029006.1
	MH909333.1	NC_042019.1			NC_029004.1
	MH909334.1	MF479730.1			NC_028991.1
	MH909335.1	KP869111.1			NC_028886.1
	MH909336.1	NC_031054.1			NC_028880.1
	MH909337.1	KX349903.1			NC_028857.1
	MH909339.1	NC_031070.1			NC_028856.1
	MH909340.1	KU737352.1			NC_028840.1
	MH909343.1	NC_031027.1			NC_028772.1
	MH909344.1	KU737350.1			NC_028755.1
	MH909345.1	NC_029000.1			NC_028959.1
	MH909346.1	JX306041.1			NC_028958.1
	MH909347.1	NC_031024.1			NC_028951.1
	MH909348.1	KX147229.1			NC_028905.1
	MH909349.1	MF288917.1			NC_028883.1
	MH909350.1	NC_028944.1			NC_028838.1
	MH909331.1	KT207918.1			NC_028764.1
	MK450346.1	MK257744.1			NC_029031.1
	MK450349.1	NC_027340.1			NC_029030.1
	MK461928.1	KP037007.1			NC_029029.1
	MK461929.1	NC_031012.1			NC_029028.1
	MK461931.1	KX349902.1			NC_029025.1
	AP019395.1	NC_008562.1			NC_029024.1
	NZ_LR536451.1	AB231700.1			NC_029023.1
	NZ_LR536452.1	NC_028820.1			NC_029021.1
	MK372380.1	KP202158.1			NC_029019.1
	MK372381.1	MN038176.1			NC_029017.1
	MK372382.1	KX156152.1			NC_029016.1
	MK372385.1	NC_028762.1			NC_029013.1
	MK372386.1	KP890823.1			NC_029010.1
	MK372388.1	NC_020879.1			NC_029007.1
	MK372390.1	JN377895.1			NC_029002.1
	MK372391.1	NC_031049.1			NC_029001.1
	MK372392.1	KU737351.1			NC_029000.1
	MK372393.1	MN038179.1			NC_028999.1
	MK134375.1	MH638311.1			NC_028997.1
	MK477602.1	MH638310.1			NC_028996.1
	MK477603.1	MF288921.1			NC_028995.1
	MK477604.1	MF288919.1			NC_028990.1
	MK477605.1	KX961632.1			NC_028988.1
	MK477606.1	NC_031006.1			NC_028986.1
	MK477607.1	KU737349.1			NC_028984.1
	MK477608.1	MG428992.1			NC_028980.1
	MK477609.1	NC_008208.1			NC_028977.1
	MK477610.1	DQ529280.1			NC_028976.1
	MK477611.1	NC_019516.1			NC_028974.1
	MK477612.1	JQ245707.1			NC_028972.1
	MK477614.1	NC_027374.1			NC_028971.1
	MK477615.1	KM236246.1			NC_028969.1
	MK477616.1	NC_031034.1			NC_028966.1
	MK477617.1	KX011169.1			NC_028957.1
	MK477618.1	MG763894.1			NC_028956.1
	MK477619.1	NC_031080.1			NC_028955.1
	MK477620.1	KX752698.1			NC_028954.1
	NZ_CP038181.1	LC373201.2			NC_028952.1
	NZ_CP038182.1	KX961629.1			NC_028950.1
	NZ_CP026837.1	MF288922.1			NC_028945.1
	NZ_CP034059.1	NC_019543.1			NC_028944.1
	NZ_CP034061.1	JN377894.1			NC_028943.1
	NZ_CP034063.1	MK288021.1			NC_028940.1
	NZ_CP024474.1	MH884508.1			NC_028939.1
	NZ_CP024475.1	NC_041864.1			NC_028933.1
	NZ_LR213456.1	KP869104.1			NC_028931.1
	NZ_LR213457.1	NC_024216.1			NC_028929.1
	NZ_CP032399.1	KJ489397.1			NC_028927.1
	NZ_CP032428.1	KY000003.1			NC_028926.1
	NZ_CP026769.1	MH697579.1			NC_028925.1
	NZ_CP026770.1	NC_024792.1			NC_028924.1
	NZ_CP026771.1	KM051843.1			NC_028919.1
	NZ_CP026791.1	KX452697.1			NC_028917.1
	NZ_CP026804.1	NC_020416.1			NC_028916.1
	NZ_CP026794.1	HQ331142.1			NC_028915.1
	NZ_CP033511.1	NC_022343.1			NC_028913.1
	NZ_CP026099.1	AB797215.1			NC_028911.1
	NZ_CP026822.1	MF498901.1			NC_028904.1
	NZ_CP026812.1	NC_026607.2			NC_028903.1
	NZ_CP026833.1	KJ000058.2			NC_028901.1
	NZ_CP026790.1	MG592621.1			NC_028900.1
	NZ_CP024467.1	MG592609.1			NC_028899.1
	NZ_CP024468.1	NC_031065.1			NC_028898.1
	NZ_CP024469.1	KU867307.1			NC_028896.1
	NZ_CP026767.1	MK580972.1			NC_028895.1
	NZ_CP026787.1	NC_024205.1			NC_028894.1
	NZ_CP026838.1	KJ489400.1			NC_028892.1
	NZ_CP026843.1	NC_015250.1			NC_028888.1
	NZ_CP026809.1	HM114315.1			NC_028885.1
	NZ_CP026817.1	NC_024207.1			NC_028882.1
	NZ_CP026778.1	KJ489398.1			NC_028881.1
	NZ_CP026779.1	MG428991.1			NC_028879.1
	NZ_CP026785.1	MF285619.1			NC_028872.1
	NZ_CP022673.1	NC_019910.1			NC_028871.1
	NZ_CP026829.1	JX181829.1			NC_028870.1
	NZ_CP026841.1	NC_023501.1			NC_028869.1
	NZ_CP026820.1	KC430106.1			NC_028865.1
	NZ_CP026775.1	KR560069.1			NC_028864.1
	NZ_CP026796.1	NC_027352.1			NC_028862.1
	NZ_CP014096.2	KJ676859.1			NC_028859.1
	NZ_CP032524.1	MH929319.1			NC_028855.1
	AP019550.1	NC_042044.1			NC_028854.1
	AP019549.1	MF957259.1			NC_028853.1
	AP019405.1	NC_027355.1			NC_028851.1
	AP019404.1	KJ081346.1			NC_028850.1
	AP019403.1	KX171211.1			NC_028848.1
	AP019402.1	NC_024211.1			NC_028847.1
	AP019401.1	KJ489401.1			NC_028841.1
	NZ_CP037949.1	MG383452.2			NC_028837.1
	NZ_CP038238.1	NC_020873.1			NC_028836.1
	NZ_CP038239.1	JX094431.1			NC_028835.1
	NZ_CP038240.1	MK373783.1			NC_028834.1
	NZ_CP037937.1	MK359359.1			NC_028831.1
	NZ_CP014292.1	MH920639.1			NC_028830.1
	NZ_CP024249.1	KY630163.1			NC_028829.1
	NZ_CP024250.1	MH940212.1			NC_028827.1
	NZ_CP024251.1	MH487649.1			NC_028826.1
	NZ_CP024253.1	NC_018857.1			NC_028825.1
	NZ_LR134207.1	JN654439.1			NC_028821.1
	NZ_CP027345.1	KJ019035.1			NC_028820.1
	NZ_CP027346.1	MG748547.1			NC_028819.1
	NZ_CP024267.1	NC_041881.1			NC_028818.1
	NZ_CP024268.1	KU873925.1			NC_028817.1
	NZ_CP027364.1	KX495186.1			NC_028816.1
	NZ_CP027764.1	MH370370.1			NC_028812.1
	NZ_CP027765.1	NC_024213.1			NC_028809.1
	NZ_CP031234.1	KJ489399.1			NC_028807.1
	NZ_CP031235.1	NC_027344.1			NC_028805.1
	NZ_CP035906.1	JX181825.1			NC_028800.1
	NZ_CP035907.1	NC_031128.1			NC_028799.1
	NZ_CP035908.1	KX438380.2			NC_028795.1
	NZ_CP035910.1	AP014858.1			NC_028788.1
	NZ_CP025516.1	NC_013693.1			NC_028786.1
	NZ_CP027598.1	FJ373894.1			NC_028783.1
	NZ_CP024156.1	MG602477.1			NC_028782.1
	NZ_CP024157.1	NC_016073.1			NC_028780.1
	NZ_CP024158.1	HQ259103.1			NC_028776.1
	NZ_CP025212.1	MH370368.1			NC_028775.1
	NZ_CP025213.1	NC_031045.1			NC_028774.1
	NZ_CP025214.1	KX245012.1			NC_028773.1
	NZ_CP025215.1	NC_020083.1			NC_028770.1
	NZ_CP013204.1	JX878496.1			NC_028768.1
	NZ_CP013205.1	MK215646.1			NC_028767.1
	NZ_CP013206.1	NC_019530.1			NC_028766.1
	NZ_CP013208.1	JN126049.1			NC_028763.1
	NZ_CP026380.1	KY787213.1			NC_028762.1
	NZ_CP019900.1	MH709120.1			NC_028760.1
	NZ_CP019901.1	NC_023696.1			NC_028758.1
	NZ_CP019902.1	JN412588.1			NC_028754.1
	NZ_CP034724.1	NC_031056.1			NC_028750.1
	NZ_CP030839.1	KU577463.1			NC_028749.1
	NZ_CP034708.1	NC_027119.1			NC_028746.1
	NZ_CP015599.1	KP797973.1			NC_028745.1
	NZ_CP034704.1	NC_013697.1			NC_028247.1
	NZ_CP030195.1	GQ357915.1			NC_028743.1
	NZ_CP019710.1	KC748968.1			NC_028698.1
	NZ_CP033573.1	NC_021346.1			NC_028672.1
	NZ_CP035673.1	MK359347.1			NC_028659.1
	NZ_CP035674.1	MK359328.1			NC_028702.1
	NZ_CP035675.1	MK112533.1			NC_028700.1
	NZ_CP014653.1	NC_025446.1			NC_028699.1
	NZ_CP014655.1	JX128257.1			NC_028697.1
	NZ_CP014656.1	NC_016570.1			NC_028694.1
	NZ_CP021891.1	JN593240.1			NC_028692.1
	NZ_CP035157.1	MG428990.1			NC_028688.1
	NZ_CP035158.1	NC_042061.1			NC_028686.1
	NZ_CP035159.1	JX181828.1			NC_028685.1
	NZ_CP035160.1	KM881426.1			NC_028684.1
	NZ_CP003975.1	KT187252.1			NC_028683.1
	NZ_CP016196.1	NC_015296.1			NC_028679.1
	NZ_CP016198.1	FQ312032.1			NC_028676.1
	NZ_CP038257.1	NC_041901.1			NC_028675.1
	NZ_CP038263.1	KX831080.1			NC_028673.1
	NZ_CP038264.1	MH370371.1			NC_028670.1
	NZ_CP038265.1	MK359349.1			NC_028669.1
	NZ_CP038259.1	NC_016563.1			NC_028668.1
	NZ_CP038260.1	HM144387.1			NC_028667.1
	NZ_CP038274.1	MH688040.1			NC_028666.1
	NZ_LR134252.1	LT960608.1			NC_028665.1
	NZ_CP026732.1	NC_029042.1			NC_028664.1
	NZ_CP026733.1	KR296692.1			NC_028663.1
	NZ_CP038433.1	MG872839.1			NC_028662.1
	NZ_CP038435.1	MG770379.1			NC_028661.1
	NZ_CP038466.1	JN699013.1			NC_028660.1
	NZ_CP038468.1	KT365398.1			NC_028657.1
	NZ_CP038464.1	MH051261.1			NC_028656.1
	NZ_CP038602.1	NC_022771.1			NC_028655.1
	NZ_CP038603.1	KF669652.1			NC_028653.1
	NZ_CP038592.1	NC_023725.1			NC_028652.1
	NZ_CP038594.1	JN699627.1			NC_028449.1
	NZ_CP038610.1	NC_019452.1			NC_028448.1
	NZ_CP038605.1	JN673056.1			NC_028248.1
	NZ_CP038606.1	MH727558.1			NC_027988.2
	NZ_CP038596.1	MK450425.1			NC_026610.2
	NZ_CP038646.1	MF001362.1			NC_024142.2
	NZ_CP038647.1	MK450434.1			NC_021529.2
	NZ_CP038649.1	NC_021348.1			NC_020490.2
	NZ_CP038650.1	KC748970.1			NC_018087.3
	NZ_CP038651.1	MH910040.1			NC_009763.3
	NZ_CP038652.1	MF919495.1			NC_009761.3
	NZ_CP038614.1	MG812494.1			NC_009762.3
	NZ_CP038617.1	NC_025429.1			NC_004914.3
	NZ_CP038619.1	KM199770.1			NC_004913.3
	NZ_CP038620.1	KY368640.1			NC_003157.5
	NZ_CP038621.1	MK359318.1			NC_002628.3
	NZ_CP038622.1	MK359329.1			NC_002484.2
	NZ_CP038624.1	MK359350.1			NC_011085.3
	NZ_CP038628.1	NC_022772.1			NC_009799.3
	NZ_CP038637.1	KF669653.1			NC_008202.2
	NZ_CP038639.1	MK450422.1			NC_005262.3
	NZ_CP038640.1	MH744422.1			NC_003390.2
	NZ_CP027564.1	JF704116.1			NC_001978.3
	NZ_CP027568.1	NC_041997.1			NC_027995.1
	NZ_CP038793.1	KY979132.2			NC_027986.1
	NZ_CP028321.1	MH051260.1			NC_027992.1
	NZ_CP028322.1	MH316561.1			NC_027987.1
	NZ_CP038848.1	NC_018860.1			NC_027983.1
	NZ_CP038858.1	JN797797.1			NC_027979.1
	NZ_CP038866.1	NC_004687.1			NC_027997.1
	MK748462.1	AY129337.1			NC_027994.1
	MK748463.1	MK359330.1			NC_027993.1
	MK748464.1	MK359355.1			NC_027991.1
	MK748465.1	NC_025422.1			NC_027982.1
	MK088079.1	KF301602.1			NC_027981.1
	MK360094.1	KX987999.1			NC_024124.2
	MK360096.1	LR215720.1			NC_026607.2
	NZ_CP039024.1	MH697590.1			NC_027397.1
	NZ_CP039026.1	MG000860.1			NC_027396.1
	NZ_CP039271.1	MK359348.1			NC_027395.1
	NZ_CP039272.1	MK359361.1			NC_027393.1
	NZ_CP039273.1	MG812493.1			NC_027391.1
	NZ_CP039281.1	MH051266.1			NC_027390.1
	NZ_CP039289.1	MH427377.1			NC_027389.1
	NZ_CP039294.1	MH727543.1			NC_027388.1
	NZ_CP037924.1	MK112534.1			NC_027386.1
	NZ_CP039299.1	KX369583.1			NC_027385.1
	NZ_CP039300.1	MK112541.1			NC_027384.1
	CP039501.1	MF919513.1			NC_027383.1
	NZ_CP039328.1	KF024734.1			NC_027382.1
	NZ_CP039330.1	MK878897.1			NC_027381.1
	NZ_CP031850.1	MK359358.1			NC_027379.1
	NZ_CP031851.1	MK359353.1			NC_027377.1
	NZ_CP031852.1	NC_021856.1			NC_027375.1
	MK140641.1	AP013029.1			NC_027373.1
	MK140642.1	MK359327.1			NC_027370.1
	MK638972.1	MK359308.1			NC_027367.1
	NZ_CP039454.1	NC_023737.1			NC_027363.1
	NZ_CP039405.1	JN624850.1			NC_027362.1
	AP019666.1	KX721255.1			NC_027361.1
	AP019667.1	KX721256.1			NC_027359.1
	CP039632.1	MK359306.1			NC_027358.1
	NZ_CP039464.1	KJ595575.1			NC_027357.1
	NZ_CP039472.1	MK359335.1			NC_027356.1
	NZ_CP039474.1	NC_013650.1			NC_027354.1
	NZ_CP039475.1	GQ303260.1			NC_027350.1
	NZ_CP039492.1	MK359311.1			NC_027349.1
	NZ_CP031094.1	MK359305.1			NC_027346.1
	NZ_CP039566.1	NC_011271.1			NC_027342.1
	NZ_CP039466.1	EU826471.1			NC_027341.1
	NZ_CP039468.1	NC_025452.1			NC_027339.1
	NZ_CP039470.1	KJ716335.1			NC_027337.1
	NZ_CP039485.1	JN699625.1			NC_027336.1
	NZ_CP039490.1	MH791405.1			NC_027333.1
	NZ_CP039494.1	KT321476.1			NC_027332.1
	NZ_CP039562.1	NC_041993.1			NC_027331.1
	NZ_CP039559.1	JN204348.1			NC_027329.1
	NZ_CP039560.1	MK359339.1			NC_027404.1
	NZ_CP039577.1	MK359326.1			NC_027402.1
	NZ_CP039586.1	MK112545.1			NC_027401.1
	NZ_CP039587.1	MH697586.1			NC_027400.1
	NZ_CP039481.1	MF919493.1			NC_027399.1
	NZ_CP039488.1	JF704096.1			NC_027398.1
	NZ_CP039483.1	MK112549.1			NC_027387.1
	NZ_CP039479.1	MK359334.1			NC_027371.1
	NZ_CP039596.1	MK295203.1			NC_027369.1
	NZ_CP039592.1	MK359321.1			NC_027368.1
	NZ_CP039568.1	KY549443.1			NC_027364.1
	NZ_CP039580.1	MF919499.1			NC_027353.1
	NZ_CP039583.1	MK450427.1			NC_027351.1
	NZ_CP039600.1	MH316567.1			NC_027344.1
	NZ_CP039604.1	MK359314.1			NC_027340.1
	CP034898.1	KJ019040.1			NC_027334.1
	CP034895.1	NC_042047.1			NC_027330.1
	CP034874.1	KX147096.1			NC_027394.1
	CP034868.1	KY073123.1			NC_027378.1
	CP034862.1	MK359333.1			NC_027372.1
	CP034856.1	NC_011270.1			NC_027295.1
	CP034857.1	EU826468.1			NC_027299.1
	CP039497.1	MF919527.1			NC_027298.1
	NZ_CP039513.1	NC_021349.1			NC_027296.1
	NZ_CP037911.1	KC691257.1			NC_027297.1
	NZ_CP037912.1	MH590593.1			NC_027294.1
	NZ_CP038139.1	MK450424.1			NC_027292.1
	NZ_CP039521.1	MH709121.1			NC_027293.1
	NZ_CP037743.1	MH669008.1			NC_027204.1
	NZ_CP037744.1	MH825713.1			NC_027130.1
	NZ_CP037904.1	MK450429.1			NC_027132.1
	NZ_CP037906.1	MH825697.1			NC_027125.1
	NZ_CP037907.1	NC_022768.1			NC_027119.1
	NZ_CP037908.1	KF669654.1			NC_027120.1
	NZ_CP037909.1	MH779502.1			NC_027118.1
	NZ_CP039643.1	MK359365.1			NC_021190.1
	NZ_CP039651.1	MK359324.1			NC_026928.1
	NZ_CP031899.1	NC_023733.1			NC_026927.1
	NZ_CP031901.1	JN699626.1			NC_026924.1
	NZ_CP031903.1	MK359362.1			NC_026923.1
	NZ_CP031909.1	MK359338.1			NC_026926.1
	NZ_CP031914.1	MK450432.1			NC_026611.1
	NZ_CP031911.1	KR080196.1			NC_026609.1
	NZ_CP031918.1	MK359317.1			NC_026606.1
	NZ_CP031907.1	MK359303.1			NC_026605.1
	NZ_CP039372.1	LR215721.1			NC_026602.1
	MK318973.1	KX781992.1			NC_026601.1
	MK318986.1	MK359342.1			NC_026600.1
	MK388402.1	JQ911768.1			NC_026599.1
	NZ_CP031920.1	MK112548.1			NC_026597.1
	NZ_CP039693.1	MK359363.1			NC_026594.1
	NZ_CP039694.1	NC_029044.1			NC_026590.1
	NZ_CP039717.1	KF006817.1			NC_026589.1
	NZ_CP039714.1	MK359364.1			NC_026587.1
	NZ_CP039696.1	JN797798.1			NC_026586.1
	NZ_CP039698.1	GQ303262.1			NC_026017.1
	NZ_CP039699.1	MK359366.1			NC_026016.1
	MG764534.2	MK359336.1			NC_026014.1
	NZ_CP034945.1	MK359344.1			NC_026010.1
	NZ_CP034947.1	MF919494.1			NC_025830.1
	NZ_CP034948.1	NC_011269.2			NC_025822.1
	NZ_CP039906.1	EU826469.2			NC_023693.1
	NZ_CP039925.1	KU847400.1			NC_025453.1
	NZ_CP039926.1	NC_018856.1			NC_025446.1
	NZ_CP039927.1	JF966203.1			NC_025445.1
	NZ_CP028836.1	NC_011272.1			NC_025441.1
	NZ_CP028837.1	EU826467.1			NC_025437.1
	NZ_CP028838.1	NC_023714.1			NC_025434.1
	NZ_CP028839.1	JN412592.1			NC_025422.1
	NZ_CP028385.1	MK112554.1			NC_025418.1
	NZ_CP039855.1	LR215719.1			NC_025417.1
	NZ_CP039857.1	MH779498.1			NC_025460.1
	NZ_CP039912.1	MK359345.1			NC_025471.1
	NZ_CP039913.1	MF422185.1			NC_025470.1
	NZ_CP039914.1	NC_008207.1			NC_025452.1
	NZ_CP028594.1	DQ398053.1			NC_025448.1
	NZ_CP028595.1	KY942056.1			NC_025425.1
	NZ_CP028616.1	NC_028869.1			NC_025419.1
	NZ_CP028640.1	KT281790.1			NC_025414.1
	NZ_CP028610.1	MK310143.1			NC_025467.1
	NZ_CP028611.1	NC_028986.1			NC_025466.1
	NZ_CP028612.1	JF704092.1			NC_025465.1
	NZ_CP028655.1	MK450423.1			NC_025464.1
	NZ_CP038275.1	LR215718.1			NC_025463.1
	NZ_CP038276.1	MH606185.1			NC_025462.1
	NZ_CP038277.1	KT365400.1			NC_025461.1
	NZ_CP038278.1	MG592415.1			NC_025459.1
	NZ_CP038279.1	MG543995.1			NC_025458.1
	NZ_CP038280.1	NC_024137.1			NC_025457.1
	NZ_CP028597.1	KJ451625.1			NC_025456.1
	NZ_CP028605.1	MH880817.1			NC_025455.1
	NZ_CP028606.1	MH807812.1			NC_025451.1
	NZ_CP028634.1	MK359337.1			NC_025450.1
	NZ_CP028637.1	MH807820.1			NC_025449.1
	NZ_CP028651.1	NC_023856.1			NC_025447.1
	NZ_CP028653.1	KJ174317.1			NC_025443.1
	NZ_CP039899.1	NC_019925.1			NC_025442.1
	NZ_CP039900.1	HE600015.1			NC_025439.1
	NZ_CP039901.1	NC_008584.1			NC_025436.1
	NZ_CP039902.1	AP011616.1			NC_025431.1
	NZ_CP028608.1	DQ997624.1			NC_025430.1
	NZ_CP039918.1	KM209228.1			NC_025429.1
	NZ_CP039919.1	NC_030903.1			NC_025428.1
	NZ_CP039920.1	AB930182.1			NC_025427.1
	NZ_CP029068.1	MG266157.1			NC_025424.1
	NZ_CP028599.1	MN027503.1			NC_025421.1
	NZ_CP028631.1	NC_023717.1			NC_025420.1
	NZ_CP028676.1	JQ691611.1			NC_025415.1
	NZ_CP028673.1	MH107246.1			NC_024125.2
	NZ_CP028622.1	MH051333.1			NC_024369.2
	NZ_CP028625.1	MH107769.1			NC_025115.1
	NZ_CP028664.1	KY942057.1			NC_024794.1
	NZ_CP028667.1	NC_015937.1			NC_024793.1
	NZ_CP039890.1	AP011617.1			NC_024791.1
	NZ_CP039891.1	KJ010548.1			NC_024790.1
	NZ_CP039892.1	NC_029121.1			NC_024789.1
	NZ_CP039893.1	KJ010547.1			NC_024786.1
	NZ_CP039909.1	MK977696.1			NC_024785.1
	NZ_CP038454.1	MK373788.1			NC_024784.1
	NZ_CP038455.1	MK359346.1			NC_024783.1
	NZ_CP038457.1	KM209320.1			NC_024782.1
	NZ_CP038459.1	MH252123.1			NC_024711.1
	NZ_CP028601.1	MK977695.1			NC_020858.2
	NZ_CP028602.1	MH363700.1			NC_020856.2
	NZ_CP028628.1	MG065650.1			NC_024392.1
	NZ_CP028643.1	MH844529.1			NC_024391.1
	NZ_CP028619.1	MH844528.1			NC_024390.1
	NZ_CP028658.1	MH675927.1			NC_024389.1
	NZ_CP039861.1	MH791397.1			NC_024388.1
	NZ_CP028684.1	MH533020.1			NC_024387.1
	NZ_CP028682.1	NC_020081.2			NC_024386.1
	NZ_CP039260.1	JX238501.3			NC_024385.1
	NZ_CP032326.1	KX552041.2			NC_024384.1
	NZ_CP032327.1	MH160766.1			NC_024380.1
	NZ_CP028679.1	NC_028672.1			NC_024379.1
	NZ_CP028701.1	KT353109.1			NC_024378.1
	NZ_CP039285.1	MH816848.1			NC_024375.1
	NZ_CP039286.1	KX664695.2			NC_024371.1
	NZ_CP032350.1	NC_017974.1			NC_024367.1
	NZ_CP028692.1	JQ691612.1			NC_024362.1
	NZ_CP028686.1	MH028956.1			NC_024358.1
	NZ_CP028689.1	NC_028676.1			NC_024356.1
	NZ_CP029201.1	KP881232.1			NC_024355.1
	NZ_CP028694.1	MH319754.1			NC_024354.1
	MK733575.1	NC_024354.1			NC_024370.1
	MK758104.1	KC954774.1			NC_024365.1
	NZ_CP039966.1	MK417515.1			NC_024361.1
	LC477293.1	MG656408.1			NC_024357.1
	LC480203.1	MG969412.1			NC_024330.1
	MF144194.2	NC_023693.1			NC_023863.2
		FR775895.2			NC_015272.2
		NC_022968.1			NC_023558.1
		KF550303.1			NC_023595.2
		JX080302.2			NC_024217.1
		JX080303.2			NC_024215.1
		MF398190.1			NC_024214.1
		NC_005880.2			NC_024209.1
		KF766114.1			NC_024208.1
		MK417516.1			NC_024203.1
		JX080304.2			NC_024212.1
		NC_019400.1			NC_024210.1
		JN882284.1			NC_024204.1
		MH375644.1			NC_024149.1
		NC_027351.1			NC_024146.1
		JX181824.1			NC_024145.1
		NC_020079.1			NC_024144.1
		JX561091.1			NC_024140.1
		MF805809.1			NC_024139.1
		JX080305.2			NC_024138.1
		NC_029009.1			NC_024135.1
		KP339049.1			NC_024134.1
		MH015255.1			NC_024121.1
		KY652726.1			NC_024123.1
		NC_027991.1			NC_024122.1
		GU169904.1			NC_023567.2
		MK721192.1			NC_021342.2
		NC_020484.1			NC_022980.1
		KC465899.1			NC_022774.1
		MF405094.1			NC_022768.1
		MK605244.1			NC_022972.2
		MK331931.1			NC_023865.1
		MK605243.1			NC_023859.1
		NC_042133.1			NC_023856.1
		KC699836.1			NC_023841.1
		KU522583.1			NC_023743.1
		MK605242.1			NC_023737.1
		MG065689.1			NC_023736.1
		MG065656.1			NC_023735.1
		MG065639.1			NC_023734.1
		MG065645.1			NC_023733.1
		KX452695.1			NC_023725.1
		NC_022761.1			NC_023722.1
		KF669649.1			NC_023719.1
		KY368639.1			NC_023717.1
		KT870145.1			NC_023715.1
		MK417514.1			NC_023714.1
		NC_016071.1			NC_023706.1
		GU070616.1			NC_023700.1
		NC_021788.1			NC_023698.1
		KC821632.1			NC_023697.1
		KT962246.1			NC_023696.1
		KT962245.1			NC_023694.1
		MH884511.1			NC_023691.1
		MG250486.1			NC_023688.1
		JX080300.2			NC_020862.2
		MG592495.1			NC_023614.1
		EU418428.2			NC_023612.1
		NC_027335.1			NC_023607.1
		KJ801817.1			NC_023605.1
		MK605245.1			NC_023604.1
		NC_021798.1			NC_023603.1
		KC821609.1			NC_023602.1
		KT962247.1			NC_023600.1
		MF979563.1			NC_023551.1
		MF787246.1			NC_023549.1
		MK024806.1			NC_023606.1
		KY914485.1			NC_023599.1
		MF979560.1			NC_023597.1
		MK795384.1			NC_023593.1
		LT960610.1			NC_023591.1
		MK605246.1			NC_023590.1
		MH629685.1			NC_023589.1
		NC_019487.1			NC_023588.1
		AB605730.1			NC_023587.1
		NC_021328.1			NC_023584.1
		KC292026.1			NC_023582.1
		KY794642.1			NC_023581.1
		MG721208.1			NC_023579.1
		AP018714.1			NC_023578.1
		MF403007.1			NC_023574.1
		MG065644.1			NC_023570.1
		MG065690.1			NC_023569.1
		MH517022.1			NC_023566.1
		AP018715.1			NC_023561.1
		NC_028659.1			NC_023557.1
		KT934943.1			NC_023556.1
		MH078572.1			NC_023555.1
		KY794641.1			NC_023610.1
		MF001365.1			NC_023608.1
		KY514263.1			NC_023601.1
		MH321491.1			NC_023583.1
		MG557979.1			NC_023576.1
		NC_021347.1			NC_023575.1
		HM114277.1			NC_023571.1
		KY779849.1			NC_023568.1
		MH538193.1			NC_023560.1
		NC_020201.1			NC_023559.1
		JQ015307.1			NC_023548.1
		NC_028765.1			NC_023502.1
		KP027446.1			NC_023500.1
		MF988720.1			NC_023499.1
		NC_012530.1			NC_023503.1
		FJ822135.1			NC_021781.2
		NC_029080.1			NC_021539.2
		KJ206559.1			NC_021787.2
		NC_023573.1			NC_022764.1
		AB903967.1			NC_022762.1
		NC_009904.1			NC_022775.1
		AB609718.1			NC_022773.1
		AP009390.1			NC_022772.1
		MF001361.1			NC_022770.1
		MF001358.1			NC_022767.1
		NC_025416.1			NC_022766.1
		KJ888149.1			NC_022765.1
		MG592459.1			NC_012223.2
		NC_019726.1			NC_023007.1
		JX878671.1			NC_023006.1
		KP869102.1			NC_023005.1
		MF417868.1			NC_009232.2
		MH321490.1			NC_022989.1
		MK250904.1			NC_015294.2
		MH159197.1			NC_022987.1
		MH809530.1			NC_022986.1
		NC_029073.1			NC_022982.1
		KP144388.1			NC_022974.1
		MH542234.1			NC_022971.1
		LR031359.1			NC_022970.1
		MG765277.2			NC_022968.1
		AP018375.1			NC_022967.1
		KR908644.1			NC_022966.1
		JX080301.2			NC_022917.1
		NC_028962.1			NC_022916.1
		KP027447.1			NC_022915.1
		MK693030.1			NC_022914.1
		KP687432.1			NC_022791.1
		NC_025417.1			NC_022776.1
		KC012913.1			NC_022758.1
		MG065674.1			NC_022757.1
		MG065677.1			NC_022756.1
		MG065672.1			NC_022754.1
		MG065662.1			NC_022753.1
		MK504444.1			NC_022752.1
		NC_025426.1			NC_022751.1
		KM216423.1			NC_022750.1
		MG592529.1			NC_022749.1
		MK584893.1			NC_022747.1
		MH809531.1			NC_022746.1
		MG557618.1			NC_022744.1
		KP687431.1			NC_022342.1
		MG065655.1			NC_022341.1
		KY794643.1			NC_022340.1
		NC_041928.1			NC_022338.1
		KF021268.1			NC_022337.1
		NC_019448.1			NC_022336.1
		JQ686190.1			NC_022335.1
		MH319749.1			NC_022334.1
		KR902361.1			NC_022330.1
		NC_022920.1			NC_022328.1
		AB853330.1			NC_022323.1
		KX171213.1			NC_021773.2
		KX171212.1			NC_022096.1
		MH136584.1			NC_022091.1
		MG765279.2			NC_022069.1
		MK373780.1			NC_022054.1
		NC_042040.1			NC_022053.1
		MF668286.1			NC_021868.1
		KU230356.1			NC_021865.1
		MG450654.1			NC_021864.1
		NC_024134.1			NC_021863.1
		KJ190158.1			NC_021861.1
		NC_025470.1			NC_021860.1
		KJ018211.1			NC_021857.1
		MG962366.1			NC_021855.1
		NC_028983.1			NC_021854.1
		KC595513.2			NC_021853.1
		NC_007066.1			NC_021852.1
		AY954969.1			NC_021806.1
		NC_025423.1			NC_021804.1
		KF554508.2			NC_021803.1
		MG963916.1			NC_021802.1
		FR852584.1			NC_021801.1
		NC_030925.1			NC_021800.1
		KU640380.1			NC_021799.1
		MG022440.1			NC_021798.1
		MG022439.1			NC_021796.1
		MK331930.1			NC_021795.1
		NC_042048.1			NC_021794.1
		NC_024360.1			NC_021792.1
		KJ586794.1			NC_021791.1
		KJ535722.1			NC_021790.1
		MH809529.1			NC_021789.1
		KP869103.1			NC_021788.1
		NC_011041.1			NC_021785.1
		DQ832317.1			NC_021783.1
		NC_028982.1			NC_021867.1
		KC595512.2			NC_021784.1
		KY581279.1			NC_021774.1
		NC_009811.2			NC_021772.1
		DQ003638.2			NC_021782.1
		MG065635.1			NC_021780.1
		MG065646.1			NC_021779.1
		MG065647.1			NC_021777.1
		JX875065.1			NC_021776.1
		MK883717.1			NC_021775.1
		NC_019517.1			NC_021563.1
		JQ031132.1			NC_021556.1
		NC_022323.1			NC_021561.1
		KC690136.1			NC_021560.1
		LN881735.1			NC_021559.1
		NC_028248.1			NC_021558.1
		LN881727.1			NC_021557.1
		MK792752.1			NC_021540.1
		MK504446.1			NC_021533.1
		KJ591605.1			NC_021532.1
		MK656892.1			NC_021531.1
		KJ586795.1			NC_021536.1
		MK504443.1			NC_021534.1
		MK937592.1			NC_021530.1
		NC_019511.1			NC_021344.2
		JX194239.1			NC_021349.1
		KX822733.1			NC_021348.1
		MK327930.1			NC_021347.1
		MH491969.1			NC_021346.1
		NC_021067.1			NC_021343.1
		HQ316579.1			NC_021339.1
		MN128594.1			NC_021338.1
		NC_024383.1			NC_021337.1
		KJ094030.1			NC_021336.1
		KJ094031.2			NC_021335.1
		MK494112.1			NC_021334.1
		KY779848.1			NC_021332.1
		KX532239.1			NC_021331.1
		NC_041869.1			NC_021326.1
		KR698074.1			NC_021325.1
		MG065666.1			NC_021324.1
		MG065654.1			NC_021323.1
		NC_041871.1			NC_021321.1
		KT001917.1			NC_021320.1
		NC_021781.2			NC_021318.1
		JX126918.2			NC_021317.1
		NC_041862.1			NC_021316.1
		KJ094029.1			NC_021304.1
		NC_015464.1			NC_021300.1
		GU296433.1			NC_021298.1
		NC_041887.1			NC_018850.2
		KX774321.1			NC_019933.2
		MG065682.1			NC_021073.1
		MG065658.1			NC_021072.1
		NC_031909.1			NC_021071.1
		KX236333.1			NC_021070.1
		NC_029057.1			NC_021068.1
		KT932418.1			NC_021067.1
		NC_022090.1			NC_021063.1
		JX846612.1			NC_021062.1
		MH752840.1			NC_019419.2
		NC_001884.1			NC_020883.1
		AF020713.1			NC_020880.1
		NC_025440.1			NC_020879.1
		KM373208.1			NC_020877.1
		NC_028749.1			NC_020876.1
		KT151959.1			NC_020870.1
		MF547662.1			NC_020878.1
		NC_041896.1			NC_020875.1
		KX879627.1			NC_020874.1
		MF358542.1			NC_020872.1
		MH576965.1			NC_020868.1
		NC_025436.1			NC_020867.1
		KJ018209.1			NC_020866.1
		MH729379.1			NC_020865.1
		NC_030933.1			NC_020863.1
		KP881332.1			NC_020860.1
		NC_042012.1			NC_020859.1
		MF347639.1			NC_020857.1
		MG592537.1			NC_020855.1
		KY883635.1			NC_020854.1
		NC_018861.1			NC_020853.1
		JX569801.1			NC_020851.1
		NC_029098.1			NC_020850.1
		KM652554.1			NC_020849.1
		NC_042010.1			NC_020848.1
		MF347637.1			NC_020847.1
		MK883718.1			NC_020846.1
		MG592553.1			NC_020845.1
		MH590597.1			NC_020844.1
		NC_020871.1			NC_020843.1
		JQ797329.1			NC_020842.1
		NC_024359.1			NC_020841.1
		KJ094033.1			NC_020840.1
		NC_042011.1			NC_020839.1
		MF347638.1			NC_020838.1
		MH576968.1			NC_020837.1
		MH153807.1			NC_020835.1
		MF358541.1			NC_020489.1
		MK977711.1			NC_020488.1
		KY554771.1			NC_020486.1
		MK460248.1			NC_020484.1
		KF148616.1			NC_020483.1
		NC_016562.1			NC_020482.1
		JN132397.1			NC_020481.1
		NC_011421.1			NC_020480.1
		FJ230960.1			NC_020479.1
		MG592562.1			NC_020478.1
		NC_024787.1			NC_020477.1
		KJ591604.1			NC_020416.1
		MF547663.1			NC_020414.1
		NC_042112.1			NC_020082.1
		FR823450.1			NC_020080.1
		AP019522.1			NC_020079.1
		KY883634.1			NC_020078.1
		NC_022918.1			NC_019925.1
		AB853331.1			NC_020205.1
		NC_042008.1			NC_020204.1
		MF155946.1			NC_020203.1
		NC_024364.1			NC_020202.1
		KP869112.1			NC_020201.1
		KJ535721.1			NC_020200.1
		MH590599.1			NC_020199.1
		NC_029094.1			NC_020198.1
		KR534323.1			NC_019782.1
		MH153812.1			NC_020197.1
		NC_029048.2			NC_020159.1
		LN681537.2			NC_020083.1
		NC_006565.1			NC_019521.1
		AY682195.1			NC_019519.1
		MH576964.1			NC_019704.1
		NC_007610.1			NC_019935.1
		DQ004855.1			NC_019934.1
		MK359332.1			NC_019932.1
		NC_020877.1			NC_019931.1
		JX846613.1			NC_019930.1
		CP011970.1			NC_019929.1
		MH727564.1			NC_019928.1
		MN096371.1			NC_019927.1
		MK359351.1			NC_019926.1
		KX229736.1			NC_019924.1
		NC_042009.1			NC_019923.1
		MF347636.1			NC_019921.1
		NC_029026.1			NC_019918.1
		KR049063.1			NC_019917.1
		MK554696.1			NC_019916.1
		MH107028.1			NC_019915.1
		NC_007021.1			NC_019914.1
		AY954970.1			NC_019913.1
		KT151957.1			NC_019912.1
		MH536814.1			NC_019910.1
		MG592473.1			NC_019909.1
		NC_041927.1			NC_019813.1
		KY629563.1			NC_019769.1
		NC_027341.1			NC_019768.1
		KM677185.1			NC_019767.1
		NC_004735.1			NC_019725.1
		KX507046.1			NC_019724.1
		MH590589.1			NC_019723.1
		KM209270.1			NC_019722.1
		NC_041937.1			NC_019721.1
		KY683736.1			NC_019720.1
		KF302034.1			NC_019719.1
		HQ641352.1			NC_019718.1
		NC_020863.1			NC_019717.1
		HQ634156.1			NC_019716.1
		MH651172.1			NC_019715.1
		KY883638.1			NC_019714.1
		MG592441.1			NC_019713.1
		NC_042095.1			NC_019711.1
		MG649967.1			NC_019710.1
		KF926093.1			NC_019709.1
		NC_023574.1			NC_019708.1
		KY030782.1			NC_019706.1
		MK061412.1			NC_019705.1
		MH310934.1			NC_019550.1
		MK907780.1			NC_019549.1
		NC_042094.1			NC_019545.1
		MG649966.1			NC_019544.1
		MG065661.1			NC_019543.1
		KY554777.1			NC_019542.1
		KY554772.1			NC_019541.1
		HQ641354.1			NC_019540.1
		NC_029119.1			NC_019539.1
		KT429160.1			NC_019538.1
		AY176327.1			NC_019530.1
		NC_023009.1			NC_019529.1
		HQ163896.1			NC_019528.1
		NC_042105.1			NC_019527.1
		MG757153.1			NC_019526.1
		NC_015253.1			NC_019525.1
		HM242243.1			NC_019523.1
		MH310933.1			NC_019522.1
		MK801722.1			NC_019520.1
		MH445380.1			NC_019518.1
		NC_020843.1			NC_019517.1
		HQ634157.1			NC_019516.1
		MK620896.1			NC_019515.1
		NC_028805.1			NC_019514.1
		KT151955.1			NC_019513.1
		KY554773.1			NC_019512.1
		KY554775.1			NC_019510.1
		KY883637.1			NC_019509.1
		KY883636.1			NC_019508.1
		KY554770.1			NC_019507.1
		NC_015157.1			NC_019506.1
		HQ641347.1			NC_019505.1
		KY554776.1			NC_019504.1
		MH536811.1			NC_019503.1
		KY554768.1			NC_019502.1
		KY554769.1			NC_019501.1
		KY554774.1			NC_019500.1
		KY883640.1			NC_019496.1
		MH310935.1			NC_019490.1
		NC_031902.1			NC_019489.1
		KU927497.2			NC_019488.1
		KY883639.1			NC_019487.1
		HQ641353.1			NC_019486.1
		MK373792.1			NC_019485.1
		HQ641349.1			NC_019457.1
		HQ641348.1			NC_019456.1
		KY065147.1			NC_019455.1
		MF418016.1			NC_019454.1
		NC_041899.1			NC_019452.1
		KX845404.2			NC_019451.1
		NC_027297.1			NC_019450.1
		KM236244.1			NC_019449.1
		HQ641351.1			NC_019447.1
		HQ641350.1			NC_019446.1
		MK804893.1			NC_019445.1
		NC_019919.2			NC_019444.1
		HE956708.2			NC_019443.1
		MK620899.1			NC_019442.1
		NC_018837.1			NC_017674.1
		JX195166.1			NC_019423.1
		MF431741.1			NC_019422.1
		MF431740.1			NC_019421.1
		MF431739.1			NC_019420.1
		MF431738.1			NC_019418.1
		MF431737.1			NC_019417.1
		MF431736.1			NC_019416.1
		AY587007.1			NC_019414.1
		NC_005859.1			NC_019411.1
		AY543070.1			NC_019410.1
		KU255730.1			NC_019408.1
		MH310936.1			NC_019407.1
		MN096369.1			NC_019406.1
		KY940711.1			NC_019405.1
		MK796244.1			NC_019404.1
		NC_025830.1			NC_019403.1
		KM190144.1			NC_019402.1
		MK373799.1			NC_019401.1
		MF431735.1			NC_019400.1
		MF431733.1			NC_019399.1
		MF431732.1			NC_019398.1
		MF431730.1			NC_018861.1
		MF431734.1			NC_018859.1
		MF431731.1			NC_018855.1
		MK373797.1			NC_018854.1
		MF370964.1			NC_018853.1
		MK373796.1			NC_018852.1
		MK895508.1			NC_018851.1
		NC_028754.1			NC_018849.1
		KP143763.1			NC_018848.1
		NC_041913.1			NC_018847.1
		KY363465.1			NC_018846.1
		CP027117.1			NC_018845.1
		NC_015269.1			NC_018843.1
		HQ406778.1			NC_018842.1
		KY114934.1			NC_018841.1
		MH370379.1			NC_018840.1
		MK770119.1			NC_018839.1
		MH719082.1			NC_018838.1
		NC_028895.1			NC_018837.1
		KP280063.1			NC_018836.1
		MH552526.1			NC_018835.1
		MG676225.1			NC_018834.1
		LR027389.1			NC_018832.1
		NC_042128.1			NC_018831.1
		FO818745.1			NC_017971.2
		NC_034248.1			NC_018454.1
		JX483881.1			NC_018452.1
		MK318083.1			NC_018284.1
		NC_015263.1			NC_018283.1
		HM029250.1			NC_018282.1
		MK524529.1			NC_018281.1
		MK005300.1			NC_018280.1
		MH631454.2			NC_018279.1
		NC_031933.1			NC_018278.1
		KX017521.1			NC_018276.1
		MK728825.1			NC_018274.1
		MK867835.1			NC_018273.1
		MH925094.1			NC_018272.1
		MH697583.1			NC_018271.1
		KJ668715.1			NC_018270.1
		MG065642.1			NC_018269.1
		KY963424.1			NC_018277.1
		MK524527.1			NC_018275.1
		MK967379.1			NC_018285.1
		MK524504.1			NC_018264.1
		MG209611.1			NC_008721.2
		MH370366.1			NC_018088.1
		MH370375.1			NC_018086.1
		MG676224.1			NC_018085.1
		KX925554.1			NC_018084.1
		MK370036.1			NC_018083.1
		MK728824.1			NC_017985.1
		MH077579.1			NC_017981.1
		MF919512.1			NC_017976.1
		MK809530.1			NC_017975.1
		MF919504.1			NC_017974.1
		NC_042091.1			NC_017972.1
		MG018927.1			NC_017984.1
		MG603697.1			NC_017978.1
		MH645904.1			NC_017973.1
		MH370376.1			NC_017969.1
		MK279849.1			NC_017968.1
		MH697582.1			NC_017864.1
		MK050846.1			NC_006882.2
		NC_028840.1			NC_017865.1
		LN887948.1			NC_017732.1
		MH669017.1			NC_017688.1
		NC_042316.1			NC_016763.1
		JF937090.1			NC_016770.1
		NC_042074.1			NC_016767.1
		KY883655.1			NC_016766.1
		KY883654.1			NC_016765.1
		MF001363.1			NC_016764.1
		MF681663.1			NC_016762.1
		NC_019529.1			NC_016761.1
		JQ340389.1			NC_006940.2
		MH370386.1			NC_016655.1
		NC_010583.1			NC_016654.1
		CP000917.1			NC_016653.1
		MK524521.1			NC_016652.1
		NC_031042.1			NC_016651.1
		KR233164.1			NC_016650.1
		NC_042093.1			NC_016659.1
		MG459987.2			NC_016658.1
		AP019559.1			NC_016657.1
		MH370380.1			NC_016656.1
		MH370367.1			NC_016569.1
		MF402939.1			NC_016570.1
		AY129338.1			NC_016571.1
		NC_004688.1			NC_016568.1
		NC_028953.1			NC_016565.1
		KM925136.1			NC_016562.1
		KY787212.1			NC_016567.1
		MH727551.1			NC_016566.1
		MH370369.1			NC_016564.1
		MK630230.1			NC_016071.1
		MK524516.1			NC_016435.1
[truncated: 13,240 more rows]
