# Supplementary material for: VIBRANT: automated recovery, annotation and curation of microbial viruses, and evaluation of viral community function from genomic sequences
Source: Microbiome. 2020 Jun 10;8:90. doi: 10.1186/s40168-020-00867-0 (PMC7288430; doi:10.1186/s40168-020-00867-0)
Supplement: Supplementary file 3 — Additional File 2: Table S2. Number and sizes of sequence fragments used to train and test VIBRANT for viruses, plasmids, and bacteria and archaea. [file 40168_2020_867_MOESM2_ESM.xlsx]

## Sheet: Sheet1
Supplementary Table 2. Number and sizes of sequence fragments used to train and test VIBRANT for viruses, plasmids, and bacteria and archaea.
	Testing dataset fragments		kb
	Fragment size ranges (kb)	total	3 to 5	5 to 7	7 to 9	9 to 11	11 to 16	16 to 550
	virus fragments	29926	2097	2374	3685	5088	16649	33
	bacteria/archaea genomic fragments	256713	27367	136386	46912	13057	32991	0
	plasmid fragments	8968	145	470	2322	3031	3000	0
			kb
	Fragment size ranges (kb)	total	3 to 5	5 to 7	7 to 9	9 to 11	11 to 16	16 to 550 (complete)
	Training dataset fragments	93913	27529	27421	16607	10022	12329	5
	virus fragments	67508	N/A
	bacteria/archaea genomic fragments	18004
	plasmid fragments	6583
	unknown (no annotations)	1818
			kb
	Eukaryotic Contamination	total	1 to 3	3 to 5	5 to 7	7 to 12	12 to 15
	eukaryote fragments	8672	4344	2669	546	429	684
	1kb to 3kb fragments	total
	Human Gut Virome	38961	1kb
	IMGVR Soil	81174
	IMGVR Freshwater	96267
	bacteria/archaea genomic fragments	297815
	plasmid fragments	40739
	Human Gut Virome	12472	3kb
	IMGVR Soil	27058
	IMGVR Freshwater	32089
	bacteria/archaea genomic fragments	106360
	plasmid fragments	12504
