# Supplementary material for: VIBRANT: automated recovery, annotation and curation of microbial viruses, and evaluation of viral community function from genomic sequences
Source: Microbiome. 2020 Jun 10;8:90. doi: 10.1186/s40168-020-00867-0 (PMC7288430; doi:10.1186/s40168-020-00867-0)
Supplement: Supplementary file 4 — Additional File 3: Table S3. List of all HMM names used by VIBRANT. [file 40168_2020_867_MOESM3_ESM.xlsx]

## Sheet: Sheet1
Supplementary Table 3. List of all HMM names used by VIBRANT.
KEGG	Pfam	VOG
K23231	PF10417.9	VOG00042
K23176	PF12574.8	VOG00083
K23170	PF09847.9	VOG00099
K23169	PF00244.20	VOG00113
K23167	PF16998.5	VOG00119
K23164	PF00389.30	VOG00125
K23163	PF02826.19	VOG00148
K23160	PF00198.23	VOG00151
K23159	PF16078.5	VOG00156
K23156	PF04029.14	VOG00179
K23155	PF16620.5	VOG00183
K23151	PF05635.11	VOG00199
K23150	PF08521.10	VOG00259
K23149	PF08793.10	VOG00287
K23148	PF11591.8	VOG00293
K23147	PF01257.19	VOG00314
K23144	PF08975.10	VOG00336
K23139	PF03390.15	VOG00379
K23138	PF03171.20	VOG00393
K23133	PF13532.6	VOG00410
K23127	PF13640.6	VOG00436
K23124	PF13661.6	VOG00460
K23123	PF13759.6	VOG00463
K23122	PF10014.9	VOG00498
K23121	PF13239.6	VOG00501
K23120	PF13563.6	VOG00508
K23118	PF03475.14	VOG00533
K23117	PF06983.13	VOG00541
K23111	PF06052.12	VOG00564
K23110	PF12578.8	VOG00608
K23109	PF17644.1	VOG00642
K23107	PF11330.8	VOG00685
K23095	PF00803.18	VOG00713
K23094	PF01073.19	VOG00725
K23086	PF06725.11	VOG00728
K23083	PF02829.14	VOG00741
K23082	PF10605.9	VOG00816
K23079	PF00725.22	VOG00844
K23078	PF02737.18	VOG00891
K23077	PF18321.1	VOG00908
K23076	PF16121.5	VOG00955
K23075	PF16122.5	VOG01022
K23067	PF04419.14	VOG01069
K23064	PF17947.1	VOG01084
K23063	PF03061.22	VOG01085
K23062	PF13279.6	VOG01104
K23061	PF13622.6	VOG01123
K23060	PF12729.7	VOG01132
K23059	PF04476.13	VOG01143
K23058	PF18671.1	VOG01174
K23057	PF17837.1	VOG01282
K23056	PF05902.13	VOG01312
K23055	PF01812.20	VOG01360
K23054	PF06189.12	VOG01373
K23050	PF09038.10	VOG01376
K23046	PF03491.13	VOG01424
K23045	PF07694.12	VOG01432
K23044	PF01367.20	VOG01435
K23043	PF02739.16	VOG01447
K23036	PF05761.14	VOG01469
K23031	PF02872.18	VOG01470
K23030	PF02096.20	VOG01477
K23024	PF01591.18	VOG01481
K23023	PF00393.19	VOG01506
K23020	PF02294.18	VOG01546
K23016	PF07698.11	VOG01556
K23015	PF07696.11	VOG01567
K23007	PF07695.11	VOG01575
K23005	PF07697.11	VOG01621
K23004	PF00001.21	VOG01629
K23003	PF00002.24	VOG01709
K22998	PF00003.22	VOG01734
K22997	PF13853.6	VOG01735
K22994	PF02949.20	VOG01771
K22982	PF08395.12	VOG01809
K22981	PF02117.16	VOG01932
K22980	PF10292.9	VOG01933
K22979	PF02175.16	VOG01941
K22977	PF10316.9	VOG01969
K22976	PF10317.9	VOG02025
K22970	PF10318.9	VOG02045
K22969	PF10327.9	VOG02050
K22968	PF10319.9	VOG02069
K22960	PF10320.9	VOG02076
K22959	PF10321.9	VOG02108
K22958	PF10322.9	VOG02117
K22957	PF10323.9	VOG02197
K22956	PF10324.9	VOG02320
K22955	PF10328.9	VOG02333
K22954	PF10325.9	VOG02346
K22952	PF10326.9	VOG02360
K22944	PF14402.6	VOG02386
K22935	PF17028.5	VOG02422
K22934	PF07388.11	VOG02424
K22933	PF07966.12	VOG02437
K22931	PF08792.10	VOG02460
K22928	PF00207.22	VOG02463
K22927	PF07703.14	VOG02513
K22926	PF07677.14	VOG02548
K22925	PF00004.29	VOG02560
K22924	PF09820.9	VOG02603
K22923	PF12846.7	VOG02609
K22922	PF13086.6	VOG02628
K22921	PF13087.6	VOG02632
K22918	PF13166.6	VOG02644
K22917	PF13173.6	VOG02646
K22916	PF13175.6	VOG02669
K22915	PF13191.6	VOG02677
K22914	PF13207.6	VOG02719
K22912	PF13238.6	VOG02742
K22909	PF13245.6	VOG02766
K22908	PF07724.14	VOG02784
K22907	PF13304.6	VOG02785
K22906	PF13401.6	VOG02802
K22905	PF13476.6	VOG02813
K22904	PF13479.6	VOG02853
K22903	PF13481.6	VOG02856
K22902	PF13500.6	VOG02857
K22901	PF13514.6	VOG02917
K22900	PF13521.6	VOG02939
K22899	PF13555.6	VOG02942
K22898	PF07726.11	VOG02984
K22897	PF13604.6	VOG02998
K22896	PF13614.6	VOG03014
K22895	PF13654.6	VOG03017
K22894	PF13671.6	VOG03023
K22893	PF13872.6	VOG03041
K22886	PF14516.6	VOG03044
K22885	PF07728.14	VOG03053
K22882	PF12774.7	VOG03059
K22881	PF12775.7	VOG03090
K22879	PF12780.7	VOG03114
K22875	PF12781.7	VOG03140
K22874	PF14363.6	VOG03144
K22871	PF16193.5	VOG03156
K22867	PF09821.9	VOG03170
K22854	PF17857.1	VOG03189
K22853	PF17872.1	VOG03200
K22852	PF18198.1	VOG03202
K22851	PF17863.1	VOG03217
K22850	PF17862.1	VOG03221
K22847	PF17864.1	VOG03251
K22844	PF17865.1	VOG03254
K22842	PF17866.1	VOG03262
K22840	PF17867.1	VOG03284
K22839	PF17868.1	VOG03301
K22838	PF17871.1	VOG03303
K22837	PF08298.11	VOG03404
K22836	PF18280.1	VOG03425
K22822	PF04611.12	VOG03469
K22821	PF03306.13	VOG03518
K22820	PF05282.11	VOG03534
K22819	PF08142.12	VOG03548
K22818	PF03417.16	VOG03705
K22813	PF07247.12	VOG03739
K22803	PF13339.6	VOG03779
K22797	PF00696.28	VOG03865
K22796	PF00324.21	VOG03919
K22795	PF13520.6	VOG03926
K22770	PF13906.6	VOG03962
K22769	PF08403.10	VOG03971
K22758	PF06684.11	VOG04001
K22757	PF01490.18	VOG04033
K22747	PF07336.11	VOG04056
K22745	PF12430.8	VOG04105
K22737	PF02496.16	VOG04139
K22736	PF14156.6	VOG04150
K22734	PF00950.17	VOG04168
K22723	PF03109.16	VOG04181
K22721	PF01061.24	VOG04214
K22720	PF12679.7	VOG04231
K22719	PF12698.7	VOG04291
K22718	PF12730.7	VOG04295
K22717	PF13346.6	VOG04356
K22716	PF06182.11	VOG04357
K22715	PF09818.9	VOG04467
K22714	PF09819.9	VOG04474
K22713	PF16962.5	VOG04492
K22712	PF00664.23	VOG04518
K22711	PF06472.15	VOG04533
K22710	PF13748.6	VOG04541
K22709	PF04392.12	VOG04546
K22708	PF00005.27	VOG04565
K22705	PF09822.9	VOG04605
K22704	PF03886.13	VOG04646
K22699	PF06541.11	VOG04725
K22696	PF14510.6	VOG04746
K22694	PF16949.5	VOG04766
K22693	PF16326.5	VOG04796
K22692	PF12848.7	VOG04834
K22690	PF12407.8	VOG04858
K22686	PF05270.13	VOG04859
K22684	PF18225.1	VOG04866
K22650	PF03806.13	VOG04928
K22622	PF00561.20	VOG06128
K22618	PF02230.16	VOG06138
K22617	PF07859.13	VOG06150
K22616	PF08386.10	VOG06177
K22614	PF12695.7	VOG06221
K22606	PF12697.7	VOG06236
K22605	PF12715.7	VOG06246
K22604	PF06259.12	VOG06266
K22602	PF10081.9	VOG06281
K22601	PF15420.6	VOG06285
K22598	PF04083.16	VOG06287
K22597	PF08843.11	VOG06288
K22589	PF09407.10	VOG06289
K22585	PF09952.9	VOG06314
K22584	PF11459.8	VOG06334
K22582	PF17194.4	VOG06441
K22580	PF13338.6	VOG06443
K22579	PF10899.8	VOG06817
K22577	PF16873.5	VOG06825
K22568	PF14253.6	VOG06826
K22567	PF18860.1	VOG07380
K22553	PF18863.1	VOG07385
K22552	PF18865.1	VOG07386
K22551	PF18864.1	VOG07387
K22550	PF07751.11	VOG07388
K22549	PF14355.6	VOG07389
K22548	PF07815.14	VOG07473
K22545	PF16182.5	VOG07474
K22544	PF03992.16	VOG07476
K22540	PF09441.10	VOG07478
K22539	PF05145.12	VOG07490
K22523	PF14250.6	VOG07917
K22522	PF18277.1	VOG08045
K22516	PF07280.11	VOG08046
K22515	PF05814.11	VOG08047
K22514	PF05820.11	VOG08170
K22513	PF16177.5	VOG08221
K22512	PF13000.7	VOG08230
K22511	PF00887.19	VOG08263
K22510	ACCA	VOG08323
K22509	PF03255.14	VOG08324
K22508	ACC_central	VOG08325
K22507	PF08326.12	VOG08326
K22506	ACC_epsilon	VOG08327
K22505	PF13822.6	VOG08328
K22504	PF16671.5	VOG08331
K22503	PF14733.6	VOG08340
K22502	PF06315.11	VOG08343
K22501	PF00871.17	VOG08391
K22492	PF09290.11	VOG08547
K22491	PF08882.11	VOG08900
K22490	PF02550.15	VOG09891
K22489	PF13336.6	VOG09893
K22488	PF00583.25	VOG09906
K22487	PF13673.7	VOG09927
K22486	PF13720.6	VOG09929
K22482	PF13880.6	VOG09930
K22481	PF03421.16	VOG09933
K22480	PF17013.5	VOG09935
K22479	PF05301.11	VOG09942
K22478	PF17668.1	VOG09960
K22477	PF18014.1	VOG10031
K22476	PF18015.1	VOG10077
K22475	PF00797.17	VOG10081
K22474	PF13302.7	VOG10083
K22473	PF13420.7	VOG10102
K22469	PF13444.6	VOG10170
K22468	PF13480.7	VOG10171
K22466	PF13508.7	VOG10206
K22465	PF13523.6	VOG10214
K22463	PF13527.7	VOG10226
K22462	PF14542.6	VOG10229
K22457	PF08674.10	VOG10242
K22455	PF15270.6	VOG10278
K22452	PF03767.14	VOG10279
K22451	PF12689.7	VOG10289
K22447	PF05054.12	VOG10319
K22446	PF00330.20	VOG10688
K22445	PF06434.13	VOG10691
K22444	PF11791.8	VOG10694
K22443	PF00694.19	VOG10695
K22441	PF01756.19	VOG10702
K22432	PF06857.11	VOG10747
K22431	PF05777.12	VOG10752
K22430	PF06313.11	VOG10793
K22424	PF01648.20	VOG10953
K22409	PF04336.12	VOG10997
K22408	PF08545.10	VOG11096
K22405	PF08541.10	VOG11122
K22397	PF10766.9	VOG11125
K22396	PF00873.19	VOG11162
K22394	PF01842.25	VOG11251
K22393	PF09192.10	VOG11307
K22391	PF05058.12	VOG11314
K22390	PF16102.5	VOG11319
K22389	PF00976.18	VOG11321
K22373	PF00022.19	VOG11333
K22369	PF14408.6	VOG11334
K22364	PF17003.5	VOG11380
K22363	PF11657.8	VOG11416
K22362	PF11498.8	VOG11417
K22361	PF01064.23	VOG11462
K22360	PF16840.5	VOG11518
K22359	PF10000.9	VOG11578
K22358	PF13291.6	VOG11580
K22357	PF13710.6	VOG11599
K22356	PF13740.6	VOG11611
K22355	PF13840.6	VOG11704
K22354	PF18859.1	VOG11707
K22353	PF01643.17	VOG11805
K22352	PF00441.24	VOG11823
K22351	PF08028.11	VOG11839
K22350	PF12806.7	VOG11909
K22349	PF02770.19	VOG11976
K22348	PF02771.16	VOG12015
K22347	PF14749.6	VOG12136
K22345	PF12590.8	VOG12231
K22344	PF12186.8	VOG12257
K22343	PF12418.8	VOG12269
K22342	PF00708.18	VOG12378
K22341	PF01553.21	VOG12386
K22340	PF16076.5	VOG12418
K22339	PF02551.15	VOG12541
K22338	PF00698.21	VOG12546
K22336	PF02273.15	VOG12562
K22335	PF01757.22	VOG12605
K22334	PF16214.5	VOG12621
K22333	PF09793.9	VOG12623
K22332	PF10198.9	VOG12899
K22331	PF16698.5	VOG13185
K22330	PF08516.12	VOG13275
K22325	PF17771.1	VOG13281
K22322	PF05986.14	VOG13282
K22320	PF10199.9	VOG13285
K22319	PF01602.20	VOG13321
K22318	PF00928.21	VOG13332
K22317	PF02805.16	VOG13484
K22316	PF06314.11	VOG13548
K22314	PF17981.1	VOG13549
K22313	PF17980.1	VOG13551
K22311	PF13382.6	VOG13605
K22310	PF03352.13	VOG13635
K22309	PF04008.14	VOG13672
K22308	PF02438.16	VOG13839
K22307	PF03052.15	VOG13852
K22306	PF02703.14	VOG13873
K22305	PF01691.16	VOG13887
K22304	PF01696.17	VOG13897
K22303	PF04623.12	VOG13914
K22302	PF06040.11	VOG13924
K22301	PF05248.12	VOG13974
K22300	PF03376.14	VOG14092
K22299	PF04834.12	VOG14095
K22298	PF03307.14	VOG14149
K22297	PF02440.15	VOG14287
K22296	PF02439.15	VOG14347
K22295	PF05385.11	VOG14469
K22294	PF04528.13	VOG14557
K22293	PF06931.11	VOG14566
K22292	PF04881.13	VOG14577
K22282	PF01065.19	VOG14722
K22278	PF03678.14	VOG14730
K22270	PF02456.15	VOG14753
K22269	PF00541.17	VOG14755
K22268	PF01686.17	VOG14799
K22253	PF03955.14	VOG14815
K22252	PF03910.13	VOG15036
K22251	PF01310.18	VOG15133
K22250	PF05829.12	VOG15243
K22249	PF00608.17	VOG15244
K22248	PF02459.15	VOG15246
K22247	PF03228.14	VOG15305
K22233	PF16579.5	VOG15386
K22232	PF01295.18	VOG15407
K22231	PF00709.21	VOG15463
K22230	PF12633.7	VOG15470
K22229	PF04439.12	VOG15475
K22228	PF16812.5	VOG15482
K22227	PF09085.10	VOG15504
K22226	PF04619.12	VOG15579
K22225	PF16747.5	VOG15580
K22224	PF03257.13	VOG15646
K22223	PF18652.1	VOG15671
K22222	PF08240.12	VOG15672
K22221	PF16884.5	VOG15804
K22220	PF13823.6	VOG15805
K22219	PF00106.25	VOG15813
K22217	PF13561.6	VOG15818
K22216	PF00107.26	VOG15826
K22215	PF13602.6	VOG15839
K22214	PF11559.8	VOG15888
K22213	PF15202.6	VOG15889
K22212	PF06377.11	VOG15927
K22211	PF00406.22	VOG15928
K22210	PF05191.14	VOG15935
K22209	PF05221.17	VOG15939
K22206	PF00670.21	VOG15940
K22205	PF08132.11	VOG15962
K22199	PF02675.15	VOG15963
K22187	PF07757.13	VOG15974
K22186	PF01941.19	VOG16122
K22185	PF03496.14	VOG16124
K22181	PF18648.1	VOG16126
K22180	PF04587.15	VOG16242
K22179	PF03747.14	VOG16252
K22178	PF10397.9	VOG16253
K22177	PF08509.11	VOG16357
K22176	PF16701.5	VOG16361
K22175	PF06355.13	VOG16391
K22174	PF17049.5	VOG16434
K22173	PF01117.20	VOG16449
K22172	PF05110.13	VOG16562
K22171	PF14591.6	VOG16567
K22170	PF14556.6	VOG16602
K22169	PF05775.12	VOG16644
K22168	PF15339.6	VOG16682
K22167	PF03969.16	VOG16726
K22166	PF07792.12	VOG16727
K22165	PF08493.10	VOG16729
K22164	PF01314.18	VOG16730
K22163	PF02730.15	VOG16759
K22162	PF02420.15	VOG16768
K22161	PF18815.1	VOG16836
K22160	PF03756.13	VOG16850
K22159	PF08731.11	VOG16926
K22158	PF11786.8	VOG16941
K22144	PF11787.8	VOG17006
K22136	PF11785.8	VOG17010
K22135	PF12249.8	VOG17046
K22133	PF12250.8	VOG17139
K22132	PF04671.12	VOG17141
K22131	PF17366.2	VOG17242
K22130	PF17992.1	VOG17252
K22129	PF05641.12	VOG17264
K22116	PF07468.11	VOG17290
K22115	PF18021.1	VOG17441
K22114	PF17558.2	VOG17449
K22113	PF17998.1	VOG17452
K22112	PF18079.1	VOG17463
K22111	PF09171.10	VOG17540
K22110	PF05039.12	VOG17599
K22109	PF10427.9	VOG17611
K22108	PF18236.1	VOG17692
K22107	PF18351.1	VOG17693
K22106	PF18309.1	VOG17694
K22105	PF06376.12	VOG17754
K22104	PF18723.1	VOG17757
K22103	PF18724.1	VOG17834
K22102	PF18746.1	VOG17845
K22100	PF04647.15	VOG17928
K22099	PF05931.11	VOG17955
K22087	PF04730.12	VOG18031
K22086	PF18134.1	VOG18043
K22085	PF11440.8	VOG18090
K22084	PF06396.11	VOG18148
K22083	PF09229.11	VOG18192
K22082	PF17793.1	VOG18314
K22081	PF14412.6	VOG18490
K22078	PF18743.1	VOG18551
K22077	PF17327.2	VOG18578
K22074	PF00578.21	VOG18579
K22073	PF13911.6	VOG18600
K22072	PF08327.11	VOG18629
K22071	PF09236.10	VOG18701
K22067	PF01594.16	VOG18702
K22066	PF15334.6	VOG18761
K22063	PF01808.18	VOG18836
K22051	PF18767.1	VOG18911
K22044	PF16168.5	VOG18954
K22043	PF14186.6	VOG18955
K22042	PF08910.10	VOG18974
K22041	PF18158.1	VOG18980
K22038	PF14962.6	VOG19012
K22033	PF14721.6	VOG19081
K22027	PF04548.16	VOG19095
K22026	PF13772.6	VOG19106
K22025	PF06316.11	VOG19111
K22024	PF10315.9	VOG19215
K22015	PF11489.8	VOG19265
K22014	PF01987.17	VOG19266
K22012	PF17096.5	VOG19270
K22011	PF17050.5	VOG19271
K22010	PF16780.5	VOG19322
K22003	PF03915.13	VOG19348
K21993	PF10592.9	VOG19369
K21992	PF00731.20	VOG19374
K21990	PF00586.24	VOG19400
K21977	PF02769.22	VOG19432
K21976	PF15298.6	VOG19433
K21975	PF14469.6	VOG19468
K21974	PF15304.6	VOG19484
K21973	PF10469.9	VOG19491
K21972	PF10470.9	VOG19498
K21970	PF04988.12	VOG19571
K21968	PF05716.13	VOG19573
K21967	PF12443.8	VOG19587
K21966	PF00490.21	VOG19680
K21965	PF01262.21	VOG19698
K21964	PF05222.15	VOG19709
K21963	PF06610.13	VOG19750
K21962	PF11839.8	VOG19806
K21961	PF00842.21	VOG19807
K21960	PF01168.20	VOG19829
K21959	PF09135.11	VOG19832
K21949	PF01918.21	VOG19840
K21948	PF04326.14	VOG19851
K21947	PF08027.11	VOG19859
K21936	PF16720.5	VOG19887
K21935	PF17527.2	VOG19888
K21929	PF11606.8	VOG19974
K21919	PF00171.22	VOG19975
K21911	PF01081.19	VOG20016
K21910	PF00596.21	VOG20035
K21909	PF01263.20	VOG20050
K21908	PF00248.21	VOG20055
K21907	PF11266.8	VOG20071
K21906	PF01315.22	VOG20089
K21905	PF02738.18	VOG20091
K21904	PF03752.13	VOG20145
K21903	PF12165.8	VOG20147
K21902	PF15924.5	VOG20156
K21901	PF08660.11	VOG20195
K21900	PF05208.13	VOG20244
K21898	PF03155.15	VOG20247
K21887	PF11182.8	VOG20257
K21886	PF13372.6	VOG20277
K21885	PF05426.12	VOG20282
K21884	PF08787.11	VOG20295
K21883	PF16822.5	VOG20296
K21836	PF13949.6	VOG20544
K21835	PF06029.11	VOG20545
K21834	PF14864.6	VOG20599
K21833	PF14863.6	VOG20626
K21832	PF00245.20	VOG20700
K21831	PF03561.15	VOG20733
K21830	PF05953.12	VOG20734
K21829	PF06351.11	VOG20741
K21828	PF05549.11	VOG20765
K21827	PF04864.13	VOG20937
K21826	PF15309.6	VOG20963
K21825	PF18727.1	VOG20981
K21822	PF11744.8	VOG20982
K21821	PF04030.14	VOG21047
K21818	PF06401.11	VOG21059
K21817	PF06400.11	VOG21123
K21816	PF00128.24	VOG21132
K21815	PF02806.18	VOG21133
K21814	PF02903.14	VOG21139
K21813	PF09071.10	VOG21153
K21802	PF07821.12	VOG21157
K21801	PF04168.12	VOG21188
K21795	PF14456.6	VOG21220
K21793	PF06964.12	VOG21263
K21792	PF09261.11	VOG21264
K21791	PF17480.2	VOG21268
K21790	PF08829.10	VOG21278
K21789	PF02883.20	VOG21284
K21788	PF02296.16	VOG21305
K21787	PF01589.16	VOG21317
K21786	PF00943.19	VOG21320
K21785	PF01563.16	VOG21323
K21784	PF03229.13	VOG21325
K21783	PF18489.1	VOG21327
K21782	PF02816.18	VOG21328
K21781	PF01120.17	VOG21331
K21780	PF02232.15	VOG21333
K21779	PF09608.10	VOG21337
K21778	PF17989.1	VOG21338
K21760	PF15729.5	VOG21345
K21759	PF15299.6	VOG21370
K21758	PF10369.9	VOG21373
K21757	PF16541.5	VOG21396
K21756	PF11092.8	VOG21399
K21755	PF02430.15	VOG21400
K21750	PF07344.11	VOG21415
K21749	PF03913.13	VOG21421
K21748	PF17645.1	VOG21441
K21747	PF12475.8	VOG21447
K21746	PF05111.12	VOG21494
K21745	PF02948.15	VOG21498
K21744	PF15757.5	VOG21502
K21743	PF12190.8	VOG21553
K21742	PF04709.12	VOG21677
K21741	PF01425.21	VOG21721
K21740	PF12123.8	VOG21738
K21739	PF01510.25	VOG21749
K21738	PF01520.18	VOG21750
K21731	PF05382.13	VOG21766
K21730	PF12671.7	VOG21778
K21728	PF02274.17	VOG21781
K21727	PF01979.20	VOG21794
K21726	PF04909.14	VOG21854
K21725	PF07969.11	VOG21855
K21724	PF12224.8	VOG21907
K21723	PF09663.10	VOG21908
K21722	PF11741.8	VOG21911
K21721	PF10706.9	VOG21912
K21713	PF10023.9	VOG21941
K21712	PF00155.21	VOG21981
K21711	PF00202.21	VOG21991
K21703	PF01063.19	VOG22033
K21702	PF00266.19	VOG22034
K21701	PF12897.7	VOG22060
K21700	PF01593.24	VOG22080
K21699	PF02293.15	VOG22086
K21698	PF10997.8	VOG22108
K21697	PF01871.17	VOG22128
K21696	PF00909.21	VOG22142
K21695	PF14828.6	VOG22164
K21694	PF10423.9	VOG22173
K21691	PF02461.16	VOG22176
K21690	PF04896.12	VOG22206
K21689	PF03782.17	VOG22209
K21688	PF00501.28	VOG22211
K21687	PF13193.6	VOG22212
K21686	PF14535.6	VOG22237
K21685	PF17113.5	VOG22253
K21684	PF16561.5	VOG22297
K21681	PF04739.15	VOG22298
K21680	PF05195.16	VOG22321
K21679	PF12859.7	VOG22327
K21678	PF03256.16	VOG22392
K21677	PF15243.6	VOG22447
K21676	PF17256.2	VOG22497
K21672	PF08672.11	VOG22545
K21648	PF12895.7	VOG22650
K21647	PF12896.7	VOG22697
K21645	PF12894.7	VOG22745
K21640	PF12862.7	VOG22825
K21639	PF04049.13	VOG22861
K21638	PF12856.7	VOG22869
K21637	PF10471.9	VOG22880
K21636	PF01821.18	VOG23025
K21624	PF02166.16	VOG23026
K21622	PF06369.12	VOG23031
K21621	PF03139.15	VOG23079
K21620	PF09582.10	VOG23134
K21619	PF01094.28	VOG23189
K21617	PF12240.8	VOG23227
K21616	PF08174.11	VOG23230
K21614	PF16018.5	VOG23234
K21613	PF00023.30	VOG23235
K21612	PF07260.11	VOG23251
K21611	PF18418.1	VOG23273
K21610	PF12796.7	VOG23315
K21609	PF13606.6	VOG23320
K21608	PF13637.6	VOG23336
K21607	PF13857.6	VOG23339
K21606	PF03702.14	VOG23361
K21603	PF00191.20	VOG23366
K21602	PF18411.1	VOG23376
K21601	PF04547.12	VOG23390
K21600	PF16178.5	VOG23391
K21592	PF10731.9	VOG23425
K21591	PF00212.18	VOG23430
K21589	PF03452.14	VOG23440
K21585	PF03374.14	VOG23462
K21584	PF08346.12	VOG23466
K21583	PF03861.14	VOG23475
K21579	PF07651.16	VOG23481
K21578	PF09156.10	VOG23482
K21577	PF03497.16	VOG23488
K21576	PF05587.13	VOG23490
K21575	PF04715.13	VOG23533
K21574	PF10796.9	VOG23555
K21573	PF15777.5	VOG23566
K21572	PF02522.14	VOG23575
K21571	PF08264.13	VOG23576
K21567	PF11410.8	VOG23646
K21566	PF11402.8	VOG23652
K21565	PF11641.8	VOG23658
K21564	PF16364.5	VOG23663
K21563	PF09255.10	VOG23717
K21562	PF08105.11	VOG23908
K21561	PF08106.11	VOG23927
K21560	PF08107.11	VOG23954
K21559	PF08108.11	VOG23963
K21558	PF08109.11	VOG24004
K21557	PF08110.12	VOG24050
K21556	PF08129.11	VOG24068
K21555	PF08130.11	VOG24075
K21552	PF08225.11	VOG24105
K21551	PF08256.11	VOG24118
K21528	PF14861.6	VOG24144
K21527	PF16047.5	VOG24199
K21515	PF16048.5	VOG24209
K21514	PF16049.5	VOG24211
K21512	PF16839.5	VOG24212
K21511	PF08018.11	VOG24250
K21507	PF08023.12	VOG24298
K21498	PF08025.11	VOG24333
K21497	PF08024.11	VOG24343
K21496	PF08026.11	VOG24350
K21495	PF08036.11	VOG24352
K21494	PF08102.11	VOG24353
K21493	PF08103.11	VOG24367
K21492	PF08104.11	VOG24368
K21491	PF03230.13	VOG24382
K21490	PF02822.14	VOG24387
K21489	PF03589.13	VOG24388
K21488	PF05586.11	VOG24389
K21487	PF15721.5	VOG24399
K21486	PF03098.15	VOG24401
K21481	PF18678.1	VOG24402
K21480	PF01786.17	VOG24404
K21479	PF15001.6	VOG24406
K21478	PF15745.5	VOG24407
K21474	PF00847.20	VOG24417
K21473	PF14796.6	VOG24439
K21472	PF06375.11	VOG24447
K21471	PF14807.6	VOG24448
K21470	PF11289.8	VOG24449
K21469	PF17908.1	VOG24450
K21468	PF02558.16	VOG24455
K21467	PF08546.11	VOG24463
K21466	PF02424.15	VOG24481
K21465	PF05839.11	VOG24493
K21464	PF05841.11	VOG24519
K21463	PF18122.1	VOG24520
K21462	PF14921.6	VOG24586
K21461	PF05972.11	VOG24597
K21460	PF05956.11	VOG24620
K21459	PF16689.5	VOG24624
K21457	PF05923.12	VOG24625
K21454	PF18797.1	VOG24627
K21453	PF16634.5	VOG24666
K21449	PF16635.5	VOG24774
K21442	PF16636.5	VOG24776
K21440	PF16630.5	VOG24787
K21439	PF16633.5	VOG24789
K21431	PF18862.1	VOG24792
K21430	PF16977.5	VOG24813
K21429	PF15360.6	VOG24817
K21428	PF04110.13	VOG24825
K21420	PF04108.12	VOG24826
K21417	PF04106.12	VOG24832
K21416	PF04111.12	VOG24845
K21405	PF17675.1	VOG24915
K21402	PF04109.16	VOG24957
K21401	PF01636.23	VOG13043
K21400	PF06105.12	VOG07403
K21399	PF14557.6	VOG01429
K21397	PF04655.14	VOG00392
K21395	PF05918.11	VOG19582
K21394	PF00807.17	VOG23233
K21393	PF11671.8	VOG00530
K21382	PF05355.11	VOG24485
K21379	PF05778.12	VOG16764
K21378	PF05418.11	VOG24202
K21377	PF04711.13	VOG16668
K21375	PF12491.8	VOG12372
K21369	PF18769.1	VOG19754
K21367	PF18772.1	VOG16725
K21366	PF18771.1	VOG15490
K21365	PF18775.1	VOG13915
K21364	PF18774.1	VOG01895
K21363	PF05240.14	VOG12902
K21355	PF08210.11	VOG13929
K21350	PF04691.12	VOG00542
K21349	PF15119.6	VOG23257
K21345	PF01333.19	VOG00616
K21344	PF16639.5	VOG24142
K21342	PF05461.11	VOG01924
K21341	PF01442.18	VOG14145
K21337	PF15148.6	VOG01065
K21336	PF07464.11	VOG03697
K21335	PF11032.8	VOG11460
K21333	PF09769.9	VOG00254
K21332	PF05634.11	VOG23468
K21331	PF10515.9	VOG23664
K21329	PF12924.7	VOG03480
K21328	PF12925.7	VOG24177
K21327	PF02177.16	VOG19096
K21326	PF12716.7	VOG13320
K21325	PF12139.8	VOG04819
K21324	PF01583.20	VOG00620
K21323	PF03440.14	VOG02701
K21313	PF10351.9	VOG04591
K21312	PF06079.11	VOG22528
K21310	PF01261.24	VOG18126
K21309	PF07582.12	VOG01051
K21308	PF16399.5	VOG00528
K21307	PF12489.8	VOG19846
K21306	PF09206.11	VOG00586
K21305	PF12625.7	VOG18937
K21304	PF02610.15	VOG20955
K21303	PF11762.8	VOG12013
K21302	PF04602.12	VOG04095
K21301	PF14896.6	VOG21817
K21298	PF17689.1	VOG19767
K21297	PF02311.19	VOG21353
K21288	PF14525.6	VOG07378
K21286	PF06719.13	VOG24363
K21285	PF06081.11	VOG23226
K21284	PF11728.8	VOG11082
K21282	PF10334.9	VOG24772
K21281	PF10337.9	VOG21720
K21279	PF09692.10	VOG23563
K21278	PF09757.9	VOG14456
K21277	PF03869.14	VOG18698
K21276	PF18653.1	VOG17898
K21275	PF12942.7	VOG11343
K21274	PF01951.16	VOG00994
K21273	PF01917.16	VOG01452
K21272	PF04659.13	VOG04801
K21271	PF18162.1	VOG07477
K21268	PF06819.11	VOG10260
K21267	PF06847.11	VOG15462
K21265	PF08394.10	VOG07408
K21264	PF03079.14	VOG10105
K21263	PF07275.11	VOG16134
K21262	PF07573.11	VOG19579
K21261	PF17296.2	VOG14570
K21260	PF00798.18	VOG22059
K21259	PF17290.2	VOG13280
K21258	PF00843.17	VOG21422
K21257	PF06317.11	VOG22515
K21256	PF00025.21	VOG23470
K21255	PF14949.6	VOG14658
K21254	PF03889.13	VOG10819
K21253	PF06456.13	VOG11213
K21252	PF01412.18	VOG00296
K21251	PF00491.21	VOG06300
K21240	PF00764.19	VOG03884
K21232	PF01960.18	VOG16360
K21231	PF15346.6	VOG21361
K21224	PF08699.10	VOG14580
K21220	PF16488.5	VOG21899
K21219	PF16487.5	VOG03904
K21218	PF16486.5	VOG21909
K21217	PF11581.8	VOG24342
K21214	PF17944.1	VOG02491
K21211	PF17810.1	VOG19981
K21210	PF01316.21	VOG04588
K21209	PF02863.18	VOG10212
K21201	PF03485.16	VOG02486
K21200	PF15441.6	VOG10082
K21199	PF01388.21	VOG10316
K21196	PF06770.11	VOG02713
K21195	PF15840.5	VOG20631
K21193	PF11527.8	VOG02767
K21192	PF15062.6	VOG16728
K21191	PF18719.1	VOG13843
K21190	PF00514.23	VOG17150
K21189	PF09003.10	VOG00639
K21188	PF12167.8	VOG06315
K21187	PF13356.6	VOG15929
K21186	PF14657.6	VOG10146
K21185	PF17293.2	VOG22476
K21184	PF10208.9	VOG14309
K21183	PF04826.13	VOG21389
K21182	PF16186.5	VOG03664
K21181	PF16629.5	VOG09939
K21180	PF18770.1	VOG09955
K21179	PF18677.1	VOG23964
K21178	PF18583.1	VOG22524
K21177	PF07302.11	VOG10951
K21176	PF11723.8	VOG02754
K21175	PF15684.5	VOG19855
K21174	PF05856.12	VOG11410
K21173	PF12120.8	VOG22854
K21172	PF02752.22	VOG14648
K21171	PF00339.29	VOG21366
K21170	PF04959.13	VOG09926
K21169	PF02374.15	VOG08257
K21167	PF17886.1	VOG10166
K21166	PF02040.15	VOG11714
K21165	PF03960.15	VOG02419
K21164	PF06953.11	VOG18509
K21163	PF03773.13	VOG00489
K21162	PF11449.8	VOG01055
K21161	PF09824.9	VOG02139
K21160	PF01129.18	VOG20081
K21159	PF18760.1	VOG24001
K21154	PF18084.1	VOG18848
K21153	PF01606.16	VOG06223
K21148	PF00951.18	VOG21348
K21147	PF02497.15	VOG15063
K21146	PF16749.5	VOG20018
K21142	PF01481.16	VOG10818
K21140	PF04161.13	VOG04691
K21138	PF01731.20	VOG11368
K21137	PF05935.11	VOG03906
K21136	PF14269.6	VOG12709
K21135	PF17425.2	VOG22507
K21134	PF00858.24	VOG08321
K21133	PF04266.14	VOG22031
K21132	PF08688.10	VOG00120
K21131	PF08687.11	VOG11763
K21130	PF04729.13	VOG13979
K21119	PF01671.16	VOG04528
K21118	PF05568.11	VOG02308
K21117	PF05293.11	VOG01341
K21116	PF06556.11	VOG20264
K21115	PF15780.5	VOG23959
K21114	PF15323.6	VOG22719
K21113	PF09010.10	VOG24132
K21108	PF08328.11	VOG24494
K21106	PF14698.6	VOG21077
K21103	PF05170.14	VOG11646
K21101	PF13109.6	VOG03479
K21090	PF13502.6	VOG00331
K21089	PF03590.15	VOG02324
K21088	PF01037.21	VOG01870
K21087	PF17805.1	VOG18667
K21086	PF00733.21	VOG06298
K21085	PF00026.23	VOG15166
K21084	PF06826.12	VOG01793
K21071	PF05279.11	VOG00002
K21065	PF16993.5	VOG22881
K21064	PF16929.5	VOG21339
K21063	PF03780.13	VOG08827
K21062	PF16996.5	VOG17598
K21061	PF17000.5	VOG20022
K21060	PF00710.20	VOG13247
K21059	PF01112.18	VOG01878
K21058	PF17763.1	VOG20064
K21057	PF06089.12	VOG01688
K21056	PF17641.2	VOG24777
K21055	PF14521.6	VOG02880
K21054	PF05118.15	VOG22054
K21053	PF02261.16	VOG24296
K21039	PF01177.22	VOG24545
K21036	PF14669.6	VOG03131
K21035	PF09668.10	VOG21903
K21034	PF13650.6	VOG02006
K21033	PF06392.11	VOG12419
K21030	PF07100.11	VOG10745
K21029	PF04958.12	VOG16967
K21028	PF01400.24	VOG13293
K21025	PF04996.12	VOG06227
K21024	PF04952.14	VOG24780
K21023	PF18577.1	VOG20087
K21022	PF03115.14	VOG23155
K21021	PF12226.8	VOG22304
K21020	PF16580.5	VOG00944
K21019	PF13919.6	VOG21915
K21014	PF15321.6	VOG24623
K21012	PF14196.6	VOG15884
K21011	PF04377.15	VOG14000
K21010	PF04376.13	VOG06235
K21009	PF16788.5	VOG12614
K21008	PF07855.12	VOG17785
K21007	PF10377.9	VOG17719
K21006	PF10033.9	VOG12635
K21005	PF10186.9	VOG11420
K21004	PF08614.11	VOG17968
K21003	PF12744.7	VOG01516
K21002	PF11700.8	VOG10733
K21001	PF09451.10	VOG11983
K21000	PF18388.1	VOG09982
K20999	PF13329.6	VOG23795
K20998	PF09795.9	VOG03428
K20997	PF16420.5	VOG21330
K20993	PF02991.16	VOG14059
K20990	PF09333.11	VOG06255
K20989	PF03078.15	VOG12225
K20988	PF07737.11	VOG15385
K20987	PF03477.16	VOG00711
K20978	PF02222.22	VOG14535
K20977	PF08442.10	VOG22199
K20976	PF02655.14	VOG15389
K20975	PF13535.6	VOG15930
K20974	PF13549.6	VOG22035
K20973	PF18419.1	VOG01346
K20972	PF00217.19	VOG08440
K20971	PF02807.15	VOG06278
K20968	PF01747.17	VOG10751
K20967	PF00231.19	VOG10207
K20966	PF05176.14	VOG06254
K20965	PF00895.20	VOG15720
K20964	PF00119.20	VOG00299
K20963	PF00006.25	VOG07398
K20962	PF00306.27	VOG24252
K20961	PF02874.23	VOG21321
K20960	PF16886.5	VOG20267
K20959	PF00430.18	VOG23111
K20958	PF00137.21	VOG00806
K20957	PF01813.17	VOG07375
K20956	PF00401.20	VOG22353
K20955	PF02823.16	VOG24551
K20954	PF05680.12	VOG16637
K20953	PF04627.13	VOG00233
K20952	PF08112.11	VOG01165
K20951	PF01990.17	VOG00280
K20950	PF05511.11	VOG21368
K20949	PF04718.15	VOG10876
K20948	PF03899.15	VOG24062
K20947	PF04911.12	VOG23465
K20946	PF05827.12	VOG24490
K20945	PF16594.5	VOG10754
K20944	PF06644.11	VOG19311
K20943	PF07542.11	VOG23063
K20942	PF12921.7	VOG20066
K20941	PF11022.8	VOG22062
K20940	PF02038.16	VOG03084
K20938	PF06745.13	VOG20063
K20937	PF12156.8	VOG06210
K20936	PF01637.18	VOG16661
K20935	PF09527.10	VOG01515
K20928	PF18130.1	VOG08344
K20927	PF14397.6	VOG22487
K20926	PF15632.6	VOG20971
K20922	PF14305.6	VOG14571
K20921	PF14398.6	VOG16705
K20920	PF12966.7	VOG20120
K20919	PF03029.17	VOG00139
K20918	PF03668.15	VOG22356
K20907	PF01171.20	VOG22364
K20906	PF12424.8	VOG00678
K20904	PF10775.9	VOG11586
K20903	PF14960.6	VOG14732
K20902	PF05493.13	VOG18515
K20901	PF09830.9	VOG10241
K20900	PF16829.5	VOG03195
K20896	PF05353.11	VOG11349
K20895	PF03154.15	VOG17660
K20885	PF15445.6	VOG22557
K20883	PF06232.11	VOG00107
K20882	PF11263.8	VOG23473
K20881	PF03769.15	VOG07381
K20866	PF03768.15	VOG00215
K20862	PF18800.1	VOG21926
K20861	PF08037.11	VOG24220
K20860	PF11512.8	VOG10235
K20859	PF07287.11	VOG21121
K20853	PF09759.9	VOG01421
K20850	PF12547.8	VOG03341
K20847	PF08098.11	VOG16330
K20846	PF18461.1	VOG00871
K20844	PF02178.19	VOG16525
K20832	PF18637.1	VOG21190
K20830	PF15187.6	VOG00583
K20829	PF11583.8	VOG24324
K20817	PF09041.10	VOG24441
K20816	PF03472.15	VOG20517
K20814	PF00765.17	VOG11308
K20812	PF03987.15	VOG20969
K20811	PF10381.9	VOG19407
K20810	PF03986.13	VOG01450
K20807	PF03797.19	VOG23083
K20806	PF06677.12	VOG14097
K20801	PF15336.6	VOG23559
K20791	PF02041.16	VOG24464
K20789	PF05703.11	VOG22508
K20788	PF02519.14	VOG01074
K20787	PF05564.12	VOG01633
K20786	PF06507.13	VOG08200
K20772	PF02309.16	VOG23061
K20766	PF17198.4	VOG18491
K20762	PF03708.14	VOG02457
K20761	PF01382.17	VOG20015
K20760	PF11599.8	VOG22525
K20757	PF09794.9	VOG17601
K20755	PF05394.11	VOG21336
K20754	PF05655.11	VOG04393
K20749	PF11725.8	VOG23374
K20744	PF11529.8	VOG13487
K20742	PF18661.1	VOG07485
K20719	PF18241.1	VOG17916
K20713	PF18247.1	VOG01687
K20712	PF09143.10	VOG09966
K20708	PF11592.8	VOG19153
K20707	PF09046.10	VOG22045
K20656	PF16847.5	VOG24234
K20628	PF05627.11	VOG23796
K20627	PF06536.11	VOG00824
K20626	PF05512.11	VOG00681
K20625	PF17907.1	VOG20075
K20616	PF05448.12	VOG11697
K20614	PF08517.12	VOG18910
K20611	PF16646.5	VOG11315
K20609	PF08833.10	VOG11340
K20608	PF10211.9	VOG14561
K20567	PF03591.14	VOG06176
K20565	PF05437.12	VOG13892
K20555	PF16558.5	VOG01852
K20552	PF01356.19	VOG17170
K20549	PF02137.18	VOG15316
K20548	PF00962.22	VOG22862
K20547	PF08451.11	VOG01125
K20543	PF18424.1	VOG19719
K20542	PF09713.10	VOG01494
K20541	PF02216.16	VOG16990
K20540	PF04182.12	VOG18338
K20539	PF02246.15	VOG17890
K20534	PF02310.19	VOG18953
K20533	PF02607.17	VOG00443
K20532	PF06522.11	VOG06146
K20531	PF11473.8	VOG06282
K20530	PF09066.10	VOG24613
K20529	PF17623.2	VOG10467
K20528	PF02362.21	VOG22486
K20527	PF17057.5	VOG24794
K20525	PF03483.17	VOG01300
K20511	PF03484.15	VOG16436
K20510	PF01603.20	VOG10033
K20509	PF07162.11	VOG16059
K20500	PF07886.11	VOG23188
K20499	PF06989.12	VOG12387
K20497	PF08840.11	VOG00821
K20494	PF07234.11	VOG23551
K20493	PF02673.18	VOG07384
K20492	PF18138.1	VOG15322
K20491	PF18173.1	VOG21954
K20490	PF05791.11	VOG21299
K20489	PF05968.11	VOG00295
K20488	PF07707.15	VOG06821
K20487	PF13004.7	VOG15625
K20486	PF10432.9	VOG24918
K20485	PF12173.8	VOG19861
K20484	PF01721.18	VOG24311
K20483	PF10439.9	VOG03521
K20482	PF09221.10	VOG23409
K20481	PF11758.8	VOG04642
K20480	PF14406.6	VOG20418
K20478	PF04519.13	VOG00297
K20470	PF18483.1	VOG16418
K20469	PF08379.10	VOG16937
K20468	PF06143.11	VOG15478
K20467	PF04798.12	VOG22679
K20466	PF06096.11	VOG11764
K20461	PF04786.12	VOG08342
K20460	PF05274.11	VOG00037
K20459	PF04639.12	VOG02512
K20458	PF04850.12	VOG03900
K20455	PF12259.8	VOG00171
K20454	PF03258.14	VOG18279
K20453	PF04700.12	VOG01027
K20452	PF03273.13	VOG02033
K20451	PF04735.12	VOG00689
K20450	PF05290.11	VOG15965
K20449	PF07206.11	VOG00674
K20448	PF06385.12	VOG18132
K20447	PF03041.14	VOG00906
K20446	PF05847.11	VOG03138
K20445	PF04838.12	VOG20174
K20444	PF11792.8	VOG22390
K20440	PF06061.11	VOG11016
K20439	PF05314.11	VOG07479
K20438	PF05073.12	VOG00052
K20437	PF04766.12	VOG00200
K20436	PF05214.12	VOG16392
K20435	PF05112.12	VOG02804
K20434	PF04878.13	VOG23129
K20433	PF04583.12	VOG24217
K20432	PF08404.10	VOG10249
K20431	PF04513.12	VOG24326
K20430	PF04512.12	VOG02623
K20429	PF05311.11	VOG21150
K20428	PF05883.11	VOG21755
K20427	PF05789.11	VOG03927
K20426	PF04501.12	VOG13940
K20425	PF08475.10	VOG17662
K20424	PF04913.12	VOG01039
K20423	PF18612.1	VOG19360
K20422	PF02043.17	VOG24002
K20421	PF00308.18	VOG06144
K20420	PF08299.11	VOG01057
K20418	PF00216.21	VOG09395
K20415	PF01311.20	VOG19286
K20391	PF01312.19	VOG10144
K20390	PF01313.19	VOG12480
K20389	PF05088.12	VOG16419
K20388	PF18034.1	VOG20742
K20387	PF01152.21	VOG01493
K20386	PF00296.20	VOG16767
K20385	PF18008.1	VOG15724
K20384	PF05592.11	VOG01664
K20383	PF17389.2	VOG04661
K20382	PF17390.2	VOG13266
K20381	PF08531.10	VOG19690
K20380	PF01036.18	VOG15812
K20379	PF09501.10	VOG11860
K20378	PF01103.23	VOG02072
K20377	PF01338.18	VOG10761
K20375	PF02397.16	VOG13279
K20374	PF18854.1	VOG20554
K20373	PF18855.1	VOG01035
K20370	PF18856.1	VOG21291
K20345	PF18844.1	VOG04386
K20344	PF18845.1	VOG21959
K20343	PF18846.1	VOG06218
K20342	PF18848.1	VOG19872
K20341	PF18849.1	VOG20048
K20340	PF18851.1	VOG21910
K20339	PF02961.14	VOG01050
K20338	PF04684.13	VOG08254
K20337	PF12031.8	VOG16590
K20336	PF09256.10	VOG20975
K20335	PF02179.16	VOG12540
K20334	PF12057.8	VOG20720
K20333	PF08180.11	VOG12314
K20332	PF01426.18	VOG13276
K20331	PF06861.11	VOG24442
K20330	PF06211.12	VOG17546
K20329	PF02923.15	VOG23378
K20328	PF07565.13	VOG17783
K20327	PF01145.25	VOG19530
K20326	PF13421.6	VOG20285
K20325	PF16200.5	VOG14674
K20324	PF06639.11	VOG13645
K20323	PF05529.12	VOG12379
K20322	PF18035.1	VOG22398
K20321	PF03114.18	VOG18810
K20320	PF01337.18	VOG23328
K20319	PF15462.6	VOG00381
K20306	PF00967.17	VOG00343
K20283	PF10455.9	VOG20471
K20277	PF16746.5	VOG19232
K20276	PF10456.9	VOG23644
K20275	PF16774.5	VOG00513
K20274	PF04865.14	VOG24964
K20273	PF01586.16	VOG24576
K20272	PF05466.12	VOG12555
K20271	PF15915.5	VOG07400
K20270	PF07001.11	VOG01142
K20269	PF07584.11	VOG02882
K20268	PF13584.6	VOG20157
K20267	PF06968.13	VOG22396
K20266	PF01027.20	VOG07471
K20265	PF12811.7	VOG01731
K20264	PF08031.12	VOG19216
K20263	PF14777.6	VOG12289
K20262	PF07289.11	VOG21124
K20261	PF15272.6	VOG14470
K20260	PF15271.6	VOG23653
K20259	PF07642.11	VOG21313
K20258	PF10082.9	VOG17941
K20257	PF07585.11	VOG10795
K20256	PF14779.6	VOG19758
K20253	PF14782.6	VOG06316
K20252	PF14783.6	VOG00676
K20250	PF14781.6	VOG13904
K20249	PF18063.1	VOG14650
K20248	PF06726.12	VOG03399
K20238	PF05700.11	VOG22116
K20219	PF12490.8	VOG00416
K20218	PF12399.8	VOG01647
K20215	PF02028.17	VOG22303
K20207	PF15461.6	VOG11461
K20204	PF10436.9	VOG03088
K20203	PF07284.11	VOG08267
K20202	PF02327.17	VOG11562
K20201	PF13862.6	VOG10465
K20200	PF00452.19	VOG15022
K20199	PF12201.8	VOG23635
K20172	PF15286.6	VOG22972
K20171	PF10514.9	VOG15382
K20170	PF11502.8	VOG11516
K20169	PF18573.1	VOG04451
K20159	PF12304.8	VOG20490
K20158	PF15318.6	VOG04379
K20157	PF08945.10	VOG19777
K20156	PF04714.13	VOG19134
K20155	PF09257.10	VOG22689
K20151	PF07572.12	VOG15214
K20150	PF15808.5	VOG20549
K20148	PF09036.10	VOG15481
K20147	PF01869.20	VOG11709
K20146	PF08740.11	VOG04586
K20141	PF03170.13	VOG22980
K20140	PF05420.11	VOG09920
K20138	PF14439.6	VOG18511
K20136	PF14442.6	VOG00819
K20118	PF08072.11	VOG11511
K20117	PF16204.5	VOG00356
K20116	PF10684.9	VOG09945
K20114	PF06208.11	VOG24458
K20113	PF16520.5	VOG11785
K20112	PF06515.11	VOG08191
K20110	PF06595.11	VOG22133
K20109	PF06407.11	VOG00560
K20108	PF18820.1	VOG09976
K20107	PF02138.18	VOG04477
K20090	PF17454.2	VOG02726
K20089	PF10523.9	VOG09972
K20088	PF03594.13	VOG22089
K20087	PF07255.11	VOG11359
K20086	PF05744.11	VOG24313
K20082	PF17841.1	VOG10814
K20081	PF05687.13	VOG16060
K20080	PF02944.20	VOG06296
K20079	PF01062.21	VOG09881
K20078	PF17035.5	VOG15952
K20077	PF03494.13	VOG13925
K20076	PF10996.8	VOG21310
K20075	PF00144.24	VOG12181
K20074	PF13354.6	VOG24451
K20073	PF16458.5	VOG23099
K20051	PF12125.8	VOG10104
K20038	PF10435.9	VOG11327
K20037	PF13363.6	VOG01200
K20036	PF13364.6	VOG13683
K20035	PF16523.5	VOG02170
K20034	PF01212.21	VOG13331
K20026	PF13229.6	VOG17981
K20025	PF18835.1	VOG01646
K20024	PF17030.5	VOG15623
K20023	PF09826.9	VOG22769
K20022	PF14350.6	VOG14661
K20021	PF08667.10	VOG18292
K20011	PF00407.19	VOG21208
K19997	PF04538.12	VOG24032
K19982	PF18243.1	VOG22539
K19981	PF02929.17	VOG03573
K19979	PF15285.6	VOG11647
K19978	PF02180.17	VOG12811
K19976	PF10403.9	VOG23800
K19975	PF10404.9	VOG15604
K19974	PF10405.9	VOG16623
K19973	PF14215.6	VOG22415
K19972	PF09730.9	VOG06286
K19971	PF06393.11	VOG02209
K19969	PF02369.16	VOG15491
K19967	PF17964.1	VOG13685
K19966	PF18200.1	VOG11513
K19965	PF02368.18	VOG15290
K19962	PF07523.12	VOG00257
K19961	PF12245.8	VOG08842
K19959	PF13750.6	VOG19114
K19956	PF13754.6	VOG00991
K19955	PF16640.5	VOG24335
K19954	PF07532.11	VOG21030
K19941	PF13205.6	VOG21656
K19883	PF17936.1	VOG15566
K19882	PF17957.1	VOG18958
K19873	PF17961.1	VOG08329
K19872	PF17963.1	VOG21485
K19857	PF18281.1	VOG00773
K19856	PF04775.14	VOG11765
K19855	PF09166.10	VOG00159
K19854	PF06773.11	VOG11126
K19853	PF06859.12	VOG00972
K19837	PF03495.14	VOG15630
K19826	PF17475.2	VOG21987
K19824	PF17476.2	VOG16723
K19820	PF02084.15	VOG21265
K19819	PF08149.11	VOG23649
K19818	PF00351.21	VOG11780
K19817	PF15368.6	VOG24129
K19814	PF02785.19	VOG01395
K19813	PF00289.22	VOG03154
K19811	PF00364.22	VOG17776
K19810	PF13533.6	VOG23211
K19809	PF03744.13	VOG13903
K19804	PF02632.14	VOG20062
K19803	PF06832.12	VOG11285
K19802	PF00653.21	VOG14048
K19795	PF12356.8	VOG02938
K19794	PF04197.12	VOG23673
K19793	PF01766.17	VOG18636
K19789	PF01767.16	VOG12552
K19787	PF01768.16	VOG18458
K19784	PF03042.14	VOG21277
K19780	PF05858.12	VOG06283
K19779	PF05853.12	VOG23052
K19778	PF03493.18	VOG23956
K19777	PF17778.1	VOG10464
K19776	PF17752.1	VOG17099
K19775	PF17324.2	VOG15811
K19765	PF07467.11	VOG23375
K19761	PF16507.5	VOG12349
K19746	PF16547.5	VOG02617
K19745	PF16202.5	VOG03410
K19744	PF11642.8	VOG00710
K19743	PF15753.5	VOG23939
K19742	PF10046.9	VOG24006
K19737	PF12754.7	VOG02447
K19736	PF17183.4	VOG17557
K19735	PF04940.12	VOG02914
K19734	PF05289.11	VOG18348
K19733	PF00936.19	VOG09941
K19732	PF15185.6	VOG03731
K19731	PF04380.13	VOG23467
K19721	PF17970.1	VOG01689
K19720	PF17973.1	VOG21612
K19719	PF11974.8	VOG23497
K19716	PF17972.1	VOG10917
K19715	PF17962.1	VOG11355
K19714	PF09132.10	VOG18935
K19713	PF02608.14	VOG03070
K19712	PF15282.6	VOG02729
K19711	PF11968.8	VOG11523
K19710	PF12496.8	VOG03414
K19709	PF06553.12	VOG15297
K19707	PF02012.20	VOG19654
K19706	PF13088.6	VOG10725
K19702	PF13859.6	VOG16666
K19701	PF15892.5	VOG12986
K19700	PF15899.5	VOG00554
K19697	PF14873.6	VOG22532
K19696	PF04076.13	VOG13679
K19694	PF07441.11	VOG14881
K19693	PF08955.10	VOG18838
K19689	PF08977.10	VOG13928
K19688	PF01722.18	VOG17988
K19687	PF02044.17	VOG06365
K19686	PF05298.11	VOG23905
K19676	PF08096.11	VOG19860
K19670	PF04972.17	VOG23915
K19669	PF08145.12	VOG14394
K19668	PF15280.6	VOG23935
K19667	PF10157.9	VOG15026
K19666	PF16088.5	VOG24210
K19665	PF10167.9	VOG06375
K19664	PF10512.9	VOG13980
K19661	PF14957.6	VOG06244
K19660	PF05714.11	VOG16162
K19659	PF02414.15	VOG19122
K19653	PF02999.14	VOG13845
K19647	PF04160.12	VOG22332
K19645	PF05628.12	VOG14871
K19644	PF05262.11	VOG11404
K19643	PF03183.13	VOG11759
K19641	PF03978.13	VOG00523
K19640	PF12298.8	VOG10101
K19633	PF05588.11	VOG00758
K19632	PF00228.20	VOG02944
K19628	PF08146.12	VOG01144
K19624	PF18040.1	VOG10941
K19623	PF00528.22	VOG20453
K19622	PF02653.16	VOG22649
K19621	PF06139.12	VOG18298
K19620	PF08000.11	VOG06444
K19619	PF03703.14	VOG01422
K19618	PF14470.6	VOG15821
K19617	PF06713.11	VOG13479
K19616	PF10882.8	VOG06352
K19615	PF10756.9	VOG00291
K19613	PF02237.17	VOG02425
K19611	PF03099.19	VOG09892
K19610	PF16917.5	VOG09785
K19609	PF09825.9	VOG21267
K19597	PF18338.1	VOG20289
K19595	PF18667.1	VOG02639
K19594	PF10651.9	VOG15251
K19593	PF08947.10	VOG04440
K19592	PF05633.11	VOG23790
K19591	PF17044.5	VOG24814
K19590	PF11564.8	VOG11325
K19588	PF15516.6	VOG19501
K19587	PF06753.12	VOG01179
K19586	PF02485.21	VOG02674
K19585	PF05525.13	VOG17899
K19580	PF07576.12	VOG17672
K19578	PF13882.6	VOG15247
K19577	PF09169.10	VOG24251
K19576	PF09103.10	VOG06213
K19575	PF09104.10	VOG12900
K19572	PF00634.18	VOG00549
K19569	PF18110.1	VOG09977
K19563	PF00533.26	VOG09813
K19561	PF16589.5	VOG03721
K19560	PF18428.1	VOG00008
K19557	PF12820.7	VOG20219
K19556	PF17105.5	VOG11846
K19555	PF06113.12	VOG19448
K19552	PF08647.11	VOG11603
K19551	PF07741.13	VOG24617
K19550	PF14965.6	VOG09807
K19549	PF04089.14	VOG21098
K19548	PF04427.18	VOG16390
K19547	PF07533.16	VOG15513
K19546	PF09607.10	VOG11985
K19545	PF14384.6	VOG19102
K19542	PF04365.13	VOG02981
K19540	PF02498.17	VOG24596
K19519	PF03097.18	VOG23435
K19517	PF14961.6	VOG07404
K19516	PF00439.25	VOG07376
K19515	PF01318.18	VOG15825
K19511	PF01573.16	VOG10258
K19510	PF07524.13	VOG07352
K19509	PF17027.5	VOG02949
K19508	PF10104.9	VOG22953
K19507	PF05244.11	VOG16704
K19506	PF08381.11	VOG14576
K19505	PF16627.5	VOG03875
K19504	PF13713.6	VOG17771
K19475	PF03909.17	VOG23086
K19465	PF07832.11	VOG17628
K19449	PF10079.9	VOG21853
K19433	PF17735.1	VOG04652
K19432	PF12280.8	VOG21340
K19431	PF04450.12	VOG22550
K19430	PF18220.1	VOG00736
K19429	PF05432.11	VOG22997
K19428	PF18512.1	VOG17144
K19427	PF08201.11	VOG22521
K19426	PF13991.6	VOG00167
K19425	PF16716.5	VOG17915
K19424	PF06616.11	VOG17375
K19423	PF17728.1	VOG04525
K19422	PF12690.7	VOG12410
K19421	PF03092.16	VOG02805
K19420	PF03704.17	VOG00909
K19419	PF00651.31	VOG00140
K19418	PF02214.22	VOG18430
K19417	PF16017.5	VOG08836
K19416	PF09270.10	VOG02782
K19413	PF07742.12	VOG03477
K19412	PF18410.1	VOG12359
K19411	PF00779.19	VOG13288
K19405	PF05232.12	VOG01129
K19373	PF03437.15	VOG00797
K19367	PF17660.1	VOG01508
K19360	PF14399.6	VOG24405
K19355	PF04514.12	VOG14536
K19354	PF09405.10	VOG12130
K19353	PF05560.11	VOG24843
K19351	PF09736.9	VOG20261
K19350	PF09073.10	VOG03204
K19349	PF04426.12	VOG13627
K19345	PF04425.12	VOG18988
K19344	PF05307.11	VOG13855
K19343	PF03557.15	VOG04392
K19342	PF03563.13	VOG17958
K19341	PF01104.17	VOG06279
K19340	PF03231.13	VOG03049
K19339	PF00952.17	VOG23225
K19338	PF04196.12	VOG22618
K19337	PF03181.15	VOG10704
K19336	PF09792.9	VOG17022
K19335	PF18826.1	VOG01479
K19334	PF04681.12	VOG06153
K19333	PF05291.11	VOG16904
K19329	PF00170.21	VOG02877
K19321	PF07716.15	VOG24636
K19320	PF12498.8	VOG11984
K19319	PF03131.17	VOG01666
K19318	PF01453.24	VOG10215
K19312	PF18841.1	VOG17650
K19311	PF18836.1	VOG17298
K19310	PF15617.6	VOG15423
K19309	PF08782.10	VOG18912
K19307	PF07654.15	VOG02230
K19306	PF09404.10	VOG14266
K19304	PF17615.2	VOG03064
K19303	PF15547.6	VOG17031
K19302	PF00386.21	VOG03191
K19301	PF00130.22	VOG02539
K19300	PF03107.16	VOG13927
K19299	PF07975.12	VOG14811
K19298	PF00168.30	VOG21334
K19296	PF11618.8	VOG21303
K19295	PF05790.15	VOG07926
K19294	PF08205.12	VOG10072
K19293	PF01413.19	VOG22608
K19292	PF18453.1	VOG21010
K19291	PF06662.13	VOG19773
K19290	PF17982.1	VOG11818
K19286	PF01681.17	VOG02042
K19285	PF10170.9	VOG19112
K19282	PF08742.11	VOG11963
K19281	PF15019.6	VOG08194
K19280	PF09678.10	VOG22998
K19279	PF14159.6	VOG15472
K19278	PF15335.6	VOG13301
K19277	PF12515.8	VOG13207
K19276	PF15895.5	VOG23081
K19275	PF12736.7	VOG08398
K19274	PF15367.6	VOG22377
K19273	PF16885.5	VOG02389
K19272	PF17201.4	VOG17600
K19271	PF09732.9	VOG21269
K19270	PF10312.9	VOG18956
K19268	PF03596.13	VOG17629
K19267	PF18500.1	VOG17990
K19266	PF00028.17	VOG17948
K19265	PF12733.7	VOG18864
K19246	PF08266.12	VOG00677
K19244	PF16184.5	VOG18159
K19243	PF17803.1	VOG24453
K19242	PF17892.1	VOG00698
K19240	PF01049.17	VOG00467
K19239	PF16492.5	VOG01100
K19238	PF08758.11	VOG14691
K19237	PF15974.5	VOG01861
K19236	PF09232.10	VOG21417
K19235	PF07440.12	VOG24284
K19234	PF11600.8	VOG16722
K19233	PF15512.6	VOG11973
K19232	PF04857.20	VOG18318
K19231	PF15539.6	VOG20230
K19230	PF15557.6	VOG10692
K19229	PF12253.8	VOG10250
K19228	PF12265.8	VOG00649
K19227	PF17052.5	VOG14477
K19226	PF11615.8	VOG09805
K19225	PF13117.6	VOG12639
K19224	PF03507.13	VOG10317
K19223	PF16567.5	VOG07922
K19222	PF15066.6	VOG11602
K19221	PF03135.14	VOG24383
K19220	PF16707.5	VOG21681
K19219	PF03524.15	VOG23638
K19217	PF14585.6	VOG01052
K19216	PF07337.11	VOG04141
K19215	PF09053.10	VOG12583
K19214	PF07180.11	VOG22765
K19213	PF03185.15	VOG03693
K19212	PF04847.12	VOG17793
K19211	PF11535.8	VOG09965
K19210	PF07888.11	VOG18322
K19209	PF06387.11	VOG20074
K19208	PF00214.19	VOG00163
K19207	PF02029.15	VOG11329
K19205	PF05042.13	VOG08417
K19204	PF00915.20	VOG00011
K19203	PF08435.11	VOG19308
K19200	PF05752.11	VOG00407
K19199	PF08405.11	VOG10125
K19191	PF07887.11	VOG19045
K19190	PF16025.5	VOG04138
K19189	PF01067.22	VOG06208
K19188	PF00748.19	VOG14641
K19187	PF16648.5	VOG03432
K19186	PF00402.18	VOG02188
K19185	PF00262.18	VOG15037
K19181	PF05556.11	VOG24587
K19180	PF01216.17	VOG15772
K19176	PF03160.14	VOG04883
K19175	PF13944.6	VOG23162
K19174	PF15170.6	VOG17563
K19173	PF02888.16	VOG04328
K19172	PF08332.10	VOG11003
K19171	PF14963.6	VOG10282
K19170	PF05538.11	VOG02778
K19169	PF07373.11	VOG00473
K19168	PF07537.11	VOG23220
K19167	PF17095.5	VOG11964
K19166	PF11971.8	VOG02658
K19165	PF08683.11	VOG22357
K19164	PF10562.9	VOG14445
K19163	PF07839.11	VOG11977
K19162	PF05792.13	VOG19702
K19161	PF11766.8	VOG12161
K19160	PF00188.26	VOG24542
K19159	PF15255.6	VOG23960
K19158	PF07918.11	VOG16358
K19157	PF12153.8	VOG19361
K19156	PF11735.8	VOG24454
K19155	PF12287.8	VOG11332
K19154	PF18293.1	VOG02420
K19153	PF11729.8	VOG15321
K19152	PF16903.5	VOG11316
K19151	PF04451.12	VOG01473
K19150	PF17071.5	VOG11341
K19149	PF05159.14	VOG21343
K19148	PF14052.6	VOG21202
K19147	PF05704.12	VOG18245
K19146	PF14102.6	VOG00628
K19145	PF06251.11	VOG17337
K19144	PF14504.6	VOG13617
K19143	PF08603.11	VOG18020
K19142	PF01302.25	VOG01667
K19141	PF01213.19	VOG04050
K19140	PF16861.5	VOG04790
K19139	PF02543.15	VOG21767
K19138	PF13715.6	VOG04322
K19137	PF01039.22	VOG22996
K19136	PF13620.6	VOG16596
K19135	PF02977.15	VOG15535
K19134	PF05388.11	VOG17603
K19133	PF00194.21	VOG00724
K19132	PF10645.9	VOG21126
K19131	PF01256.17	VOG06231
K19130	PF08261.12	VOG21782
K19129	PF00619.21	VOG15255
K19128	PF07705.11	VOG21335
K19127	PF16739.5	VOG02503
K19126	PF02559.16	VOG16512
K19125	PF01623.17	VOG12338
K19124	PF11531.8	VOG10188
K19123	PF16000.5	VOG18347
K19122	PF08462.10	VOG15043
K19121	PF17888.1	VOG21859
K19120	PF00755.20	VOG11774
K19119	PF04240.12	VOG19753
K19118	PF09150.10	VOG03243
K19117	PF01864.17	VOG16775
K19116	PF06373.11	VOG18538
K19115	PF07779.12	VOG19373
K19114	PF18395.1	VOG11950
K19113	PF09559.10	VOG03173
K19106	PF17262.2	VOG13657
K19105	PF17955.1	VOG01894
K19104	PF17952.1	VOG13926
K19103	PF16593.5	VOG13931
K19102	PF18470.1	VOG22583
K19101	PF17893.1	VOG13682
K19100	PF18525.1	VOG01019
K19098	PF16595.5	VOG11426
K19097	PF18070.1	VOG02468
K19096	PF16592.5	VOG09907
K19095	PF17894.1	VOG08363
K19094	PF12366.8	VOG04311
K19093	PF15927.5	VOG01915
K19092	PF00363.18	VOG09844
K19091	PF00997.18	VOG16923
K19090	PF16907.5	VOG24249
K19089	PF16632.5	VOG22627
K19088	PF16600.5	VOG15712
K19087	PF08172.12	VOG23056
K19086	PF14526.6	VOG23476
K19085	PF10174.9	VOG01582
K19084	PF18700.1	VOG16772
K19083	PF06241.12	VOG07405
K19082	PF09651.10	VOG19774
K19081	PF12026.8	VOG09934
K19080	PF09670.10	VOG22102
K19079	PF01867.16	VOG21922
K19078	PF09707.10	VOG18922
K19077	PF01930.17	VOG14348
K19076	PF09704.10	VOG04675
K19075	PF01881.16	VOG08432
K19074	PF05107.12	VOG21579
K19073	PF09700.10	VOG12014
K19072	PF09701.10	VOG14460
K19071	PF09703.10	VOG22533
K19070	PF09702.10	VOG02034
K19069	PF09709.10	VOG04850
K19068	PF03378.15	VOG18591
K19067	PF09659.10	VOG12381
K19066	PF09711.10	VOG10066
K19065	PF09620.10	VOG19262
K19064	PF09657.10	VOG04024
K19063	PF09658.10	VOG21944
K19062	PF09611.10	VOG03532
K19061	PF09614.10	VOG19618
K19060	PF09615.10	VOG14155
K19059	PF09618.10	VOG11142
K19058	PF09344.10	VOG24366
K19057	PF09706.10	VOG21768
K19056	PF09455.10	VOG10274
K19055	PF09617.10	VOG06175
K19054	PF09609.10	VOG00094
K19053	PF09623.10	VOG01137
K19052	PF16813.5	VOG02876
K19051	PF09484.10	VOG18979
K19050	PF09652.10	VOG24391
K19049	PF00302.18	VOG01683
K19048	PF00199.19	VOG23472
K19047	PF06628.12	VOG04294
K19046	PF18011.1	VOG19749
K19036	PF00666.17	VOG02706
K19033	PF08773.11	VOG14251
K19032	PF13246.6	VOG12263
K19031	PF00689.21	VOG08202
K19005	PF00690.26	VOG20235
K19004	PF01545.21	VOG12420
K19003	PF15149.6	VOG11337
K19002	PF15020.6	VOG03510
K19000	PF15064.6	VOG04672
K18997	PF03123.15	VOG19043
K18996	PF04731.12	VOG00945
K18992	PF16792.5	VOG13901
K18991	PF08931.10	VOG23536
K18990	PF02413.17	VOG13811
K18989	PF16838.5	VOG10303
K18988	PF03233.13	VOG11223
K18987	PF03310.13	VOG21631
K18986	PF01693.16	VOG14165
K18984	PF01146.17	VOG13142
K18983	PF04771.12	VOG08418
K18982	PF18249.1	VOG11728
K18981	PF08763.11	VOG00301
K18979	PF14798.6	VOG18409
K18978	PF10563.9	VOG17917
K18976	PF02275.18	VOG10233
K18975	PF08406.10	VOG18992
K18974	PF06154.11	VOG09337
K18973	PF03914.17	VOG06237
K18972	PF02045.15	VOG02974
K18968	PF00808.23	VOG00709
K18967	PF08143.11	VOG02788
K18966	PF02312.17	VOG19713
K18958	PF01656.23	VOG11028
K18957	PF02570.15	VOG23464
K18956	PF01888.17	VOG09808
K18955	PF01890.16	VOG19757
K18954	PF11761.8	VOG14034
K18941	PF11760.8	VOG07392
K18940	PF02571.14	VOG09940
K18939	PF06180.11	VOG12056
K18938	PF01891.16	VOG01188
K18937	PF02553.15	VOG02576
K18936	PF02361.16	VOG22306
K18935	PF01903.17	VOG02979
K18934	PF01955.18	VOG23049
K18933	PF07434.11	VOG20076
K18931	PF02262.16	VOG16600
K18930	PF02761.14	VOG24791
K18929	PF02762.14	VOG12559
K18928	PF14683.6	VOG13242
K18927	PF16738.5	VOG11514
K18926	PF09212.10	VOG16478
K18925	PF18344.1	VOG21791
K18924	PF15886.5	VOG18733
K18923	PF18448.1	VOG02913
K18922	PF09478.10	VOG06305
K18921	PF16760.5	VOG20086
K18920	PF16841.5	VOG20171
K18919	PF18666.1	VOG24395
K18918	PF18259.1	VOG21287
K18917	PF18283.1	VOG14979
K18916	PF06452.11	VOG18193
K18915	PF16011.5	VOG20136
K18913	PF00734.18	VOG00109
K18912	PF02013.16	VOG22541
K18911	PF03425.13	VOG01649
K18910	PF01607.24	VOG16074
K18909	PF03426.14	VOG18333
K18908	PF03424.14	VOG07401
K18907	PF03427.13	VOG00101
K18906	PF00553.19	VOG11598
K18905	PF00686.19	VOG01461
K18904	PF03370.13	VOG12205
K18903	PF03423.13	VOG11342
K18902	PF16824.5	VOG20030
K18901	PF00942.18	VOG02410
K18900	PF16990.5	VOG13773
K18899	PF02922.18	VOG14289
K18898	PF02018.17	VOG00090
K18897	PF02839.14	VOG15771
K18896	PF14600.6	VOG20541
K18895	PF03422.15	VOG20505
K18894	PF03442.14	VOG10681
K18893	PF12192.8	VOG18024
K18892	PF07960.11	VOG19333
K18891	PF11120.8	VOG17862
K18890	PF11658.8	VOG16351
K18889	PF17038.5	VOG09829
K18888	PF17037.5	VOG24201
K18887	PF06564.12	VOG18523
K18882	PF10945.8	VOG19703
K18879	PF17036.5	VOG14161
K18876	PF17040.5	VOG06301
K18874	PF10995.8	VOG08211
K18866	PF00571.28	VOG09931
K18862	PF09490.10	VOG16244
K18861	PF06755.12	VOG13831
K18860	PF09489.10	VOG10150
K18859	PF17218.3	VOG20368
K18856	PF04942.14	VOG09915
K18855	PF15768.5	VOG22530
K18853	PF16516.5	VOG24921
K18851	PF15625.6	VOG20703
K18850	PF11105.8	VOG18985
K18847	PF12046.8	VOG01203
K18846	PF11152.8	VOG18739
K18845	PF15964.5	VOG16298
K18844	PF07860.11	VOG00694
K18843	PF15799.5	VOG11101
K18842	PF07362.12	VOG01513
K18841	PF01845.17	VOG03317
K18840	PF15188.6	VOG16175
K18839	PF15794.5	VOG13470
K18838	PF15810.5	VOG16203
K18837	PF06244.12	VOG23217
K18836	PF15254.6	VOG02821
K18833	PF14923.6	VOG23422
K18831	PF14915.6	VOG14444
K18830	PF15450.6	VOG15714
K18829	PF15921.5	VOG00029
K18828	PF15804.5	VOG01413
K18827	PF15674.5	VOG11423
K18825	PF15669.5	VOG23062
K18824	PF14989.6	VOG24081
K18821	PF15295.6	VOG19346
K18820	PF10152.9	VOG20745
K18818	PF15236.6	VOG16716
K18817	PF15374.6	VOG11634
K18816	PF15818.5	VOG00452
K18815	PF14917.6	VOG03824
K18814	PF14968.6	VOG01095
K18802	PF10226.9	VOG09331
K18800	PF14916.6	VOG11348
K18799	PF15482.6	VOG23285
K18798	PF02754.16	VOG01847
K18797	PF16942.5	VOG01105
K18796	PF16545.5	VOG11958
K18795	PF03379.13	VOG13543
K18794	PF04995.14	VOG24351
K18793	PF03100.15	VOG18875
K18792	PF16327.5	VOG21306
K18791	PF03918.14	VOG24258
K18790	PF03150.14	VOG24194
K18788	PF15748.5	VOG07407
K18786	PF15013.6	VOG12462
K18785	PF06203.14	VOG23714
K18784	PF09425.10	VOG01374
K18783	PF04103.15	VOG22615
K18782	PF04505.12	VOG21279
K18781	PF14984.6	VOG07379
K18780	PF06365.12	VOG16435
K18779	PF01130.21	VOG02482
K18778	PF09191.10	VOG04876
K18775	PF12567.8	VOG12261
K18770	PF04549.14	VOG13305
K18768	PF15116.6	VOG00068
K18767	PF12301.8	VOG19489
K18766	PF06153.11	VOG01672
K18765	PF16853.5	VOG18021
K18707	PF18691.1	VOG23529
K18704	PF18233.1	VOG10684
K18702	PF08045.11	VOG15757
K18701	PF06395.11	VOG12303
K18700	PF17246.2	VOG17700
K18699	PF17245.2	VOG21019
K18698	PF17244.2	VOG01150
K18697	PF09507.10	VOG02096
K18693	PF08564.10	VOG13424
K18692	PF08565.11	VOG19406
K18691	PF03234.14	VOG24750
K18690	PF02724.14	VOG17982
K18689	PF02933.17	VOG08176
K18688	PF02359.18	VOG16720
K18687	PF16856.5	VOG20069
K18686	PF03381.15	VOG21346
K18683	PF09079.11	VOG12736
K18682	PF05179.14	VOG15936
K18678	PF16050.5	VOG16706
K18677	PF18484.1	VOG03276
K18676	PF11731.8	VOG04307
K18675	PF02611.15	VOG21326
K18674	PF16010.5	VOG13344
K18673	PF18375.1	VOG23082
K18672	PF18196.1	VOG13715
K18662	PF03598.15	VOG19011
K18661	PF03599.16	VOG17905
K18660	PF02234.19	VOG00367
K18657	PF18451.1	VOG04256
K18654	PF18664.1	VOG23232
K18653	PF07262.11	VOG13296
K18652	PF18593.1	VOG22457
K18650	PF18616.1	VOG08336
K18649	PF18624.1	VOG21324
K18642	PF18228.1	VOG18830
K18641	PF09806.9	VOG09999
K18640	PF03261.15	VOG15461
K18626	PF05706.12	VOG02747
K18614	PF05995.12	VOG18709
K18613	PF01066.21	VOG23034
K18612	PF08009.11	VOG20092
K18611	PF16715.5	VOG11749
K18610	PF05174.12	VOG03358
K18609	PF15213.6	VOG07716
K18608	PF08839.11	VOG21577
K18607	PF16679.5	VOG21780
K18605	PF03498.14	VOG18116
K18604	PF15359.6	VOG15934
K18603	PF18822.1	VOG00923
K18602	PF17996.1	VOG24836
K18601	PF16368.5	VOG02286
K18594	PF16366.5	VOG16189
K18593	PF14997.6	VOG00800
K18591	PF00272.19	VOG04201
K18590	PF10729.9	VOG16119
K18589	PF12662.7	VOG20795
K18588	PF02927.14	VOG23601
K18587	PF03500.13	VOG09968
K18586	PF00150.18	VOG20084
K18583	PF12876.7	VOG10401
K18582	PF03552.14	VOG16608
K18581	PF18659.1	VOG11933
K18574	PF18054.1	VOG11335
K18572	PF03040.14	VOG23726
K18571	PF10511.9	VOG07377
K18570	PF15677.5	VOG16625
K18569	PF09026.10	VOG14087
K18568	PF04218.13	VOG24397
K18567	PF11699.8	VOG14781
K18566	PF15620.6	VOG12340
K18565	PF10490.9	VOG02507
K18564	PF10473.9	VOG02549
K18563	PF10481.9	VOG21429
K18562	PF05837.12	VOG14844
K18560	PF07778.11	VOG17439
K18559	PF11802.8	VOG21858
K18558	PF13092.6	VOG09912
K18557	PF11111.8	VOG11073
K18556	PF05238.13	VOG22837
K18555	PF09496.10	VOG03497
K18554	PF13096.6	VOG11317
K18553	PF13094.6	VOG18903
K18552	PF06729.12	VOG24419
K18548	PF15630.6	VOG01522
K18547	PF15511.6	VOG22494
K18546	PF16171.5	VOG23109
K18545	PF13097.6	VOG10238
K18544	PF15510.6	VOG14400
K18541	PF09415.10	VOG03048
K18540	PF15622.6	VOG14225
K18539	PF17730.1	VOG18062
K18538	PF09287.10	VOG12335
K18537	PF15308.6	VOG14739
K18536	PF14933.6	VOG23469
K18535	PF16574.5	VOG20073
K18534	PF16846.5	VOG01797
K18532	PF15007.6	VOG19133
K18531	PF14073.6	VOG07399
K18530	PF14197.6	VOG17703
[truncated: 17,184 more rows]
