# Supplementary material for: VIBRANT: automated recovery, annotation and curation of microbial viruses, and evaluation of viral community function from genomic sequences
Source: Microbiome. 2020 Jun 10;8:90. doi: 10.1186/s40168-020-00867-0 (PMC7288430; doi:10.1186/s40168-020-00867-0)
Supplement: Supplementary file 5 — Additional File 4: Table S4. List of all KEGG, Pfam and VOG annotation names and associated v-scores (if greater than zero). [file 40168_2020_867_MOESM4_ESM.xlsx]

## Sheet: Sheet1
Supplementary Table 4. List of all KEGG, Pfam and VOG annotation names and associated v-scores (if greater than zero).
id	v-score
VOG00557	10
VOG02771	10
VOG00029	10
VOG00041	10
VOG09810	10
VOG00064	10
VOG00056	10
VOG00213	10
VOG00120	10
VOG01646	10
VOG00633	10
VOG00821	10
VOG00236	10
VOG01125	10
VOG00935	10
VOG00398	10
VOG00470	10
VOG00727	10
VOG00216	10
VOG00715	10
VOG00326	10
PF02305.17	10
VOG00677	10
VOG00051	10
VOG00012	10
VOG03061	10
VOG00105	10
VOG00013	10
VOG00688	10
VOG00073	10
VOG00308	10
VOG00079	10
VOG00241	10
VOG00315	10
VOG00654	10
VOG10433	10
VOG01109	10
VOG00517	10
VOG00324	10
VOG00523	10
VOG00214	10
VOG00025	10
VOG03165	10
VOG00404	10
VOG00243	10
VOG01045	10
VOG02877	10
VOG00069	10
VOG00719	10
VOG00231	10
VOG00098	10
VOG00068	10
VOG02615	10
VOG00356	10
VOG00981	10
VOG01068	10
VOG02648	10
VOG00006	10
VOG01885	10
VOG00109	10
VOG00004	10
VOG02747	10
VOG00502	10
VOG00295	10
VOG01150	10
VOG00779	10
VOG00148	10
VOG00092	10
VOG00771	10
VOG02516	10
VOG00314	10
VOG11080	10
VOG11081	10
VOG02502	10
VOG10318	10
VOG02465	10
VOG00158	10
VOG00080	10
VOG00399	10
VOG00520	10
VOG00559	10
VOG00102	10
VOG00519	10
VOG10469	10
VOG01833	10
VOG00323	10
VOG01844	10
VOG10319	10
VOG00973	10
VOG00819	10
VOG00247	10
VOG00110	10
VOG01144	10
VOG00066	10
VOG01724	10
VOG01946	10
VOG00084	10
VOG00479	10
VOG00947	9.94
VOG00388	9.9
VOG09809	9.82
VOG00991	9.8
VOG09778	9.78
VOG01729	9.71
VOG01029	9.64
VOG09774	9.54
VOG09808	9.52
VOG00686	9.5
VOG00537	9.49
VOG09773	9.49
PF00589.22	9.33
VOG01880	9.33
VOG01503	9.33
VOG00744	9.32
VOG09814	9.3
VOG03262	9.21
VOG02524	9.2
VOG03528	9.19
VOG01678	9.14
VOG02657	9.12
VOG02975	9.06
VOG00188	9.06
VOG01901	9.05
VOG01469	9.01
VOG00751	9.01
VOG09828	8.99
VOG00311	8.81
VOG00670	8.6
VOG09746	8.58
VOG03369	8.57
VOG00687	8.56
VOG02632	8.4
VOG03198	8.4
VOG01969	8.39
VOG00381	8.34
VOG00812	8.24
VOG00125	8.23
VOG00042	8.21
VOG10321	8.13
PF00476.20	8.06
VOG00054	8.05
VOG03064	8.02
VOG02501	7.99
VOG00475	7.99
VOG10432	7.96
VOG00164	7.95
VOG04477	7.94
VOG10317	7.75
VOG00701	7.75
VOG00248	7.73
VOG00129	7.69
VOG01020	7.67
K02335	7.66
VOG01564	7.59
PF13392.6	7.58
VOG01031	7.56
VOG00318	7.54
VOG10124	7.43
VOG00773	7.4
VOG00912	7.37
VOG00533	7.34
VOG00185	7.33
VOG00332	7.27
VOG10437	7.21
VOG00455	7.2
VOG02584	7.18
VOG00614	7.11
VOG00181	7.11
VOG01167	7.1
VOG00313	7.1
VOG00065	7.1
VOG00708	7.08
VOG00960	7.07
VOG00995	7.06
VOG01568	7.01
VOG00040	7.01
K14059	7
VOG00777	6.98
VOG02569	6.97
VOG01471	6.93
VOG02762	6.93
VOG01400	6.93
VOG02869	6.92
VOG00690	6.89
VOG18037	6.89
VOG01803	6.88
VOG00230	6.87
VOG10951	6.85
VOG03252	6.82
VOG00493	6.82
VOG01059	6.8
VOG01966	6.79
VOG09910	6.75
VOG01950	6.74
VOG03306	6.72
VOG01487	6.6
VOG10441	6.6
VOG03111	6.58
VOG01402	6.56
VOG01397	6.53
VOG01575	6.48
VOG09769	6.46
VOG02942	6.42
VOG00111	6.36
VOG00513	6.28
VOG00160	6.28
VOG00290	6.26
VOG01420	6.25
VOG01123	6.23
VOG00724	6.23
VOG09793	6.19
VOG00711	6.18
VOG00572	6.13
VOG10649	6.12
VOG01116	6.05
VOG00629	6.05
VOG00284	6.04
VOG01084	6.02
PF01381.22	5.99
VOG02824	5.95
VOG00627	5.93
VOG00089	5.9
VOG01943	5.86
VOG00234	5.86
VOG00279	5.81
VOG00538	5.81
VOG01475	5.74
VOG01074	5.71
VOG00306	5.7
PF09675.10	5.69
VOG03664	5.67
VOG01430	5.67
VOG02778	5.63
VOG02938	5.62
VOG11947	5.58
VOG00097	5.58
VOG00224	5.57
VOG00567	5.52
VOG00793	5.51
VOG00410	5.5
VOG11950	5.5
VOG00698	5.49
VOG00283	5.48
VOG00908	5.45
VOG11949	5.45
PF02867.15	5.4
VOG00736	5.39
VOG00333	5.39
VOG00699	5.38
VOG10444	5.36
VOG00951	5.35
VOG09871	5.33
VOG03272	5.33
PF03796.15	5.28
VOG10315	5.28
VOG00728	5.27
VOG00149	5.26
VOG00218	5.25
VOG02922	5.24
VOG00303	5.23
VOG00152	5.22
VOG01388	5.21
VOG11082	5.19
VOG09764	5.18
VOG00394	5.16
K02314	5.15
VOG03109	5.15
VOG10445	5.14
VOG10359	5.13
PF05065.13	5.12
VOG00525	5.11
PF01555.18	5.1
VOG01506	5.02
VOG01359	5.02
VOG01191	4.97
VOG01931	4.97
VOG00760	4.97
VOG10132	4.95
VOG00740	4.94
VOG01063	4.93
VOG00620	4.92
VOG01797	4.92
VOG00976	4.92
VOG03429	4.91
VOG21389	4.89
VOG00036	4.88
VOG01493	4.87
VOG00358	4.87
VOG00714	4.86
VOG02721	4.86
VOG00761	4.85
VOG01470	4.84
VOG00050	4.84
VOG01361	4.83
VOG00021	4.82
VOG00491	4.8
VOG03154	4.79
VOG02913	4.79
VOG00286	4.79
PF04860.12	4.78
VOG10377	4.78
VOG01162	4.78
VOG00403	4.78
VOG01132	4.77
VOG03414	4.77
VOG02630	4.77
VOG01154	4.77
VOG00743	4.73
VOG00375	4.73
VOG09757	4.72
K10747	4.71
VOG00305	4.69
VOG00680	4.67
VOG00712	4.64
PF04851.15	4.63
VOG00179	4.63
VOG03428	4.62
VOG01039	4.6
VOG10430	4.57
VOG00622	4.56
VOG01462	4.56
VOG00140	4.54
VOG10950	4.53
VOG00055	4.53
VOG00153	4.51
VOG03075	4.51
K06909	4.5
VOG00754	4.5
VOG00389	4.5
K01185	4.48
VOG00694	4.48
VOG00644	4.48
VOG00253	4.47
VOG03307	4.46
VOG01808	4.46
K00525	4.45
VOG01888	4.45
VOG02592	4.45
VOG00122	4.44
VOG00124	4.43
VOG21781	4.41
VOG03023	4.39
VOG10431	4.39
VOG01041	4.38
PF10145.9	4.37
VOG00608	4.37
VOG10316	4.37
VOG02839	4.37
VOG01025	4.36
VOG00514	4.36
VOG01603	4.35
K03111	4.34
VOG00767	4.32
VOG01465	4.32
VOG00191	4.32
K03465	4.3
VOG00419	4.3
VOG00361	4.29
VOG02435	4.29
PF00436.25	4.28
VOG00542	4.28
VOG02872	4.28
VOG01899	4.27
PF11753.8	4.26
VOG10751	4.26
VOG00233	4.26
VOG10754	4.26
VOG10758	4.26
VOG00166	4.26
VOG10759	4.25
VOG01396	4.25
VOG01889	4.25
VOG01047	4.24
VOG10750	4.24
VOG10755	4.23
VOG10768	4.23
VOG10125	4.22
VOG03107	4.22
VOG01630	4.21
VOG02480	4.21
VOG01104	4.2
VOG00085	4.19
VOG10103	4.18
VOG03361	4.17
PF05133.14	4.16
VOG01023	4.16
PF06605.11	4.15
VOG00563	4.15
VOG01163	4.15
PF02511.15	4.14
VOG11827	4.14
VOG10134	4.14
VOG03347	4.13
VOG03130	4.12
VOG10126	4.12
VOG00721	4.11
VOG00448	4.11
VOG03187	4.1
VOG09807	4.09
VOG01155	4.09
VOG02498	4.09
VOG09805	4.08
VOG01565	4.08
VOG09806	4.08
VOG01488	4.08
VOG00180	4.08
VOG00393	4.07
VOG00052	4.07
VOG10781	4.07
VOG11946	4.06
VOG10809	4.05
VOG01904	4.05
VOG09850	4.04
VOG00189	4.04
VOG09777	4.04
VOG03890	4.04
VOG00685	4.03
VOG00165	4.03
VOG03235	4.03
VOG01118	4.02
VOG10737	4.01
VOG03304	4.01
VOG11283	4
VOG01710	3.99
VOG01348	3.98
K00560	3.96
VOG02768	3.96
VOG00446	3.96
VOG02510	3.96
VOG01446	3.95
VOG11842	3.95
VOG10128	3.95
VOG03124	3.95
VOG10133	3.94
VOG10717	3.94
VOG00360	3.94
VOG00383	3.93
VOG02892	3.9
VOG03037	3.88
VOG03305	3.88
VOG00487	3.86
VOG00780	3.86
K00526	3.84
VOG00022	3.83
VOG01737	3.83
VOG03140	3.82
VOG00554	3.82
VOG02821	3.82
VOG00186	3.82
VOG10801	3.82
K00571	3.81
VOG00374	3.81
VOG00078	3.81
VOG01681	3.81
VOG00239	3.8
PF00303.19	3.79
VOG11084	3.79
VOG01013	3.79
VOG00334	3.79
VOG10081	3.78
VOG03513	3.78
VOG00585	3.78
VOG00132	3.78
PF00268.21	3.77
VOG00729	3.77
VOG09779	3.77
VOG09795	3.77
VOG00451	3.77
VOG09813	3.76
VOG01749	3.76
VOG11829	3.76
VOG03395	3.76
VOG01502	3.76
PF00145.17	3.75
VOG00752	3.75
VOG09836	3.74
VOG11820	3.74
VOG11806	3.74
VOG01746	3.73
VOG10761	3.72
VOG10365	3.72
VOG09825	3.72
VOG10396	3.72
VOG02457	3.71
VOG01852	3.71
VOG09829	3.71
VOG01441	3.71
VOG00566	3.71
K19789	3.7
VOG10752	3.7
VOG00778	3.7
VOG01001	3.69
VOG09812	3.68
VOG00784	3.68
VOG19369	3.67
VOG21157	3.65
VOG02308	3.65
VOG01670	3.65
PF05709.11	3.63
VOG03376	3.62
VOG03259	3.62
VOG00693	3.62
VOG00674	3.61
VOG10448	3.61
VOG02854	3.6
VOG09804	3.59
VOG00932	3.59
VOG02669	3.58
VOG10764	3.58
VOG01017	3.58
VOG02748	3.58
VOG03244	3.57
VOG10584	3.57
VOG02416	3.56
VOG00154	3.56
VOG11822	3.55
VOG03557	3.55
VOG11857	3.54
VOG10952	3.54
VOG09830	3.54
VOG00074	3.53
VOG01048	3.52
VOG01304	3.51
VOG03082	3.51
VOG09790	3.51
K00558	3.5
VOG01374	3.5
VOG00112	3.5
VOG00463	3.49
VOG03206	3.49
VOG02574	3.48
VOG09792	3.48
VOG02719	3.46
VOG03081	3.46
VOG11833	3.46
VOG11807	3.46
VOG00534	3.45
VOG01036	3.45
VOG00195	3.45
VOG11793	3.45
VOG00146	3.45
VOG00119	3.44
VOG00137	3.44
VOG10763	3.44
VOG00454	3.43
VOG01131	3.43
VOG00172	3.41
VOG00621	3.4
VOG03334	3.4
VOG02543	3.4
VOG01507	3.4
VOG10346	3.39
VOG02936	3.38
VOG00575	3.38
VOG00376	3.38
PF01510.25	3.37
K02316	3.37
VOG00139	3.37
VOG00665	3.37
VOG10777	3.37
VOG10760	3.36
VOG01610	3.36
VOG00392	3.35
VOG00916	3.34
VOG00619	3.33
VOG09798	3.33
VOG02687	3.33
VOG00759	3.33
VOG02623	3.32
VOG10756	3.32
K03546	3.31
VOG09761	3.31
VOG01076	3.31
VOG03241	3.31
VOG00242	3.31
VOG23578	3.3
VOG01387	3.3
K01447	3.29
VOG00796	3.29
VOG10762	3.29
VOG00126	3.28
VOG10757	3.27
VOG11828	3.27
VOG00923	3.25
VOG02575	3.25
VOG02984	3.24
VOG00178	3.23
VOG00106	3.23
VOG00652	3.23
VOG01679	3.22
VOG01014	3.22
VOG00157	3.21
VOG11821	3.21
VOG10766	3.21
VOG02486	3.2
VOG10024	3.2
VOG10769	3.2
VOG01753	3.2
VOG02774	3.19
VOG10774	3.19
VOG03517	3.19
VOG01666	3.18
VOG10047	3.18
VOG09794	3.18
VOG10753	3.18
VOG09840	3.17
VOG02638	3.16
VOG10026	3.15
VOG04752	3.14
VOG02640	3.14
VOG00317	3.14
VOG02861	3.14
VOG02954	3.13
VOG01175	3.13
VOG10850	3.13
VOG00378	3.13
VOG02745	3.12
VOG02956	3.12
VOG10025	3.11
VOG02483	3.11
VOG01893	3.11
VOG01526	3.11
VOG01124	3.11
VOG01091	3.11
VOG11261	3.1
VOG02907	3.1
VOG02934	3.09
PF01391.18	3.08
VOG01731	3.08
VOG00628	3.08
VOG10041	3.08
VOG03500	3.08
VOG09820	3.08
VOG11824	3.07
VOG10478	3.07
VOG00395	3.07
VOG01398	3.06
VOG03516	3.06
VOG00809	3.06
PF00239.21	3.05
VOG00681	3.05
VOG00328	3.04
PF00959.19	3.03
VOG04499	3.03
VOG00569	3.03
VOG11830	3.02
VOG00274	3.02
VOG00373	3.01
VOG01362	3.01
VOG02885	3.01
VOG02336	3.01
VOG10030	3.01
VOG09821	3.01
VOG00735	3.01
VOG01894	2.99
VOG01075	2.99
VOG01196	2.99
VOG01127	2.99
VOG10569	2.97
VOG03173	2.96
VOG01054	2.96
VOG01256	2.96
VOG00586	2.95
VOG04756	2.95
VOG10044	2.95
VOG00135	2.95
VOG00617	2.95
VOG01779	2.95
VOG01726	2.94
VOG10045	2.93
VOG10017	2.93
VOG02695	2.93
VOG11086	2.93
VOG00787	2.93
VOG10035	2.92
VOG00232	2.92
VOG01839	2.92
VOG00556	2.92
VOG01055	2.9
VOG00215	2.9
VOG00391	2.9
K17680	2.89
VOG01100	2.89
VOG01181	2.89
VOG02146	2.89
PF04865.14	2.88
K01356	2.88
VOG11958	2.88
VOG01026	2.88
VOG00504	2.88
VOG01823	2.88
VOG00798	2.88
PF03354.15	2.87
K04763	2.87
VOG20982	2.87
VOG00673	2.87
K06919	2.86
VOG00436	2.86
VOG00238	2.86
PF03237.15	2.85
VOG01435	2.85
VOG01421	2.85
VOG10040	2.85
VOG00220	2.85
VOG10022	2.85
VOG10036	2.85
VOG10046	2.84
VOG01716	2.84
VOG00942	2.84
VOG00402	2.84
VOG11841	2.84
VOG11800	2.84
VOG01112	2.84
K07465	2.83
VOG11809	2.83
VOG03077	2.83
VOG11808	2.83
VOG10492	2.82
VOG00785	2.82
VOG10023	2.82
VOG02910	2.81
VOG11787	2.81
VOG11825	2.8
VOG02496	2.8
K14440	2.79
K01520	2.79
VOG00938	2.79
VOG00251	2.79
K06907	2.77
VOG00259	2.77
VOG19888	2.77
VOG00228	2.77
VOG10375	2.77
K06400	2.76
K03547	2.76
VOG01814	2.76
VOG00679	2.76
VOG01399	2.76
VOG10139	2.76
PF09643.10	2.75
VOG03370	2.75
VOG01085	2.74
VOG00460	2.74
VOG00776	2.74
PF02945.15	2.73
VOG10953	2.73
VOG01027	2.73
VOG00198	2.73
VOG09781	2.73
VOG01912	2.73
VOG10954	2.73
PF07852.11	2.72
VOG09819	2.72
VOG00386	2.72
VOG01204	2.72
PF03374.14	2.71
VOG04389	2.71
VOG01416	2.71
VOG00733	2.71
VOG00087	2.71
VOG09759	2.71
VOG02647	2.71
PF13479.6	2.7
VOG09893	2.7
VOG00524	2.7
VOG01021	2.7
VOG09818	2.7
VOG00219	2.69
VOG00471	2.69
VOG01480	2.69
VOG01236	2.69
VOG00758	2.68
VOG01705	2.68
VOG01663	2.68
VOG11785	2.67
VOG01417	2.67
VOG01869	2.66
VOG09766	2.66
VOG00450	2.66
VOG00433	2.65
VOG02773	2.65
VOG02508	2.65
VOG03320	2.65
VOG10015	2.65
VOG10949	2.64
VOG02831	2.64
K06223	2.63
VOG00107	2.63
VOG00177	2.63
VOG12256	2.63
VOG02285	2.63
VOG11786	2.63
PF12705.7	2.62
VOG15602	2.62
VOG00626	2.61
VOG03400	2.61
VOG00183	2.6
VOG00530	2.6
VOG00457	2.6
VOG01842	2.6
VOG11804	2.6
VOG02650	2.59
VOG11617	2.59
VOG00722	2.59
VOG09802	2.59
VOG01134	2.59
VOG00355	2.59
PF02086.15	2.58
PF00574.23	2.58
VOG04359	2.58
VOG00046	2.58
VOG11618	2.58
VOG01905	2.58
VOG01365	2.58
VOG00212	2.58
VOG10129	2.58
VOG11794	2.57
VOG11788	2.57
PF02562.16	2.56
VOG10789	2.56
VOG04080	2.56
K01493	2.55
PF04404.12	2.54
VOG23251	2.54
VOG11489	2.54
VOG00552	2.54
VOG02693	2.54
PF03837.14	2.53
VOG11805	2.53
VOG00246	2.53
VOG00357	2.52
VOG01700	2.52
VOG03273	2.52
VOG09770	2.52
VOG00906	2.51
VOG02481	2.51
VOG01652	2.51
VOG10127	2.51
VOG10575	2.51
PF00692.19	2.5
VOG00649	2.5
VOG03888	2.5
VOG09834	2.5
VOG10286	2.49
VOG00914	2.49
VOG00810	2.49
VOG01491	2.49
K01358	2.48
VOG23339	2.48
VOG02677	2.48
VOG12502	2.48
VOG11799	2.48
VOG00871	2.47
VOG01495	2.47
VOG09817	2.47
VOG10776	2.47
VOG00170	2.47
VOG11260	2.47
VOG02752	2.46
VOG10770	2.46
VOG01466	2.46
VOG11798	2.46
PF00383.23	2.45
VOG14073	2.45
VOG11571	2.45
VOG14074	2.45
VOG01423	2.45
VOG11840	2.45
VOG04290	2.45
VOG00037	2.44
VOG10333	2.44
VOG03357	2.44
VOG02164	2.44
VOG19498	2.43
VOG01033	2.43
VOG01544	2.43
VOG03118	2.43
VOG02707	2.43
VOG10424	2.43
VOG02443	2.43
VOG11749	2.42
VOG00015	2.42
VOG14076	2.42
VOG03153	2.42
VOG00998	2.42
VOG11085	2.42
VOG01789	2.42
K06904	2.41
K07729	2.41
VOG11796	2.41
PF04466.13	2.4
VOG04214	2.4
VOG03387	2.4
VOG01010	2.4
VOG01884	2.39
VOG10628	2.39
VOG01578	2.39
VOG00168	2.38
VOG00605	2.38
VOG03119	2.37
VOG10308	2.37
VOG00490	2.37
VOG00624	2.37
VOG09780	2.37
VOG11784	2.37
K03791	2.36
K02315	2.36
VOG02595	2.36
VOG11834	2.36
VOG10790	2.36
VOG00803	2.36
VOG09816	2.36
VOG03397	2.36
VOG09771	2.35
VOG01307	2.35
VOG10446	2.35
K03553	2.34
VOG01675	2.34
VOG09765	2.34
VOG01289	2.34
VOG01062	2.34
VOG09815	2.34
VOG10880	2.34
VOG02593	2.33
VOG11045	2.33
VOG01003	2.33
VOG00500	2.33
VOG02492	2.33
VOG03068	2.33
VOG03033	2.33
VOG23481	2.32
VOG00768	2.32
VOG11558	2.32
VOG11810	2.32
VOG00974	2.31
VOG02790	2.31
VOG00121	2.31
VOG00384	2.31
VOG00795	2.31
VOG09837	2.31
VOG01299	2.31
VOG01614	2.31
VOG11790	2.31
VOG01019	2.3
VOG01743	2.3
VOG00182	2.3
VOG01581	2.3
PF04233.14	2.29
VOG02589	2.29
VOG01571	2.29
VOG00072	2.29
VOG03105	2.29
K02319	2.28
VOG02998	2.28
VOG02742	2.28
VOG11226	2.28
VOG03172	2.28
VOG02349	2.28
VOG10832	2.28
VOG11838	2.28
VOG00684	2.27
VOG00048	2.27
K07741	2.25
VOG21431	2.25
VOG00278	2.25
VOG03554	2.25
VOG02722	2.25
VOG23625	2.25
VOG00717	2.25
VOG01005	2.25
VOG09894	2.25
VOG11278	2.25
VOG09783	2.25
K07474	2.24
VOG01484	2.24
VOG00194	2.24
VOG00359	2.24
VOG00925	2.24
VOG03216	2.23
VOG00497	2.23
VOG09787	2.22
VOG02923	2.22
VOG09762	2.22
VOG01394	2.22
VOG01906	2.22
VOG10842	2.22
PF12684.7	2.21
VOG00741	2.21
VOG00710	2.21
VOG01473	2.21
VOG01919	2.21
VOG00980	2.21
VOG00547	2.21
VOG10827	2.2
VOG10826	2.2
VOG09776	2.2
VOG04678	2.2
VOG14061	2.19
VOG11276	2.19
VOG03129	2.19
VOG01618	2.19
VOG02772	2.19
VOG09785	2.18
VOG03000	2.18
VOG01886	2.18
PF04984.14	2.17
PF13884.6	2.17
K00287	2.17
VOG01520	2.17
VOG11057	2.17
VOG13046	2.17
VOG01159	2.17
VOG14078	2.17
PF00940.19	2.16
VOG04663	2.16
VOG01405	2.16
VOG14051	2.16
VOG10830	2.16
PF00186.19	2.15
VOG14059	2.15
VOG01300	2.15
VOG01632	2.15
VOG14058	2.15
VOG03267	2.15
VOG14056	2.15
VOG14055	2.15
VOG14063	2.15
VOG14054	2.15
VOG14060	2.15
VOG14057	2.15
VOG14053	2.15
VOG14062	2.15
VOG03348	2.15
VOG01785	2.15
VOG00456	2.14
VOG00604	2.14
VOG04146	2.14
VOG10828	2.14
PF05866.11	2.13
VOG11839	2.12
VOG00167	2.12
VOG10837	2.12
VOG14075	2.12
VOG01012	2.12
VOG10016	2.12
VOG02441	2.12
VOG01769	2.12
VOG10585	2.12
VOG14081	2.12
VOG00922	2.11
VOG10849	2.11
VOG00720	2.11
VOG10843	2.11
VOG10829	2.11
VOG10831	2.11
VOG02472	2.11
VOG14080	2.11
VOG10836	2.11
VOG10844	2.11
VOG10846	2.11
VOG15416	2.11
VOG09782	2.11
VOG04762	2.11
PF03864.15	2.1
VOG03226	2.1
VOG00786	2.1
VOG11813	2.1
VOG10840	2.1
VOG01161	2.1
VOG02140	2.1
VOG14069	2.1
VOG01065	2.09
VOG01142	2.09
VOG10845	2.09
VOG10839	2.09
VOG09824	2.09
VOG02852	2.09
VOG02867	2.09
VOG11832	2.09
VOG03253	2.09
K22300	2.08
VOG10360	2.08
VOG02668	2.07
VOG03159	2.07
VOG09775	2.07
VOG10873	2.07
VOG10014	2.07
PF00004.29	2.06
VOG11087	2.06
VOG00700	2.06
VOG03356	2.06
VOG14066	2.06
VOG09822	2.06
K06191	2.05
VOG03927	2.05
VOG00262	2.05
VOG01483	2.05
VOG09784	2.05
VOG10557	2.05
VOG00488	2.03
VOG10838	2.03
VOG10881	2.03
VOG01929	2.03
VOG01776	2.03
PF03592.16	2.02
VOG21059	2.02
VOG02076	2.02
VOG00123	2.02
VOG02034	2.01
VOG10841	2.01
VOG11117	2.01
VOG00136	2
VOG00634	2
VOG01857	2
VOG01758	2
VOG00648	2
PF12236.8	1.99
VOG01567	1.99
VOG00788	1.99
VOG09786	1.99
VOG03127	1.99
VOG09826	1.99
VOG00412	1.99
VOG13487	1.98
VOG00560	1.98
VOG00452	1.98
VOG11938	1.98
VOG00718	1.98
VOG00018	1.98
VOG11835	1.98
VOG10859	1.98
VOG16008	1.98
VOG01667	1.97
VOG01095	1.97
VOG01918	1.97
VOG00468	1.97
VOG10834	1.97
VOG10593	1.97
VOG00192	1.97
VOG10038	1.96
VOG04842	1.96
VOG00989	1.96
VOG02889	1.96
VOG09811	1.96
VOG11156	1.96
VOG02355	1.96
VOG02304	1.96
PF14216.6	1.95
VOG02713	1.95
VOG02006	1.95
VOG03141	1.95
VOG04165	1.95
VOG10860	1.95
VOG10867	1.95
VOG04124	1.95
VOG10600	1.95
VOG01962	1.94
VOG10594	1.94
VOG01825	1.94
K01160	1.93
VOG04497	1.93
VOG11939	1.93
VOG10586	1.93
VOG10591	1.93
VOG09791	1.93
PF07068.11	1.92
VOG12605	1.92
VOG00678	1.92
VOG03498	1.92
VOG10808	1.92
VOG03021	1.91
VOG02810	1.91
VOG10847	1.91
VOG03523	1.91
VOG00775	1.91
VOG01947	1.91
VOG10862	1.91
VOG01136	1.91
VOG11566	1.91
PF03906.14	1.9
PF13481.6	1.9
VOG11093	1.9
VOG01605	1.9
VOG15415	1.9
VOG03360	1.9
VOG02597	1.9
VOG00133	1.9
VOG00407	1.89
VOG03458	1.89
VOG00668	1.88
VOG01489	1.88
VOG00571	1.88
VOG00217	1.88
VOG03483	1.88
VOG11151	1.88
PF09414.10	1.87
VOG09852	1.87
VOG01944	1.87
VOG11792	1.87
VOG00940	1.87
VOG04574	1.87
PF01551.22	1.86
K06903	1.86
VOG00083	1.86
VOG01444	1.86
VOG10352	1.86
VOG03100	1.86
VOG03063	1.86
K19721	1.85
VOG00508	1.85
VOG00447	1.85
VOG03128	1.85
VOG11811	1.85
VOG01007	1.85
VOG00769	1.85
PF10926.8	1.84
VOG10733	1.84
VOG13456	1.84
VOG09772	1.84
VOG12564	1.84
VOG02781	1.84
PF04586.17	1.83
PF09669.10	1.83
VOG02949	1.83
VOG10300	1.83
VOG12598	1.83
VOG09788	1.83
VOG00396	1.82
VOG15175	1.82
VOG01356	1.82
VOG02743	1.82
VOG10320	1.82
VOG15181	1.82
VOG00095	1.82
VOG00458	1.82
VOG11791	1.82
VOG01149	1.82
PF00154.21	1.81
VOG15177	1.81
VOG01415	1.81
VOG10667	1.81
VOG00918	1.81
VOG03232	1.81
VOG13038	1.81
VOG11817	1.81
VOG11267	1.81
VOG01954	1.81
PF01068.21	1.8
VOG01829	1.8
VOG01133	1.8
VOG10018	1.8
VOG10905	1.8
VOG00265	1.8
VOG15178	1.8
VOG11490	1.8
VOG15182	1.8
VOG11495	1.8
VOG11486	1.8
VOG11723	1.8
VOG11448	1.8
VOG04641	1.8
VOG02730	1.79
VOG15180	1.79
VOG03417	1.79
VOG01152	1.79
VOG00962	1.79
PF12322.8	1.78
VOG00616	1.78
VOG01613	1.78
VOG00364	1.78
VOG10913	1.78
PF05895.12	1.77
VOG00639	1.77
VOG01930	1.77
VOG11403	1.77
VOG01923	1.77
VOG01866	1.77
VOG00469	1.77
VOG00304	1.77
VOG10588	1.77
K17677	1.76
VOG00988	1.76
VOG10498	1.76
VOG13387	1.76
K10906	1.75
VOG03545	1.75
VOG11281	1.75
PF05876.12	1.74
VOG00661	1.74
VOG10848	1.74
VOG10871	1.74
VOG11273	1.74
VOG00716	1.74
VOG02513	1.73
VOG01649	1.73
VOG01757	1.73
VOG01303	1.73
VOG00748	1.73
VOG11836	1.73
VOG00329	1.73
PF17212.3	1.72
VOG00637	1.72
VOG22071	1.72
VOG10422	1.72
VOG03575	1.72
VOG02585	1.72
PF16473.5	1.71
VOG00689	1.71
VOG02412	1.71
VOG15179	1.71
VOG00270	1.71
VOG04167	1.7
VOG04810	1.7
VOG10833	1.69
VOG15576	1.69
VOG01111	1.69
PF02498.17	1.68
VOG01461	1.68
VOG02374	1.68
VOG12002	1.68
VOG14072	1.68
VOG00100	1.68
VOG02796	1.68
VOG10142	1.67
VOG02717	1.67
VOG01164	1.67
VOG09800	1.67
VOG01756	1.67
VOG03211	1.67
VOG11802	1.67
VOG00683	1.67
VOG11970	1.66
VOG10887	1.66
VOG11533	1.66
VOG01102	1.66
VOG02697	1.66
PF05869.11	1.65
PF01695.17	1.65
PF00136.21	1.65
K08640	1.65
VOG10105	1.65
VOG11818	1.65
VOG11815	1.65
VOG02801	1.65
VOG00268	1.65
VOG10947	1.65
VOG00498	1.64
VOG11265	1.64
VOG01595	1.64
VOG10266	1.64
VOG11816	1.64
VOG10060	1.64
VOG00380	1.64
VOG10865	1.64
VOG02320	1.63
VOG02732	1.63
VOG00067	1.63
VOG01529	1.63
VOG01066	1.63
VOG11797	1.63
VOG00099	1.62
VOG11843	1.62
VOG11803	1.62
VOG02137	1.62
PF00176.23	1.61
K07455	1.61
VOG11122	1.61
VOG11089	1.61
VOG12022	1.61
VOG01375	1.61
K03462	1.6
VOG11125	1.6
VOG02176	1.6
VOG00811	1.6
VOG10716	1.6
VOG10587	1.6
VOG02879	1.6
VOG00757	1.6
VOG01781	1.6
VOG16015	1.59
VOG01569	1.59
VOG00913	1.59
VOG15176	1.59
VOG11482	1.59
VOG11023	1.59
VOG01504	1.59
VOG10113	1.59
PF05119.12	1.58
PF01464.20	1.58
VOG03144	1.58
VOG18918	1.58
VOG01355	1.58
VOG01552	1.58
PF08804.10	1.57
VOG01793	1.57
VOG02209	1.57
VOG00766	1.57
VOG10276	1.57
VOG00319	1.57
VOG10027	1.57
VOG00377	1.57
VOG09823	1.57
VOG03401	1.57
PF13759.6	1.56
VOG19102	1.56
VOG03013	1.56
VOG11129	1.56
VOG18035	1.56
VOG11130	1.56
VOG14077	1.56
VOG10475	1.56
VOG10648	1.56
VOG00987	1.56
VOG03489	1.56
PF04531.13	1.55
VOG19332	1.55
VOG01283	1.55
VOG00088	1.55
VOG10711	1.55
VOG00660	1.55
VOG02048	1.55
VOG11814	1.55
VOG11795	1.55
VOG10358	1.55
VOG16300	1.55
VOG11142	1.54
VOG01384	1.54
VOG11128	1.54
VOG02694	1.54
VOG23248	1.54
VOG00958	1.54
VOG11497	1.54
VOG11844	1.54
VOG10645	1.54
VOG01320	1.54
PF07230.11	1.53
VOG10688	1.53
VOG01360	1.53
VOG00709	1.53
VOG10739	1.53
VOG02851	1.53
VOG01419	1.53
VOG00462	1.53
VOG10372	1.53
VOG03188	1.53
VOG02485	1.53
VOG00401	1.53
VOG01862	1.53
PF16075.5	1.52
K02086	1.52
VOG02853	1.52
VOG10702	1.52
VOG10691	1.52
VOG20195	1.52
VOG10077	1.52
VOG10083	1.52
VOG10082	1.52
VOG10072	1.52
VOG04141	1.52
VOG04850	1.52
VOG04670	1.52
VOG11121	1.52
VOG02806	1.52
VOG10091	1.52
VOG10075	1.52
VOG10090	1.52
VOG10086	1.52
VOG10078	1.52
VOG10073	1.52
VOG10071	1.52
VOG01437	1.52
VOG10080	1.52
VOG10064	1.52
VOG10076	1.52
VOG01551	1.52
VOG10074	1.52
VOG10092	1.52
VOG04853	1.52
VOG10063	1.52
VOG10088	1.52
VOG11092	1.52
VOG00276	1.52
VOG09833	1.52
VOG10079	1.52
VOG00510	1.52
VOG02932	1.52
PF03420.13	1.51
VOG20937	1.51
VOG10720	1.51
VOG10089	1.51
VOG00704	1.51
VOG00543	1.51
VOG00535	1.51
K04801	1.5
VOG10725	1.5
VOG10738	1.5
VOG10385	1.5
VOG13044	1.5
PF04095.16	1.49
K09961	1.49
VOG10684	1.49
VOG00815	1.49
VOG11115	1.49
VOG00911	1.49
VOG02624	1.49
VOG03363	1.49
VOG01648	1.49
VOG10087	1.49
VOG03390	1.49
VOG10686	1.49
VOG10690	1.49
VOG00484	1.49
PF10651.9	1.48
K07074	1.48
VOG01042	1.48
VOG11910	1.48
VOG10727	1.48
VOG03540	1.48
VOG09750	1.48
VOG09803	1.48
VOG10698	1.48
VOG00365	1.48
VOG18244	1.48
VOG10643	1.48
VOG00421	1.48
VOG11952	1.48
VOG11769	1.47
VOG10700	1.47
VOG10592	1.47
VOG00865	1.47
VOG03133	1.47
VOG02381	1.47
K02342	1.46
VOG10736	1.46
VOG04697	1.46
VOG10714	1.46
VOG02602	1.46
VOG10701	1.46
VOG10683	1.46
VOG11127	1.46
VOG10085	1.46
VOG10723	1.46
VOG09789	1.46
VOG00941	1.46
VOG00850	1.46
PF06381.11	1.45
PF10127.9	1.45
K18955	1.45
VOG02939	1.45
VOG10694	1.45
VOG01200	1.45
VOG10674	1.45
VOG02490	1.45
VOG03460	1.45
VOG15609	1.45
VOG02423	1.45
VOG10668	1.45
VOG09743	1.45
VOG00273	1.45
VOG04418	1.45
VOG10596	1.45
VOG03830	1.45
VOG03189	1.44
VOG10747	1.44
VOG00824	1.44
VOG11391	1.44
VOG01418	1.44
VOG10651	1.44
VOG10656	1.44
VOG00512	1.44
VOG01101	1.44
VOG10695	1.43
VOG10745	1.43
VOG10681	1.43
VOG10679	1.43
VOG02613	1.43
VOG10703	1.43
VOG10709	1.43
VOG10705	1.43
VOG10676	1.43
VOG10669	1.43
VOG10729	1.43
VOG10741	1.43
VOG10731	1.43
VOG10675	1.43
VOG10661	1.43
VOG10657	1.43
VOG10744	1.43
VOG10672	1.43
VOG10742	1.43
VOG10726	1.43
VOG10637	1.43
VOG10131	1.43
VOG10712	1.43
VOG10748	1.43
VOG10685	1.43
VOG10696	1.43
VOG10743	1.43
VOG10693	1.43
VOG10646	1.43
VOG18089	1.43
VOG10638	1.43
VOG10678	1.43
VOG10718	1.43
VOG10641	1.43
VOG10653	1.43
VOG10724	1.43
VOG10719	1.43
VOG10687	1.43
VOG10715	1.43
VOG10710	1.43
VOG02641	1.43
VOG10647	1.43
VOG10707	1.43
VOG00841	1.43
VOG10740	1.43
VOG10699	1.43
VOG00852	1.43
VOG02701	1.42
VOG23935	1.42
VOG01110	1.42
VOG10697	1.42
VOG10680	1.42
VOG10652	1.42
VOG10728	1.42
VOG03004	1.42
VOG13488	1.42
VOG10734	1.42
VOG10670	1.42
VOG10735	1.42
VOG11179	1.42
VOG11855	1.42
VOG20679	1.42
VOG01451	1.42
VOG03091	1.42
VOG00288	1.42
VOG03284	1.41
VOG24825	1.41
VOG11096	1.41
VOG10101	1.41
VOG10704	1.41
VOG01277	1.41
VOG01492	1.41
VOG00223	1.41
VOG10671	1.41
VOG10730	1.41
VOG14071	1.41
VOG01682	1.41
PF05521.11	1.4
K01144	1.4
K03497	1.4
VOG10140	1.4
VOG02633	1.4
VOG00870	1.4
VOG03122	1.4
VOG10804	1.4
VOG03174	1.4
VOG01071	1.4
K02334	1.39
PF00877.19	1.39
K00527	1.39
K06217	1.39
VOG01668	1.39
VOG10324	1.39
VOG10642	1.39
VOG00045	1.39
VOG10722	1.39
VOG00269	1.39
VOG02240	1.39
VOG10787	1.39
VOG03501	1.39
PF13671.6	1.38
VOG24545	1.38
VOG11535	1.38
VOG00662	1.38
VOG11303	1.38
VOG12325	1.38
VOG10713	1.38
VOG11930	1.38
VOG11178	1.38
VOG04818	1.38
VOG10658	1.38
VOG10650	1.38
PF04965.14	1.37
K07496	1.37
VOG11580	1.37
VOG01877	1.37
VOG01186	1.37
VOG11069	1.37
VOG14064	1.37
VOG00371	1.37
K02337	1.36
VOG21959	1.36
VOG11765	1.36
VOG02390	1.36
VOG10901	1.36
VOG00691	1.36
VOG11472	1.36
VOG10442	1.36
VOG10392	1.36
VOG01126	1.36
VOG00959	1.36
VOG11862	1.36
VOG11173	1.36
VOG09835	1.36
PF07463.11	1.35
PF00717.23	1.35
VOG00461	1.35
VOG10883	1.35
VOG12607	1.35
VOG11280	1.35
VOG00486	1.35
VOG02580	1.35
VOG11168	1.35
VOG00738	1.35
VOG01591	1.35
VOG01638	1.35
VOG10434	1.35
VOG01141	1.35
PF09250.11	1.34
VOG10070	1.34
VOG00937	1.34
VOG00808	1.34
VOG10654	1.34
VOG11464	1.34
VOG00807	1.34
VOG00546	1.34
K14680	1.33
VOG02437	1.33
VOG04560	1.33
VOG00756	1.33
VOG03436	1.33
VOG16818	1.33
VOG03076	1.33
VOG01252	1.33
VOG00555	1.33
VOG00618	1.33
PF16724.5	1.32
PF11649.8	1.32
PF08291.11	1.32
PF02467.16	1.32
VOG11578	1.32
VOG12954	1.32
VOG20766	1.32
VOG12561	1.32
VOG03112	1.32
VOG10117	1.32
VOG04533	1.31
VOG11909	1.31
VOG02548	1.31
VOG00200	1.31
VOG01533	1.31
VOG01671	1.31
VOG01856	1.31
VOG10708	1.31
VOG10746	1.31
VOG10659	1.31
VOG11676	1.31
VOG11534	1.31
VOG10369	1.31
VOG09827	1.31
VOG11945	1.31
VOG01608	1.31
PF13597.6	1.3
K21636	1.3
VOG15362	1.3
VOG02763	1.3
VOG10562	1.3
VOG01377	1.3
VOG00285	1.3
VOG03311	1.3
VOG03078	1.3
VOG02506	1.3
VOG01357	1.3
VOG11070	1.3
VOG02883	1.3
VOG10435	1.3
VOG16819	1.3
VOG09831	1.3
PF01145.25	1.29
VOG19840	1.29
VOG11508	1.29
VOG01056	1.29
VOG01381	1.29
VOG10663	1.29
VOG09832	1.29
VOG01368	1.29
VOG01172	1.29
VOG10929	1.29
VOG02313	1.29
PF00929.24	1.28
VOG01546	1.28
VOG03049	1.28
VOG01549	1.28
VOG14028	1.28
VOG00672	1.28
VOG10662	1.28
VOG02529	1.28
VOG01321	1.28
VOG12021	1.28
PF00293.28	1.27
VOG01494	1.27
VOG00763	1.27
VOG11675	1.27
VOG01086	1.27
VOG00750	1.27
VOG10021	1.27
VOG15360	1.27
VOG00642	1.26
VOG21265	1.26
VOG02539	1.26
VOG03317	1.26
VOG11232	1.26
VOG12510	1.26
VOG09796	1.26
VOG10673	1.26
VOG00418	1.26
VOG02686	1.26
VOG00281	1.26
VOG00802	1.26
VOG00390	1.26
VOG00640	1.26
PF11863.8	1.25
PF09511.10	1.25
VOG15579	1.25
VOG03070	1.25
VOG10261	1.25
VOG11109	1.25
VOG03058	1.25
VOG11200	1.25
VOG01083	1.25
VOG13956	1.25
VOG02815	1.25
VOG09857	1.25
PF13550.6	1.24
PF01183.20	1.24
PF13604.6	1.24
K07505	1.24
K08259	1.24
VOG02646	1.24
VOG01105	1.24
VOG10262	1.24
VOG01690	1.24
VOG01704	1.24
VOG11582	1.24
VOG14094	1.24
VOG10918	1.24
VOG00439	1.24
VOG11856	1.24
VOG11176	1.24
VOG02317	1.24
K07273	1.23
K01159	1.23
VOG08331	1.23
VOG02914	1.23
VOG01422	1.23
VOG00503	1.23
VOG04208	1.23
VOG03603	1.23
VOG11585	1.23
VOG10263	1.23
VOG03803	1.23
VOG02528	1.23
VOG14976	1.23
VOG11673	1.23
VOG10599	1.23
PF00521.20	1.22
PF02368.18	1.22
VOG01322	1.22
VOG17162	1.22
VOG01639	1.22
VOG01967	1.22
VOG01665	1.22
VOG01089	1.22
VOG03266	1.22
VOG02214	1.22
VOG02683	1.22
VOG01819	1.22
VOG00584	1.22
VOG01205	1.22
VOG02333	1.21
VOG01087	1.21
VOG11583	1.21
VOG11845	1.21
VOG10943	1.21
VOG02735	1.21
VOG11108	1.21
VOG10800	1.21
VOG01363	1.21
VOG00237	1.21
VOG01535	1.21
PF07116.11	1.2
K09960	1.2
K17733	1.2
VOG00287	1.2
VOG11572	1.2
VOG13693	1.2
VOG11668	1.2
VOG03529	1.2
VOG10519	1.2
VOG09749	1.2
VOG10664	1.2
VOG02838	1.2
VOG04784	1.2
VOG01409	1.2
VOG13036	1.2
K00948	1.19
VOG01629	1.19
VOG04591	1.19
VOG00320	1.19
VOG02473	1.19
VOG04442	1.19
VOG11532	1.19
VOG11574	1.19
VOG02625	1.19
VOG14065	1.19
VOG11548	1.19
VOG01166	1.19
VOG17421	1.19
VOG09866	1.19
PF05939.13	1.18
PF00149.28	1.18
VOG18090	1.18
VOG10793	1.18
VOG03479	1.18
VOG01050	1.18
VOG12020	1.18
VOG03903	1.18
VOG12889	1.18
VOG00749	1.18
VOG03367	1.18
VOG00499	1.18
PF07880.11	1.17
PF09979.9	1.17
PF01520.18	1.17
PF13264.6	1.17
PF17289.2	1.17
K07175	1.17
VOG00151	1.17
VOG00800	1.17
VOG11581	1.17
VOG02561	1.17
VOG12434	1.17
VOG11102	1.17
VOG02737	1.17
VOG11174	1.17
VOG01783	1.17
VOG00999	1.17
VOG14067	1.17
VOG12572	1.17
VOG03747	1.17
VOG00405	1.17
VOG04710	1.17
VOG11599	1.16
VOG01516	1.16
VOG03731	1.16
VOG10106	1.16
VOG11579	1.16
VOG03103	1.16
VOG11576	1.16
VOG10923	1.16
VOG11167	1.16
VOG11573	1.16
VOG03473	1.16
VOG10775	1.16
PF16805.5	1.15
PF08706.11	1.15
K01448	1.15
VOG00280	1.15
VOG11223	1.15
VOG09744	1.15
VOG02725	1.15
VOG11601	1.15
VOG03781	1.15
VOG01801	1.15
VOG00558	1.15
VOG10864	1.15
VOG11064	1.15
VOG03641	1.15
PF01818.17	1.14
VOG10909	1.14
VOG01187	1.14
VOG01806	1.14
VOG03239	1.14
VOG17247	1.14
VOG01727	1.14
VOG13171	1.14
VOG01514	1.14
VOG01378	1.14
VOG10473	1.14
VOG04275	1.14
VOG10449	1.14
VOG12658	1.14
VOG01640	1.14
PF00075.24	1.13
VOG16941	1.13
VOG02230	1.13
VOG11459	1.13
[truncated: 20,681 more rows]
