# Supplementary material for: VIBRANT: automated recovery, annotation and curation of microbial viruses, and evaluation of viral community function from genomic sequences
Source: Microbiome. 2020 Jun 10;8:90. doi: 10.1186/s40168-020-00867-0 (PMC7288430; doi:10.1186/s40168-020-00867-0)
Supplement: Supplementary file 6 — Additional File 5: Table S5. Unparsed HMM table output from KEGG annotations used to generate KEGG v-scores. [file 40168_2020_867_MOESM5_ESM.xlsx]

## Sheet: Sheet1
Supplementary Table 5. Unparsed HMM table output from KEGG annotations used to generate KEGG v-scores.
sequence	KO	evalue	score
444860.YP_004322344.1	K00001	3.1e-50	176.3
NC_015279.1_164	K00001	3.1e-50	176.2
1542477.YP_009213701.1	K00001	6.2e-50	175.3
NC_028955.1_193	K00001	6.3e-50	175.3
212035.YP_003987010.1	K00001	2e-38	137.4
1269028.YP_007354282.1	K00001	4.3e-37	133.1
1094892.YP_004894430.1	K00001	1.9e-36	131
1542477.YP_009213701.1	K00004	5.7e-43	151.7
NC_028955.1_193	K00004	5.8e-43	151.7
444860.YP_004322344.1	K00004	5.8e-43	151.7
NC_015279.1_164	K00004	5.9e-43	151.7
1094892.YP_004894430.1	K00004	1.7e-35	127.2
1269028.YP_007354282.1	K00004	7.4e-35	125.1
212035.YP_003987010.1	K00004	2.1e-32	117
880161.YP_004062122.1	K00007	1.2e-108	367.9
444860.YP_004322344.1	K00008	4.8e-43	151.8
NC_015279.1_164	K00008	4.9e-43	151.7
1542477.YP_009213701.1	K00008	5.8e-43	151.5
NC_028955.1_193	K00008	5.9e-43	151.5
1094892.YP_004894430.1	K00008	1.1e-38	137.4
1269028.YP_007354282.1	K00008	5.4e-36	128.6
212035.YP_003987010.1	K00008	2.9e-35	126.2
880161.YP_004062122.1	K00009	4.8e-26	95.9
1792032.YP_009302533.1	K00012	1.7e-143	482.8
NC_031245.1_148	K00012	1.7e-143	482.8
322019.YP_001427052.1	K00012	1.5e-92	314.9
1917232.YP_009325836.1	K00012	9.1e-91	309.1
10506.NP_048965.1	K00012	4.1e-89	303.6
380598.YP_001498810.1	K00012	1.1e-88	302.3
399781.YP_001426344.1	K00012	6.4e-83	283.2
445686.YP_004324311.1	K00012	3.3e-67	231.5
NC_015287.1_241	K00012	3.3e-67	231.5
1542477.YP_009213692.1	K00012	1.2e-66	229.6
NC_028955.1_184	K00012	1.2e-66	229.6
1283076.YP_007518028.1	K00012	8.4e-47	164.2
NC_020484.1_162	K00012	8.5e-47	164.2
755272.YP_007676319.1	K00012	1.4e-45	160.2
455364.YP_009173261.1	K00012	4.9e-39	138.6
380598.YP_001498494.1	K00012	1.2e-34	124.2
693272.YP_003969874.1	K00012	3.7e-32	116
NC_041833.1_32	K00012	4.7e-21	79.4
1190451.YP_007005217.1	K00012	1.6e-20	77.6
NC_027996.1_20	K00012	2.8e-20	76.8
37665.NP_077568.1	K00012	2.5e-07	34.2
1903266.YP_009328950.1	K00015	5e-62	214
10506.NP_048401.1	K00015	2e-59	205.5
1917232.YP_009325533.1	K00015	3.4e-58	201.4
322019.YP_001426776.1	K00015	4.8e-55	191.1
2107707.YP_009481382.1	K00015	8.8e-08	35.8
1349410.YP_008438720.1	K00015	1.9e-06	31.4
1903266.YP_009328950.1	K00018	2.1e-65	224.8
1917232.YP_009325533.1	K00018	2e-60	208.5
10506.NP_048401.1	K00018	2.4e-60	208.2
322019.YP_001426776.1	K00018	7.7e-57	196.7
2107707.YP_009481382.1	K00018	7e-09	39.1
1349410.YP_008438720.1	K00018	4.3e-08	36.5
2107709.YP_009483769.1	K00018	1.8e-07	34.5
1349409.YP_008318821.1	K00018	3.3e-07	33.6
328615.YP_803294.1	K00019	1.2e-38	137.1
158683.YP_009220731.1	K00019	9e-34	121.2
455364.YP_009173401.1	K00019	3.5e-25	93
1204521.YP_009101077.1	K00019	4.1e-23	86.3
NC_025441.1_78	K00019	4.1e-23	86.2
1678078.YP_009165005.1	K00019	1.8e-22	84.2
1542477.YP_009213700.1	K00019	6.4e-22	82.3
NC_028955.1_192	K00019	6.5e-22	82.3
158683.YP_009221120.1	K00019	1e-20	78.4
212035.YP_003986923.1	K00019	5.9e-17	66.1
880162.YP_004061677.1	K00019	7.6e-17	65.7
1269028.YP_007354371.1	K00019	1.1e-14	58.7
1094892.YP_004894525.1	K00019	6.6e-13	52.8
1663210.YP_009172802.1	K00019	5.9e-12	49.7
NC_011285.1_60	K00019	1.3e-10	45.3
1458711.YP_009035968.1	K00019	4.4e-10	43.5
NC_024209.1_64	K00019	4.4e-10	43.5
561998.YP_002241960.1	K00019	5e-10	43.4
373411.YP_655444.1	K00019	8.1e-10	42.7
NC_008200.1_61	K00019	8.3e-10	42.6
1792032.YP_009302516.1	K00019	7.9e-08	36.2
NC_031245.1_131	K00019	8e-08	36.1
1269028.YP_007354689.1	K00019	1.4e-07	35.3
1094892.YP_004894963.1	K00019	4.1e-07	33.8
212035.YP_003987187.1	K00019	2.5e-06	31.3
NC_042128.1_19	K00020	3.4e-72	247.8
536444.YP_007877731.1	K00020	2.8e-31	113.5
1883366.YP_009321388.1	K00020	3.8e-30	109.7
NC_031906.1_128	K00020	3.9e-30	109.7
NC_031935.1_103	K00020	4.5e-30	109.5
NC_031903.1_90	K00020	5.1e-30	109.3
1137745.YP_007006057.1	K00020	9.3e-30	108.5
536466.YP_007677355.1	K00020	9.4e-30	108.4
NC_019516.1_58	K00020	9.4e-30	108.4
NC_020875.1_170	K00020	9.5e-30	108.4
1883369.YP_009322530.1	K00020	1.5e-29	107.7
NC_031922.1_87	K00020	1.6e-29	107.7
1340810.YP_009008230.1	K00020	2.2e-29	107.3
444859.YP_004323011.1	K00020	3.2e-29	106.7
NC_015282.1_109	K00020	3.3e-29	106.7
NC_021071.1_178	K00020	4.5e-29	106.2
382359.YP_001604089.1	K00020	4.7e-29	106.1
NC_008296.2_101	K00020	4.8e-29	106.1
536474.YP_007877953.1	K00020	1.9e-28	104.2
NC_021072.1_185	K00020	1.9e-28	104.2
444860.YP_004322386.1	K00020	2.8e-28	103.6
NC_015279.1_203	K00020	2.8e-28	103.6
445683.YP_004322710.1	K00020	3.6e-28	103.3
NC_015281.1_43	K00020	3.6e-28	103.2
754037.YP_007673116.1	K00020	5e-28	102.8
NC_020837.1_207	K00020	5.2e-28	102.7
754039.YP_008126412.1	K00020	5.5e-28	102.6
NC_021536.1_84	K00020	5.6e-28	102.6
1663208.YP_009172680.1	K00020	6.9e-28	102.3
NC_015288.1_161	K00020	3.2e-27	100.1
NC_023587.1_91	K00020	3.2e-27	100.1
444861.YP_004324560.1	K00020	3.3e-27	100.1
445685.YP_004324717.1	K00020	4.3e-27	99.7
NC_015289.1_99	K00020	4.3e-27	99.7
869662.YP_007675572.1	K00020	9.2e-27	98.6
NC_020859.1_104	K00020	9.4e-27	98.6
694060.YP_009168638.1	K00020	1.5e-24	91.3
1815522.YP_009324271.1	K00020	4.7e-24	89.7
1883365.YP_009321009.1	K00020	9.6e-24	88.7
NC_027991.1_80	K00020	9.9e-21	78.8
380598.YP_001498494.1	K00020	1.6e-10	45.3
1340812.YP_009007957.1	K00020	2e-10	45
NC_023584.1_95	K00020	2.1e-10	44.9
1493508.YP_009140672.1	K00020	2.2e-09	41.6
880159.YP_004061595.1	K00020	2.7e-09	41.3
1079998.YP_007001822.1	K00020	2e-08	38.4
NC_027130.1_100	K00020	3.9e-07	34.2
445686.YP_004324311.1	K00020	7.9e-07	33.2
NC_015287.1_241	K00020	8e-07	33.2
754042.YP_007674424.1	K00020	1.3e-06	32.4
NC_020851.1_62	K00020	1.4e-06	32.4
399781.YP_001426344.1	K00020	3.5e-06	31.1
NC_019444.1_92	K00020	3.6e-06	31.1
10506.NP_048965.1	K00020	5.5e-06	30.4
328615.YP_803294.1	K00023	5.7e-42	148.2
158683.YP_009220731.1	K00023	4.9e-38	135.3
1678078.YP_009165005.1	K00023	1.1e-30	111.2
455364.YP_009173401.1	K00023	1.4e-29	107.6
1204521.YP_009101077.1	K00023	8.7e-23	85.4
NC_025441.1_78	K00023	8.9e-23	85.3
880162.YP_004061677.1	K00023	2.1e-20	77.5
1542477.YP_009213700.1	K00023	2.5e-19	74
NC_028955.1_192	K00023	2.6e-19	74
212035.YP_003986923.1	K00023	1.8e-18	71.2
1269028.YP_007354371.1	K00023	2.7e-17	67.4
1663210.YP_009172802.1	K00023	2.5e-16	64.2
1094892.YP_004894525.1	K00023	2e-15	61.2
158683.YP_009221120.1	K00023	1.2e-13	55.5
NC_011285.1_60	K00023	6.9e-13	52.9
561998.YP_002241960.1	K00023	1.7e-12	51.7
NC_024209.1_64	K00023	2.7e-12	51
1458711.YP_009035968.1	K00023	2.7e-12	51
373411.YP_655444.1	K00023	5e-12	50.1
NC_008200.1_61	K00023	5e-12	50.1
1269028.YP_007354689.1	K00023	1.8e-08	38.5
212035.YP_003987187.1	K00023	2.2e-08	38.2
1094892.YP_004894963.1	K00023	4.7e-08	37.1
1792032.YP_009302516.1	K00023	6.8e-07	33.3
NC_031245.1_131	K00023	6.9e-07	33.3
1903266.YP_009328950.1	K00032	3e-45	158.9
1917232.YP_009325533.1	K00032	4.7e-32	115.5
10506.NP_048401.1	K00032	4.9e-32	115.4
322019.YP_001426776.1	K00032	5.8e-29	105.3
536444.YP_007877731.1	K00033	4.1e-83	284
536466.YP_007677355.1	K00033	2.2e-82	281.6
NC_020875.1_170	K00033	2.2e-82	281.6
NC_021071.1_178	K00033	2.4e-81	278.2
444859.YP_004323011.1	K00033	4.1e-81	277.4
NC_015282.1_109	K00033	4.1e-81	277.4
869662.YP_007675572.1	K00033	8.6e-81	276.3
NC_020859.1_104	K00033	8.7e-81	276.3
536474.YP_007877953.1	K00033	1.1e-80	275.9
NC_021072.1_185	K00033	1.2e-80	275.9
1137745.YP_007006057.1	K00033	2.5e-80	274.8
NC_019516.1_58	K00033	2.5e-80	274.8
754037.YP_007673116.1	K00033	2.6e-80	274.7
NC_020837.1_207	K00033	2.6e-80	274.7
1340810.YP_009008230.1	K00033	2.9e-80	274.6
1883369.YP_009322530.1	K00033	3.7e-80	274.2
NC_031922.1_87	K00033	3.7e-80	274.2
444861.YP_004324560.1	K00033	5.5e-80	273.7
NC_015288.1_161	K00033	5.6e-80	273.6
444860.YP_004322386.1	K00033	5.6e-80	273.6
NC_015279.1_203	K00033	5.7e-80	273.6
NC_031903.1_90	K00033	1.6e-79	272.1
NC_031935.1_103	K00033	1.9e-79	271.9
754039.YP_008126412.1	K00033	2.4e-79	271.6
NC_021536.1_84	K00033	2.4e-79	271.6
382359.YP_001604089.1	K00033	4.9e-79	270.5
NC_008296.2_101	K00033	5e-79	270.5
445685.YP_004324717.1	K00033	6.1e-79	270.2
NC_015289.1_99	K00033	6.1e-79	270.2
1663208.YP_009172680.1	K00033	1e-78	269.5
445683.YP_004322710.1	K00033	1e-78	269.5
NC_015281.1_43	K00033	1e-78	269.5
1883366.YP_009321388.1	K00033	1.6e-78	268.8
NC_031906.1_128	K00033	1.6e-78	268.8
NC_023587.1_91	K00033	1.7e-78	268.8
1815522.YP_009324271.1	K00033	2e-74	255.4
1883365.YP_009321009.1	K00033	2.6e-74	255
880159.YP_004061595.1	K00033	2.2e-27	100.2
1079998.YP_007001822.1	K00033	3.2e-15	60.1
1340812.YP_009007957.1	K00033	8.4e-14	55.4
NC_023584.1_95	K00033	8.6e-14	55.4
NC_019444.1_92	K00033	1.8e-13	54.4
1493508.YP_009140672.1	K00033	2.5e-13	53.9
NC_042128.1_19	K00033	3.7e-13	53.3
NC_027130.1_100	K00033	1.5e-11	48
754042.YP_007674424.1	K00033	1.6e-11	48
NC_020851.1_62	K00033	1.6e-11	47.9
328615.YP_803294.1	K00034	9.8e-56	193.1
158683.YP_009220731.1	K00034	2.6e-47	165.5
1678078.YP_009165005.1	K00034	2.9e-38	135.8
455364.YP_009173401.1	K00034	1.4e-37	133.6
212035.YP_003986923.1	K00034	9.7e-33	117.7
1269028.YP_007354371.1	K00034	4.3e-31	112.3
1094892.YP_004894525.1	K00034	2e-30	110.2
1204521.YP_009101077.1	K00034	8.6e-23	85.1
NC_025441.1_78	K00034	8.9e-23	85.1
NC_011285.1_60	K00034	1.6e-19	74.4
561998.YP_002241960.1	K00034	3.4e-19	73.3
1458711.YP_009035968.1	K00034	3.9e-19	73.2
NC_024209.1_64	K00034	4e-19	73.1
373411.YP_655444.1	K00034	6.5e-19	72.4
NC_008200.1_61	K00034	6.6e-19	72.4
880162.YP_004061677.1	K00034	2.2e-18	70.7
1542477.YP_009213700.1	K00034	4.3e-18	69.7
NC_028955.1_192	K00034	4.4e-18	69.7
1663210.YP_009172802.1	K00034	1.2e-15	61.7
158683.YP_009221120.1	K00034	1e-12	52.1
1269028.YP_007354689.1	K00034	3.5e-12	50.4
212035.YP_003987187.1	K00034	7.1e-11	46.1
1792032.YP_009302516.1	K00034	2.5e-09	41
NC_031245.1_131	K00034	2.5e-09	41
1094892.YP_004894963.1	K00034	4.5e-09	40.2
445685.YP_004324719.1	K00036	1.1e-136	460.9
NC_015289.1_101	K00036	1.1e-136	460.9
382359.YP_717794.1	K00036	1.3e-136	460.6
NC_008296.2_102	K00036	1.4e-136	460.6
NC_013085.1_115	K00036	1.4e-136	460.6
555387.YP_003097351.1	K00036	1.5e-136	460.4
536466.YP_007677362.1	K00036	2.9e-136	459.5
536474.YP_007877952.1	K00036	3e-136	459.5
NC_021072.1_184	K00036	3e-136	459.5
NC_020875.1_177	K00036	3.7e-136	459.2
445684.YP_004323941.1	K00036	3.9e-135	455.8
NC_015286.1_98	K00036	4e-135	455.8
444860.YP_004322387.1	K00036	4.5e-135	455.6
NC_015279.1_204	K00036	4.5e-135	455.6
1137745.YP_007006062.1	K00036	5e-135	455.4
NC_019516.1_63	K00036	5e-135	455.4
536444.YP_007877730.1	K00036	6.4e-135	455.1
NC_021071.1_177	K00036	6.7e-135	455
444859.YP_004323012.1	K00036	7.1e-135	454.9
NC_015282.1_110	K00036	7.2e-135	454.9
754037.YP_007673115.1	K00036	1.6e-133	450.5
NC_020837.1_206	K00036	1.7e-133	450.4
NC_031906.1_129	K00036	1.2e-132	447.6
1883366.YP_009321389.1	K00036	1.8e-132	447
NC_031903.1_91	K00036	5.2e-132	445.5
1883365.YP_009321010.1	K00036	6.5e-132	445.2
NC_021536.1_85	K00036	3.3e-109	370.3
755272.YP_007676270.1	K00036	2.4e-14	57.5
328615.YP_803294.1	K00038	2.3e-46	162.2
158683.YP_009220731.1	K00038	1.2e-38	136.9
1678078.YP_009165005.1	K00038	2.1e-35	126.3
455364.YP_009173401.1	K00038	1.9e-29	106.8
1269028.YP_007354371.1	K00038	4.4e-28	102.3
1094892.YP_004894525.1	K00038	6.2e-28	101.8
212035.YP_003986923.1	K00038	8.3e-27	98.1
1204521.YP_009101077.1	K00038	2.2e-20	77.1
NC_025441.1_78	K00038	2.3e-20	77
880162.YP_004061677.1	K00038	3.7e-19	73
1663210.YP_009172802.1	K00038	5.9e-17	65.8
1542477.YP_009213700.1	K00038	1.4e-16	64.6
NC_028955.1_192	K00038	1.4e-16	64.6
1458711.YP_009035968.1	K00038	1e-13	55.3
NC_024209.1_64	K00038	1e-13	55.2
NC_011285.1_60	K00038	1e-12	52
561998.YP_002241960.1	K00038	2.5e-12	50.7
373411.YP_655444.1	K00038	4.4e-12	49.9
NC_008200.1_61	K00038	4.4e-12	49.9
158683.YP_009221120.1	K00038	5.8e-11	46.2
1792032.YP_009302516.1	K00038	1.6e-10	44.8
NC_031245.1_131	K00038	1.6e-10	44.7
328615.YP_803294.1	K00039	3.9e-22	83.4
158683.YP_009220731.1	K00039	7.5e-20	75.9
1678078.YP_009165005.1	K00039	2.9e-16	64.1
455364.YP_009173401.1	K00039	3.3e-16	64
1542477.YP_009213700.1	K00039	4.5e-12	50.4
NC_028955.1_192	K00039	4.6e-12	50.4
212035.YP_003986923.1	K00039	2.8e-11	47.8
1094892.YP_004894525.1	K00039	3.2e-11	47.6
1269028.YP_007354371.1	K00039	5.8e-10	43.5
NC_011285.1_60	K00039	7.5e-10	43.2
561998.YP_002241960.1	K00039	9.8e-10	42.8
373411.YP_655444.1	K00039	4.9e-09	40.5
NC_008200.1_61	K00039	5e-09	40.4
1204521.YP_009101077.1	K00039	1.7e-08	38.7
NC_025441.1_78	K00039	1.8e-08	38.7
1458711.YP_009035968.1	K00039	3.7e-08	37.6
NC_024209.1_64	K00039	3.9e-08	37.5
1663210.YP_009172802.1	K00039	6.7e-08	36.8
880162.YP_004061677.1	K00039	9.1e-08	36.3
880161.YP_004062122.1	K00040	3.1e-95	324
880161.YP_004062122.1	K00041	7.2e-45	157.9
NC_042128.1_19	K00042	1.6e-68	235.5
1137745.YP_007006057.1	K00042	9.5e-30	108.2
NC_019516.1_58	K00042	9.7e-30	108.2
536444.YP_007877731.1	K00042	1.7e-29	107.3
NC_031903.1_90	K00042	7.3e-29	105.3
444859.YP_004323011.1	K00042	1.3e-28	104.5
NC_015282.1_109	K00042	1.3e-28	104.5
1340810.YP_009008230.1	K00042	2.3e-28	103.7
382359.YP_001604089.1	K00042	2.7e-28	103.4
NC_008296.2_101	K00042	2.7e-28	103.4
536466.YP_007677355.1	K00042	7.2e-28	102
NC_020875.1_170	K00042	7.3e-28	102
1883366.YP_009321388.1	K00042	7.5e-28	102
NC_031906.1_128	K00042	7.6e-28	102
NC_031935.1_103	K00042	1.6e-27	100.9
1883369.YP_009322530.1	K00042	1.9e-27	100.6
NC_031922.1_87	K00042	1.9e-27	100.6
NC_021071.1_178	K00042	3.4e-27	99.8
754039.YP_008126412.1	K00042	1.1e-26	98.2
NC_021536.1_84	K00042	1.1e-26	98.1
445683.YP_004322710.1	K00042	2e-26	97.3
NC_015281.1_43	K00042	2e-26	97.3
NC_023587.1_91	K00042	4.6e-26	96.1
754037.YP_007673116.1	K00042	1.3e-25	94.6
NC_020837.1_207	K00042	1.3e-25	94.6
444860.YP_004322386.1	K00042	2.4e-25	93.8
NC_015279.1_203	K00042	2.4e-25	93.7
869662.YP_007675572.1	K00042	4.1e-25	93
NC_020859.1_104	K00042	4.2e-25	93
536474.YP_007877953.1	K00042	4.2e-25	92.9
NC_021072.1_185	K00042	4.3e-25	92.9
445685.YP_004324717.1	K00042	2.4e-24	90.5
NC_015289.1_99	K00042	2.4e-24	90.5
1663208.YP_009172680.1	K00042	4.5e-24	89.6
444861.YP_004324560.1	K00042	9.6e-24	88.5
NC_015288.1_161	K00042	9.7e-24	88.5
1883365.YP_009321009.1	K00042	4.2e-23	86.4
694060.YP_009168638.1	K00042	8.6e-22	82.1
1815522.YP_009324271.1	K00042	1e-21	81.8
NC_027991.1_80	K00042	7.3e-19	72.5
1340812.YP_009007957.1	K00042	3.1e-08	37.6
NC_023584.1_95	K00042	3.1e-08	37.6
1493508.YP_009140672.1	K00042	1.1e-07	35.8
1079998.YP_007001822.1	K00042	4.3e-07	33.8
380598.YP_001498494.1	K00042	6.7e-07	33.2
880159.YP_004061595.1	K00042	2.5e-06	31.3
880161.YP_004062122.1	K00045	1.6e-102	347.8
328615.YP_803294.1	K00046	6.4e-49	170.9
455364.YP_009173401.1	K00046	1.8e-38	136.6
158683.YP_009220731.1	K00046	4e-37	132.2
1678078.YP_009165005.1	K00046	7.5e-33	118.2
1094892.YP_004894525.1	K00046	1.3e-28	104.4
1269028.YP_007354371.1	K00046	6.9e-26	95.4
212035.YP_003986923.1	K00046	1.2e-25	94.6
1204521.YP_009101077.1	K00046	1.2e-19	74.9
NC_025441.1_78	K00046	1.5e-19	74.7
880162.YP_004061677.1	K00046	1.5e-18	71.3
1542477.YP_009213700.1	K00046	6.6e-16	62.7
NC_028955.1_192	K00046	6.8e-16	62.7
1663210.YP_009172802.1	K00046	2.2e-15	61
1269028.YP_007354689.1	K00046	2.1e-14	57.8
1458711.YP_009035968.1	K00046	5.1e-13	53.2
NC_024209.1_64	K00046	5.3e-13	53.2
NC_011285.1_60	K00046	5.8e-13	53.1
1094892.YP_004894963.1	K00046	9.6e-13	52.3
212035.YP_003987187.1	K00046	9.6e-13	52.3
373411.YP_655444.1	K00046	3.1e-12	50.7
NC_008200.1_61	K00046	3.2e-12	50.6
561998.YP_002241960.1	K00046	4.3e-12	50.2
158683.YP_009221120.1	K00046	1.9e-10	44.8
1792032.YP_009302516.1	K00046	8.1e-09	39.5
NC_031245.1_131	K00046	8.2e-09	39.4
1903266.YP_009328950.1	K00049	3.3e-48	168.8
1917232.YP_009325533.1	K00049	6e-47	164.6
10506.NP_048401.1	K00049	3.3e-46	162.2
322019.YP_001426776.1	K00049	1.2e-45	160.3
1903266.YP_009328950.1	K00050	9.3e-44	153.9
10506.NP_048401.1	K00050	4.1e-35	125.5
322019.YP_001426776.1	K00050	3.8e-34	122.3
1917232.YP_009325533.1	K00050	6.6e-34	121.5
444860.YP_004322344.1	K00055	6.2e-54	187.8
NC_015279.1_164	K00055	6.3e-54	187.8
1542477.YP_009213701.1	K00055	5.6e-53	184.7
NC_028955.1_193	K00055	5.6e-53	184.6
1094892.YP_004894430.1	K00055	1.5e-34	124
1269028.YP_007354282.1	K00055	5.7e-31	112.2
212035.YP_003987010.1	K00055	7.6e-30	108.5
1917232.YP_009325836.1	K00057	4e-08	37.3
445686.YP_004324311.1	K00057	1e-06	32.7
NC_015287.1_241	K00057	1e-06	32.7
399781.YP_001426344.1	K00057	1.3e-06	32.3
380598.YP_001498810.1	K00057	2.5e-06	31.4
10506.NP_048965.1	K00057	3.9e-06	30.8
1903266.YP_009328950.1	K00058	8.9e-106	358.1
10506.NP_048401.1	K00058	6.4e-71	243.4
1917232.YP_009325533.1	K00058	8.5e-70	239.7
322019.YP_001426776.1	K00058	9.6e-66	226.4
1349410.YP_008438720.1	K00058	1e-11	48.5
2107707.YP_009481382.1	K00058	2.5e-11	47.3
2107709.YP_009483769.1	K00058	3.9e-11	46.6
1349409.YP_008318821.1	K00058	4.4e-11	46.4
328615.YP_803294.1	K00059	3.2e-58	201.6
158683.YP_009220731.1	K00059	2.1e-49	172.7
1678078.YP_009165005.1	K00059	9.8e-37	131.2
455364.YP_009173401.1	K00059	3.8e-34	122.8
212035.YP_003986923.1	K00059	5.6e-29	105.8
1269028.YP_007354371.1	K00059	1.8e-28	104.2
1094892.YP_004894525.1	K00059	2.1e-28	104
1204521.YP_009101077.1	K00059	5.8e-26	96
NC_025441.1_78	K00059	6e-26	95.9
1542477.YP_009213700.1	K00059	6.9e-25	92.4
NC_028955.1_192	K00059	7e-25	92.4
NC_011285.1_60	K00059	3.3e-24	90.2
561998.YP_002241960.1	K00059	1e-23	88.6
NC_024209.1_64	K00059	1.2e-23	88.4
1458711.YP_009035968.1	K00059	1.2e-23	88.3
373411.YP_655444.1	K00059	2.5e-23	87.3
NC_008200.1_61	K00059	2.5e-23	87.3
880162.YP_004061677.1	K00059	2.5e-21	80.8
158683.YP_009221120.1	K00059	2.9e-20	77.3
1663210.YP_009172802.1	K00059	4.9e-18	70
1792032.YP_009302516.1	K00059	1.3e-14	58.8
NC_031245.1_131	K00059	1.3e-14	58.8
1269028.YP_007354689.1	K00059	2.5e-14	57.9
212035.YP_003987187.1	K00059	2.1e-13	54.9
1094892.YP_004894963.1	K00059	1.8e-12	51.8
1229753.YP_007348471.1	K00059	2.6e-06	31.6
NC_020079.1_102	K00059	2.6e-06	31.6
444860.YP_004322344.1	K00060	6.4e-36	128.2
NC_015279.1_164	K00060	6.5e-36	128.1
1542477.YP_009213701.1	K00060	9.7e-33	117.7
NC_028955.1_193	K00060	9.8e-33	117.7
1094892.YP_004894430.1	K00060	2.8e-27	99.7
1269028.YP_007354282.1	K00060	2.4e-25	93.4
212035.YP_003987010.1	K00060	1.4e-24	90.9
328615.YP_803294.1	K00065	7.9e-50	173.8
158683.YP_009220731.1	K00065	6.1e-41	144.7
455364.YP_009173401.1	K00065	1.8e-36	130.1
1678078.YP_009165005.1	K00065	6.7e-31	111.8
1094892.YP_004894525.1	K00065	2.4e-25	93.6
1269028.YP_007354371.1	K00065	1.2e-23	88
212035.YP_003986923.1	K00065	2.5e-23	87
1204521.YP_009101077.1	K00065	2e-19	74.2
NC_025441.1_78	K00065	2e-19	74.2
880162.YP_004061677.1	K00065	5.5e-17	66.2
1542477.YP_009213700.1	K00065	2.7e-15	60.7
NC_028955.1_192	K00065	2.8e-15	60.6
158683.YP_009221120.1	K00065	4.6e-15	59.9
1663210.YP_009172802.1	K00065	9.4e-14	55.6
NC_011285.1_60	K00065	4.9e-11	46.7
1458711.YP_009035968.1	K00065	1e-10	45.7
NC_024209.1_64	K00065	1e-10	45.7
561998.YP_002241960.1	K00065	3.4e-10	44
373411.YP_655444.1	K00065	4.8e-10	43.5
NC_008200.1_61	K00065	4.9e-10	43.5
1792032.YP_009302516.1	K00065	8.1e-10	42.7
NC_031245.1_131	K00065	8.2e-10	42.7
212035.YP_003987187.1	K00065	2.3e-09	41.2
1269028.YP_007354689.1	K00065	3.1e-09	40.8
1094892.YP_004894963.1	K00065	1e-07	35.9
1792032.YP_009302533.1	K00066	2.3e-92	314.4
NC_031245.1_148	K00066	2.3e-92	314.4
10506.NP_048965.1	K00066	1.4e-60	209.6
380598.YP_001498810.1	K00066	2.2e-59	205.7
1917232.YP_009325836.1	K00066	2.4e-58	202.3
399781.YP_001426344.1	K00066	1.9e-54	189.4
322019.YP_001427052.1	K00066	2.5e-52	182.4
1542477.YP_009213692.1	K00066	7.1e-47	164.5
NC_028955.1_184	K00066	7.2e-47	164.5
445686.YP_004324311.1	K00066	8.7e-46	160.9
NC_015287.1_241	K00066	8.8e-46	160.9
755272.YP_007676319.1	K00066	1.8e-29	107.1
1283076.YP_007518028.1	K00066	2.6e-27	100
NC_020484.1_162	K00066	2.6e-27	100
380598.YP_001498494.1	K00066	1.6e-25	94.1
693272.YP_003969874.1	K00066	1.8e-25	94
455364.YP_009173261.1	K00066	1.7e-23	87.4
NC_041833.1_32	K00066	7.2e-13	52.4
1190451.YP_007005217.1	K00066	7.6e-13	52.3
NC_027996.1_20	K00066	2.5e-12	50.6
948870.YP_009012395.1	K00067	1.5e-75	258.9
NC_023693.1_62	K00067	1.5e-75	258.9
1229753.YP_007348468.1	K00067	4.9e-72	247.3
NC_020079.1_99	K00067	4.9e-72	247.3
1150991.YP_007006878.1	K00067	3e-33	120.1
NC_019521.1_263	K00067	3e-33	120.1
1094892.YP_004894586.1	K00067	6.3e-33	119
1586713.YP_009174706.1	K00067	2.6e-26	97.4
1663208.YP_009172529.1	K00067	7.3e-25	92.6
1663210.YP_009172805.1	K00067	1.6e-24	91.4
880161.YP_004061920.1	K00067	2.5e-24	90.9
1663209.YP_009173049.1	K00067	5.9e-24	89.6
1586714.YP_009174622.1	K00067	5.3e-23	86.5
444860.YP_004322338.1	K00067	9.9e-23	85.6
NC_015279.1_158	K00067	1e-22	85.6
NC_042082.1_80	K00067	2.2e-22	84.5
1903266.YP_009329336.1	K00067	1.2e-21	82
1123964.YP_007348308.1	K00067	1.8e-21	81.5
1229753.YP_007348471.1	K00067	2.2e-21	81.2
NC_020079.1_102	K00067	2.2e-21	81.2
285013.YP_077258.1	K00067	3.8e-21	80.4
268746.YP_214501.1	K00067	1.5e-20	78.5
NC_006883.2_270	K00067	1.5e-20	78.4
322019.YP_001427025.1	K00067	2.1e-20	78
1493511.YP_009134490.1	K00067	1e-19	75.7
NC_026927.1_256	K00067	1e-19	75.7
1493511.YP_009134444.1	K00067	1.7e-19	75
NC_026927.1_212	K00067	1.7e-19	75
160796.YP_009282859.1	K00067	1.8e-18	71.6
948870.YP_009012398.1	K00067	2.8e-18	71
NC_023693.1_65	K00067	2.9e-18	71
NC_027996.1_178	K00067	4.5e-18	70.3
1903266.YP_009329097.1	K00067	4.5e-18	70.3
212035.YP_003986633.1	K00067	9.3e-18	69.3
97195.YP_009507543.1	K00067	1.5e-17	68.6
722417.YP_009169296.1	K00067	1.8e-17	68.3
1190451.YP_007005155.1	K00067	2e-17	68.2
NC_019507.1_87	K00067	2e-17	68.2
NC_041831.1_27	K00067	1.8e-16	65.1
455364.YP_009173262.1	K00067	2.2e-16	64.8
28874.YP_009281913.1	K00067	2.3e-16	64.7
10256.YP_009143474.1	K00067	3.3e-16	64.2
754042.YP_007674402.1	K00067	1.9e-15	61.7
NC_020851.1_39	K00067	1.9e-15	61.7
1542477.YP_009213708.1	K00067	2e-15	61.7
NC_028955.1_200	K00067	2e-15	61.6
10245.YP_233052.1	K00067	6.3e-15	60
12643.NP_671662.1	K00067	9.2e-15	59.5
444860.YP_004322349.1	K00067	1.9e-14	58.4
1416741.YP_009480570.1	K00067	2e-14	58.4
NC_015279.1_169	K00067	2.3e-14	58.1
880162.YP_004061822.1	K00067	2.4e-14	58.1
1150991.YP_007006792.1	K00067	3.2e-14	57.7
NC_019521.1_177	K00067	3.2e-14	57.7
1663209.YP_009173047.1	K00067	3.7e-14	57.5
212035.YP_003987312.1	K00067	4.5e-14	57.2
1329402.YP_009408095.1	K00067	6.8e-14	56.6
1269028.YP_007354434.1	K00067	9.8e-14	56.1
981335.YP_007237923.1	K00067	1e-13	56
880161.YP_004061918.1	K00067	1.3e-13	55.7
268746.YP_214544.1	K00067	2.1e-13	55
NC_006883.2_308	K00067	2.2e-13	55
322019.YP_001426763.1	K00067	5e-13	53.8
445686.YP_004324304.1	K00067	5.5e-13	53.6
NC_015287.1_234	K00067	5.6e-13	53.6
1663208.YP_009172527.1	K00067	6e-13	53.5
1269028.YP_007354431.1	K00067	8.5e-13	53
1586714.YP_009174620.1	K00067	1e-12	52.8
880162.YP_004061678.1	K00067	1.2e-12	52.5
445686.YP_004324186.1	K00067	1.2e-12	52.5
NC_015287.1_121	K00067	1.3e-12	52.5
1663210.YP_009172960.1	K00067	1.7e-12	52
1542477.YP_009213704.1	K00067	1.8e-12	51.9
NC_028955.1_196	K00067	1.9e-12	51.9
1094892.YP_004894585.1	K00067	4.5e-12	50.6
1663210.YP_009172803.1	K00067	5.7e-12	50.3
1357714.YP_009098768.1	K00067	1.6e-11	48.8
NC_025422.1_8	K00067	1.6e-11	48.8
1873698.YP_009268753.1	K00067	1.7e-11	48.8
754064.YP_007674887.1	K00067	3e-11	47.9
754037.YP_007673129.1	K00067	3.1e-11	47.9
NC_020837.1_220	K00067	3.1e-11	47.9
10280.NP_044103.1	K00067	3.5e-11	47.7
1917232.YP_009325563.1	K00067	4.6e-11	47.3
2025360.YP_009408544.1	K00067	4.9e-11	47.2
380598.YP_001498237.1	K00067	5.3e-11	47.1
1697349.YP_009163874.1	K00067	8.4e-11	46.5
693272.YP_003969850.1	K00067	1.4e-10	45.8
262968.YP_164098.1	K00067	1.8e-10	45.4
10506.NP_048466.1	K00067	2.3e-10	45
36363.NP_078739.1	K00067	2.7e-10	44.8
2025359.YP_009408344.1	K00067	4.1e-10	44.2
1898060.YP_009342125.1	K00067	4.4e-10	44.1
1917232.YP_009325657.1	K00067	5.1e-10	43.9
268746.YP_214489.1	K00067	5.3e-10	43.8
NC_006883.2_258	K00067	5.4e-10	43.8
754042.YP_007674420.1	K00067	6.5e-10	43.6
NC_020851.1_58	K00067	6.5e-10	43.6
132475.NP_073518.1	K00067	7.5e-10	43.4
1663210.YP_009172775.1	K00067	9.2e-10	43.1
268746.YP_214488.1	K00067	9.8e-10	43
NC_006883.2_257	K00067	1e-09	43
1663208.YP_009172502.1	K00067	1.1e-09	42.9
696472.YP_004063440.1	K00067	1.1e-09	42.8
1269028.YP_007354433.1	K00067	1.2e-09	42.6
256729.YP_077167.1	K00067	2.1e-09	41.9
1663209.YP_009173020.1	K00067	2.3e-09	41.8
880161.YP_004061924.1	K00067	5.1e-09	40.6
880159.YP_004061462.1	K00067	5.9e-09	40.4
NC_019930.1_18	K00067	6.2e-09	40.4
10506.NP_048649.2	K00067	8.1e-09	40
1887314.YP_009272770.1	K00067	1.2e-08	39.4
NC_031906.1_112	K00067	1.2e-08	39.4
648998.YP_009046046.1	K00067	1.5e-08	39.1
1883366.YP_009321373.1	K00067	1.7e-08	38.9
NC_026927.1_202	K00067	1.8e-08	38.8
1493511.YP_009134434.1	K00067	1.8e-08	38.8
10264.YP_009046283.1	K00067	2e-08	38.7
1883369.YP_009322613.1	K00067	2.1e-08	38.6
NC_031922.1_167	K00067	2.1e-08	38.6
100217.YP_009182053.1	K00067	2.3e-08	38.5
1883368.YP_009323158.1	K00067	2.4e-08	38.4
NC_031927.1_219	K00067	2.4e-08	38.4
1883368.YP_009323159.1	K00067	2.8e-08	38.2
NC_031927.1_220	K00067	2.8e-08	38.2
380598.YP_001498425.1	K00067	5.9e-08	37.1
638660.YP_009259419.1	K00067	6.4e-08	37
1076255.YP_004821502.1	K00067	7.9e-08	36.7
10261.NP_039008.1	K00067	9.7e-08	36.4
1493511.YP_009134435.1	K00067	1.1e-07	36.2
NC_026927.1_203	K00067	1.1e-07	36.2
322019.YP_001427285.1	K00067	3.4e-07	34.6
NC_042082.1_98	K00067	3.6e-07	34.6
97195.YP_009507544.1	K00067	4.4e-07	34.3
445686.YP_004324305.1	K00067	4.7e-07	34.2
NC_015287.1_235	K00067	4.8e-07	34.2
44088.NP_955086.1	K00067	6.1e-07	33.8
880161.YP_004061925.1	K00067	2.1e-06	32
1586714.YP_009174611.1	K00067	3.3e-06	31.4
880159.YP_004061460.1	K00067	3.5e-06	31.3
1586714.YP_009174664.1	K00067	4e-06	31.1
1586713.YP_009174718.1	K00067	5.8e-06	30.6
328615.YP_803294.1	K00068	8.2e-30	108.5
158683.YP_009220731.1	K00068	2.8e-27	100.2
455364.YP_009173401.1	K00068	2.6e-26	97
212035.YP_003986923.1	K00068	2.6e-24	90.5
1269028.YP_007354371.1	K00068	8.6e-24	88.8
1094892.YP_004894525.1	K00068	1.9e-22	84.3
1678078.YP_009165005.1	K00068	2.8e-21	80.5
1204521.YP_009101077.1	K00068	6.8e-19	72.7
NC_025441.1_78	K00068	6.9e-19	72.7
1542477.YP_009213700.1	K00068	1.5e-17	68.3
NC_028955.1_192	K00068	1.5e-17	68.3
373411.YP_655444.1	K00068	3.9e-11	47.3
NC_008200.1_61	K00068	4e-11	47.2
1458711.YP_009035968.1	K00068	4.5e-11	47.1
NC_024209.1_64	K00068	4.7e-11	47
NC_011285.1_60	K00068	1.4e-10	45.5
561998.YP_002241960.1	K00068	1.5e-10	45.4
880162.YP_004061677.1	K00068	1.6e-10	45.3
1663210.YP_009172802.1	K00068	1.7e-08	38.6
1792032.YP_009302516.1	K00068	2.6e-08	38
NC_031245.1_131	K00068	2.7e-08	38
158683.YP_009221120.1	K00068	2.7e-08	38
328615.YP_803294.1	K00076	8.8e-51	177.1
158683.YP_009220731.1	K00076	6.9e-39	138.1
1678078.YP_009165005.1	K00076	1.2e-38	137.3
455364.YP_009173401.1	K00076	5.5e-27	99.1
1094892.YP_004894525.1	K00076	1.6e-26	97.6
1269028.YP_007354371.1	K00076	1.5e-24	91.1
212035.YP_003986923.1	K00076	6.4e-24	89.1
1204521.YP_009101077.1	K00076	8.1e-18	69.1
NC_025441.1_78	K00076	8.2e-18	69
880162.YP_004061677.1	K00076	9.4e-17	65.6
1792032.YP_009302516.1	K00076	1.4e-13	55.2
NC_031245.1_131	K00076	1.4e-13	55.2
373411.YP_655444.1	K00076	3.1e-13	54
NC_008200.1_61	K00076	3.2e-13	54
NC_011285.1_60	K00076	6.6e-13	53
561998.YP_002241960.1	K00076	7.5e-13	52.8
1663210.YP_009172802.1	K00076	1.1e-12	52.3
1458711.YP_009035968.1	K00076	2.5e-12	51.1
NC_024209.1_64	K00076	2.6e-12	51
158683.YP_009221120.1	K00076	7.1e-12	49.6
1542477.YP_009213700.1	K00076	3.2e-10	44.2
NC_028955.1_192	K00076	3.3e-10	44.1
1269028.YP_007354689.1	K00076	5.2e-10	43.5
212035.YP_003987187.1	K00076	2.3e-08	38.1
1094892.YP_004894963.1	K00076	1.5e-07	35.4
755272.YP_007676319.1	K00077	2e-06	31.9
2023057.YP_009448802.1	K00082	1e-28	104.7
1678078.YP_009165005.1	K00084	1.2e-07	35.6
328615.YP_803294.1	K00084	6.9e-07	33.1
455364.YP_009173395.1	K00088	8.9e-68	233.5
1084719.YP_009015423.1	K00088	1.3e-57	200
NC_023719.1_113	K00088	1.3e-57	199.9
320837.YP_239889.1	K00088	1.7e-56	196.2
NC_007052.1_28	K00088	1.8e-56	196.2
251749.YP_008052403.1	K00088	3.2e-54	188.7
1357714.YP_009098783.1	K00088	9.8e-51	177.2
NC_025422.1_23	K00088	1e-50	177.2
407392.YP_874030.1	K00088	1.2e-18	71.3
NC_015937.1_15	K00088	1.3e-18	71.3
1903266.YP_009328950.1	K00090	2.1e-56	195.6
1917232.YP_009325533.1	K00090	7.5e-46	161
10506.NP_048401.1	K00090	1.1e-45	160.4
322019.YP_001426776.1	K00090	1.9e-43	153.1
1697349.YP_009163874.1	K00091	9.6e-47	164.1
1329402.YP_009408095.1	K00091	4.7e-44	155.3
262968.YP_164098.1	K00091	1.9e-43	153.2
100217.YP_009182053.1	K00091	1.7e-42	150.1
10280.NP_044103.1	K00091	4.2e-42	148.8
1887314.YP_009272770.1	K00091	7.2e-42	148.1
268746.YP_214501.1	K00091	1.9e-41	146.7
NC_006883.2_270	K00091	1.9e-41	146.7
638660.YP_009259419.1	K00091	4e-41	145.6
1873698.YP_009268753.1	K00091	1.1e-40	144.2
1493511.YP_009134444.1	K00091	1.1e-40	144.1
NC_026927.1_212	K00091	1.1e-40	144.1
12643.NP_671662.1	K00091	1.5e-40	143.8
754042.YP_007674402.1	K00091	3.1e-40	142.7
NC_020851.1_39	K00091	3.1e-40	142.7
1416741.YP_009480570.1	K00091	8.8e-40	141.2
10245.YP_233052.1	K00091	1e-39	141
2025360.YP_009408544.1	K00091	1.2e-39	140.8
28874.YP_009281913.1	K00091	5.8e-39	138.5
1229753.YP_007348471.1	K00091	9.2e-39	137.9
NC_020079.1_102	K00091	9.3e-39	137.8
10256.YP_009143474.1	K00091	2.7e-38	136.3
2025359.YP_009408344.1	K00091	5.1e-38	135.4
160796.YP_009282859.1	K00091	1.2e-37	134.1
322019.YP_001427025.1	K00091	4.4e-37	132.3
1586713.YP_009174706.1	K00091	9.9e-37	131.2
1076255.YP_004821502.1	K00091	1.2e-36	130.9
1269028.YP_007354433.1	K00091	1.6e-36	130.5
948870.YP_009012398.1	K00091	8.6e-35	124.8
NC_023693.1_65	K00091	8.7e-35	124.8
1586714.YP_009174622.1	K00091	6.2e-34	122
336486.YP_009177045.1	K00091	1.8e-33	120.5
132475.NP_073518.1	K00091	2.6e-33	120
44088.NP_955086.1	K00091	4.9e-31	112.5
10261.NP_039008.1	K00091	1.1e-30	111.3
648998.YP_009046046.1	K00091	3.7e-30	109.6
10264.YP_009046283.1	K00091	4.2e-30	109.4
1903266.YP_009329097.1	K00091	1.1e-28	104.8
1898060.YP_009342125.1	K00091	2.4e-27	100.3
305674.YP_227517.1	K00091	2.9e-27	100.1
212035.YP_003986633.1	K00091	6e-27	99
380598.YP_001498237.1	K00091	3.8e-26	96.4
36363.NP_078739.1	K00091	5.8e-26	95.8
1493511.YP_009134490.1	K00091	1.7e-25	94.3
NC_026927.1_256	K00091	1.7e-25	94.2
1663210.YP_009172805.1	K00091	2.9e-25	93.5
10276.NP_570288.1	K00091	1.3e-24	91.3
1663208.YP_009172529.1	K00091	1.3e-24	91.3
1663209.YP_009173049.1	K00091	1.5e-24	91.2
1917232.YP_009325563.1	K00091	2.4e-24	90.5
1663210.YP_009172775.1	K00091	3e-24	90.2
444860.YP_004322338.1	K00091	4e-24	89.7
NC_015279.1_158	K00091	4e-24	89.7
256729.YP_077167.1	K00091	4.2e-24	89.7
10506.NP_048466.1	K00091	4.5e-24	89.6
455364.YP_009173262.1	K00091	5.6e-24	89.2
693272.YP_003969850.1	K00091	6.9e-24	89
1663208.YP_009172502.1	K00091	4.5e-23	86.3
880161.YP_004061920.1	K00091	1.9e-22	84.2
754064.YP_007674887.1	K00091	5.1e-22	82.8
696472.YP_004063440.1	K00091	5.7e-22	82.7
322019.YP_001426763.1	K00091	9.8e-22	81.9
NC_042082.1_98	K00091	1.4e-21	81.4
268746.YP_214489.1	K00091	6.9e-21	79.1
NC_006883.2_258	K00091	7e-21	79.1
1586714.YP_009174620.1	K00091	1.1e-20	78.5
1663209.YP_009173020.1	K00091	3.9e-20	76.6
10506.NP_048649.2	K00091	5.4e-20	76.2
1663209.YP_009173047.1	K00091	8.4e-20	75.5
1542477.YP_009213689.1	K00091	1e-19	75.3
NC_028955.1_180	K00091	1e-19	75.3
1917232.YP_009325657.1	K00091	3.1e-19	73.7
380598.YP_001498425.1	K00091	3.7e-19	73.4
NC_042082.1_80	K00091	4e-18	70
444860.YP_004322339.1	K00091	4.1e-18	70
NC_015279.1_159	K00091	4.1e-18	70
445686.YP_004324305.1	K00091	4.7e-18	69.8
NC_015287.1_235	K00091	4.8e-18	69.8
1883369.YP_009322613.1	K00091	5e-18	69.7
NC_031922.1_167	K00091	5.1e-18	69.7
754042.YP_007674420.1	K00091	6.5e-18	69.3
NC_020851.1_58	K00091	6.6e-18	69.3
754042.YP_007674419.1	K00091	2e-17	67.8
NC_020851.1_57	K00091	2e-17	67.7
1150991.YP_007006792.1	K00091	1.4e-16	64.9
1883368.YP_009323159.1	K00091	1.4e-16	64.9
NC_019521.1_177	K00091	1.4e-16	64.9
NC_031927.1_220	K00091	1.4e-16	64.9
285013.YP_077258.1	K00091	3.6e-16	63.6
268746.YP_214488.1	K00091	3.6e-16	63.6
NC_006883.2_257	K00091	3.6e-16	63.6
97195.YP_009507544.1	K00091	6.1e-16	62.9
1883368.YP_009323158.1	K00091	1.6e-15	61.5
NC_031927.1_219	K00091	1.6e-15	61.5
1493511.YP_009134435.1	K00091	2e-15	61.1
NC_026927.1_203	K00091	2.1e-15	61.1
1586713.YP_009174718.1	K00091	2.1e-15	61.1
1123964.YP_007348308.1	K00091	2.5e-15	60.8
NC_026927.1_202	K00091	2.5e-15	60.8
1493511.YP_009134434.1	K00091	5.2e-15	59.8
1357714.YP_009098768.1	K00091	7.3e-15	59.3
NC_025422.1_8	K00091	7.3e-15	59.3
1586714.YP_009174664.1	K00091	2.6e-13	54.2
880161.YP_004061924.1	K00091	5.4e-13	53.1
981335.YP_007237923.1	K00091	6.8e-13	52.8
322019.YP_001427285.1	K00091	7.8e-13	52.6
1542477.YP_009213708.1	K00091	1.7e-12	51.5
NC_028955.1_200	K00091	1.8e-12	51.5
97195.YP_009507543.1	K00091	1.7e-11	48.2
1229753.YP_007348468.1	K00091	2.3e-11	47.8
NC_020079.1_99	K00091	2.3e-11	47.8
445686.YP_004324304.1	K00091	2.9e-11	47.5
NC_015287.1_234	K00091	3e-11	47.4
NC_027996.1_178	K00091	5.5e-11	46.5
1586714.YP_009174611.1	K00091	6.1e-11	46.4
880159.YP_004061460.1	K00091	9.8e-11	45.7
722417.YP_009169296.1	K00091	1.2e-09	42.2
1190451.YP_007005155.1	K00091	1.5e-09	41.9
NC_019507.1_87	K00091	1.5e-09	41.8
NC_041831.1_27	K00091	3.7e-09	40.6
948870.YP_009012395.1	K00091	2.9e-08	37.6
NC_023693.1_62	K00091	3e-08	37.6
880159.YP_004061462.1	K00091	4.9e-08	36.9
NC_019930.1_18	K00091	5.9e-08	36.6
880162.YP_004061678.1	K00091	1.1e-07	35.7
317878.YP_007003839.1	K00091	1.3e-07	35.4
1663208.YP_009172527.1	K00091	5.1e-07	33.5
268746.YP_214544.1	K00091	9.9e-07	32.6
NC_006883.2_308	K00091	1e-06	32.5
28871.YP_717477.1	K00091	2e-06	31.5
1094892.YP_004894585.1	K00091	2.6e-06	31.2
444860.YP_004322349.1	K00091	3.7e-06	30.7
NC_015279.1_169	K00091	6.6e-06	29.8
1542477.YP_009213701.1	K00094	3.3e-28	102.9
NC_028955.1_193	K00094	3.3e-28	102.9
444860.YP_004322344.1	K00094	2.8e-25	93.3
NC_015279.1_164	K00094	2.8e-25	93.3
1094892.YP_004894430.1	K00094	2.4e-23	86.9
1269028.YP_007354282.1	K00094	1e-21	81.5
212035.YP_003987010.1	K00094	1.7e-20	77.5
1269028.YP_007354282.1	K00098	1e-28	104.5
1542477.YP_009213701.1	K00098	1.6e-26	97.2
NC_028955.1_193	K00098	1.7e-26	97.2
1094892.YP_004894430.1	K00098	1.7e-25	93.9
444860.YP_004322344.1	K00098	3.4e-25	92.9
NC_015279.1_164	K00098	3.4e-25	92.8
212035.YP_003987010.1	K00098	3.4e-25	92.8
1663209.YP_009173221.1	K00101	3.3e-13	53.7
696472.YP_004063634.1	K00101	3.5e-13	53.6
1663208.YP_009172721.1	K00101	4.1e-13	53.4
2107707.YP_009481417.1	K00102	1.1e-13	54.9
2107709.YP_009483662.1	K00102	3e-13	53.5
2107708.YP_009482422.1	K00102	1.3e-12	51.4
1349409.YP_008319757.1	K00102	5.2e-12	49.4
1349410.YP_008438455.1	K00102	5.9e-11	45.9
2023057.YP_009448715.1	K00103	3e-32	116.4
2107707.YP_009481417.1	K00104	1.2e-14	58.7
2107709.YP_009483662.1	K00104	2.7e-14	57.5
2107708.YP_009482422.1	K00104	2.8e-14	57.5
1349409.YP_008319757.1	K00104	8e-13	52.6
1349410.YP_008438455.1	K00104	9.1e-13	52.4
2023057.YP_009448715.1	K00104	4.3e-08	37.1
1094892.YP_004894780.1	K00108	1.4e-119	404.8
1269028.YP_007354600.1	K00108	4.1e-119	403.2
2023057.YP_009448335.1	K00108	9.2e-86	293.2
1450746.YP_009001244.1	K00108	1.3e-80	276.2
1094892.YP_004894926.1	K00108	6.3e-80	274
1269028.YP_007354754.1	K00108	2.1e-79	272.2
212035.YP_003986619.1	K00108	4e-79	271.3
2023057.YP_009448383.1	K00108	6.6e-78	267.3
212035.YP_003987365.1	K00108	3.9e-75	258.1
1269028.YP_007354752.1	K00108	6.3e-69	237.7
1094892.YP_004894929.1	K00108	1.3e-68	236.6
2023057.YP_009448786.1	K00108	1.9e-65	226.2
212035.YP_003987467.1	K00108	4.1e-64	221.8
212035.YP_003986627.1	K00108	9e-61	210.8
2023057.YP_009449402.1	K00108	6e-53	184.9
2107707.YP_009480826.1	K00108	2.8e-52	182.8
2107708.YP_009481767.1	K00108	1.2e-51	180.7
2107709.YP_009482883.1	K00108	7.5e-51	178
1349410.YP_008436775.1	K00108	8.8e-50	174.5
1349409.YP_008318875.1	K00108	2e-49	173.3
1859492.YP_009352665.1	K00108	1e-46	164.4
1605721.YP_009120587.1	K00108	2.1e-37	133.6
1527770.YP_009099781.1	K00111	3.6e-06	30.3
NC_025429.1_42	K00111	3.6e-06	30.3
1412875.YP_009007018.1	K00112	2.2e-08	37.9
NC_027341.1_137	K00112	4.9e-08	36.8
1605721.YP_009120033.1	K00114	1e-29	107.6
1349409.YP_008319373.1	K00114	2.3e-28	103.2
1349409.YP_008319572.2	K00114	3.1e-28	102.7
1349410.YP_008437577.2	K00114	2.5e-27	99.7
1605721.YP_009119518.1	K00114	5.9e-27	98.5
2107708.YP_009482039.1	K00114	3.3e-26	96
1678078.YP_009165130.1	K00114	6e-26	95.2
1450746.YP_009001198.1	K00114	6.7e-26	95
2107707.YP_009481216.1	K00114	4.1e-25	92.4
1349410.YP_008437577.2	K00117	1.5e-19	74.3
1450746.YP_009001198.1	K00117	7e-19	72.1
1605721.YP_009120033.1	K00117	1.5e-18	71.1
1678078.YP_009165130.1	K00117	2.4e-18	70.3
1349409.YP_008319373.1	K00117	7e-18	68.8
2107707.YP_009481216.1	K00117	2.2e-17	67.2
2107708.YP_009482039.1	K00117	3.5e-17	66.5
1605721.YP_009119518.1	K00117	8.3e-17	65.3
1349409.YP_008319572.2	K00117	6.1e-15	59.1
444860.YP_004322344.1	K00119	2.8e-54	189.1
NC_015279.1_164	K00119	2.8e-54	189.1
1542477.YP_009213701.1	K00119	2.3e-47	166.3
NC_028955.1_193	K00119	2.4e-47	166.3
212035.YP_003987010.1	K00119	2e-37	133.6
1094892.YP_004894430.1	K00119	2.4e-32	116.9
1269028.YP_007354282.1	K00119	4.6e-30	109.4
444860.YP_004322344.1	K00121	3.2e-58	201.9
NC_015279.1_164	K00121	3.2e-58	201.9
1542477.YP_009213701.1	K00121	6e-57	197.7
NC_028955.1_193	K00121	6.1e-57	197.7
212035.YP_003987010.1	K00121	1e-30	111.4
1094892.YP_004894430.1	K00121	2.3e-27	100.4
1269028.YP_007354282.1	K00121	4.8e-25	92.7
1917232.YP_009325533.1	K00122	2.3e-33	119.9
10506.NP_048401.1	K00122	1.1e-32	117.7
322019.YP_001426776.1	K00122	5.7e-30	108.8
1903266.YP_009328950.1	K00122	1.4e-26	97.6
NC_042128.1_122	K00123	2.5e-73	251.9
NC_042128.1_123	K00124	9.9e-36	128.3
NC_042128.1_126	K00124	1.1e-07	36.3
262968.YP_164098.1	K00143	5.1e-06	28.5
212035.YP_003987010.1	K00148	7.4e-20	75.2
1094892.YP_004894430.1	K00148	1.1e-19	74.7
1542477.YP_009213701.1	K00148	1.8e-19	73.9
NC_028955.1_193	K00148	1.8e-19	73.9
1269028.YP_007354282.1	K00148	4.8e-19	72.5
444860.YP_004322344.1	K00148	3.6e-17	66.4
NC_015279.1_164	K00148	3.6e-17	66.3
1542477.YP_009213701.1	K00153	3.1e-58	201.7
NC_028955.1_193	K00153	3.2e-58	201.7
444860.YP_004322344.1	K00153	2.6e-56	195.4
NC_015279.1_164	K00153	2.7e-56	195.4
212035.YP_003987010.1	K00153	8e-29	104.9
1094892.YP_004894430.1	K00153	9.5e-29	104.7
1269028.YP_007354282.1	K00153	1.2e-28	104.3
880161.YP_004061916.1	K00156	4.9e-78	267.2
1586713.YP_009174707.1	K00156	5.7e-73	250.5
1663208.YP_009172526.1	K00156	1.2e-61	213.1
1663209.YP_009173045.1	K00156	1.9e-58	202.5
880162.YP_004061674.1	K00156	2.2e-46	162.7
1663210.YP_009172799.1	K00156	5.7e-43	151.4
880161.YP_004061916.1	K00158	1.1e-91	312.3
1586713.YP_009174707.1	K00158	8.5e-85	289.5
1663209.YP_009173045.1	K00158	8.8e-78	266.3
1663208.YP_009172526.1	K00158	1.4e-77	265.7
880162.YP_004061674.1	K00158	3.4e-46	162
1663210.YP_009172799.1	K00158	4e-45	158.5
444860.YP_004322345.1	K00161	2.6e-24	90.1
NC_015279.1_165	K00161	2.6e-24	90.1
NC_028955.1_194	K00161	7.8e-24	88.5
1542477.YP_009213702.1	K00161	2.1e-21	80.5
444860.YP_004322345.1	K00162	3.7e-21	79.6
NC_015279.1_165	K00162	3.7e-21	79.6
1542477.YP_009213702.1	K00162	1.8e-19	74.1
NC_028955.1_194	K00162	2e-19	73.9
444860.YP_004322345.1	K00166	1.2e-06	32.2
NC_015279.1_165	K00166	1.2e-06	32.2
1542477.YP_009213702.1	K00167	1.3e-12	51.6
NC_028955.1_194	K00167	1.5e-12	51.5
444860.YP_004322345.1	K00167	7.7e-10	42.5
NC_015279.1_165	K00167	7.7e-10	42.5
NC_042128.1_126	K00171	2.9e-10	44
1542477.YP_009213742.1	K00171	1.1e-07	35.7
NC_028955.1_236	K00171	1.2e-07	35.7
1589733.YP_009188103.1	K00171	1.5e-07	35.3
NC_028663.1_25	K00171	1.5e-07	35.3
NC_042128.1_126	K00176	4.6e-10	43.4
1542477.YP_009213735.1	K00176	4.8e-09	40.1
NC_028955.1_229	K00176	5e-09	40.1
1542477.YP_009213742.1	K00176	7.2e-07	33.1
NC_028955.1_236	K00176	7.4e-07	33.1
1589733.YP_009188103.1	K00176	9.2e-07	32.8
NC_028663.1_25	K00176	1e-06	32.7
NC_042128.1_123	K00176	4.8e-06	30.5
NC_042128.1_126	K00179	2.1e-06	30.8
NC_042128.1_122	K00183	5e-138	465.9
NC_042128.1_123	K00184	2.9e-32	116.6
NC_042128.1_126	K00188	9e-13	52.1
1542477.YP_009213735.1	K00188	6.8e-07	33.2
NC_028955.1_229	K00188	8.1e-07	33
1542477.YP_009213742.1	K00188	4.5e-06	30.6
NC_028955.1_236	K00188	4.7e-06	30.5
1589733.YP_009188103.1	K00192	1.7e-07	33.7
NC_028663.1_25	K00192	1.8e-07	33.7
1542477.YP_009213742.1	K00192	2.8e-07	33.1
NC_028955.1_236	K00192	2.9e-07	33
NC_042128.1_123	K00196	3e-34	122.1
NC_042128.1_126	K00196	7.6e-10	42.8
NC_042128.1_126	K00204	3.4e-10	44.1
1542477.YP_009213735.1	K00204	1.1e-06	32.7
NC_028955.1_229	K00204	1.2e-06	32.6
1542477.YP_009213742.1	K00204	1.2e-06	32.6
NC_028955.1_236	K00204	1.2e-06	32.6
1589733.YP_009188103.1	K00204	1.5e-06	32.3
NC_028663.1_25	K00204	1.5e-06	32.3
1296661.YP_009220107.1	K00204	4.5e-06	30.7
NC_029029.1_45	K00204	4.6e-06	30.7
1542477.YP_009213742.1	K00205	6.4e-12	49.2
NC_028955.1_236	K00205	6.5e-12	49.2
1589733.YP_009188103.1	K00205	8.4e-12	48.8
NC_028663.1_25	K00205	8.5e-12	48.8
NC_042128.1_126	K00205	6.4e-11	45.9
1542477.YP_009213735.1	K00205	1.5e-06	31.5
NC_028955.1_229	K00205	1.5e-06	31.5
328615.YP_803294.1	K00208	1.1e-21	81.9
158683.YP_009220731.1	K00208	1.9e-16	64.8
1678078.YP_009165005.1	K00208	6.6e-13	53.1
455364.YP_009173401.1	K00208	1.6e-08	38.8
1269028.YP_007354371.1	K00208	1.5e-07	35.6
212035.YP_003986923.1	K00208	7e-07	33.4
1094892.YP_004894525.1	K00208	4.3e-06	30.8
212035.YP_003987339.1	K00213	1.2e-149	503.2
1269028.YP_007354065.1	K00213	8.1e-145	487.3
328615.YP_803294.1	K00216	3.6e-31	113
158683.YP_009220731.1	K00216	1.5e-26	97.9
1678078.YP_009165005.1	K00216	3.5e-24	90.1
1204521.YP_009101077.1	K00216	7.9e-23	85.7
NC_025441.1_78	K00216	8e-23	85.7
455364.YP_009173401.1	K00216	2.2e-20	77.7
1269028.YP_007354371.1	K00216	3.6e-17	67.1
1094892.YP_004894525.1	K00216	1.2e-16	65.4
NC_011285.1_60	K00216	1.4e-16	65.2
1458711.YP_009035968.1	K00216	2.3e-16	64.5
212035.YP_003986923.1	K00216	2.4e-16	64.4
NC_024209.1_64	K00216	2.5e-16	64.4
373411.YP_655444.1	K00216	2.6e-16	64.3
NC_008200.1_61	K00216	2.6e-16	64.3
561998.YP_002241960.1	K00216	9.4e-16	62.5
158683.YP_009221120.1	K00216	1e-12	52.5
1542477.YP_009213700.1	K00216	1.8e-12	51.7
NC_028955.1_192	K00216	1.9e-12	51.7
880162.YP_004061677.1	K00216	2.6e-11	48
1663210.YP_009172802.1	K00216	7.2e-09	40
1792032.YP_009302516.1	K00216	2.8e-06	31.5
NC_031245.1_131	K00216	2.8e-06	31.5
1678078.YP_009165005.1	K00218	6.2e-13	53
455364.YP_009173401.1	K00218	1.6e-10	45.1
1094892.YP_004894525.1	K00218	2.9e-09	40.9
328615.YP_803294.1	K00218	3.2e-09	40.8
212035.YP_003986923.1	K00218	1.6e-07	35.2
1269028.YP_007354371.1	K00218	5.4e-07	33.5
158683.YP_009220731.1	K00218	2.1e-06	31.5
1605721.YP_009119074.1	K00219	2.8e-09	40.1
2107709.YP_009483793.1	K00219	4.2e-09	39.6
1349409.YP_008319920.2	K00219	7e-09	38.8
NC_023719.1_336	K00219	1.2e-07	34.7
1084719.YP_009015647.1	K00219	1.4e-07	34.6
1349410.YP_008438680.1	K00219	1.5e-07	34.4
2107707.YP_009481523.1	K00219	1.6e-07	34.4
2107708.YP_009482518.1	K00219	2.2e-07	33.9
1412875.YP_009007018.1	K00219	2.8e-06	30.3
212035.YP_003987177.1	K00219	6.7e-06	29
1198013.YP_007010910.1	K00219	7e-06	28.9
NC_042019.1_85	K00219	7.1e-06	28.9
212035.YP_003987339.1	K00222	1.5e-107	364.3
1269028.YP_007354065.1	K00222	4.2e-104	353
212035.YP_003987339.1	K00223	6.4e-64	220.6
1269028.YP_007354065.1	K00223	6.8e-58	200.7
1084719.YP_009015423.1	K00226	1.4e-06	32.4
NC_023719.1_113	K00226	1.4e-06	32.3
2023057.YP_009449316.1	K00227	3.1e-61	211.5
1859492.YP_009352579.1	K00227	1.5e-56	196.1
2023057.YP_009448953.1	K00227	3.1e-38	136
2023057.YP_009448274.1	K00227	2.3e-20	77.4
693272.YP_003969752.1	K00227	1.9e-19	74.4
181082.YP_293785.1	K00227	3.5e-18	70.2
181082.YP_002296177.1	K00227	1.2e-15	62
2023057.YP_009448796.1	K00227	1.8e-15	61.4
181082.YP_002296185.1	K00227	2.5e-08	38
458639.YP_001429714.1	K00230	5.7e-06	30.7
NC_009760.1_123	K00230	7.2e-06	30.3
1678078.YP_009165388.1	K00231	1.4e-26	98.4
251749.YP_008052445.1	K00231	5.6e-19	73.3
1813599.YP_009238609.1	K00231	1e-14	59.2
1955558.YP_009345481.1	K00231	6.1e-13	53.4
1421067.YP_009507192.1	K00231	6.5e-13	53.3
999883.YP_004347094.1	K00231	1.9e-12	51.8
2023057.YP_009448318.1	K00231	3.7e-12	50.8
1094892.YP_004894962.1	K00231	5.4e-12	50.3
212035.YP_003986682.1	K00231	3.8e-11	47.5
1560514.YP_009094586.1	K00231	3.9e-11	47.4
1349410.YP_009430044.1	K00231	9.8e-11	46.1
1269028.YP_007354095.1	K00231	1e-10	46.1
1605721.YP_009120024.1	K00231	1.2e-10	45.8
1349409.YP_008319382.2	K00231	1.1e-09	42.6
1527770.YP_009099781.1	K00231	2.1e-09	41.7
NC_025429.1_42	K00231	2.1e-09	41.7
1198013.YP_007010910.1	K00231	2.9e-09	41.3
1826170.YP_009254883.1	K00231	3.8e-09	40.9
2107708.YP_009482035.1	K00231	4.8e-09	40.6
380598.YP_001498345.1	K00231	6.5e-09	40.1
NC_042019.1_85	K00231	7.4e-09	39.9
10506.NP_048564.1	K00231	7.8e-09	39.9
1412875.YP_009007018.1	K00231	8e-09	39.8
399781.YP_001425921.1	K00231	9.2e-09	39.6
2107707.YP_009481220.1	K00231	1.4e-08	39
1605721.YP_009119074.1	K00231	2.4e-08	38.3
2023057.YP_009448507.1	K00231	2.6e-08	38.1
1349409.YP_008319920.2	K00231	2.7e-08	38.1
46021.YP_001497485.1	K00231	2.9e-08	38
2107709.YP_009483793.1	K00231	3.2e-08	37.8
880159.YP_004061478.1	K00231	4.2e-08	37.4
1349410.YP_008438680.1	K00231	4.6e-08	37.3
212035.YP_003987177.1	K00231	4.8e-08	37.3
2107708.YP_009482518.1	K00231	5.7e-08	37
693272.YP_003969645.1	K00231	6.4e-08	36.8
2107707.YP_009481523.1	K00231	6.6e-08	36.8
NC_027341.1_137	K00231	7.9e-08	36.5
2079134.YP_009465743.1	K00231	1.2e-07	36
1678078.YP_009165007.1	K00231	1.4e-07	35.7
1094892.YP_004894847.1	K00231	1.5e-07	35.6
1917232.YP_009325616.1	K00231	1.8e-07	35.4
1269028.YP_007354670.1	K00231	5.1e-07	33.9
322019.YP_001427254.1	K00231	7.1e-07	33.4
880161.YP_004061944.1	K00231	8.2e-07	33.2
1813599.YP_009238606.1	K00231	8.8e-06	29.8
1269028.YP_007354095.1	K00244	7.9e-10	42.9
1094892.YP_004894962.1	K00244	1.5e-09	41.9
NC_023719.1_336	K00244	4.8e-09	40.3
1084719.YP_009015647.1	K00244	5.3e-09	40.1
2023057.YP_009449055.1	K00244	1.9e-08	38.3
2107709.YP_009483793.1	K00244	5e-08	36.9
1678078.YP_009165388.1	K00244	8.1e-08	36.2
1605721.YP_009119074.1	K00244	9.7e-08	36
2107708.YP_009482518.1	K00244	1.8e-07	35.1
1678078.YP_009165007.1	K00244	2e-07	35
1349410.YP_008438680.1	K00244	2e-07	34.9
2107707.YP_009481523.1	K00244	3.3e-07	34.2
1094892.YP_004894847.1	K00244	3.3e-07	34.2
1349409.YP_008319920.2	K00244	3.6e-07	34.1
1269028.YP_007354670.1	K00244	7.6e-07	33
1527770.YP_009099781.1	K00244	5.7e-06	30.1
NC_025429.1_42	K00244	5.7e-06	30.1
212035.YP_003987177.1	K00244	7.6e-06	29.8
1269028.YP_007354752.1	K00244	9.4e-06	29.4
1349410.YP_009430044.1	K00244	9.9e-06	29.4
2107707.YP_009481258.1	K00260	5e-13	53.1
2107709.YP_009483260.1	K00260	5.5e-12	49.7
2107708.YP_009482002.1	K00260	7e-12	49.3
1349410.YP_008437663.1	K00260	5.3e-11	46.4
1349409.YP_008319434.1	K00260	2.3e-10	44.4
2107707.YP_009481258.1	K00261	1.3e-29	107.7
2107708.YP_009482002.1	K00261	2.6e-26	96.9
1349410.YP_008437663.1	K00261	1.3e-25	94.6
2107709.YP_009483260.1	K00261	1.3e-25	94.5
1349409.YP_008319434.1	K00261	3.4e-25	93.2
1605721.YP_009119967.1	K00261	2.9e-11	47.3
2107709.YP_009483260.1	K00262	3.7e-10	43.6
1349410.YP_008437663.1	K00262	4.4e-10	43.3
2107707.YP_009481258.1	K00262	6.2e-10	42.8
1349409.YP_008319434.1	K00262	1.8e-09	41.3
2107708.YP_009482002.1	K00262	4.7e-09	39.9
1349409.YP_008319434.1	K00263	7.3e-13	52.4
2107709.YP_009483260.1	K00263	1.6e-12	51.3
1349410.YP_008437663.1	K00263	1e-10	45.3
2107707.YP_009481258.1	K00263	1.4e-10	44.9
2107708.YP_009482002.1	K00263	4.6e-08	36.6
2023057.YP_009449055.1	K00266	7.9e-16	62.3
1084719.YP_009015647.1	K00266	2.3e-13	54.2
NC_023719.1_336	K00266	2.3e-13	54.2
1678078.YP_009165388.1	K00274	8.6e-40	142
1269028.YP_007354095.1	K00274	1.3e-32	118.3
251749.YP_008052445.1	K00274	1.4e-30	111.6
1094892.YP_004894962.1	K00274	3.1e-28	103.9
1421067.YP_009507192.1	K00274	8.1e-26	95.9
999883.YP_004347094.1	K00274	2e-25	94.6
1955558.YP_009345481.1	K00274	2.7e-25	94.2
212035.YP_003986682.1	K00274	4.1e-25	93.6
1605721.YP_009120024.1	K00274	4.9e-25	93.3
1349410.YP_009430044.1	K00274	6.9e-25	92.8
1349409.YP_008319382.2	K00274	2.4e-24	91
1813599.YP_009238609.1	K00274	1.7e-23	88.3
399781.YP_001425921.1	K00274	3.9e-23	87.1
212035.YP_003987177.1	K00274	1.2e-21	82.1
2107708.YP_009482035.1	K00274	2.1e-21	81.4
2107707.YP_009481220.1	K00274	3.4e-21	80.7
1560514.YP_009094586.1	K00274	5.4e-21	80
10506.NP_048564.1	K00274	5.8e-19	73.3
380598.YP_001498345.1	K00274	7.6e-18	69.6
1826170.YP_009254883.1	K00274	8.2e-18	69.5
1917232.YP_009325616.1	K00274	1.3e-17	68.9
322019.YP_001427254.1	K00274	2.3e-17	68.1
1094892.YP_004894847.1	K00274	3.2e-17	67.6
46021.YP_001497485.1	K00274	9.7e-17	66
1269028.YP_007354670.1	K00274	8.3e-15	59.6
2023057.YP_009448318.1	K00274	3.7e-14	57.5
1678078.YP_009165007.1	K00274	1e-12	52.7
1527770.YP_009099781.1	K00274	1.2e-12	52.5
NC_025429.1_42	K00274	1.2e-12	52.5
2023057.YP_009448507.1	K00274	3.6e-11	47.6
1349409.YP_008319920.2	K00274	4.9e-11	47.2
2107709.YP_009483793.1	K00274	8.9e-11	46.3
1605721.YP_009119074.1	K00274	9.4e-11	46.3
1349410.YP_008438680.1	K00274	4e-10	44.2
2107708.YP_009482518.1	K00274	1.3e-09	42.5
2107707.YP_009481523.1	K00274	1.4e-09	42.4
NC_042019.1_85	K00274	1.7e-08	38.8
1198013.YP_007010910.1	K00274	1.8e-08	38.7
880159.YP_004061478.1	K00274	2.6e-07	34.9
1636182.YP_009189528.1	K00274	1.2e-06	32.8
NC_028676.1_135	K00274	1.2e-06	32.8
1412875.YP_009007018.1	K00274	2.4e-06	31.7
880161.YP_004061944.1	K00274	4.2e-06	30.9
693272.YP_003969645.1	K00274	6e-06	30.4
1412875.YP_009007018.1	K00278	8e-07	32.3
NC_027341.1_137	K00278	5.2e-06	29.6
2107709.YP_009483662.1	K00279	1.1e-06	31.8
2107708.YP_009482422.1	K00279	7.5e-06	29.1
445696.YP_004323547.1	K00281	0	1346.1
NC_015284.1_165	K00281	0	1346.1
445696.YP_004323547.1	K00282	1.7e-120	407.1
NC_015284.1_165	K00282	1.7e-120	407.1
445696.YP_004323547.1	K00283	1.9e-137	463.1
NC_015284.1_165	K00283	1.9e-137	463.1
1175657.YP_009196300.1	K00285	8.3e-11	46
NC_028770.1_48	K00285	8.5e-11	45.9
NC_042115.1_10	K00285	9.3e-10	42.5
1548905.YP_009125113.1	K00285	1e-09	42.4
1678078.YP_009165388.1	K00285	9.7e-09	39.1
1412875.YP_009007018.1	K00285	3.3e-08	37.4
NC_027341.1_137	K00285	7.2e-07	33
880161.YP_004061944.1	K00285	9.1e-07	32.6
880159.YP_004061478.1	K00285	1.6e-06	31.8
1527770.YP_009099781.1	K00285	2.2e-06	31.4
NC_025429.1_42	K00285	2.2e-06	31.4
1383055.YP_008409830.1	K00285	3.2e-06	30.8
NC_022064.1_4	K00285	3.5e-06	30.7
NC_042019.1_85	K00285	3.6e-06	30.7
1198013.YP_007010910.1	K00285	3.7e-06	30.6
1204533.YP_007349232.1	K00287	5.5e-51	177.2
NC_020081.2_196	K00287	5.6e-51	177.2
10381.NP_040203.1	K00287	7e-51	176.9
1540090.YP_009151174.1	K00287	1.3e-48	169.5
NC_027366.1_201	K00287	2.1e-48	168.8
NC_042133.1_46	K00287	5.4e-48	167.5
1540091.YP_009151580.1	K00287	5.7e-48	167.4
1780507.YP_009229833.1	K00287	8.1e-48	166.9
NC_042140.1_33	K00287	8.5e-48	166.9
NC_027374.1_14	K00287	9e-48	166.8
1883371.YP_009292762.1	K00287	1.1e-47	166.4
NC_031126.1_57	K00287	1.2e-47	166.4
1128424.YP_004956859.1	K00287	2.4e-47	165.4
1585840.YP_009212922.1	K00287	3.2e-47	165
NC_028950.1_76	K00287	3.3e-47	164.9
1776293.YP_009274731.1	K00287	3.6e-47	164.8
NC_030920.1_21	K00287	3.7e-47	164.8
1126950.YP_006907860.1	K00287	4.4e-47	164.5
1195072.YP_007676922.1	K00287	4.6e-47	164.5
NC_018860.1_25	K00287	5e-47	164.4
1792245.YP_009285319.1	K00287	5.8e-47	164.1
NC_031056.1_7	K00287	5.9e-47	164.1
1689679.YP_009207881.1	K00287	8.1e-47	163.7
NC_028899.1_79	K00287	8.3e-47	163.6
NC_028887.1_39	K00287	1.5e-46	162.8
1129192.YP_009149610.1	K00287	1.9e-46	162.5
NC_027355.1_51	K00287	1.9e-46	162.5
1382932.YP_008431117.1	K00287	1.9e-46	162.5
1084719.YP_009015428.1	K00287	2.5e-46	162.1
NC_023719.1_118	K00287	2.5e-46	162.1
1406791.YP_008770265.1	K00287	5.6e-46	161
1572712.YP_009223774.1	K00287	6.2e-46	160.8
NC_029073.1_75	K00287	6.3e-46	160.8
1732063.YP_009226830.1	K00287	7.1e-46	160.6
NC_029119.1_151	K00287	7.2e-46	160.6
100217.YP_009182086.1	K00287	1.1e-45	160
154334.NP_570745.1	K00287	1.6e-45	159.5
NC_027402.1_56	K00287	2.7e-45	158.7
1883373.YP_009293042.1	K00287	2.9e-45	158.6
NC_042056.1_60	K00287	3e-45	158.6
1883379.YP_009292140.1	K00287	3.7e-45	158.3
NC_031120.1_59	K00287	3.8e-45	158.2
1406785.YP_008771402.1	K00287	3.9e-45	158.2
NC_022771.1_36	K00287	4e-45	158.2
1308863.YP_008873442.1	K00287	9.3e-45	157
NC_023007.1_194	K00287	9.5e-45	156.9
NC_042136.1_30	K00287	8.4e-44	153.9
1883374.YP_009278676.1	K00287	1.1e-43	153.5
NC_031010.1_60	K00287	1.1e-43	153.4
NC_023501.1_23	K00287	1.7e-43	152.8
345198.YP_009010871.1	K00287	1.8e-43	152.8
1837830.YP_009282007.1	K00287	2.7e-43	152.2
1301280.YP_009010646.1	K00287	5.3e-43	151.3
1136534.YP_007005962.1	K00287	7.6e-43	150.8
NC_041916.1_187	K00287	8.9e-43	150.5
NC_019515.1_109	K00287	9e-43	150.5
998086.YP_009217085.1	K00287	2.4e-42	149.1
NC_028999.1_3	K00287	2.4e-42	149.1
1486659.YP_009036500.1	K00287	2.4e-42	149.1
NC_024213.1_47	K00287	2.5e-42	149.1
1883370.YP_009290693.1	K00287	1e-41	147.1
NC_031107.2_59	K00287	1.1e-41	147
764595.YP_004957259.1	K00287	1.7e-41	146.4
NC_016563.1_258	K00287	1.7e-41	146.4
1029988.YP_007237892.1	K00287	2.4e-41	145.9
NC_019929.1_243	K00287	2.4e-41	145.9
NC_042098.1_124	K00287	2.9e-41	145.6
1090134.YP_009153352.1	K00287	3.2e-41	145.5
1429768.YP_009004914.1	K00287	3.5e-41	145.3
NC_041975.1_125	K00287	3.5e-41	145.3
NC_041973.1_122	K00287	4.2e-41	145.1
1691958.YP_009194146.1	K00287	6.5e-41	144.5
NC_028749.1_90	K00287	6.7e-41	144.4
1678078.YP_009165003.1	K00287	1e-40	143.8
1486657.YP_009036946.1	K00287	7.2e-40	141.1
NC_024216.1_45	K00287	7.3e-40	141.1
1859492.YP_009352717.1	K00287	3.6e-39	138.8
2107707.YP_009481004.1	K00287	8.4e-39	137.6
NC_041994.1_1	K00287	1.1e-38	137.2
37296.YP_001129359.1	K00287	1.1e-38	137.2
NC_041911.1_181	K00287	1.5e-38	136.8
1161927.YP_006382751.1	K00287	3e-38	135.8
NC_017972.1_212	K00287	3.1e-38	135.8
1141136.YP_006987413.1	K00287	5.7e-38	134.9
NC_019401.1_310	K00287	5.8e-38	134.9
455364.YP_009173602.1	K00287	5.9e-38	134.9
169683.NP_803570.1	K00287	7.8e-38	134.5
251749.YP_008052579.1	K00287	9.1e-38	134.2
NC_041878.1_309	K00287	1e-37	134
NC_042081.1_4	K00287	1.5e-37	133.5
NC_042018.1_116	K00287	3.8e-37	132.2
2107708.YP_009481949.1	K00287	6.9e-37	131.4
1349409.YP_008319179.1	K00287	8.1e-37	131.2
2107709.YP_009483088.1	K00287	1.4e-36	130.4
754058.YP_007675963.1	K00287	1.4e-36	130.4
NC_020863.1_110	K00287	1.4e-36	130.3
NC_042116.1_305	K00287	1.6e-36	130.2
1605721.YP_009120241.1	K00287	3.6e-36	129
1349410.YP_008437181.2	K00287	5e-36	128.6
1720526.YP_009310371.1	K00287	9.8e-36	127.6
1932881.YP_009361747.1	K00287	1e-35	127.6
198110.YP_001956729.1	K00287	1e-35	127.6
NC_010821.1_3	K00287	1.1e-35	127.5
NC_041917.1_309	K00287	1.3e-35	127.3
1560514.YP_009094883.1	K00287	1.7e-35	126.9
1177632.YP_006906715.1	K00287	2.7e-35	126.2
NC_018843.1_80	K00287	2.8e-35	126.2
1124849.YP_004958148.1	K00287	6.4e-35	125
NC_016571.1_236	K00287	6.5e-35	125
1481186.YP_009103570.1	K00287	1.1e-34	124.3
NC_025462.1_29	K00287	1.1e-34	124.2
999883.YP_004347389.1	K00287	2.6e-34	123
1955558.YP_009345185.1	K00287	3.5e-34	122.6
1003177.YP_009222079.1	K00287	4.5e-34	122.2
NC_029057.1_69	K00287	4.6e-34	122.2
1826170.YP_009254825.1	K00287	1.1e-33	120.9
1458860.YP_009104034.1	K00287	1.3e-33	120.8
693272.YP_003970135.1	K00287	2.8e-33	119.6
NC_025447.1_42	K00287	5.2e-33	118.8
1813599.YP_009238985.1	K00287	5.9e-33	118.6
1654919.YP_009225577.1	K00287	1.4e-32	117.3
NC_029094.1_144	K00287	1.5e-32	117.3
NC_027399.1_153	K00287	1.5e-32	117.2
1147094.YP_007007303.1	K00287	1.7e-32	117.1
1555202.YP_009101636.1	K00287	2.2e-32	116.7
1150991.YP_007006765.1	K00287	2.3e-32	116.7
1421067.YP_009507117.1	K00287	2.3e-32	116.7
NC_019521.1_150	K00287	2.4e-32	116.6
1273738.YP_009150777.1	K00287	2.6e-32	116.5
NC_027364.1_497	K00287	2.7e-32	116.4
NC_025470.1_32	K00287	2.9e-32	116.3
765765.YP_006489217.1	K00287	7.2e-32	115.1
NC_018088.1_32	K00287	7.3e-32	115
1335230.YP_008433371.1	K00287	2.4e-31	113.4
1458859.YP_009100343.1	K00287	2.5e-31	113.3
NC_025436.1_32	K00287	2.6e-31	113.3
NC_022096.1_43	K00287	2.7e-31	113.2
1605379.YP_009304838.1	K00287	3.5e-31	112.8
NC_031280.1_94	K00287	3.6e-31	112.8
181082.YP_293867.1	K00287	6.6e-31	111.9
879630.YP_003969394.1	K00287	3e-29	106.5
NC_014636.1_101	K00287	3.1e-29	106.5
573172.YP_009223046.1	K00287	4e-29	106.1
NC_029067.1_199	K00287	4.1e-29	106.1
1357423.YP_009143262.1	K00287	2.1e-28	103.8
NC_041929.1_328	K00287	2.2e-28	103.7
212035.YP_003987009.1	K00287	5.4e-27	99.2
1094892.YP_004894431.1	K00287	3.2e-26	96.7
NC_042017.1_120	K00287	5.7e-26	95.9
1481112.YP_009030290.1	K00287	9.3e-26	95.2
NC_024121.1_238	K00287	9.4e-26	95.2
523909.YP_001883339.1	K00287	1.6e-25	94.4
150286.YP_003358258.1	K00287	3.3e-25	93.4
NC_042074.1_28	K00287	3.6e-25	93.3
1785960.YP_009277130.1	K00287	4.7e-25	92.9
NC_030948.1_179	K00287	4.8e-25	92.9
1718606.YP_009199420.1	K00287	4.8e-25	92.9
NC_028808.2_30	K00287	4.9e-25	92.8
1589298.YP_009207529.1	K00287	5.1e-25	92.8
1269028.YP_007354284.1	K00287	5.5e-25	92.7
NC_042097.1_73	K00287	7.6e-25	92.2
1527531.YP_009204984.1	K00287	1.1e-24	91.7
NC_041979.1_115	K00287	1.3e-24	91.5
1204516.YP_007010183.1	K00287	1.4e-24	91.3
NC_019538.1_157	K00287	1.5e-24	91.3
NC_041884.1_242	K00287	1.8e-24	91
77775.NP_944929.1	K00287	2.2e-24	90.7
NC_005282.1_74	K00287	2.3e-24	90.7
694060.YP_009168667.1	K00287	2.7e-24	90.4
NC_027991.1_117	K00287	2.8e-24	90.4
1197935.YP_009150166.1	K00287	3.4e-24	90.1
NC_028829.1_250	K00287	3.6e-24	90
1540094.YP_009145695.1	K00287	7e-24	89.1
NC_042076.1_59	K00287	7.4e-24	89
1262539.YP_009006300.1	K00287	9.9e-24	88.6
115992.YP_008125205.2	K00287	1.5e-23	88.1
NC_021529.2_261	K00287	1.5e-23	88
448384.YP_001469581.1	K00287	1.8e-23	87.7
1222338.YP_009118922.1	K00287	2e-23	87.6
NC_025425.1_232	K00287	2.1e-23	87.6
75320.NP_899254.1	K00287	2.2e-23	87.5
NC_005083.2_6	K00287	2.3e-23	87.4
NC_012740.1_239	K00287	2.5e-23	87.3
227470.NP_944205.1	K00287	3.5e-23	86.8
NC_005260.1_314	K00287	3.6e-23	86.8
1527770.YP_009099964.1	K00287	5.1e-23	86.3
NC_025429.1_224	K00287	5.3e-23	86.2
NC_041936.1_236	K00287	1.3e-22	85
1206558.YP_007236070.1	K00287	2.3e-22	84.2
NC_028820.1_236	K00287	4.4e-22	83.3
926067.YP_009011734.1	K00287	4.9e-22	83.1
NC_023688.1_303	K00287	5e-22	83.1
1327935.YP_009196400.1	K00287	5.9e-22	82.8
NC_028773.1_17	K00287	6e-22	82.8
1608310.YP_009190412.1	K00287	8.9e-22	82.2
NC_028683.1_261	K00287	9.1e-22	82.2
762660.YP_004009595.1	K00287	2.5e-21	80.8
NC_014660.1_233	K00287	2.6e-21	80.7
NC_028957.1_247	K00287	4e-21	80.1
1567027.YP_009207424.1	K00287	5.2e-21	79.7
NC_042099.1_54	K00287	1e-20	78.8
260149.YP_004301189.1	K00287	1.8e-20	78
1474867.YP_009052132.1	K00287	1.8e-20	78
NC_015251.1_337	K00287	1.8e-20	78
115991.YP_239038.1	K00287	2.7e-20	77.4
NC_041996.1_238	K00287	3.1e-20	77.3
1455074.YP_009005519.1	K00287	3.2e-20	77.2
NC_023561.1_253	K00287	3.2e-20	77.2
NC_041990.1_146	K00287	3.9e-20	76.9
573174.YP_007878023.1	K00287	4.7e-20	76.6
NC_021073.1_52	K00287	4.8e-20	76.6
709484.YP_004010098.1	K00287	5.3e-20	76.5
NC_014662.1_237	K00287	5.4e-20	76.4
1141138.YP_006986337.1	K00287	6.1e-20	76.3
NC_019398.1_60	K00287	6.2e-20	76.2
12353.NP_861932.1	K00287	8.1e-20	75.9
NC_031057.1_63	K00287	8.9e-20	75.7
279006.YP_004300814.1	K00287	1e-19	75.5
NC_015250.1_233	K00287	1e-19	75.5
1567026.YP_009205928.1	K00287	1.3e-19	75.3
NC_014661.1_223	K00287	1.3e-19	75.2
NC_028881.1_235	K00287	1.3e-19	75.2
1701810.YP_009194879.1	K00287	1.4e-19	75.1
NC_028755.1_62	K00287	1.5e-19	75
576790.YP_002922574.1	K00287	1.6e-19	74.9
NC_012741.1_240	K00287	1.6e-19	74.9
760732.YP_004009840.1	K00287	1.7e-19	74.8
697227.YP_003734372.1	K00287	2.4e-19	74.4
1720504.YP_009180733.1	K00287	2.6e-19	74.2
NC_042129.1_42	K00287	2.6e-19	74.2
1654928.YP_009289558.1	K00287	2.8e-19	74.1
NC_031095.1_208	K00287	2.8e-19	74.1
NC_031934.1_230	K00287	2.9e-19	74.1
1002725.YP_004415127.1	K00287	3.4e-19	73.8
NC_015457.1_228	K00287	3.5e-19	73.8
293178.YP_001595356.1	K00287	4e-19	73.6
NC_010105.1_244	K00287	4.1e-19	73.6
66711.YP_009168054.1	K00287	4.4e-19	73.5
45406.YP_803172.1	K00287	4.9e-19	73.3
NC_008515.1_226	K00287	4.9e-19	73.3
31533.YP_009098619.1	K00287	8.2e-19	72.6
NC_025419.1_231	K00287	8.4e-19	72.6
1541825.YP_009100775.1	K00287	9e-19	72.5
NC_025437.1_237	K00287	9.1e-19	72.5
1698360.YP_009190806.1	K00287	1.1e-18	72.2
NC_028686.1_218	K00287	1.1e-18	72.2
1052121.YP_007004213.1	K00287	1.1e-18	72.2
NC_041978.1_44	K00287	1.3e-18	72
1675607.YP_009194307.1	K00287	1.6e-18	71.7
NC_041981.1_62	K00287	1.6e-18	71.6
1540095.YP_009146688.1	K00287	1.9e-18	71.4
760939.YP_004010369.1	K00287	2.1e-18	71.3
NC_014663.1_232	K00287	2.1e-18	71.3
NC_042067.1_265	K00287	2.3e-18	71.1
NC_031928.1_237	K00287	3.6e-18	70.5
1636250.YP_009195649.1	K00287	3.7e-18	70.5
NC_028762.1_231	K00287	3.7e-18	70.5
1429794.YP_009211679.1	K00287	4.9e-18	70.1
NC_028940.1_257	K00287	5e-18	70.1
1129147.YP_007348700.1	K00287	7.1e-18	69.6
NC_042138.1_62	K00287	7.2e-18	69.5
1689679.YP_009207882.1	K00287	4.2e-17	67.1
NC_028899.1_80	K00287	4.2e-17	67
1049283.YP_006489048.1	K00287	8.1e-17	66.1
NC_018087.3_236	K00287	8.2e-17	66.1
1087482.YP_007501269.1	K00287	1.1e-16	65.7
115987.NP_932562.1	K00287	1.5e-16	65.2
NC_007022.1_211	K00287	1.5e-16	65.2
NC_042019.1_59	K00287	2.1e-16	64.8
1198014.YP_007677919.1	K00287	2.9e-16	64.3
NC_042044.1_223	K00287	3.1e-16	64.2
557393.YP_002456099.1	K00287	4.2e-16	63.8
1198013.YP_007010881.1	K00287	4.3e-16	63.8
NC_019543.1_191	K00287	4.4e-16	63.7
NC_015292.1_76	K00287	5.6e-16	63.4
1585840.YP_009212923.1	K00287	8.7e-16	62.8
NC_028950.1_77	K00287	8.9e-16	62.7
1472912.YP_009037257.1	K00287	1.2e-15	62.4
NC_024217.1_67	K00287	1.2e-15	62.3
1605721.YP_009120741.1	K00287	1.7e-14	58.6
2107709.YP_009482781.1	K00287	1.6e-13	55.4
1349410.YP_009430065.1	K00287	3.8e-12	50.9
1349410.YP_009429957.1	K00287	4.6e-12	50.7
1852628.YP_009280103.1	K00287	4.8e-12	50.6
NC_031020.1_244	K00287	4.9e-12	50.6
NC_042090.1_57	K00287	2.2e-11	48.5
1605721.YP_009119754.1	K00287	2.2e-11	48.4
1543205.YP_009302934.1	K00287	3e-11	48
NC_031250.1_15	K00287	3e-11	48
NC_042091.1_87	K00287	6.6e-11	46.9
1605721.YP_009119717.1	K00287	3.4e-10	44.6
NC_041913.1_92	K00287	2.7e-09	41.6
1349410.YP_008438723.1	K00287	5.4e-09	40.7
1605721.YP_009119046.1	K00287	9.4e-09	39.9
NC_031933.1_99	K00287	9.5e-09	39.9
2107707.YP_009481294.1	K00287	1.6e-08	39.2
1349410.YP_009430060.1	K00287	2e-08	38.8
1540099.YP_009146041.1	K00287	2.9e-08	38.3
2107707.YP_009481538.1	K00287	3e-08	38.2
1175659.YP_009210661.1	K00287	3.8e-08	37.9
NC_028931.1_48	K00287	3.9e-08	37.9
1349409.YP_008319948.1	K00287	6.5e-08	37.2
491003.YP_001837029.1	K00287	2.8e-07	35.1
NC_010583.1_110	K00287	2.9e-07	35.1
1206557.YP_007237063.1	K00287	4.5e-07	34.4
NC_019919.2_94	K00287	4.6e-07	34.4
1647411.YP_009283365.1	K00287	9.4e-07	33.4
NC_031042.1_26	K00287	9.6e-07	33.4
1112008.YP_006382393.1	K00287	1.1e-06	33.2
NC_017969.1_94	K00287	1.1e-06	33.1
1678078.YP_009165180.1	K00287	1.1e-06	33.1
10726.YP_006921.1	K00287	1.3e-06	33
NC_042093.1_96	K00287	2.4e-06	32.1
1204539.YP_006906342.1	K00287	4.3e-06	31.3
NC_018837.1_86	K00287	4.3e-06	31.2
NC_042307.1_68	K00287	6.7e-06	30.6
1605721.YP_009119784.1	K00287	8.2e-06	30.3
1548905.YP_009125113.1	K00301	8.7e-10	42.7
1175657.YP_009196300.1	K00301	1e-09	42.4
NC_028770.1_48	K00301	1e-09	42.4
NC_042115.1_10	K00301	1.2e-09	42.3
1084719.YP_009015647.1	K00302	1.2e-18	71
NC_023719.1_336	K00302	1.2e-18	70.9
2023057.YP_009449055.1	K00302	3.4e-14	56.2
1412875.YP_009007018.1	K00302	4.8e-12	49.1
NC_027341.1_137	K00302	3.2e-11	46.3
881953.YP_004306269.1	K00302	3.8e-07	32.8
NC_015263.1_99	K00302	3.8e-07	32.8
1605721.YP_009119074.1	K00302	1.6e-06	30.8
2107709.YP_009483793.1	K00302	1.7e-06	30.7
1527770.YP_009099781.1	K00302	6.9e-06	28.7
NC_025429.1_42	K00302	7e-06	28.7
1412875.YP_009007018.1	K00303	1.1e-09	42.2
NC_027341.1_137	K00303	1.6e-08	38.4
1527770.YP_009099781.1	K00303	9.1e-08	35.9
NC_025429.1_42	K00303	9.2e-08	35.9
1175657.YP_009196300.1	K00303	2.7e-07	34.4
NC_028770.1_48	K00303	2.7e-07	34.4
1548905.YP_009125113.1	K00303	3.1e-07	34.2
NC_042115.1_10	K00303	3.5e-07	34
1084719.YP_009015647.1	K00303	4.3e-07	33.7
NC_023719.1_336	K00303	4.4e-07	33.7
1383055.YP_008409830.1	K00303	1e-06	32.4
NC_022064.1_4	K00303	1.1e-06	32.4
881953.YP_004306269.1	K00303	2.4e-06	31.3
NC_015263.1_99	K00303	2.4e-06	31.3
1084719.YP_009015647.1	K00313	3.2e-08	37.1
NC_023719.1_336	K00313	3.2e-08	37
1412875.YP_009007018.1	K00313	1.6e-07	34.7
NC_027341.1_137	K00313	4.7e-07	33.2
1527770.YP_009099781.1	K00313	3.4e-06	30.4
NC_025429.1_42	K00313	3.4e-06	30.4
1269028.YP_007354670.1	K00317	6.7e-06	28.7
880162.YP_004061826.1	K00318	3.6e-38	136.2
1663210.YP_009172964.1	K00318	1.9e-34	123.9
1663208.YP_009172696.1	K00318	5.9e-34	122.3
696472.YP_004063615.1	K00318	5.4e-10	43.4
1493511.YP_009134444.1	K00329	3.7e-27	99.8
NC_026927.1_212	K00329	3.8e-27	99.8
1697349.YP_009163874.1	K00329	3.7e-23	86.6
1586713.YP_009174706.1	K00329	5.8e-23	86
268746.YP_214501.1	K00329	1.1e-22	85.1
NC_006883.2_270	K00329	1.1e-22	85.1
754042.YP_007674402.1	K00329	3.7e-22	83.4
NC_020851.1_39	K00329	3.7e-22	83.4
10280.NP_044103.1	K00329	1.4e-21	81.4
12643.NP_671662.1	K00329	4e-21	80
1416741.YP_009480570.1	K00329	7.8e-21	79
NC_042082.1_98	K00329	1.4e-20	78.2
10245.YP_233052.1	K00329	1.5e-20	78.1
1873698.YP_009268753.1	K00329	4.5e-20	76.5
262968.YP_164098.1	K00329	2.6e-19	74
1887314.YP_009272770.1	K00329	6.1e-19	72.8
322019.YP_001427025.1	K00329	1.7e-18	71.4
28874.YP_009281913.1	K00329	1.7e-18	71.3
10256.YP_009143474.1	K00329	1.7e-18	71.3
100217.YP_009182053.1	K00329	1.9e-18	71.2
160796.YP_009282859.1	K00329	4.9e-18	69.8
2025360.YP_009408544.1	K00329	5e-18	69.8
2025359.YP_009408344.1	K00329	1.3e-17	68.4
1076255.YP_004821502.1	K00329	1.4e-17	68.4
1329402.YP_009408095.1	K00329	1.6e-17	68.2
638660.YP_009259419.1	K00329	1.7e-17	68
132475.NP_073518.1	K00329	3.5e-17	67
1269028.YP_007354433.1	K00329	4.3e-17	66.7
336486.YP_009177045.1	K00329	7.7e-17	65.9
1229753.YP_007348471.1	K00329	1.2e-16	65.3
NC_020079.1_102	K00329	1.2e-16	65.3
1903266.YP_009329097.1	K00329	1.7e-16	64.8
44088.NP_955086.1	K00329	1.7e-15	61.5
1229753.YP_007348468.1	K00329	1.9e-15	61.3
NC_020079.1_99	K00329	1.9e-15	61.3
648998.YP_009046046.1	K00329	2.4e-15	61
10264.YP_009046283.1	K00329	2.6e-15	60.9
305674.YP_227517.1	K00329	2.4e-14	57.7
10261.NP_039008.1	K00329	2.7e-14	57.5
1586714.YP_009174622.1	K00329	3.3e-14	57.3
948870.YP_009012395.1	K00329	2.5e-13	54.4
NC_023693.1_62	K00329	2.5e-13	54.3
1898060.YP_009342125.1	K00329	2.5e-12	51.1
948870.YP_009012398.1	K00329	5.3e-12	50
880161.YP_004061920.1	K00329	5.4e-12	50
NC_023693.1_65	K00329	5.4e-12	50
36363.NP_078739.1	K00329	1.4e-11	48.7
212035.YP_003986633.1	K00329	1.8e-11	48.3
10276.NP_570288.1	K00329	2.6e-11	47.7
1663209.YP_009173049.1	K00329	6.4e-11	46.4
256729.YP_077167.1	K00329	9.2e-11	45.9
1542477.YP_009213708.1	K00329	7.2e-10	43
NC_028955.1_200	K00329	7.3e-10	43
1663210.YP_009172805.1	K00329	7.5e-10	42.9
445686.YP_004324304.1	K00329	1.2e-09	42.3
NC_015287.1_234	K00329	1.2e-09	42.2
1883369.YP_009322613.1	K00329	1.9e-09	41.7
NC_031922.1_167	K00329	1.9e-09	41.6
180230.YP_001096065.1	K00329	2.1e-09	41.5
1663208.YP_009172529.1	K00329	2.3e-09	41.3
NC_042082.1_80	K00329	2.9e-09	41
444860.YP_004322339.1	K00329	3.2e-09	40.9
NC_015279.1_159	K00329	3.2e-09	40.9
268746.YP_214489.1	K00329	5.1e-09	40.2
NC_006883.2_258	K00329	5.2e-09	40.2
1493511.YP_009134490.1	K00329	1e-08	39.2
NC_026927.1_256	K00329	1e-08	39.2
444860.YP_004322338.1	K00329	1.4e-08	38.8
NC_015279.1_158	K00329	1.4e-08	38.8
1663208.YP_009172527.1	K00329	2.4e-08	38
380598.YP_001498237.1	K00329	3e-08	37.7
1663209.YP_009173047.1	K00329	3.9e-08	37.3
455364.YP_009173262.1	K00329	5.3e-08	36.9
317878.YP_007003852.1	K00329	5.5e-08	36.8
285013.YP_077258.1	K00329	8e-08	36.3
1123964.YP_007348308.1	K00329	9.5e-08	36
322019.YP_001426763.1	K00329	1.1e-07	35.8
445686.YP_004324305.1	K00329	1.3e-07	35.6
NC_015287.1_235	K00329	1.3e-07	35.6
10506.NP_048466.1	K00329	1.4e-07	35.5
1917232.YP_009325563.1	K00329	1.5e-07	35.4
1586714.YP_009174620.1	K00329	1.6e-07	35.3
981335.YP_007237923.1	K00329	2.5e-07	34.7
NC_027996.1_178	K00329	3e-07	34.4
1542477.YP_009213689.1	K00329	5e-07	33.7
NC_028955.1_180	K00329	5e-07	33.7
NC_041831.1_27	K00329	7.5e-07	33.1
1663210.YP_009172775.1	K00329	1.3e-06	32.4
693272.YP_003969850.1	K00329	1.5e-06	32.1
754042.YP_007674419.1	K00329	1.6e-06	32
NC_020851.1_57	K00329	1.6e-06	32
1190451.YP_007005155.1	K00329	1.9e-06	31.8
NC_019507.1_87	K00329	1.9e-06	31.8
722417.YP_009169296.1	K00329	2.1e-06	31.6
1269028.YP_007354434.1	K00329	2.2e-06	31.6
1663208.YP_009172502.1	K00329	3.1e-06	31.1
10506.NP_048649.2	K00329	4.7e-06	30.5
317878.YP_007003839.1	K00329	7.7e-06	29.8
1094892.YP_004894585.1	K00329	8.1e-06	29.7
880161.YP_004061918.1	K00329	8.2e-06	29.7
NC_042128.1_122	K00336	5.1e-18	69.7
1542477.YP_009213742.1	K00336	1.1e-08	38.9
NC_028955.1_236	K00336	1.1e-08	38.8
1589733.YP_009188103.1	K00336	1.5e-08	38.4
NC_028663.1_25	K00336	1.5e-08	38.4
1589733.YP_009188103.1	K00338	1.8e-37	132.5
NC_028663.1_25	K00338	1.8e-37	132.5
1542477.YP_009213742.1	K00338	3.1e-37	131.7
NC_028955.1_236	K00338	3.1e-37	131.7
1542477.YP_009213735.1	K00338	2.7e-08	37.6
NC_028955.1_229	K00338	3e-08	37.5
NC_042128.1_126	K00338	9.2e-07	32.6
1542477.YP_009213701.1	K00344	1e-32	118.3
NC_028955.1_193	K00344	1e-32	118.3
444860.YP_004322344.1	K00344	1.4e-31	114.6
NC_015279.1_164	K00344	1.4e-31	114.6
1094892.YP_004894430.1	K00344	2.2e-30	110.7
1269028.YP_007354282.1	K00344	6.5e-29	105.8
212035.YP_003987010.1	K00344	1.9e-28	104.3
1493511.YP_009134444.1	K00356	2.6e-27	100.4
NC_026927.1_212	K00356	2.6e-27	100.3
1697349.YP_009163874.1	K00356	1.8e-23	87.7
1586713.YP_009174706.1	K00356	7.6e-23	85.7
268746.YP_214501.1	K00356	1.4e-22	84.8
NC_006883.2_270	K00356	1.4e-22	84.8
754042.YP_007674402.1	K00356	1.6e-22	84.6
NC_020851.1_39	K00356	1.7e-22	84.6
10280.NP_044103.1	K00356	9.4e-22	82.1
12643.NP_671662.1	K00356	2.4e-21	80.7
1416741.YP_009480570.1	K00356	5.9e-21	79.5
10245.YP_233052.1	K00356	8e-21	79
NC_042082.1_98	K00356	1.9e-20	77.8
1873698.YP_009268753.1	K00356	4.3e-20	76.6
262968.YP_164098.1	K00356	1.3e-19	75
1887314.YP_009272770.1	K00356	3.7e-19	73.6
28874.YP_009281913.1	K00356	8.7e-19	72.3
10256.YP_009143474.1	K00356	8.8e-19	72.3
100217.YP_009182053.1	K00356	1e-18	72.1
322019.YP_001427025.1	K00356	1.3e-18	71.7
160796.YP_009282859.1	K00356	2.4e-18	70.9
2025360.YP_009408544.1	K00356	3.4e-18	70.4
1076255.YP_004821502.1	K00356	6.2e-18	69.5
2025359.YP_009408344.1	K00356	7.6e-18	69.2
1329402.YP_009408095.1	K00356	9.3e-18	69
638660.YP_009259419.1	K00356	1.1e-17	68.8
132475.NP_073518.1	K00356	1.6e-17	68.2
1269028.YP_007354433.1	K00356	3.6e-17	67
336486.YP_009177045.1	K00356	7.4e-17	66
1229753.YP_007348471.1	K00356	1.2e-16	65.3
NC_020079.1_102	K00356	1.2e-16	65.3
1903266.YP_009329097.1	K00356	1.7e-16	64.8
1229753.YP_007348468.1	K00356	7.2e-16	62.8
NC_020079.1_99	K00356	7.3e-16	62.7
10264.YP_009046283.1	K00356	7.4e-16	62.7
648998.YP_009046046.1	K00356	7.6e-16	62.7
44088.NP_955086.1	K00356	1e-15	62.2
305674.YP_227517.1	K00356	8.6e-15	59.2
10261.NP_039008.1	K00356	8.8e-15	59.2
1586714.YP_009174622.1	K00356	2.3e-14	57.8
948870.YP_009012395.1	K00356	9.1e-14	55.9
NC_023693.1_62	K00356	9.2e-14	55.8
1898060.YP_009342125.1	K00356	9.4e-13	52.5
36363.NP_078739.1	K00356	3.6e-12	50.6
880161.YP_004061920.1	K00356	5e-12	50.1
948870.YP_009012398.1	K00356	5e-12	50.1
NC_023693.1_65	K00356	5.1e-12	50.1
10276.NP_570288.1	K00356	9.5e-12	49.2
212035.YP_003986633.1	K00356	1.2e-11	48.9
256729.YP_077167.1	K00356	4.2e-11	47.1
1663209.YP_009173049.1	K00356	6.1e-11	46.6
1663210.YP_009172805.1	K00356	5.2e-10	43.5
1542477.YP_009213708.1	K00356	5.8e-10	43.4
NC_028955.1_200	K00356	5.9e-10	43.3
180230.YP_001096065.1	K00356	1.1e-09	42.4
445686.YP_004324304.1	K00356	1.2e-09	42.4
NC_015287.1_234	K00356	1.2e-09	42.4
1663208.YP_009172529.1	K00356	1.4e-09	42.1
1883369.YP_009322613.1	K00356	1.7e-09	41.9
NC_031922.1_167	K00356	1.7e-09	41.8
444860.YP_004322339.1	K00356	3.2e-09	40.9
NC_015279.1_159	K00356	3.2e-09	40.9
NC_042082.1_80	K00356	4.1e-09	40.6
268746.YP_214489.1	K00356	5.2e-09	40.2
1493511.YP_009134490.1	K00356	5.3e-09	40.2
NC_006883.2_258	K00356	5.3e-09	40.2
NC_026927.1_256	K00356	5.4e-09	40.2
444860.YP_004322338.1	K00356	8.6e-09	39.5
NC_015279.1_158	K00356	8.7e-09	39.5
1663208.YP_009172527.1	K00356	1.5e-08	38.8
1663209.YP_009173047.1	K00356	1.5e-08	38.7
380598.YP_001498237.1	K00356	3.4e-08	37.5
455364.YP_009173262.1	K00356	4e-08	37.3
317878.YP_007003852.1	K00356	5.7e-08	36.8
285013.YP_077258.1	K00356	9.7e-08	36.1
1123964.YP_007348308.1	K00356	1.1e-07	35.9
445686.YP_004324305.1	K00356	1.4e-07	35.6
NC_015287.1_235	K00356	1.4e-07	35.6
10506.NP_048466.1	K00356	1.5e-07	35.5
NC_027996.1_178	K00356	1.5e-07	35.5
1917232.YP_009325563.1	K00356	1.6e-07	35.4
1586714.YP_009174620.1	K00356	2e-07	35
981335.YP_007237923.1	K00356	2.1e-07	35
322019.YP_001426763.1	K00356	2.6e-07	34.7
NC_041831.1_27	K00356	3.8e-07	34.1
1542477.YP_009213689.1	K00356	4.8e-07	33.8
NC_028955.1_180	K00356	4.8e-07	33.8
1190451.YP_007005155.1	K00356	9.4e-07	32.8
NC_019507.1_87	K00356	9.5e-07	32.8
722417.YP_009169296.1	K00356	1e-06	32.7
1663210.YP_009172775.1	K00356	1.1e-06	32.6
693272.YP_003969850.1	K00356	1.5e-06	32.1
1663208.YP_009172502.1	K00356	2.4e-06	31.5
754042.YP_007674419.1	K00356	2.5e-06	31.4
NC_020851.1_57	K00356	2.5e-06	31.4
1269028.YP_007354434.1	K00356	3e-06	31.2
880161.YP_004061918.1	K00356	4.8e-06	30.5
1094892.YP_004894585.1	K00356	5.1e-06	30.4
880162.YP_004061678.1	K00356	6.1e-06	30.2
10506.NP_048649.2	K00356	7.6e-06	29.8
317878.YP_007003839.1	K00356	8.9e-06	29.6
2023057.YP_009449055.1	K00360	4.2e-07	33.7
1084719.YP_009015647.1	K00360	6e-07	33.2
NC_023719.1_336	K00360	6.1e-07	33.1
1084719.YP_009015647.1	K00362	9.6e-11	45.2
NC_023719.1_336	K00362	9.7e-11	45.2
2023057.YP_009449055.1	K00362	1.5e-08	38
1465639.YP_009042178.1	K00362	3.4e-07	33.5
NC_024329.1_49	K00362	3.4e-07	33.5
1474867.YP_009052440.1	K00363	2.8e-06	31.7
455364.YP_009173395.1	K00364	4e-143	480.8
251749.YP_008052403.1	K00364	7.9e-126	423.9
320837.YP_239889.1	K00364	2.2e-109	369.8
NC_007052.1_28	K00364	2.2e-109	369.8
1084719.YP_009015423.1	K00364	2.5e-108	366.4
NC_023719.1_113	K00364	2.5e-108	366.3
1357714.YP_009098783.1	K00364	1.3e-106	360.7
NC_025422.1_23	K00364	1.3e-106	360.7
NC_015937.1_15	K00364	8.1e-34	121.3
407392.YP_874030.1	K00364	8.1e-34	121.3
NC_042128.1_122	K00367	4.9e-41	144.9
NC_042128.1_122	K00370	1.2e-57	199.6
NC_042128.1_123	K00371	2.2e-29	106.7
NC_042128.1_122	K00372	7e-42	148
1204526.YP_006907222.1	K00375	2.5e-11	47.4
NC_018853.1_42	K00375	2.6e-11	47.3
10719.NP_047971.2	K00375	6.5e-11	46
NC_001978.3_43	K00375	6.6e-11	46
1932881.YP_009361798.1	K00375	2.4e-08	37.6
NC_009760.1_123	K00380	4.6e-07	33.4
458639.YP_001429714.1	K00380	9.3e-07	32.4
1465639.YP_009042178.1	K00381	5.2e-07	33
NC_024329.1_49	K00381	5.3e-07	33
1084719.YP_009015647.1	K00382	5.7e-25	92.5
NC_023719.1_336	K00382	5.8e-25	92.5
2023057.YP_009449055.1	K00382	9.8e-22	81.8
1412875.YP_009007018.1	K00382	5.4e-12	49.7
NC_027341.1_137	K00382	4.2e-11	46.8
881953.YP_004306269.1	K00382	1.7e-08	38.2
NC_015263.1_99	K00382	1.7e-08	38.2
2107709.YP_009483793.1	K00382	2.5e-06	31.1
2107708.YP_009482518.1	K00382	4.6e-06	30.2
1605721.YP_009119074.1	K00382	5.7e-06	29.9
2107707.YP_009481523.1	K00382	8.8e-06	29.2
2023057.YP_009449055.1	K00383	3.1e-18	70.1
1084719.YP_009015647.1	K00383	5.3e-18	69.4
NC_023719.1_336	K00383	5.3e-18	69.4
2023057.YP_009449055.1	K00384	4.8e-115	388.2
1084719.YP_009015647.1	K00384	1.2e-111	377
NC_023719.1_336	K00384	1.2e-111	377
1412875.YP_009007018.1	K00384	6.1e-54	187.6
NC_027341.1_137	K00384	1.6e-51	179.6
881953.YP_004306269.1	K00384	3.3e-51	178.6
NC_015263.1_99	K00384	3.3e-51	178.6
1678078.YP_009165007.1	K00384	4.8e-08	36.8
2107708.YP_009482518.1	K00384	1.5e-06	31.9
2107707.YP_009481523.1	K00384	1.7e-06	31.8
2107709.YP_009483793.1	K00384	2e-06	31.5
1605721.YP_009119074.1	K00384	2.1e-06	31.5
1349409.YP_008319920.2	K00384	3.1e-06	30.9
1349410.YP_008438680.1	K00384	3.2e-06	30.9
1542477.YP_009213742.1	K00385	3e-07	33.9
NC_028955.1_236	K00385	3e-07	33.9
1589733.YP_009188103.1	K00385	1.8e-06	31.3
NC_028663.1_25	K00385	1.8e-06	31.3
1580591.YP_009219253.1	K00390	1.1e-32	117.8
1690456.YP_009206853.1	K00390	3e-32	116.4
NC_028890.1_17	K00390	3.1e-32	116.3
1309583.YP_008060114.1	K00390	1.5e-30	110.8
NC_021336.1_23	K00390	1.5e-30	110.8
1776293.YP_009274719.1	K00390	1.5e-29	107.5
NC_030920.1_10	K00390	1.5e-29	107.5
29252.NP_052288.1	K00390	7.9e-28	101.9
NC_001317.1_38	K00390	7.9e-28	101.9
1797140.YP_009230341.1	K00390	6.9e-27	98.8
573591.YP_002321481.1	K00390	2.1e-23	87.4
NC_011589.1_32	K00390	3.6e-23	86.6
1864623.YP_009287780.1	K00390	2.1e-21	80.9
NC_031077.1_50	K00390	2.1e-21	80.9
180504.NP_536414.1	K00390	9e-21	78.8
NC_009235.2_54	K00390	1e-20	78.6
279530.YP_024896.1	K00390	2.6e-20	77.3
NC_005886.2_57	K00390	2.7e-20	77.3
NC_041947.1_6	K00390	3.6e-20	76.9
1229760.YP_009216770.1	K00390	3.9e-19	73.4
NC_028995.1_2	K00390	4e-19	73.4
1042122.YP_007005023.1	K00390	1.1e-18	72
NC_019508.1_9	K00390	1.1e-18	72
1792272.YP_009321842.1	K00390	2.2e-18	71
NC_041859.1_27	K00390	2.2e-18	71
691963.YP_009016183.1	K00390	4e-18	70.1
NC_023722.1_2	K00390	4e-18	70.1
908819.YP_009140511.1	K00390	1.1e-17	68.7
NC_041845.1_9	K00390	1.1e-17	68.7
242527.NP_944301.1	K00390	3.9e-17	66.9
NC_005262.3_67	K00390	4e-17	66.9
1136535.YP_006589995.1	K00390	1.2e-16	65.3
NC_018452.1_67	K00390	1.2e-16	65.3
1089110.YP_009018514.1	K00390	3.1e-16	64
1195073.YP_007236813.1	K00390	4.6e-16	63.4
NC_019917.1_67	K00390	4.7e-16	63.4
NC_041965.1_4	K00390	6e-16	63
747763.YP_003714753.1	K00390	2.9e-15	60.8
NC_014229.1_26	K00390	3e-15	60.7
1206110.YP_007173634.1	K00390	6.8e-13	53
NC_019782.1_38	K00390	6.9e-13	53
1732180.YP_009216736.1	K00390	2.8e-11	47.7
1414737.YP_009003246.1	K00390	6e-11	46.7
NC_023502.1_93	K00390	6e-11	46.6
NC_018279.1_62	K00390	1.5e-10	45.3
10710.NP_040635.1	K00390	1.6e-10	45.2
1173757.YP_008239932.1	K00390	3.6e-10	44.1
1486472.YP_009124845.1	K00390	4.1e-10	43.9
NC_026590.1_90	K00390	4.5e-10	43.8
929833.YP_008130208.1	K00390	5.8e-10	43.4
NC_021560.1_62	K00390	5.9e-10	43.4
NC_029045.1_58	K00390	7.8e-10	43
936054.YP_009187333.1	K00390	1.4e-09	42.2
NC_028656.1_23	K00390	1.4e-09	42.2
320122.YP_529615.1	K00390	3.4e-09	40.9
NC_007917.1_77	K00390	3.5e-09	40.9
NC_019490.1_57	K00390	1.9e-08	38.4
936152.YP_007003653.1	K00390	2.9e-06	31.3
994601.YP_004957293.1	K00390	5.4e-06	30.4
NC_016564.1_20	K00390	5.4e-06	30.4
754069.YP_009021019.1	K00390	9.1e-06	29.7
1465639.YP_009042178.1	K00392	2.7e-07	33.4
NC_024329.1_49	K00392	2.7e-07	33.4
NC_042128.1_126	K00395	1.3e-06	32.5
62099.YP_009001498.1	K00400	2.3e-50	176
1917232.YP_009325868.1	K00400	4.9e-40	141.9
28321.NP_064912.1	K00400	1.3e-39	140.5
399781.YP_001426365.1	K00400	1.7e-38	136.8
994601.YP_004957306.1	K00400	4.1e-38	135.6
NC_016564.1_33	K00400	4.1e-38	135.6
10506.NP_049022.1	K00400	5.8e-38	135.1
251749.YP_008052628.1	K00400	9e-37	131.2
322019.YP_001427160.1	K00400	3.6e-36	129.2
1084719.YP_009015548.1	K00400	1.1e-35	127.6
NC_023719.1_236	K00400	1.1e-35	127.5
1450746.YP_009001225.1	K00400	1e-23	88
1903266.YP_009329403.1	K00400	5e-23	85.8
1474867.YP_009052380.1	K00400	3.1e-17	66.7
NC_042091.1_8	K00400	1.1e-14	58.2
1269028.YP_007354121.1	K00400	1.2e-13	54.9
1177632.YP_006906759.1	K00400	2.7e-13	53.7
NC_018843.1_122	K00400	2.7e-13	53.7
1094892.YP_004894252.1	K00400	3.8e-13	53.2
1220717.YP_009352420.1	K00400	1e-12	51.7
NC_034248.1_161	K00400	1.1e-12	51.7
66797.NP_046572.1	K00400	1e-11	48.5
NC_001884.1_22	K00400	1e-11	48.5
212035.YP_003987262.1	K00400	2.6e-10	43.8
10280.NP_044017.2	K00432	6.4e-49	169.9
44088.NP_955110.1	K00432	6e-48	166.7
10261.NP_039027.1	K00432	7.6e-46	159.9
336486.YP_009177060.1	K00432	6.3e-34	121.2
1327947.YP_008060218.1	K00433	3.3e-38	136
NC_021338.1_57	K00433	3.4e-38	136
1555201.YP_009203333.1	K00433	1.1e-36	131
NC_028852.1_58	K00433	1.2e-36	130.9
1821723.YP_009303999.1	K00433	1.4e-36	130.7
NC_031263.1_61	K00433	1.5e-36	130.6
NC_029043.2_59	K00433	2.8e-36	129.7
1555235.YP_009221073.1	K00433	2.8e-36	129.7
1560285.YP_009205436.1	K00433	4.5e-36	129
NC_028877.1_57	K00433	4.5e-36	129
NC_023597.1_63	K00433	8.3e-36	128.1
1245814.YP_007677474.1	K00433	1.1e-35	127.7
1437839.YP_009004513.1	K00433	1.3e-35	127.5
NC_023553.1_59	K00433	1.4e-35	127.4
1486426.YP_009032549.1	K00433	7.3e-34	121.8
NC_024148.1_56	K00433	7.4e-34	121.7
NC_042340.1_53	K00433	1.4e-33	120.9
NC_031256.1_61	K00433	2.3e-33	120.1
1076630.YP_008430809.1	K00433	3.5e-33	119.5
1815972.YP_009304617.1	K00433	7.6e-33	118.4
NC_031277.1_55	K00433	8.1e-33	118.3
1458846.YP_009010038.1	K00433	8.6e-33	118.2
NC_023609.1_54	K00433	8.8e-33	118.2
1458717.YP_009009897.1	K00433	1.1e-32	118
NC_023607.1_61	K00433	1.1e-32	118
1071503.YP_009017193.1	K00433	1.3e-32	117.7
NC_023731.1_57	K00433	1.3e-32	117.7
1589274.YP_009209099.1	K00433	1.9e-32	117.1
NC_028914.1_55	K00433	2e-32	117.1
NC_042311.1_58	K00433	1.4e-31	114.3
1327776.YP_008051827.1	K00433	2.4e-31	113.5
NC_026591.1_53	K00433	4.5e-31	112.6
1327772.YP_008126302.1	K00433	6.5e-31	112.1
[truncated: 139,199 more rows]
