# Supplementary material for: VIBRANT: automated recovery, annotation and curation of microbial viruses, and evaluation of viral community function from genomic sequences
Source: Microbiome. 2020 Jun 10;8:90. doi: 10.1186/s40168-020-00867-0 (PMC7288430; doi:10.1186/s40168-020-00867-0)
Supplement: Supplementary file 7 — Additional File 6: Table S6. Unparsed HMM table output from Pfam annotations used to generate Pfam v-scores. [file 40168_2020_867_MOESM6_ESM.xlsx]

## Sheet: Sheet1
Supplementary Table 6. Unparsed HMM table output from Pfam annotations used to generate Pfam v-scores.
sequence	Pfam	evalue	score
1903266.YP_009328950.1	PF00389.30	4.8e-31	111.4
10506.NP_048401.1	PF00389.30	1.1e-30	110.2
1917232.YP_009325533.1	PF00389.30	1.7e-28	103.2
322019.YP_001426776.1	PF00389.30	1e-23	87.7
10506.NP_048401.1	PF02826.19	4e-55	190.2
1917232.YP_009325533.1	PF02826.19	1e-54	188.9
322019.YP_001426776.1	PF02826.19	4.4e-52	180.3
1903266.YP_009328950.1	PF02826.19	1.6e-47	165.4
2107707.YP_009481382.1	PF02826.19	2.2e-12	51
1349410.YP_008438720.1	PF02826.19	5.9e-11	46.3
2107709.YP_009483769.1	PF02826.19	3.8e-10	43.7
1349409.YP_008318821.1	PF02826.19	5.2e-10	43.2
1567487.YP_009276857.1	PF05635.11	9.2e-13	52.6
NC_030945.1_51	PF05635.11	9.5e-13	52.6
631719.YP_009167726.1	PF05635.11	5.9e-09	40.4
NC_027981.1_18	PF05635.11	9e-09	39.8
262968.YP_164134.1	PF08793.10	1.2e-125	413.5
100220.YP_009506679.1	PF08793.10	2e-75	252.8
540070.YP_009508718.1	PF08793.10	3.8e-75	251.9
100217.YP_009182088.1	PF08793.10	6.2e-75	251.3
638660.YP_009259382.1	PF08793.10	5.5e-73	245
1887314.YP_009272800.1	PF08793.10	2.7e-72	242.8
84739.YP_006347710.1	PF08793.10	3.3e-70	236.1
113370.YP_762403.1	PF08793.10	1.1e-53	183.2
180170.NP_612277.1	PF08793.10	1.2e-53	183.2
265294.YP_003855.1	PF08793.10	4.4e-45	155.7
260797.YP_001110913.1	PF08793.10	2.3e-40	140.7
1697349.YP_009163776.1	PF08793.10	2.2e-37	131.1
328615.YP_803364.1	PF08793.10	1.7e-31	112.3
1697349.YP_009163775.1	PF08793.10	1.1e-24	90.5
158683.YP_009220658.1	PF08793.10	5.5e-19	72.2
176652.NP_149841.1	PF08793.10	5.2e-15	59.5
1917232.YP_009325871.1	PF08793.10	8e-15	58.9
10506.NP_049032.2	PF08793.10	1.3e-14	58.3
180170.NP_612276.1	PF08793.10	4.4e-14	56.6
380598.YP_001498879.1	PF08793.10	6e-14	56.1
176652.NP_149695.1	PF08793.10	1.1e-13	55.2
72201.YP_009046631.1	PF08793.10	5.1e-13	53.2
176652.NP_149843.1	PF08793.10	1.2e-12	51.9
345201.YP_654582.1	PF08793.10	1.3e-12	51.8
72201.YP_009046752.1	PF08793.10	2.8e-12	50.8
1301279.YP_008357436.1	PF08793.10	3.5e-12	50.5
1465751.YP_009021194.1	PF08793.10	3.7e-12	50.4
36363.NP_078687.1	PF08793.10	7.7e-12	49.4
345198.YP_009010905.1	PF08793.10	1.4e-11	48.5
72201.YP_009046743.1	PF08793.10	1.5e-11	48.5
1301280.YP_009010680.1	PF08793.10	1.6e-11	48.3
68347.YP_004732869.1	PF08793.10	1.1e-10	45.6
1898060.YP_009342230.1	PF08793.10	1.8e-10	45
1301279.YP_008357381.1	PF08793.10	5.2e-10	43.5
68347.YP_004732806.1	PF08793.10	8.2e-10	42.9
1301280.YP_009010621.1	PF08793.10	9.1e-10	42.7
256729.YP_073689.1	PF08793.10	1.6e-09	42
36363.NP_078619.1	PF08793.10	3.1e-09	41
256729.YP_073704.1	PF08793.10	4.1e-09	40.7
36363.NP_078744.1	PF08793.10	2.3e-08	38.3
1898060.YP_009342220.1	PF08793.10	4.9e-08	37.2
1898060.YP_009342127.1	PF08793.10	1.6e-07	35.6
256729.YP_073522.1	PF08793.10	3e-07	34.7
693272.YP_003969729.1	PF08793.10	1.6e-06	32.4
999883.YP_004347234.1	PF08975.10	4.2e-07	34.2
1955558.YP_009345338.1	PF08975.10	6.3e-07	33.6
1813599.YP_009238818.1	PF08975.10	2.8e-06	31.5
1465751.YP_009021100.1	PF08975.10	3.4e-06	31.2
1421067.YP_009506944.1	PF08975.10	4.4e-06	30.9
1720526.YP_009310289.1	PF08975.10	5.7e-06	30.5
176652.NP_149590.1	PF08975.10	7.7e-06	30.1
2107708.YP_009482544.1	PF03171.20	4.7e-08	37.7
2107707.YP_009481557.1	PF03171.20	4.9e-08	37.6
1349409.YP_008318546.1	PF03171.20	5.6e-08	37.4
1663210.YP_009172879.1	PF03171.20	1.6e-07	36
696472.YP_004063539.1	PF03171.20	1.9e-07	35.7
1663209.YP_009173122.1	PF03171.20	2.2e-07	35.5
2107709.YP_009483522.1	PF13532.6	5.6e-33	119.1
2107708.YP_009482261.1	PF13532.6	2.3e-32	117.1
2107707.YP_009481338.1	PF13532.6	9.5e-32	115.1
1349410.YP_008438069.1	PF13532.6	4.2e-31	112.9
1349409.YP_008319604.1	PF13532.6	2.5e-30	110.4
1955558.YP_009345339.1	PF13532.6	3.7e-26	96.8
1932881.YP_009361448.1	PF13532.6	1.5e-25	94.9
999883.YP_004347233.1	PF13532.6	4.2e-25	93.4
1720526.YP_009310288.1	PF13532.6	4.8e-25	93.2
1826170.YP_009255041.1	PF13532.6	8.7e-25	92.3
1560514.YP_009094730.1	PF13532.6	3.3e-24	90.5
1813599.YP_009238817.1	PF13532.6	5.8e-24	89.7
1357714.YP_009098995.1	PF13532.6	2.3e-23	87.7
NC_025422.1_228	PF13532.6	2.4e-23	87.6
2023057.YP_009448343.1	PF13532.6	3.2e-23	87.2
181082.YP_294106.1	PF13532.6	4.8e-22	83.4
1391455.YP_009220260.1	PF13532.6	6.8e-22	82.9
NC_029032.1_23	PF13532.6	6.8e-22	82.9
1391456.YP_009217048.1	PF13532.6	4.9e-21	80.1
NC_028998.1_21	PF13532.6	4.9e-21	80.1
1211640.YP_006988463.1	PF13532.6	1.1e-20	79
NC_019406.1_223	PF13532.6	1.1e-20	79
2023057.YP_009448502.1	PF13532.6	3.9e-20	77.1
212035.YP_003987439.1	PF13532.6	2.2e-18	71.4
1903266.YP_009329046.1	PF13532.6	9.1e-18	69.4
1269028.YP_007354716.1	PF13532.6	1.2e-17	69
1094892.YP_004895024.1	PF13532.6	1.5e-17	68.7
455364.YP_009173278.1	PF13532.6	3.9e-17	67.4
212035.YP_003986910.1	PF13532.6	2e-15	61.8
1269028.YP_007354717.1	PF13532.6	4.2e-15	60.7
693272.YP_003969683.1	PF13532.6	5.9e-15	60.2
1923757.YP_009345005.1	PF13532.6	3.2e-14	57.9
1450746.YP_009001063.1	PF13532.6	5.5e-14	57.1
1094892.YP_004894538.1	PF13532.6	8.2e-14	56.5
1094892.YP_004894893.1	PF13532.6	1.3e-13	55.9
365150.YP_001718499.1	PF13532.6	3e-13	54.7
2023057.YP_009448913.1	PF13532.6	3.5e-13	54.4
35288.NP_619662.1	PF13532.6	4.3e-13	54.2
1269028.YP_007354385.1	PF13532.6	6.7e-13	53.5
1221437.YP_006590065.1	PF13532.6	4.3e-12	50.9
1214459.YP_009124988.1	PF13532.6	2.5e-11	48.4
2016035.YP_009389468.1	PF13532.6	1.6e-10	45.8
1667230.YP_009505632.1	PF13532.6	7.1e-10	43.7
1425363.YP_009103999.1	PF13532.6	9.4e-10	43.3
1923259.YP_009337095.1	PF13532.6	1.1e-09	43.1
351428.YP_009215374.1	PF13532.6	2.3e-09	42
1269028.YP_007354068.1	PF13532.6	3.5e-09	41.4
1112770.YP_004935358.1	PF13532.6	3.7e-09	41.3
392174.YP_667844.1	PF13532.6	8.5e-09	40.2
367301.YP_654561.1	PF13532.6	1.6e-08	39.3
351426.YP_009204561.1	PF13532.6	2.3e-08	38.7
112227.NP_148778.1	PF13532.6	2.7e-08	38.5
1343920.YP_008997790.1	PF13532.6	5e-08	37.6
129143.NP_059937.1	PF13532.6	5.6e-08	37.5
104664.NP_203553.1	PF13532.6	1.1e-07	36.6
1985968.YP_009362668.1	PF13532.6	1.5e-07	36.1
1853762.YP_009275350.1	PF13532.6	1.6e-07	36
131226.NP_062428.1	PF13532.6	1.9e-07	35.7
1972716.YP_009352883.1	PF13532.6	2e-07	35.7
1770618.YP_009229912.1	PF13532.6	2.1e-07	35.6
31770.NP_620648.1	PF13532.6	2.4e-07	35.4
2016034.YP_009389463.1	PF13532.6	2.5e-07	35.3
1923155.YP_009337174.1	PF13532.6	3.8e-07	34.8
1421067.YP_009506942.1	PF13532.6	4.5e-07	34.5
183585.YP_002308565.1	PF13532.6	6.1e-07	34.1
351427.YP_009094347.1	PF13532.6	6.6e-07	34
1424279.YP_009046478.1	PF13532.6	7.6e-07	33.8
1176736.YP_009046882.1	PF13532.6	1.4e-06	33
12166.NP_958171.1	PF13532.6	1.9e-06	32.5
142843.YP_001798592.1	PF13532.6	2.1e-06	32.3
12177.NP_077079.1	PF13532.6	3e-06	31.9
1425362.YP_009103996.1	PF13532.6	4.3e-06	31.3
263004.YP_164258.1	PF13532.6	5e-06	31.1
255255.YP_009505626.1	PF13532.6	5.6e-06	31
323118.YP_851199.1	PF13532.6	7.7e-06	30.5
1421067.YP_009506943.1	PF13532.6	8.4e-06	30.4
85454.YP_459944.1	PF13532.6	9.7e-06	30.2
1586713.YP_009174692.1	PF13640.6	8.4e-19	72.5
696472.YP_004063539.1	PF13640.6	1.3e-18	71.8
268747.YP_214676.1	PF13640.6	8.4e-18	69.3
NC_006884.2_129	PF13640.6	8.6e-18	69.2
929832.YP_007675056.1	PF13640.6	1.1e-17	68.8
NC_020855.1_20	PF13640.6	1.2e-17	68.8
1340810.YP_009008176.1	PF13640.6	1.4e-17	68.6
NC_023587.1_41	PF13640.6	1.6e-17	68.4
1815521.YP_009325176.1	PF13640.6	3.1e-17	67.5
NC_031944.1_172	PF13640.6	3.1e-17	67.4
1883365.YP_009320938.1	PF13640.6	3.2e-17	67.4
NC_031903.1_24	PF13640.6	3.3e-17	67.4
1493511.YP_009134230.1	PF13640.6	3.5e-17	67.3
880159.YP_004061536.1	PF13640.6	3.5e-17	67.3
NC_026927.1_19	PF13640.6	3.5e-17	67.3
445688.YP_004324864.1	PF13640.6	3.5e-17	67.3
NC_015290.1_31	PF13640.6	3.6e-17	67.2
1663210.YP_009172879.1	PF13640.6	4e-17	67.1
1586713.YP_009174691.1	PF13640.6	4.4e-17	67
1663209.YP_009173122.1	PF13640.6	6.7e-17	66.4
444862.YP_004323177.1	PF13640.6	9e-17	66
NC_015283.1_43	PF13640.6	9.1e-17	65.9
536453.YP_008129959.1	PF13640.6	9.4e-17	65.9
NC_021559.1_31	PF13640.6	1.1e-16	65.7
536474.YP_007877817.1	PF13640.6	1.3e-16	65.4
444860.YP_004322191.1	PF13640.6	1.4e-16	65.3
NC_021072.1_52	PF13640.6	1.4e-16	65.3
NC_015279.1_28	PF13640.6	1.4e-16	65.3
1917232.YP_009325551.1	PF13640.6	1.9e-16	64.9
1883368.YP_009322951.1	PF13640.6	2.2e-16	64.7
NC_031927.1_18	PF13640.6	2.2e-16	64.7
444862.YP_004323275.1	PF13640.6	2.4e-16	64.6
445685.YP_004324645.1	PF13640.6	2.4e-16	64.6
NC_015283.1_137	PF13640.6	2.4e-16	64.6
NC_015289.1_36	PF13640.6	2.5e-16	64.6
1269028.YP_007354587.1	PF13640.6	3.4e-16	64.1
754038.YP_008125570.1	PF13640.6	3.9e-16	63.9
NC_021530.1_34	PF13640.6	4e-16	63.9
268746.YP_214263.1	PF13640.6	5.6e-16	63.4
NC_006883.2_27	PF13640.6	5.7e-16	63.4
693272.YP_003969982.1	PF13640.6	8.1e-16	62.9
NC_023584.1_26	PF13640.6	8.4e-16	62.9
1493511.YP_009134421.1	PF13640.6	8.9e-16	62.8
NC_026927.1_189	PF13640.6	9e-16	62.8
1340812.YP_009007883.1	PF13640.6	9.1e-16	62.7
10506.NP_048433.1	PF13640.6	1e-15	62.6
1586714.YP_009174470.1	PF13640.6	1e-15	62.6
NC_015282.1_129	PF13640.6	1.1e-15	62.4
687803.YP_009302215.1	PF13640.6	1.1e-15	62.4
NC_031242.1_110	PF13640.6	1.2e-15	62.4
444878.YP_004323738.1	PF13640.6	1.2e-15	62.3
NC_015285.1_111	PF13640.6	1.2e-15	62.3
444859.YP_004323034.1	PF13640.6	1.3e-15	62.3
444859.YP_004322943.1	PF13640.6	1.4e-15	62.2
NC_015282.1_45	PF13640.6	1.4e-15	62.1
2079134.YP_009465820.1	PF13640.6	1.5e-15	62.1
NC_021072.1_165	PF13640.6	1.5e-15	62
536474.YP_007877932.1	PF13640.6	1.7e-15	61.9
754037.YP_007672945.1	PF13640.6	1.8e-15	61.8
NC_020837.1_32	PF13640.6	1.8e-15	61.8
1586713.YP_009174846.1	PF13640.6	1.9e-15	61.7
1474867.YP_009052377.1	PF13640.6	2.4e-15	61.4
1094892.YP_004894760.1	PF13640.6	3e-15	61.1
322019.YP_001427231.1	PF13640.6	3.3e-15	61
380598.YP_001498200.1	PF13640.6	3.5e-15	60.9
NC_015288.1_58	PF13640.6	3.8e-15	60.7
444861.YP_004324443.1	PF13640.6	4e-15	60.7
NC_015286.1_118	PF13640.6	5e-15	60.4
445684.YP_004323961.1	PF13640.6	5.5e-15	60.2
869724.YP_007518206.1	PF13640.6	5.7e-15	60.2
NC_020486.1_107	PF13640.6	5.8e-15	60.2
1278479.YP_009301583.1	PF13640.6	5.9e-15	60.1
NC_031235.1_68	PF13640.6	6e-15	60.1
754038.YP_008125648.1	PF13640.6	6e-15	60.1
445685.YP_004324738.1	PF13640.6	6.6e-15	60
NC_015289.1_117	PF13640.6	6.8e-15	60
NC_021530.1_108	PF13640.6	7e-15	59.9
880161.YP_004062004.1	PF13640.6	7.7e-15	59.8
555387.YP_003097374.1	PF13640.6	8.2e-15	59.7
NC_013085.1_137	PF13640.6	8.3e-15	59.7
687803.YP_009302127.1	PF13640.6	9.1e-15	59.5
NC_031242.1_39	PF13640.6	9.2e-15	59.5
NC_023584.1_117	PF13640.6	9.4e-15	59.5
754039.YP_008126431.1	PF13640.6	9.4e-15	59.5
NC_021536.1_102	PF13640.6	9.5e-15	59.5
1883365.YP_009321027.1	PF13640.6	1e-14	59.4
1340812.YP_009007980.1	PF13640.6	1e-14	59.4
1493508.YP_009140688.1	PF13640.6	1.1e-14	59.3
NC_027130.1_116	PF13640.6	1.1e-14	59.3
NC_031903.1_106	PF13640.6	1.1e-14	59.2
238854.YP_195094.1	PF13640.6	1.2e-14	59.1
1079998.YP_007001840.1	PF13640.6	1.2e-14	59.1
NC_006820.1_55	PF13640.6	1.2e-14	59.1
NC_019444.1_110	PF13640.6	1.2e-14	59.1
212035.YP_003987108.1	PF13640.6	1.3e-14	59
1586714.YP_009174468.1	PF13640.6	1.4e-14	58.9
NC_015281.1_119	PF13640.6	1.6e-14	58.8
445683.YP_004322795.1	PF13640.6	1.7e-14	58.7
869662.YP_007675591.1	PF13640.6	1.7e-14	58.7
NC_020859.1_124	PF13640.6	1.7e-14	58.6
1663208.YP_009172716.1	PF13640.6	3.6e-14	57.6
489089.YP_001648203.1	PF13640.6	3.6e-14	57.6
1663209.YP_009173219.1	PF13640.6	4.1e-14	57.5
1079998.YP_007001763.1	PF13640.6	4.9e-14	57.2
NC_019444.1_37	PF13640.6	5e-14	57.2
1883368.YP_009323126.1	PF13640.6	5.8e-14	57
NC_031927.1_186	PF13640.6	5.9e-14	56.9
1493508.YP_009140608.1	PF13640.6	6.1e-14	56.9
NC_027130.1_40	PF13640.6	6.2e-14	56.9
NC_015290.1_118	PF13640.6	7.1e-14	56.7
445688.YP_004324961.1	PF13640.6	7.9e-14	56.5
238854.YP_195260.2	PF13640.6	8.2e-14	56.5
NC_006820.1_209	PF13640.6	8.3e-14	56.5
382359.YP_717810.1	PF13640.6	9.3e-14	56.3
NC_008296.2_120	PF13640.6	9.5e-14	56.3
1493510.YP_009134547.1	PF13640.6	9.5e-14	56.3
NC_026928.1_44	PF13640.6	9.7e-14	56.2
1283076.YP_007517983.1	PF13640.6	1e-13	56.2
NC_020484.1_117	PF13640.6	1e-13	56.2
1663208.YP_009172719.1	PF13640.6	1.2e-13	56
880162.YP_004061843.1	PF13640.6	1.2e-13	55.9
1493512.YP_009133599.1	PF13640.6	2.4e-13	55
444861.YP_004324412.1	PF13640.6	2.5e-13	54.9
NC_015288.1_33	PF13640.6	2.5e-13	54.9
NC_026924.1_38	PF13640.6	2.6e-13	54.9
1493511.YP_009134237.1	PF13640.6	2.8e-13	54.8
NC_026927.1_24	PF13640.6	2.8e-13	54.7
251749.YP_008052736.1	PF13640.6	3.5e-13	54.4
399781.YP_001426050.1	PF13640.6	3.6e-13	54.4
754037.YP_007672981.1	PF13640.6	4.7e-13	54
NC_020837.1_69	PF13640.6	5.4e-13	53.9
1586714.YP_009174672.1	PF13640.6	7e-13	53.5
1663209.YP_009173218.1	PF13640.6	7.5e-13	53.4
1586713.YP_009174702.1	PF13640.6	1.1e-12	52.9
1883369.YP_009322465.1	PF13640.6	1.1e-12	52.9
NC_031922.1_28	PF13640.6	1.1e-12	52.9
696472.YP_004063633.1	PF13640.6	1.3e-12	52.7
1493511.YP_009134388.1	PF13640.6	1.3e-12	52.7
NC_026927.1_157	PF13640.6	1.3e-12	52.6
1663208.YP_009172720.1	PF13640.6	1.3e-12	52.6
NC_015569.1_135	PF13640.6	1.7e-12	52.2
444861.YP_004324410.1	PF13640.6	1.9e-12	52.1
754037.YP_007672989.1	PF13640.6	1.9e-12	52.1
NC_015288.1_31	PF13640.6	1.9e-12	52.1
1026955.YP_004508573.1	PF13640.6	2.4e-12	51.8
NC_020837.1_77	PF13640.6	2.6e-12	51.7
1340812.YP_009007976.1	PF13640.6	3e-12	51.5
NC_023584.1_113	PF13640.6	3e-12	51.5
754037.YP_007672979.1	PF13640.6	3.9e-12	51.1
1278479.YP_009301539.1	PF13640.6	4e-12	51.1
NC_020837.1_67	PF13640.6	4e-12	51.1
NC_031235.1_28	PF13640.6	4e-12	51.1
869662.YP_007675501.1	PF13640.6	6.7e-12	50.4
NC_020859.1_34	PF13640.6	6.8e-12	50.3
1283076.YP_007517938.1	PF13640.6	7.2e-12	50.2
NC_031242.1_148	PF13640.6	7.3e-12	50.2
NC_020484.1_70	PF13640.6	7.3e-12	50.2
687803.YP_009302253.1	PF13640.6	8.6e-12	50
1883366.YP_009321294.1	PF13640.6	1.1e-11	49.7
NC_031906.1_31	PF13640.6	1.1e-11	49.7
1493512.YP_009133584.1	PF13640.6	1.4e-11	49.3
NC_026924.1_23	PF13640.6	1.5e-11	49.3
NC_021536.1_98	PF13640.6	1.5e-11	49.2
754039.YP_008126427.1	PF13640.6	1.6e-11	49.2
268746.YP_214476.1	PF13640.6	2e-11	48.8
NC_006883.2_244	PF13640.6	2.1e-11	48.8
1278479.YP_009301541.1	PF13640.6	2.6e-11	48.5
NC_031235.1_30	PF13640.6	2.6e-11	48.4
444861.YP_004324576.1	PF13640.6	2.9e-11	48.3
NC_015288.1_174	PF13640.6	2.9e-11	48.3
1340810.YP_009008166.1	PF13640.6	3e-11	48.3
NC_023587.1_32	PF13640.6	3e-11	48.3
238854.YP_195262.1	PF13640.6	3.5e-11	48
NC_006820.1_211	PF13640.6	3.6e-11	48
1493508.YP_009140718.1	PF13640.6	4.4e-11	47.7
NC_027130.1_146	PF13640.6	4.5e-11	47.7
869662.YP_007675588.1	PF13640.6	5.5e-11	47.4
NC_020859.1_120	PF13640.6	5.6e-11	47.4
1340810.YP_009008164.1	PF13640.6	5.8e-11	47.3
NC_023587.1_30	PF13640.6	5.9e-11	47.3
1883367.YP_009320469.1	PF13640.6	6e-11	47.3
NC_031900.1_34	PF13640.6	6.1e-11	47.3
1474867.YP_009052114.1	PF13640.6	6.3e-11	47.2
555387.YP_003097441.1	PF13640.6	6.4e-11	47.2
NC_013085.1_207	PF13640.6	6.5e-11	47.2
555387.YP_003097375.1	PF13640.6	6.7e-11	47.1
754064.YP_007674686.1	PF13640.6	6.8e-11	47.1
NC_013085.1_138	PF13640.6	6.8e-11	47.1
268746.YP_214340.1	PF13640.6	7e-11	47.1
NC_006883.2_110	PF13640.6	7.2e-11	47
929832.YP_007675085.1	PF13640.6	7.4e-11	47
NC_020855.1_47	PF13640.6	7.5e-11	47
444878.YP_004323734.1	PF13640.6	7.7e-11	46.9
NC_015285.1_107	PF13640.6	7.8e-11	46.9
536444.YP_007877608.1	PF13640.6	8.6e-11	46.8
1663208.YP_009172717.1	PF13640.6	9e-11	46.7
NC_021071.1_53	PF13640.6	9.4e-11	46.7
268747.YP_214671.1	PF13640.6	1e-10	46.6
NC_006884.2_123	PF13640.6	1e-10	46.5
445686.YP_004324077.1	PF13640.6	1.1e-10	46.5
NC_015287.1_22	PF13640.6	1.1e-10	46.5
1493509.YP_009133507.1	PF13640.6	1.1e-10	46.4
1883369.YP_009322650.1	PF13640.6	1.1e-10	46.4
NC_026923.1_155	PF13640.6	1.1e-10	46.4
NC_031922.1_202	PF13640.6	1.2e-10	46.4
1815521.YP_009325005.1	PF13640.6	1.3e-10	46.2
1883366.YP_009321296.1	PF13640.6	1.3e-10	46.2
NC_031906.1_33	PF13640.6	1.3e-10	46.2
238854.YP_195252.1	PF13640.6	1.4e-10	46.2
NC_015287.1_28	PF13640.6	1.4e-10	46.2
445686.YP_004324084.1	PF13640.6	1.4e-10	46.2
1883369.YP_009322579.1	PF13640.6	1.4e-10	46.1
NC_031922.1_134	PF13640.6	1.4e-10	46.1
693272.YP_003969979.1	PF13640.6	1.5e-10	46
1493511.YP_009134395.1	PF13640.6	1.6e-10	46
NC_026927.1_164	PF13640.6	1.6e-10	45.9
1493513.YP_009140826.1	PF13640.6	1.6e-10	45.9
NC_027132.1_36	PF13640.6	1.6e-10	45.9
1340812.YP_009008014.1	PF13640.6	1.7e-10	45.8
1493509.YP_009133519.1	PF13640.6	1.7e-10	45.8
NC_023584.1_150	PF13640.6	1.8e-10	45.8
NC_026923.1_166	PF13640.6	1.8e-10	45.8
929832.YP_007675238.1	PF13640.6	1.8e-10	45.8
NC_020855.1_196	PF13640.6	1.8e-10	45.7
536453.YP_008129955.1	PF13640.6	1.9e-10	45.7
NC_021559.1_27	PF13640.6	2e-10	45.7
1278479.YP_009301531.1	PF13640.6	2e-10	45.6
NC_006820.1_201	PF13640.6	2.1e-10	45.6
NC_031235.1_20	PF13640.6	2.1e-10	45.6
1493511.YP_009134367.1	PF13640.6	2.5e-10	45.3
NC_026927.1_136	PF13640.6	2.6e-10	45.3
NC_031944.1_16	PF13640.6	2.6e-10	45.3
1663209.YP_009173216.1	PF13640.6	2.9e-10	45.1
1815521.YP_009325125.1	PF13640.6	2.9e-10	45.1
NC_031944.1_125	PF13640.6	2.9e-10	45.1
1815522.YP_009324376.1	PF13640.6	3.1e-10	45
445684.YP_004323957.1	PF13640.6	3.1e-10	45
NC_031935.1_210	PF13640.6	3.1e-10	45
NC_015286.1_114	PF13640.6	3.2e-10	45
536466.YP_007677367.1	PF13640.6	3.3e-10	44.9
NC_020875.1_182	PF13640.6	3.3e-10	44.9
444862.YP_004323183.1	PF13640.6	4.9e-10	44.4
NC_015283.1_49	PF13640.6	5e-10	44.3
1493508.YP_009140593.1	PF13640.6	5.4e-10	44.2
NC_027130.1_26	PF13640.6	5.5e-10	44.2
NC_021530.1_40	PF13640.6	6.9e-10	43.9
754038.YP_008125576.1	PF13640.6	6.9e-10	43.9
1883369.YP_009322464.1	PF13640.6	7.8e-10	43.7
NC_031922.1_27	PF13640.6	7.9e-10	43.7
445684.YP_004323998.1	PF13640.6	8.2e-10	43.7
NC_015286.1_154	PF13640.6	8.3e-10	43.6
1493512.YP_009133710.1	PF13640.6	9.4e-10	43.5
444859.YP_004322942.1	PF13640.6	9.5e-10	43.4
NC_026924.1_142	PF13640.6	9.6e-10	43.4
NC_015282.1_44	PF13640.6	9.7e-10	43.4
382359.YP_717846.1	PF13640.6	9.7e-10	43.4
NC_015290.1_164	PF13640.6	1.1e-09	43.3
NC_008296.2_152	PF13640.6	1.1e-09	43.3
445688.YP_004325008.1	PF13640.6	1.1e-09	43.2
445686.YP_004324185.1	PF13640.6	1.1e-09	43.2
NC_015287.1_120	PF13640.6	1.2e-09	43.2
NC_015287.1_176	PF13640.6	1.3e-09	43
445686.YP_004324301.1	PF13640.6	1.3e-09	43
1493510.YP_009134536.1	PF13640.6	1.4e-09	43
NC_015287.1_231	PF13640.6	1.4e-09	42.9
NC_026928.1_33	PF13640.6	1.4e-09	42.9
536466.YP_007677318.1	PF13640.6	1.5e-09	42.8
NC_020875.1_135	PF13640.6	1.5e-09	42.8
536444.YP_007877729.1	PF13640.6	1.8e-09	42.6
NC_021071.1_176	PF13640.6	1.8e-09	42.6
1493513.YP_009140824.1	PF13640.6	2e-09	42.4
NC_027132.1_34	PF13640.6	2e-09	42.4
445686.YP_004324242.1	PF13640.6	2.1e-09	42.4
1815521.YP_009325148.1	PF13640.6	2.4e-09	42.1
NC_031944.1_148	PF13640.6	2.5e-09	42.1
880162.YP_004061803.1	PF13640.6	2.5e-09	42.1
1493509.YP_009133458.1	PF13640.6	3e-09	41.9
NC_026923.1_108	PF13640.6	3e-09	41.8
1883365.YP_009321068.1	PF13640.6	3.1e-09	41.8
NC_031903.1_145	PF13640.6	3.1e-09	41.8
1493511.YP_009134394.1	PF13640.6	3.2e-09	41.8
754039.YP_008126465.1	PF13640.6	3.3e-09	41.7
NC_021536.1_138	PF13640.6	3.4e-09	41.7
NC_026927.1_163	PF13640.6	3.5e-09	41.7
1079999.YP_007001626.1	PF13640.6	3.6e-09	41.6
NC_019443.1_120	PF13640.6	3.6e-09	41.6
929832.YP_007675055.1	PF13640.6	3.8e-09	41.5
NC_020855.1_19	PF13640.6	3.8e-09	41.5
1586714.YP_009174472.1	PF13640.6	3.9e-09	41.5
1663209.YP_009173173.1	PF13640.6	4.1e-09	41.4
444861.YP_004324402.1	PF13640.6	4.7e-09	41.2
NC_015288.1_23	PF13640.6	4.7e-09	41.2
NC_015289.1_42	PF13640.6	4.8e-09	41.2
445685.YP_004324651.1	PF13640.6	5.2e-09	41.1
1663210.YP_009172938.1	PF13640.6	5.4e-09	41
444862.YP_004323312.1	PF13640.6	6e-09	40.9
NC_015283.1_173	PF13640.6	6.1e-09	40.9
445685.YP_004324624.1	PF13640.6	6.2e-09	40.8
NC_015289.1_16	PF13640.6	6.3e-09	40.8
444859.YP_004322944.1	PF13640.6	6.8e-09	40.7
NC_015282.1_46	PF13640.6	6.9e-09	40.7
NC_020855.1_72	PF13640.6	7.7e-09	40.5
929832.YP_007675111.1	PF13640.6	9.3e-09	40.3
1883367.YP_009320467.1	PF13640.6	1e-08	40.1
NC_031900.1_32	PF13640.6	1.1e-08	40.1
1283076.YP_007517935.1	PF13640.6	1.1e-08	40
NC_020484.1_67	PF13640.6	1.1e-08	40
555387.YP_003097257.1	PF13640.6	1.2e-08	39.9
1340810.YP_009008159.1	PF13640.6	1.3e-08	39.9
NC_023587.1_25	PF13640.6	1.3e-08	39.8
1079998.YP_007001890.1	PF13640.6	1.4e-08	39.7
NC_019444.1_155	PF13640.6	1.5e-08	39.7
869662.YP_007675627.1	PF13640.6	1.7e-08	39.5
NC_020859.1_163	PF13640.6	1.7e-08	39.4
536466.YP_007677346.1	PF13640.6	1.8e-08	39.4
NC_020875.1_163	PF13640.6	1.8e-08	39.4
555387.YP_003097444.1	PF13640.6	1.8e-08	39.4
NC_013085.1_210	PF13640.6	1.8e-08	39.3
687803.YP_009302110.1	PF13640.6	2e-08	39.2
444862.YP_004323156.1	PF13640.6	2e-08	39.2
NC_031242.1_22	PF13640.6	2e-08	39.2
NC_015283.1_24	PF13640.6	2e-08	39.2
536474.YP_007877892.1	PF13640.6	2.1e-08	39.1
NC_021072.1_125	PF13640.6	2.1e-08	39.1
1079999.YP_007001671.1	PF13640.6	2.1e-08	39.1
NC_019443.1_166	PF13640.6	2.2e-08	39.1
1079998.YP_007001747.1	PF13640.6	2.6e-08	38.8
NC_019444.1_21	PF13640.6	2.7e-08	38.8
754042.YP_007674640.1	PF13640.6	3.1e-08	38.6
445686.YP_004324177.1	PF13640.6	3.2e-08	38.6
NC_020851.1_293	PF13640.6	3.2e-08	38.6
NC_015287.1_112	PF13640.6	3.3e-08	38.5
687803.YP_009302260.1	PF13640.6	3.3e-08	38.5
NC_013085.1_23	PF13640.6	3.5e-08	38.4
NC_031242.1_155	PF13640.6	3.7e-08	38.4
444859.YP_004322947.1	PF13640.6	4.5e-08	38.1
NC_015282.1_49	PF13640.6	4.6e-08	38.1
1663208.YP_009172665.1	PF13640.6	4.8e-08	38
754038.YP_008125667.1	PF13640.6	5.6e-08	37.8
555387.YP_003097373.1	PF13640.6	5.8e-08	37.7
NC_013085.1_136	PF13640.6	5.9e-08	37.7
NC_021530.1_129	PF13640.6	7.1e-08	37.5
1589733.YP_009188252.1	PF13640.6	7.1e-08	37.5
1493510.YP_009134538.1	PF13640.6	7.1e-08	37.4
NC_028663.1_164	PF13640.6	7.2e-08	37.4
NC_026928.1_35	PF13640.6	7.3e-08	37.4
1883367.YP_009320530.1	PF13640.6	9.1e-08	37.1
NC_031900.1_83	PF13640.6	9.2e-08	37.1
1493509.YP_009133489.1	PF13640.6	9.4e-08	37.1
NC_026923.1_137	PF13640.6	9.5e-08	37
251749.YP_008052417.1	PF13640.6	9.9e-08	37
869724.YP_007518256.1	PF13640.6	1.1e-07	36.9
2023057.YP_009448918.1	PF13640.6	1.1e-07	36.8
1663209.YP_009173180.1	PF13640.6	1.1e-07	36.8
NC_020486.1_154	PF13640.6	1.2e-07	36.7
536466.YP_007677234.1	PF13640.6	1.3e-07	36.6
NC_020875.1_49	PF13640.6	1.3e-07	36.6
444859.YP_004323073.1	PF13640.6	1.3e-07	36.6
NC_015282.1_167	PF13640.6	1.3e-07	36.6
754038.YP_008125684.1	PF13640.6	1.6e-07	36.3
NC_021530.1_146	PF13640.6	1.6e-07	36.3
536474.YP_007877818.1	PF13640.6	1.8e-07	36.1
NC_021072.1_54	PF13640.6	1.9e-07	36.1
880161.YP_004062099.1	PF13640.6	2.3e-07	35.8
268746.YP_214401.1	PF13640.6	2.5e-07	35.7
NC_006883.2_172	PF13640.6	2.5e-07	35.7
NC_015281.1_158	PF13640.6	2.6e-07	35.6
445683.YP_004322839.1	PF13640.6	2.9e-07	35.5
536444.YP_007877691.1	PF13640.6	3.2e-07	35.4
1493512.YP_009133717.1	PF13640.6	3.4e-07	35.3
445688.YP_004324863.1	PF13640.6	3.4e-07	35.3
NC_026924.1_149	PF13640.6	3.4e-07	35.3
NC_015290.1_30	PF13640.6	3.5e-07	35.2
NC_021071.1_138	PF13640.6	3.5e-07	35.2
445685.YP_004324774.1	PF13640.6	4.1e-07	35
NC_015289.1_153	PF13640.6	4.1e-07	35
444878.YP_004323780.1	PF13640.6	5e-07	34.7
NC_015285.1_150	PF13640.6	5.1e-07	34.7
444862.YP_004323166.1	PF13640.6	5.7e-07	34.5
NC_015283.1_32	PF13640.6	5.8e-07	34.5
687803.YP_009302109.1	PF13640.6	6e-07	34.5
1340810.YP_009008206.1	PF13640.6	6e-07	34.5
NC_031242.1_21	PF13640.6	6.1e-07	34.5
1079998.YP_007001745.1	PF13640.6	6.5e-07	34.4
1815521.YP_009325178.1	PF13640.6	6.6e-07	34.3
NC_023587.1_67	PF13640.6	6.6e-07	34.3
NC_019444.1_19	PF13640.6	6.7e-07	34.3
NC_031944.1_173	PF13640.6	6.7e-07	34.3
1589733.YP_009188129.1	PF13640.6	8e-07	34.1
NC_028663.1_51	PF13640.6	8.1e-07	34.1
696472.YP_004063598.1	PF13640.6	8.2e-07	34
1663208.YP_009172676.1	PF13640.6	8.3e-07	34
687803.YP_009302263.1	PF13640.6	8.6e-07	34
NC_031242.1_158	PF13640.6	8.7e-07	34
1493508.YP_009140725.1	PF13640.6	9.2e-07	33.9
NC_027130.1_153	PF13640.6	9.3e-07	33.9
444861.YP_004324413.1	PF13640.6	9.4e-07	33.8
NC_015288.1_34	PF13640.6	9.6e-07	33.8
1883367.YP_009320517.1	PF13640.6	1.6e-06	33.1
1589733.YP_009188281.1	PF13640.6	1.8e-06	33
NC_028663.1_191	PF13640.6	1.8e-06	33
445685.YP_004324632.1	PF13640.6	1.9e-06	32.9
NC_015289.1_23	PF13640.6	1.9e-06	32.9
1883369.YP_009322457.1	PF13640.6	2.1e-06	32.7
NC_031922.1_20	PF13640.6	2.1e-06	32.7
1474867.YP_009052273.1	PF13640.6	2.2e-06	32.6
NC_031900.1_70	PF13640.6	2.5e-06	32.5
1815521.YP_009325028.1	PF13640.6	2.5e-06	32.5
1283076.YP_007517905.1	PF13640.6	2.5e-06	32.5
NC_031944.1_37	PF13640.6	2.5e-06	32.5
NC_020484.1_38	PF13640.6	2.5e-06	32.5
693582.YP_003345473.1	PF13640.6	3.6e-06	32
1883369.YP_009322458.1	PF13640.6	4.1e-06	31.8
NC_031922.1_21	PF13640.6	4.1e-06	31.8
1815521.YP_009325029.1	PF13640.6	4.2e-06	31.8
1493509.YP_009133436.1	PF13640.6	4.7e-06	31.6
NC_026923.1_86	PF13640.6	4.7e-06	31.6
555387.YP_003097440.1	PF13640.6	5.7e-06	31.3
NC_013085.1_206	PF13640.6	5.8e-06	31.3
445684.YP_004323865.1	PF13640.6	6.3e-06	31.2
NC_015286.1_24	PF13640.6	6.4e-06	31.2
445686.YP_004324074.1	PF13640.6	7.6e-06	30.9
NC_015287.1_19	PF13640.6	7.6e-06	30.9
536474.YP_007877827.1	PF13640.6	9e-06	30.7
268747.YP_214638.1	PF13640.6	9.1e-06	30.7
NC_021072.1_64	PF13640.6	9.1e-06	30.7
268747.YP_214709.1	PF13640.6	9.1e-06	30.7
NC_006884.2_89	PF13640.6	9.2e-06	30.7
NC_021559.1_64	PF13640.6	9.3e-06	30.7
1586713.YP_009174692.1	PF13661.6	3e-08	38.4
444861.YP_004324413.1	PF13661.6	3.9e-06	31.6
NC_015288.1_34	PF13661.6	4e-06	31.6
1589733.YP_009188129.1	PF13661.6	7.2e-06	30.8
NC_028663.1_51	PF13661.6	7.2e-06	30.8
754038.YP_008125570.1	PF13661.6	7.3e-06	30.8
NC_021530.1_34	PF13661.6	7.4e-06	30.7
929832.YP_007675218.1	PF13759.6	1.6e-26	96.9
NC_020855.1_176	PF13759.6	1.6e-26	96.9
754042.YP_007674367.1	PF13759.6	7.7e-26	94.7
NC_020851.1_2	PF13759.6	7.8e-26	94.7
536474.YP_007877803.1	PF13759.6	1e-25	94.3
NC_021072.1_39	PF13759.6	1e-25	94.3
1815521.YP_009325025.1	PF13759.6	1.8e-24	90.3
NC_031944.1_34	PF13759.6	1.8e-24	90.3
445685.YP_004324652.1	PF13759.6	1e-23	87.8
NC_015289.1_43	PF13759.6	1e-23	87.8
444862.YP_004323184.1	PF13759.6	4.5e-23	85.8
NC_015283.1_50	PF13759.6	4.6e-23	85.8
536466.YP_007677394.1	PF13759.6	5.5e-23	85.5
NC_020875.1_208	PF13759.6	5.6e-23	85.5
1493509.YP_009133556.1	PF13759.6	6.8e-23	85.2
NC_026923.1_202	PF13759.6	6.9e-23	85.2
382359.YP_717715.1	PF13759.6	1.7e-22	83.9
NC_008296.2_43	PF13759.6	1.8e-22	83.9
268746.YP_214368.1	PF13759.6	7.4e-22	81.9
NC_006883.2_138	PF13759.6	7.5e-22	81.9
536453.YP_008130101.1	PF13759.6	9.5e-22	81.5
NC_021559.1_180	PF13759.6	9.7e-22	81.5
268746.YP_214551.1	PF13759.6	1.8e-21	80.7
NC_006883.2_315	PF13759.6	1.8e-21	80.6
1283076.YP_007517944.1	PF13759.6	2.4e-21	80.3
NC_020484.1_76	PF13759.6	2.4e-21	80.2
444859.YP_004322924.1	PF13759.6	3.5e-21	79.7
NC_015282.1_26	PF13759.6	3.5e-21	79.7
445683.YP_004322870.1	PF13759.6	3.9e-21	79.6
NC_015281.1_186	PF13759.6	4e-21	79.5
1283076.YP_007517876.1	PF13759.6	6.5e-21	78.8
NC_020484.1_10	PF13759.6	6.6e-21	78.8
445700.YP_004322526.1	PF13759.6	2.3e-20	77.1
NC_015280.1_90	PF13759.6	2.3e-20	77.1
929832.YP_007675211.1	PF13759.6	4.3e-20	76.2
NC_020855.1_169	PF13759.6	4.4e-20	76.2
NC_031235.1_94	PF13759.6	6.4e-20	75.7
1883367.YP_009320495.1	PF13759.6	1.3e-19	74.7
NC_031900.1_56	PF13759.6	1.3e-19	74.7
1883366.YP_009321485.1	PF13759.6	1.5e-19	74.5
NC_031906.1_220	PF13759.6	1.5e-19	74.5
869662.YP_007675653.1	PF13759.6	1.6e-19	74.4
NC_020859.1_190	PF13759.6	1.6e-19	74.4
1278479.YP_009301699.1	PF13759.6	1.8e-19	74.2
NC_031235.1_178	PF13759.6	1.8e-19	74.2
1815522.YP_009324225.1	PF13759.6	1.8e-19	74.2
889956.YP_007673899.1	PF13759.6	1.9e-19	74.2
NC_020845.1_162	PF13759.6	1.9e-19	74.1
754038.YP_008125577.1	PF13759.6	2.8e-19	73.6
NC_021530.1_41	PF13759.6	2.9e-19	73.6
NC_031935.1_60	PF13759.6	3.3e-19	73.4
445700.YP_004322615.1	PF13759.6	4.3e-19	73
NC_015280.1_175	PF13759.6	4.3e-19	73
445683.YP_004322728.1	PF13759.6	8.4e-19	72.1
NC_015281.1_59	PF13759.6	8.5e-19	72.1
444861.YP_004324398.1	PF13759.6	8.5e-19	72.1
NC_015288.1_20	PF13759.6	8.8e-19	72
754037.YP_007673025.1	PF13759.6	1.3e-18	71.5
NC_020837.1_114	PF13759.6	1.3e-18	71.5
445686.YP_004324090.1	PF13759.6	1.7e-18	71.1
NC_015287.1_34	PF13759.6	1.7e-18	71.1
536453.YP_008130018.1	PF13759.6	2.2e-18	70.7
NC_021559.1_89	PF13759.6	2.3e-18	70.7
444861.YP_004324475.1	PF13759.6	3e-18	70.3
NC_015288.1_82	PF13759.6	3e-18	70.3
889956.YP_007673767.1	PF13759.6	4.1e-18	69.9
NC_020845.1_22	PF13759.6	4.1e-18	69.9
445686.YP_004324302.1	PF13759.6	4.2e-18	69.8
NC_015287.1_232	PF13759.6	4.3e-18	69.8
1278479.YP_009301615.1	PF13759.6	5.5e-18	69.5
1493513.YP_009140851.1	PF13759.6	6.5e-18	69.2
NC_027132.1_62	PF13759.6	6.6e-18	69.2
1493512.YP_009133583.1	PF13759.6	7.9e-18	68.9
NC_026924.1_22	PF13759.6	8e-18	68.9
1589733.YP_009188125.1	PF13759.6	1.1e-17	68.5
NC_028663.1_47	PF13759.6	1.1e-17	68.5
445696.YP_004323411.1	PF13759.6	2.1e-17	67.6
NC_015284.1_38	PF13759.6	2.2e-17	67.5
1586714.YP_009174466.1	PF13759.6	2.5e-17	67.3
536466.YP_007677377.1	PF13759.6	6.4e-17	66
NC_020875.1_192	PF13759.6	6.4e-17	66
445683.YP_004322705.1	PF13759.6	2e-16	64.4
NC_015281.1_38	PF13759.6	2e-16	64.4
687803.YP_009302108.1	PF13759.6	4.5e-16	63.3
NC_031242.1_20	PF13759.6	4.6e-16	63.3
1883369.YP_009322477.1	PF13759.6	5.8e-16	63
444862.YP_004323182.1	PF13759.6	5.9e-16	62.9
869724.YP_007518127.1	PF13759.6	5.9e-16	62.9
NC_031922.1_39	PF13759.6	5.9e-16	62.9
NC_015283.1_48	PF13759.6	6e-16	62.9
NC_020486.1_31	PF13759.6	6e-16	62.9
1589733.YP_009188231.1	PF13759.6	6.3e-16	62.8
NC_028663.1_145	PF13759.6	6.4e-16	62.8
889956.YP_007673822.1	PF13759.6	6.5e-16	62.8
NC_020845.1_81	PF13759.6	6.6e-16	62.8
268746.YP_214337.1	PF13759.6	8.1e-16	62.5
NC_006883.2_106	PF13759.6	8.2e-16	62.5
268746.YP_214387.1	PF13759.6	1.3e-15	61.9
NC_006883.2_157	PF13759.6	1.3e-15	61.8
268746.YP_214493.1	PF13759.6	1.8e-15	61.4
NC_006883.2_262	PF13759.6	1.9e-15	61.3
445685.YP_004324650.1	PF13759.6	3e-15	60.7
NC_015289.1_41	PF13759.6	3.1e-15	60.6
NC_021530.1_39	PF13759.6	3.2e-15	60.6
1278479.YP_009301545.1	PF13759.6	3.3e-15	60.5
NC_031235.1_34	PF13759.6	3.3e-15	60.5
754038.YP_008125575.1	PF13759.6	3.4e-15	60.5
268746.YP_214234.1	PF13759.6	6.7e-15	59.6
NC_006883.2_327	PF13759.6	6.7e-15	59.6
687803.YP_009302126.1	PF13759.6	6.8e-15	59.5
NC_031242.1_38	PF13759.6	6.9e-15	59.5
1815522.YP_009324351.1	PF13759.6	7e-15	59.5
NC_031935.1_185	PF13759.6	7.1e-15	59.5
1493512.YP_009133598.1	PF13759.6	7.6e-15	59.4
NC_026924.1_37	PF13759.6	7.7e-15	59.4
445683.YP_004322881.1	PF13759.6	1.5e-14	58.4
NC_015281.1_198	PF13759.6	1.5e-14	58.4
536466.YP_007677235.1	PF13759.6	1.7e-14	58.2
NC_020875.1_50	PF13759.6	1.7e-14	58.2
1815521.YP_009325040.1	PF13759.6	2.6e-14	57.7
NC_031944.1_49	PF13759.6	2.6e-14	57.7
1663208.YP_009172538.1	PF13759.6	2.9e-14	57.5
755272.YP_007676217.1	PF13759.6	3.2e-14	57.4
1283076.YP_007517968.1	PF13759.6	3.2e-14	57.4
NC_020484.1_100	PF13759.6	3.3e-14	57.3
555387.YP_003097376.1	PF13759.6	4.6e-14	56.9
NC_013085.1_139	PF13759.6	4.7e-14	56.8
1283076.YP_007517870.1	PF13759.6	4.7e-14	56.8
NC_020484.1_4	PF13759.6	4.8e-14	56.8
1340810.YP_009008158.1	PF13759.6	4.8e-14	56.8
1883365.YP_009320929.1	PF13759.6	4.8e-14	56.8
NC_023587.1_24	PF13759.6	4.9e-14	56.8
NC_031903.1_15	PF13759.6	4.9e-14	56.8
1283076.YP_007517978.1	PF13759.6	5.1e-14	56.7
NC_020484.1_112	PF13759.6	5.2e-14	56.7
1079998.YP_007001740.1	PF13759.6	8.9e-14	55.9
NC_019444.1_14	PF13759.6	9.1e-14	55.9
1815521.YP_009325047.1	PF13759.6	1.1e-13	55.7
268746.YP_214380.1	PF13759.6	1.1e-13	55.6
NC_006883.2_150	PF13759.6	1.2e-13	55.6
1589733.YP_009188128.1	PF13759.6	1.4e-13	55.3
NC_028663.1_50	PF13759.6	1.4e-13	55.3
NC_031944.1_54	PF13759.6	1.5e-13	55.2
1493509.YP_009133541.1	PF13759.6	1.6e-13	55.2
NC_026923.1_187	PF13759.6	1.6e-13	55.1
444859.YP_004322925.1	PF13759.6	1.7e-13	55.1
NC_015282.1_27	PF13759.6	1.7e-13	55
NC_020845.1_194	PF13759.6	1.7e-13	55
1883369.YP_009322644.1	PF13759.6	1.9e-13	54.9
NC_031922.1_196	PF13759.6	2e-13	54.8
1883369.YP_009322645.1	PF13759.6	2e-13	54.8
NC_031922.1_197	PF13759.6	2.1e-13	54.8
445686.YP_004324092.1	PF13759.6	2.3e-13	54.6
NC_015287.1_36	PF13759.6	2.3e-13	54.6
929832.YP_007675206.1	PF13759.6	3e-13	54.3
929832.YP_007675217.1	PF13759.6	3e-13	54.3
445683.YP_004322706.1	PF13759.6	3e-13	54.3
NC_020855.1_164	PF13759.6	3e-13	54.3
NC_020855.1_175	PF13759.6	3e-13	54.2
NC_015281.1_39	PF13759.6	3e-13	54.2
268747.YP_214737.1	PF13759.6	3.1e-13	54.2
NC_006884.2_196	PF13759.6	3.2e-13	54.2
536453.YP_008130030.1	PF13759.6	3.2e-13	54.2
NC_021559.1_101	PF13759.6	3.3e-13	54.1
445700.YP_004322584.1	PF13759.6	4.1e-13	53.8
555387.YP_003097438.1	PF13759.6	4.6e-13	53.7
NC_013085.1_204	PF13759.6	4.7e-13	53.6
238854.YP_195266.1	PF13759.6	4.9e-13	53.6
NC_006820.1_215	PF13759.6	5e-13	53.5
1493509.YP_009133400.1	PF13759.6	5e-13	53.5
NC_026923.1_51	PF13759.6	5.1e-13	53.5
536453.YP_008130097.1	PF13759.6	7e-13	53.1
NC_021559.1_176	PF13759.6	7.1e-13	53
1883368.YP_009323090.1	PF13759.6	7.3e-13	53
NC_031927.1_150	PF13759.6	7.4e-13	53
754039.YP_008126513.1	PF13759.6	8.3e-13	52.8
NC_021536.1_181	PF13759.6	8.5e-13	52.8
268746.YP_214545.1	PF13759.6	9.4e-13	52.7
NC_006883.2_309	PF13759.6	9.7e-13	52.6
445688.YP_004324858.1	PF13759.6	9.7e-13	52.6
NC_015290.1_26	PF13759.6	9.9e-13	52.6
444859.YP_004323078.1	PF13759.6	1e-12	52.5
NC_015282.1_173	PF13759.6	1.1e-12	52.5
NC_028955.1_152	PF13759.6	1.3e-12	52.2
929832.YP_007675046.1	PF13759.6	1.3e-12	52.2
NC_020855.1_9	PF13759.6	1.3e-12	52.2
1542477.YP_009213663.1	PF13759.6	1.4e-12	52.1
929832.YP_007675202.1	PF13759.6	2e-12	51.6
1883367.YP_009320502.1	PF13759.6	2e-12	51.6
NC_020855.1_160	PF13759.6	2e-12	51.6
NC_031900.1_61	PF13759.6	2e-12	51.6
445696.YP_004323529.1	PF13759.6	2.7e-12	51.2
NC_015284.1_148	PF13759.6	2.7e-12	51.2
1883367.YP_009320531.1	PF13759.6	2.8e-12	51.1
NC_031900.1_84	PF13759.6	2.9e-12	51.1
687803.YP_009302186.1	PF13759.6	3.4e-12	50.9
NC_031242.1_87	PF13759.6	3.4e-12	50.9
1663208.YP_009172727.1	PF13759.6	3.7e-12	50.8
1663208.YP_009172537.1	PF13759.6	3.9e-12	50.7
1340812.YP_009007877.1	PF13759.6	4.1e-12	50.6
NC_023584.1_20	PF13759.6	4.2e-12	50.6
1283076.YP_007517902.1	PF13759.6	4.5e-12	50.5
NC_020484.1_35	PF13759.6	4.6e-12	50.5
1815521.YP_009325026.1	PF13759.6	4.9e-12	50.3
536466.YP_007677399.1	PF13759.6	5.6e-12	50.2
NC_020875.1_213	PF13759.6	5.7e-12	50.2
869662.YP_007675656.1	PF13759.6	5.9e-12	50.1
NC_020859.1_193	PF13759.6	6e-12	50.1
1589733.YP_009188232.1	PF13759.6	6.6e-12	49.9
NC_028663.1_146	PF13759.6	6.7e-12	49.9
NC_031944.1_35	PF13759.6	7.1e-12	49.8
929832.YP_007675105.1	PF13759.6	7.4e-12	49.8
444861.YP_004324574.1	PF13759.6	7.5e-12	49.8
NC_020855.1_66	PF13759.6	7.5e-12	49.8
NC_015288.1_172	PF13759.6	7.6e-12	49.7
1079998.YP_007001746.1	PF13759.6	7.8e-12	49.7
NC_019444.1_20	PF13759.6	7.9e-12	49.7
555387.YP_003097369.1	PF13759.6	9.4e-12	49.4
NC_013085.1_132	PF13759.6	9.6e-12	49.4
929832.YP_007675175.1	PF13759.6	9.6e-12	49.4
NC_020855.1_134	PF13759.6	9.7e-12	49.4
1883367.YP_009320539.1	PF13759.6	1.1e-11	49.2
445684.YP_004324031.1	PF13759.6	1.1e-11	49.2
NC_015286.1_188	PF13759.6	1.1e-11	49.2
NC_031900.1_92	PF13759.6	1.1e-11	49.2
1815521.YP_009325130.1	PF13759.6	1.1e-11	49.2
NC_031944.1_130	PF13759.6	1.1e-11	49.2
929832.YP_007675057.1	PF13759.6	1.5e-11	48.8
444878.YP_004323814.1	PF13759.6	1.7e-11	48.7
NC_020855.1_21	PF13759.6	1.7e-11	48.6
NC_015285.1_178	PF13759.6	1.7e-11	48.6
1589733.YP_009188077.1	PF13759.6	1.9e-11	48.5
NC_028663.1_2	PF13759.6	1.9e-11	48.5
445684.YP_004323887.1	PF13759.6	1.9e-11	48.5
NC_015286.1_46	PF13759.6	1.9e-11	48.4
1883369.YP_009322472.1	PF13759.6	2.1e-11	48.4
NC_031922.1_34	PF13759.6	2.1e-11	48.3
268747.YP_214603.1	PF13759.6	2.3e-11	48.2
NC_006884.2_46	PF13759.6	2.4e-11	48.2
268746.YP_214450.1	PF13759.6	2.8e-11	47.9
NC_006883.2_221	PF13759.6	2.8e-11	47.9
1493509.YP_009133561.1	PF13759.6	3e-11	47.9
NC_026923.1_207	PF13759.6	3e-11	47.8
NC_031944.1_171	PF13759.6	3.2e-11	47.8
1815521.YP_009325174.1	PF13759.6	3.2e-11	47.7
1079999.YP_007001706.1	PF13759.6	5.5e-11	47
NC_019443.1_194	PF13759.6	5.6e-11	47
1079999.YP_007001544.1	PF13759.6	5.8e-11	46.9
NC_019443.1_49	PF13759.6	6e-11	46.9
445686.YP_004324101.1	PF13759.6	6.7e-11	46.7
NC_015287.1_43	PF13759.6	6.8e-11	46.7
1815521.YP_009325068.1	PF13759.6	8.2e-11	46.4
NC_031944.1_72	PF13759.6	8.4e-11	46.4
382359.YP_717712.1	PF13759.6	1e-10	46.1
NC_008296.2_40	PF13759.6	1e-10	46.1
536444.YP_007877594.1	PF13759.6	1.2e-10	45.9
NC_021071.1_39	PF13759.6	1.2e-10	45.9
1283076.YP_007517937.1	PF13759.6	1.3e-10	45.8
1883369.YP_009322572.1	PF13759.6	1.3e-10	45.7
NC_031922.1_127	PF13759.6	1.4e-10	45.7
NC_020484.1_69	PF13759.6	1.4e-10	45.7
268746.YP_214416.1	PF13759.6	1.4e-10	45.7
NC_006883.2_187	PF13759.6	1.4e-10	45.7
444878.YP_004323659.1	PF13759.6	1.5e-10	45.6
NC_015285.1_45	PF13759.6	1.5e-10	45.6
444860.YP_004322194.1	PF13759.6	1.6e-10	45.5
NC_015279.1_31	PF13759.6	1.6e-10	45.5
1493512.YP_009133655.1	PF13759.6	2.3e-10	45
NC_026924.1_87	PF13759.6	2.3e-10	45
1815522.YP_009324185.1	PF13759.6	2.5e-10	44.9
NC_031935.1_21	PF13759.6	2.5e-10	44.9
1815521.YP_009325061.1	PF13759.6	3.1e-10	44.6
NC_031944.1_66	PF13759.6	3.1e-10	44.6
445686.YP_004324091.1	PF13759.6	3.2e-10	44.5
NC_015287.1_35	PF13759.6	3.3e-10	44.5
1815522.YP_009324258.1	PF13759.6	4.3e-10	44.1
NC_031935.1_92	PF13759.6	4.4e-10	44.1
444860.YP_004322283.1	PF13759.6	5.8e-10	43.7
445686.YP_004324075.1	PF13759.6	5.8e-10	43.7
NC_015279.1_108	PF13759.6	5.9e-10	43.7
1663210.YP_009172817.1	PF13759.6	5.9e-10	43.7
536444.YP_007877657.1	PF13759.6	6.9e-10	43.5
NC_021071.1_103	PF13759.6	7.1e-10	43.4
1493508.YP_009140666.1	PF13759.6	1.1e-09	42.9
NC_027130.1_94	PF13759.6	1.1e-09	42.8
869662.YP_007675516.1	PF13759.6	1.1e-09	42.8
NC_021072.1_55	PF13759.6	1.1e-09	42.8
NC_020859.1_50	PF13759.6	1.1e-09	42.8
NC_015287.1_174	PF13759.6	1.2e-09	42.7
536474.YP_007877819.1	PF13759.6	1.2e-09	42.7
929832.YP_007675225.1	PF13759.6	1.3e-09	42.6
NC_020855.1_183	PF13759.6	1.3e-09	42.6
445686.YP_004324240.1	PF13759.6	1.3e-09	42.5
444859.YP_004322948.1	PF13759.6	1.5e-09	42.4
NC_015282.1_50	PF13759.6	1.5e-09	42.4
NC_015287.1_20	PF13759.6	1.7e-09	42.2
444860.YP_004322193.1	PF13759.6	1.8e-09	42.2
NC_015279.1_30	PF13759.6	1.8e-09	42.1
NC_021072.1_120	PF13759.6	2.3e-09	41.8
536474.YP_007877887.1	PF13759.6	2.7e-09	41.6
1589733.YP_009188277.1	PF13759.6	2.7e-09	41.6
NC_028663.1_187	PF13759.6	2.8e-09	41.5
1283076.YP_007517936.1	PF13759.6	3.1e-09	41.4
NC_020484.1_68	PF13759.6	3.2e-09	41.3
929832.YP_007675059.1	PF13759.6	3.3e-09	41.3
NC_020855.1_23	PF13759.6	3.4e-09	41.2
1493509.YP_009133467.1	PF13759.6	3.6e-09	41.2
NC_026923.1_116	PF13759.6	3.7e-09	41.1
1340810.YP_009008179.1	PF13759.6	4e-09	41
NC_023587.1_44	PF13759.6	4.1e-09	41
NC_020484.1_199	PF13759.6	7.4e-09	40.1
754037.YP_007672968.1	PF13759.6	8.4e-09	40
NC_020837.1_56	PF13759.6	8.6e-09	40
536444.YP_007877707.1	PF13759.6	8.6e-09	39.9
NC_021071.1_153	PF13759.6	8.7e-09	39.9
NC_041884.1_306	PF13759.6	8.8e-09	39.9
445686.YP_004324278.1	PF13759.6	1.1e-08	39.6
NC_015287.1_210	PF13759.6	1.2e-08	39.5
268746.YP_214391.1	PF13759.6	1.3e-08	39.3
NC_006883.2_161	PF13759.6	1.4e-08	39.3
754037.YP_007673109.1	PF13759.6	1.4e-08	39.3
NC_020837.1_200	PF13759.6	1.4e-08	39.3
687803.YP_009302139.1	PF13759.6	1.5e-08	39.2
NC_015286.1_135	PF13759.6	1.5e-08	39.2
NC_031242.1_48	PF13759.6	1.6e-08	39.1
445684.YP_004323978.1	PF13759.6	1.7e-08	39
1883367.YP_009320474.1	PF13759.6	1.7e-08	39
NC_031900.1_39	PF13759.6	1.7e-08	39
536474.YP_007877826.1	PF13759.6	2.2e-08	38.6
NC_021072.1_63	PF13759.6	2.3e-08	38.6
536466.YP_007677192.1	PF13759.6	2.3e-08	38.6
NC_020875.1_3	PF13759.6	2.3e-08	38.6
1493510.YP_009134565.1	PF13759.6	2.8e-08	38.3
NC_026928.1_61	PF13759.6	2.9e-08	38.3
268746.YP_214289.1	PF13759.6	3.4e-08	38
NC_020859.1_148	PF13759.6	3.5e-08	38
NC_006883.2_54	PF13759.6	3.5e-08	38
1585840.YP_009212927.1	PF13759.6	3.7e-08	37.9
NC_028950.1_81	PF13759.6	3.8e-08	37.9
869662.YP_007675613.1	PF13759.6	4.1e-08	37.8
754038.YP_008125574.1	PF13759.6	4.2e-08	37.7
NC_021530.1_38	PF13759.6	4.3e-08	37.7
382359.YP_717727.1	PF13759.6	4.3e-08	37.7
NC_008296.2_54	PF13759.6	4.4e-08	37.7
1283076.YP_007518030.1	PF13759.6	8.6e-08	36.7
NC_020484.1_164	PF13759.6	8.7e-08	36.7
1079999.YP_007001653.1	PF13759.6	9.4e-08	36.6
NC_019443.1_148	PF13759.6	9.5e-08	36.6
445688.YP_004324917.1	PF13759.6	1.8e-07	35.7
NC_015290.1_76	PF13759.6	1.8e-07	35.7
1340812.YP_009007882.1	PF13759.6	2.3e-07	35.4
NC_023584.1_25	PF13759.6	2.3e-07	35.4
1585840.YP_009212925.1	PF13759.6	2.6e-07	35.2
NC_028950.1_79	PF13759.6	2.6e-07	35.2
445688.YP_004324879.1	PF13759.6	2.7e-07	35.2
NC_015290.1_45	PF13759.6	2.7e-07	35.1
1493508.YP_009140617.1	PF13759.6	2.9e-07	35
NC_027130.1_48	PF13759.6	3e-07	35
1283076.YP_007517871.1	PF13759.6	3.1e-07	34.9
NC_020484.1_5	PF13759.6	3.2e-07	34.9
1883365.YP_009320987.1	PF13759.6	4e-07	34.6
NC_031903.1_68	PF13759.6	4.1e-07	34.6
NC_028899.1_84	PF13759.6	4.7e-07	34.4
1689679.YP_009207886.2	PF13759.6	5e-07	34.3
268747.YP_214693.1	PF13759.6	5.6e-07	34.1
NC_021559.1_49	PF13759.6	5.7e-07	34.1
444878.YP_004323763.1	PF13759.6	6e-07	34
NC_015285.1_135	PF13759.6	6.1e-07	34
444862.YP_004323181.1	PF13759.6	6.6e-07	33.9
NC_015283.1_47	PF13759.6	6.7e-07	33.9
869724.YP_007518227.1	PF13759.6	9.2e-07	33.4
NC_020486.1_125	PF13759.6	9.4e-07	33.4
869724.YP_007518249.1	PF13759.6	9.9e-07	33.3
NC_020486.1_147	PF13759.6	1e-06	33.3
1689679.YP_009207884.1	PF13759.6	1.1e-06	33.2
NC_028899.1_82	PF13759.6	1.1e-06	33.2
445686.YP_004324319.1	PF13759.6	1.3e-06	32.9
NC_015287.1_249	PF13759.6	1.3e-06	32.9
445685.YP_004324649.1	PF13759.6	1.5e-06	32.8
NC_015289.1_40	PF13759.6	1.5e-06	32.7
382359.YP_717678.1	PF13759.6	2e-06	32.3
NC_008296.2_6	PF13759.6	2.1e-06	32.3
NC_020845.1_76	PF13759.6	2.1e-06	32.3
889956.YP_007673817.1	PF13759.6	2.1e-06	32.3
268746.YP_214392.1	PF13759.6	3.1e-06	31.7
NC_006883.2_162	PF13759.6	3.2e-06	31.7
NC_020484.1_184	PF13759.6	3.2e-06	31.7
1493512.YP_009133608.1	PF13759.6	3.8e-06	31.5
NC_026924.1_44	PF13759.6	3.8e-06	31.4
1589733.YP_009188161.1	PF13759.6	4.8e-06	31.1
NC_028663.1_81	PF13759.6	4.8e-06	31.1
555387.YP_003097367.1	PF13759.6	5.1e-06	31
NC_013085.1_130	PF13759.6	5.2e-06	31
1493509.YP_009133356.1	PF13759.6	6.3e-06	30.7
NC_026923.1_12	PF13759.6	6.4e-06	30.7
NC_020875.1_114	PF13759.6	7.6e-06	30.5
536466.YP_007677297.1	PF13759.6	7.7e-06	30.5
536474.YP_007877817.1	PF13759.6	8.3e-06	30.4
NC_021072.1_52	PF13759.6	8.9e-06	30.3
445688.YP_004324884.1	PF13759.6	9e-06	30.2
NC_015290.1_50	PF13759.6	9.2e-06	30.2
1647285.YP_009273494.1	PF13563.6	2.9e-11	47.7
NC_030906.1_11	PF13563.6	3e-11	47.7
NC_041947.1_18	PF13563.6	6.1e-10	43.5
1084719.YP_009015543.1	PF13563.6	1.5e-07	35.7
NC_023719.1_231	PF13563.6	1.5e-07	35.7
1007869.YP_008061115.1	PF13563.6	1.3e-06	32.7
NC_021347.1_78	PF13563.6	1.3e-06	32.7
73561.YP_089663.1	PF17644.1	3e-95	319.8
1520332.YP_009047124.1	PF17644.1	2.1e-33	119.4
274495.YP_053238.1	PF17644.1	2.1e-15	61.1
73561.YP_089663.1	PF11330.8	1.3e-170	569.2
1520332.YP_009047124.1	PF11330.8	3.6e-42	148.7
12305.NP_040776.1	PF00803.18	1.5e-80	274.2
12302.NP_041198.1	PF00803.18	4.2e-77	262.9
116056.NP_619772.1	PF00803.18	6.4e-75	255.8
28375.NP_049337.1	PF00803.18	2.2e-73	250.7
347219.YP_654542.1	PF00803.18	3.5e-71	243.5
33773.NP_620038.1	PF00803.18	1.2e-70	241.8
12313.NP_049333.1	PF00803.18	4.9e-66	226.7
578305.YP_002640503.1	PF00803.18	1.2e-64	222.2
12315.NP_620758.1	PF00803.18	1.1e-61	212.4
83544.NP_059515.1	PF00803.18	3.2e-58	201.1
545259.YP_003208109.1	PF00803.18	3.2e-58	201.1
100887.NP_059452.1	PF00803.18	1.3e-54	189.3
12303.NP_613276.1	PF00803.18	2.3e-51	178.7
188141.NP_689394.1	PF00803.18	4.5e-51	177.7
2030954.YP_009508079.1	PF00803.18	4.3e-49	171.2
1464778.YP_009104376.1	PF00803.18	1.4e-48	169.6
1195163.YP_006576520.1	PF00803.18	4.9e-47	164.5
12301.NP_658997.1	PF00803.18	3.7e-46	161.6
300879.YP_233103.1	PF00803.18	5.6e-46	161.1
45103.NP_059512.1	PF00803.18	1.2e-44	156.8
2052685.YP_009508075.1	PF00803.18	1.9e-40	142.9
107804.NP_659021.1	PF00803.18	4.7e-36	128.6
47736.NP_054009.1	PF00803.18	7.6e-25	91.9
1266451.YP_009126737.1	PF00803.18	1.2e-24	91.3
1094249.YP_004901706.1	PF00803.18	9.9e-24	88.2
68033.YP_002302261.1	PF00803.18	9.6e-23	85
1538549.YP_009056851.1	PF00803.18	8.1e-21	78.7
473784.YP_009162616.1	PF00803.18	2.3e-19	73.9
47740.NP_619661.1	PF00803.18	1e-18	71.8
193120.NP_620848.1	PF00803.18	7.2e-18	69
1922817.YP_009337299.1	PF00803.18	4.8e-17	66.3
184020.NP_733850.1	PF00803.18	7.5e-17	65.7
1817526.YP_009352232.1	PF00803.18	2.5e-14	57.4
1400526.YP_008828156.1	PF00803.18	2.8e-13	54
12267.NP_620546.1	PF00803.18	4.6e-10	43.5
28348.NP_620676.1	PF00803.18	5.4e-09	40
12268.NP_613257.1	PF00803.18	4.1e-07	33.8
10261.NP_039008.1	PF01073.19	3.9e-115	388
10245.YP_233052.1	PF01073.19	1.2e-114	386.4
12643.NP_671662.1	PF01073.19	1.3e-113	383
10280.NP_044103.1	PF01073.19	4.4e-112	377.9
10256.YP_009143474.1	PF01073.19	2.7e-107	362.2
160796.YP_009282859.1	PF01073.19	2.8e-107	362.2
28874.YP_009281913.1	PF01073.19	1.2e-106	360.1
648998.YP_009046046.1	PF01073.19	1.3e-105	356.8
10264.YP_009046283.1	PF01073.19	5.9e-105	354.6
44088.NP_955086.1	PF01073.19	7.9e-99	334.5
2025359.YP_009408344.1	PF01073.19	7.2e-96	324.8
2025360.YP_009408544.1	PF01073.19	3.1e-94	319.4
336486.YP_009177045.1	PF01073.19	1.7e-92	313.7
1076255.YP_004821502.1	PF01073.19	4.5e-92	312.3
1697349.YP_009163874.1	PF01073.19	4.2e-90	305.9
1329402.YP_009408095.1	PF01073.19	1.2e-89	304.3
1416741.YP_009480570.1	PF01073.19	6.6e-89	301.9
1873698.YP_009268753.1	PF01073.19	3.9e-87	296.1
132475.NP_073518.1	PF01073.19	7.1e-84	285.4
262968.YP_164098.1	PF01073.19	2.7e-82	280.2
305674.YP_227517.1	PF01073.19	5.1e-82	279.3
10276.NP_570288.1	PF01073.19	1.2e-80	274.9
100217.YP_009182053.1	PF01073.19	1.9e-78	267.7
1887314.YP_009272770.1	PF01073.19	4.6e-78	266.3
638660.YP_009259419.1	PF01073.19	1.2e-75	258.4
10255.NP_042199.1	PF01073.19	2.4e-59	205
1898060.YP_009342125.1	PF01073.19	8.2e-55	190.1
36363.NP_078739.1	PF01073.19	9.5e-54	186.6
256729.YP_077167.1	PF01073.19	3.4e-53	184.8
28871.YP_717476.1	PF01073.19	3.9e-48	168.2
1269028.YP_007354433.1	PF01073.19	2.9e-29	106.2
754042.YP_007674402.1	PF01073.19	8e-28	101.5
NC_020851.1_39	PF01073.19	8.1e-28	101.5
1493511.YP_009134444.1	PF01073.19	2.5e-26	96.6
NC_026927.1_212	PF01073.19	2.5e-26	96.6
268746.YP_214501.1	PF01073.19	1e-22	84.8
NC_006883.2_270	PF01073.19	1e-22	84.8
322019.YP_001427025.1	PF01073.19	1.3e-21	81.2
455364.YP_009173262.1	PF01073.19	1.4e-19	74.5
1586713.YP_009174706.1	PF01073.19	1.9e-19	74.1
28871.YP_717477.1	PF01073.19	6.1e-19	72.4
693272.YP_003969850.1	PF01073.19	8.8e-19	71.9
1229753.YP_007348471.1	PF01073.19	5.3e-18	69.3
NC_020079.1_102	PF01073.19	5.4e-18	69.3
28871.YP_717478.1	PF01073.19	2.5e-17	67.1
1586714.YP_009174622.1	PF01073.19	4.4e-16	63
1903266.YP_009329097.1	PF01073.19	7.6e-16	62.2
212035.YP_003986633.1	PF01073.19	9.6e-16	61.9
948870.YP_009012398.1	PF01073.19	7.5e-15	59
NC_023693.1_65	PF01073.19	7.6e-15	59
1663210.YP_009172805.1	PF01073.19	8.1e-15	58.9
1663208.YP_009172529.1	PF01073.19	2.7e-14	57.2
NC_042082.1_80	PF01073.19	4.5e-14	56.4
1663209.YP_009173049.1	PF01073.19	1.3e-13	54.9
444860.YP_004322338.1	PF01073.19	1.6e-13	54.6
NC_015279.1_158	PF01073.19	1.6e-13	54.6
880161.YP_004061920.1	PF01073.19	4.7e-13	53.1
1493511.YP_009134490.1	PF01073.19	2.7e-12	50.6
NC_026927.1_256	PF01073.19	2.8e-12	50.6
10255.NP_042200.1	PF01073.19	3.4e-12	50.3
NC_042082.1_98	PF01073.19	1.6e-09	41.5
1190451.YP_007005155.1	PF01073.19	8.7e-09	39.1
NC_019507.1_87	PF01073.19	8.7e-09	39.1
722417.YP_009169296.1	PF01073.19	1.6e-08	38.2
NC_027996.1_178	PF01073.19	2.2e-08	37.8
NC_041831.1_27	PF01073.19	4.4e-08	36.8
1663209.YP_009173047.1	PF01073.19	5.2e-08	36.5
1094892.YP_004894585.1	PF01073.19	1.1e-07	35.4
1229753.YP_007348468.1	PF01073.19	2e-07	34.6
NC_020079.1_99	PF01073.19	2.1e-07	34.6
948870.YP_009012395.1	PF01073.19	4.7e-07	33.4
NC_023693.1_62	PF01073.19	4.7e-07	33.4
1586714.YP_009174620.1	PF01073.19	1.5e-06	31.7
97195.YP_009507543.1	PF01073.19	8.8e-06	29.2
1406785.YP_008771444.1	PF06725.11	6.7e-22	81.7
NC_022771.1_78	PF06725.11	6.8e-22	81.7
1445810.YP_009227024.1	PF06725.11	9e-21	78.1
NC_029121.1_130	PF06725.11	9.1e-21	78
NC_028887.1_85	PF06725.11	1.2e-20	77.6
1382932.YP_008430874.1	PF06725.11	1.5e-20	77.4
1204533.YP_007349189.1	PF06725.11	2.6e-20	76.6
NC_020081.2_153	PF06725.11	2.7e-20	76.6
1129192.YP_009149572.1	PF06725.11	3.2e-20	76.3
NC_027355.1_11	PF06725.11	3.2e-20	76.3
1126950.YP_006908047.1	PF06725.11	3.3e-20	76.2
1486659.YP_009036543.1	PF06725.11	3.3e-20	76.2
NC_018860.1_203	PF06725.11	3.4e-20	76.2
NC_024213.1_90	PF06725.11	3.4e-20	76.2
584892.YP_009031364.1	PF06725.11	5.8e-20	75.5
NC_024137.1_79	PF06725.11	6e-20	75.4
NC_024788.1_87	PF06725.11	6.6e-20	75.3
1540091.YP_009151630.1	PF06725.11	7.1e-20	75.2
NC_027374.1_59	PF06725.11	7.2e-20	75.2
1805953.YP_009289965.1	PF06725.11	7.9e-20	75
NC_042140.1_71	PF06725.11	1.2e-19	74.4
1195072.YP_007677120.1	PF06725.11	1.3e-19	74.4
NC_023501.1_264	PF06725.11	1.4e-19	74.3
1805948.YP_009278119.1	PF06725.11	1.5e-19	74.2
NC_031006.1_94	PF06725.11	1.5e-19	74.1
1136731.YP_006907809.1	PF06725.11	1.9e-19	73.8
1540090.YP_009151129.1	PF06725.11	2.1e-19	73.7
NC_027366.1_158	PF06725.11	2.1e-19	73.7
941058.YP_007003390.1	PF06725.11	2.2e-19	73.6
NC_019487.1_135	PF06725.11	2.2e-19	73.6
1776293.YP_009274774.1	PF06725.11	2.4e-19	73.5
NC_030920.1_62	PF06725.11	2.4e-19	73.5
NC_022763.1_86	PF06725.11	3.6e-19	72.9
1406783.YP_008770000.1	PF06725.11	4.3e-19	72.7
NC_022761.1_59	PF06725.11	4.3e-19	72.7
1486657.YP_009036990.1	PF06725.11	4.4e-19	72.7
NC_024216.1_89	PF06725.11	4.4e-19	72.6
1792245.YP_009285506.1	PF06725.11	4.8e-19	72.5
NC_031056.1_175	PF06725.11	4.9e-19	72.5
1141133.YP_006908482.1	PF06725.11	5.6e-19	72.3
NC_042133.1_6	PF06725.11	1e-18	71.5
458639.YP_001429788.1	PF06725.11	3.1e-18	69.9
NC_009760.1_201	PF06725.11	3.1e-18	69.9
1796992.YP_009275292.1	PF06725.11	6.7e-18	68.9
NC_030925.1_134	PF06725.11	9.1e-18	68.4
1308863.YP_008873341.1	PF06725.11	9.5e-15	58.8
NC_023007.1_95	PF06725.11	9.6e-15	58.7
NC_041879.1_81	PF06725.11	8.3e-13	52.5
10685.YP_002300361.1	PF06725.11	8.6e-13	52.5
NC_022761.1_80	PF06725.11	8.9e-13	52.4
1572712.YP_009223802.1	PF06725.11	1.1e-12	52.2
NC_029073.1_111	PF06725.11	1.1e-12	52.2
1391188.YP_009099074.1	PF06725.11	1.4e-12	51.8
NC_025423.1_27	PF06725.11	1.4e-12	51.8
NC_001884.1_130	PF06725.11	7.4e-10	43.1
66797.NP_046686.1	PF06725.11	8.5e-10	42.9
1691954.YP_009199099.1	PF06725.11	1.1e-09	42.6
NC_028805.1_32	PF06725.11	1.1e-09	42.6
1486421.YP_009043088.1	PF06725.11	2.1e-09	41.7
NC_042048.1_107	PF06725.11	2.1e-09	41.6
1168744.YP_007676739.1	PF06725.11	2.4e-09	41.4
NC_041862.1_97	PF06725.11	2.4e-09	41.4
1792032.YP_009302461.1	PF06725.11	1.5e-06	32.5
NC_031245.1_75	PF06725.11	1.5e-06	32.5
NC_011356.1_77	PF07694.12	2e-54	187.9
564886.YP_002274211.1	PF07694.12	2e-54	187.9
1567487.YP_009276820.1	PF01367.20	4.3e-23	85.9
NC_030945.1_15	PF01367.20	4.3e-23	85.9
1084719.YP_009015982.1	PF01367.20	6.1e-22	82.2
NC_023719.1_670	PF01367.20	6.2e-22	82.2
941058.YP_007003453.1	PF01367.20	2.5e-19	73.9
NC_019487.1_198	PF01367.20	2.5e-19	73.8
10685.YP_002300426.1	PF01367.20	1.8e-16	64.7
NC_022761.1_144	PF01367.20	3.7e-16	63.7
1161927.YP_006382683.1	PF01367.20	3e-15	60.8
NC_017972.1_150	PF01367.20	3e-15	60.8
1589298.YP_009207586.1	PF01367.20	5.8e-14	56.7
1296655.YP_009215948.1	PF01367.20	1.6e-13	55.3
NC_028983.1_163	PF01367.20	1.6e-13	55.3
1150989.YP_007007826.1	PF01367.20	2.9e-13	54.4
NC_019529.1_4	PF01367.20	2.9e-13	54.4
NC_042074.1_88	PF01367.20	3.1e-13	54.3
1391188.YP_009099144.1	PF01367.20	5.3e-13	53.6
NC_025423.1_95	PF01367.20	5.4e-13	53.6
1007869.YP_008061188.1	PF01367.20	8.4e-13	52.9
NC_021347.1_151	PF01367.20	9.3e-13	52.8
1335230.YP_008433466.1	PF01367.20	1e-12	52.7
NC_022096.1_144	PF01367.20	1e-12	52.7
1177632.YP_006906690.1	PF01367.20	1.5e-12	52.2
NC_018843.1_55	PF01367.20	1.5e-12	52.2
NC_041913.1_125	PF01367.20	3.8e-12	50.9
1220717.YP_009352309.1	PF01367.20	4.9e-12	50.5
NC_034248.1_51	PF01367.20	5e-12	50.5
NC_042095.1_37	PF01367.20	6e-12	50.2
NC_018837.1_120	PF01367.20	1.2e-11	49.2
1204539.YP_006906376.1	PF01367.20	1.3e-11	49.1
NC_042093.1_130	PF01367.20	2e-11	48.5
NC_042307.1_109	PF01367.20	2e-11	48.5
NC_042094.1_40	PF01367.20	2e-11	48.5
10726.YP_006958.1	PF01367.20	2.1e-11	48.5
1206557.YP_007237099.1	PF01367.20	5e-11	47.3
NC_019919.2_132	PF01367.20	5.1e-11	47.2
NC_042091.1_68	PF01367.20	3.6e-09	41.3
NC_042343.1_42	PF01367.20	5.7e-09	40.7
NC_042090.1_23	PF01367.20	1.2e-08	39.6
NC_028933.1_44	PF01367.20	1.9e-08	39
1234701.YP_007183236.1	PF01367.20	2e-08	38.9
1429758.YP_008857843.1	PF01367.20	3.6e-08	38.1
444875.YP_005087446.1	PF01367.20	7.6e-08	37.1
NC_020835.1_22	PF01367.20	8.4e-08	36.9
1316739.YP_008051094.1	PF01367.20	2.7e-07	35.3
NC_021300.1_26	PF01367.20	2.7e-07	35.3
NC_030928.1_46	PF01367.20	3.1e-07	35.1
1114179.YP_006382503.1	PF01367.20	4.7e-07	34.5
NC_017971.2_42	PF01367.20	4.7e-07	34.5
1141519.YP_007006591.1	PF01367.20	5e-07	34.4
NC_019520.1_13	PF01367.20	5.1e-07	34.4
NC_030937.1_22	PF01367.20	1.1e-06	33.3
1188794.YP_007238107.1	PF01367.20	1.3e-06	33.1
NC_019933.2_42	PF01367.20	1.3e-06	33.1
1094892.YP_004894560.1	PF01367.20	1.3e-06	33.1
347327.YP_001294611.1	PF01367.20	1.8e-06	32.6
NC_007808.1_19	PF01367.20	1.8e-06	32.6
212035.YP_003986891.1	PF01367.20	2.4e-06	32.3
1283079.YP_007517828.1	PF01367.20	2.4e-06	32.2
NC_020483.1_20	PF01367.20	2.5e-06	32.2
NC_042103.1_24	PF01367.20	3.6e-06	31.7
889951.YP_007676363.1	PF01367.20	5.3e-06	31.1
NC_020865.1_38	PF01367.20	5.4e-06	31.1
754059.YP_009103785.1	PF01367.20	8.4e-06	30.5
1465639.YP_009042150.1	PF01367.20	8.4e-06	30.5
NC_025464.1_22	PF01367.20	8.5e-06	30.5
NC_024329.1_20	PF01367.20	8.5e-06	30.5
1678078.YP_009165348.1	PF01367.20	9.1e-06	30.4
1567487.YP_009276820.1	PF02739.16	3.6e-43	151.5
NC_030945.1_15	PF02739.16	3.6e-43	151.5
1335230.YP_008433466.1	PF02739.16	3.3e-41	145.1
NC_022096.1_144	PF02739.16	3.3e-41	145.1
1084719.YP_009015982.1	PF02739.16	5.4e-38	134.7
NC_023719.1_670	PF02739.16	5.5e-38	134.6
NC_022761.1_144	PF02739.16	1.2e-35	127.1
10685.YP_002300426.1	PF02739.16	1.3e-35	126.9
1296655.YP_009215948.1	PF02739.16	1.4e-35	126.9
NC_028983.1_163	PF02739.16	1.4e-35	126.8
1161927.YP_006382683.1	PF02739.16	4.7e-35	125.1
NC_017972.1_150	PF02739.16	4.7e-35	125.1
1391188.YP_009099144.1	PF02739.16	8e-35	124.4
NC_025423.1_95	PF02739.16	8.1e-35	124.3
941058.YP_007003453.1	PF02739.16	6.7e-28	101.9
NC_019487.1_198	PF02739.16	6.8e-28	101.8
NC_021347.1_151	PF02739.16	7.3e-28	101.7
1007869.YP_008061188.1	PF02739.16	1.2e-27	101
1220717.YP_009352309.1	PF02739.16	3.7e-25	92.9
NC_034248.1_51	PF02739.16	3.8e-25	92.9
NC_042091.1_68	PF02739.16	1.1e-24	91.4
1177632.YP_006906690.1	PF02739.16	9e-24	88.4
NC_018843.1_55	PF02739.16	9.1e-24	88.4
NC_042013.1_283	PF02739.16	3e-23	86.7
1980924.YP_001950055.1	PF02739.16	9e-23	85.2
NC_010811.2_173	PF02739.16	9.1e-23	85.2
1110702.YP_004957013.1	PF02739.16	9.8e-22	81.8
NC_042112.1_176	PF02739.16	9.8e-22	81.8
NC_041833.1_40	PF02739.16	7.6e-21	78.9
1190451.YP_007005209.1	PF02739.16	9.1e-21	78.7
1026955.YP_004508516.1	PF02739.16	4.6e-20	76.4
NC_015569.1_81	PF02739.16	4.6e-20	76.4
1229755.YP_007111906.1	PF02739.16	5.9e-20	76
NC_019713.1_59	PF02739.16	5.9e-20	76
754037.YP_007673021.1	PF02739.16	1.3e-18	71.7
NC_020837.1_111	PF02739.16	1.3e-18	71.7
1474867.YP_009052315.1	PF02739.16	6.1e-18	69.5
NC_031906.1_224	PF02739.16	1.1e-17	68.6
1278479.YP_009301723.1	PF02739.16	1.2e-17	68.5
NC_031235.1_202	PF02739.16	1.2e-17	68.5
238854.YP_195220.1	PF02739.16	1.2e-17	68.5
NC_006820.1_172	PF02739.16	1.3e-17	68.5
444861.YP_004324593.1	PF02739.16	1.3e-17	68.4
NC_015288.1_187	PF02739.16	1.3e-17	68.4
NC_041910.1_58	PF02739.16	1.5e-17	68.3
1883366.YP_009321489.1	PF02739.16	1.9e-17	67.9
NC_031245.1_106	PF02739.16	1.9e-17	67.9
1211280.YP_009217617.1	PF02739.16	3.5e-17	67
NC_042019.1_69	PF02739.16	3.6e-17	67
1147094.YP_007007263.1	PF02739.16	4.3e-17	66.7
NC_027399.1_109	PF02739.16	4.4e-17	66.7
251749.YP_008052621.1	PF02739.16	8.7e-17	65.7
455364.YP_009173583.1	PF02739.16	1.2e-16	65.3
1555202.YP_009101595.1	PF02739.16	1.3e-16	65.2
NC_025447.1_1	PF02739.16	1.3e-16	65.1
1283076.YP_007518047.1	PF02739.16	1.7e-16	64.8
NC_020484.1_181	PF02739.16	1.7e-16	64.8
1589748.YP_009224065.1	PF02739.16	4.8e-16	63.3
NC_029075.1_58	PF02739.16	4.8e-16	63.3
1222338.YP_009118930.1	PF02739.16	5e-16	63.3
NC_041936.1_244	PF02739.16	5.2e-16	63.2
NC_042116.1_262	PF02739.16	6.4e-16	62.9
NC_041997.1_139	PF02739.16	9.4e-16	62.4
NC_041917.1_269	PF02739.16	9.9e-16	62.3
NC_041878.1_268	PF02739.16	1.1e-15	62.1
1141136.YP_006987371.1	PF02739.16	1.3e-15	61.9
NC_019401.1_268	PF02739.16	1.6e-15	61.6
115987.NP_932573.1	PF02739.16	1.9e-15	61.4
NC_007022.1_222	PF02739.16	2e-15	61.3
NC_041929.1_180	PF02739.16	2.8e-15	60.9
1357423.YP_009143116.1	PF02739.16	3e-15	60.8
1429794.YP_009211690.1	PF02739.16	4.1e-15	60.3
NC_028940.1_267	PF02739.16	4.1e-15	60.3
1608310.YP_009190427.1	PF02739.16	2.4e-14	57.8
NC_028683.1_276	PF02739.16	2.4e-14	57.8
NC_042093.1_130	PF02739.16	2.5e-14	57.8
1852628.YP_009280108.1	PF02739.16	3.3e-14	57.3
1150989.YP_007007826.1	PF02739.16	3.4e-14	57.3
NC_031020.1_249	PF02739.16	3.4e-14	57.3
NC_019529.1_4	PF02739.16	3.4e-14	57.3
1815521.YP_009325199.1	PF02739.16	3.9e-14	57.1
NC_023561.1_267	PF02739.16	5.2e-14	56.7
1455074.YP_009005532.1	PF02739.16	5.3e-14	56.7
10726.YP_006958.1	PF02739.16	5.4e-14	56.7
1204539.YP_006906376.1	PF02739.16	6.4e-14	56.4
693272.YP_003969643.1	PF02739.16	6.8e-14	56.3
NC_031944.1_193	PF02739.16	7e-14	56.3
NC_018837.1_120	PF02739.16	7.7e-14	56.2
1206557.YP_007237099.1	PF02739.16	8.6e-14	56
NC_019919.2_132	PF02739.16	8.7e-14	56
NC_042094.1_40	PF02739.16	9.2e-14	55.9
NC_042307.1_109	PF02739.16	9.4e-14	55.9
260149.YP_004300889.1	PF02739.16	1.1e-13	55.6
NC_015251.1_50	PF02739.16	1.1e-13	55.6
1087482.YP_007501284.1	PF02739.16	1.6e-13	55.1
NC_042044.1_235	PF02739.16	1.6e-13	55.1
NC_042095.1_37	PF02739.16	2e-13	54.8
760939.YP_004010377.1	PF02739.16	2.1e-13	54.7
1654928.YP_009289549.1	PF02739.16	2.1e-13	54.7
NC_031095.1_197	PF02739.16	2.2e-13	54.7
1540095.YP_009146701.1	PF02739.16	2.6e-13	54.5
NC_042067.1_277	PF02739.16	2.6e-13	54.4
NC_014663.1_240	PF02739.16	2.8e-13	54.3
NC_042130.1_215	PF02739.16	3e-13	54.2
1002725.YP_004415136.1	PF02739.16	3.1e-13	54.2
NC_028820.1_246	PF02739.16	3.2e-13	54.2
1792032.YP_009302492.1	PF02739.16	4.1e-13	53.8
227470.NP_944210.1	PF02739.16	4.3e-13	53.7
762660.YP_004009602.1	PF02739.16	4.6e-13	53.6
NC_014660.1_240	PF02739.16	4.6e-13	53.6
1481112.YP_009030296.1	PF02739.16	5.2e-13	53.5
NC_024121.1_244	PF02739.16	5.3e-13	53.4
NC_031934.1_240	PF02739.16	5.9e-13	53.3
NC_025422.1_273	PF02739.16	6.4e-13	53.2
1357714.YP_009099042.1	PF02739.16	6.4e-13	53.2
1262539.YP_009006295.1	PF02739.16	6.5e-13	53.2
NC_028829.1_255	PF02739.16	6.5e-13	53.1
148943.NP_835599.1	PF02739.16	8.2e-13	52.8
NC_004735.1_12	PF02739.16	8.3e-13	52.8
NC_023688.1_308	PF02739.16	1.2e-12	52.3
75320.NP_899249.1	PF02739.16	1.2e-12	52.3
NC_005083.2_1	PF02739.16	1.2e-12	52.2
1589298.YP_009207586.1	PF02739.16	1.2e-12	52.2
573174.YP_007878008.1	PF02739.16	1.3e-12	52.2
NC_021073.1_37	PF02739.16	1.3e-12	52.2
879630.YP_003969399.1	PF02739.16	1.3e-12	52.2
NC_014636.1_106	PF02739.16	1.3e-12	52.2
697227.YP_003734381.1	PF02739.16	1.5e-12	52
1206558.YP_007236079.1	PF02739.16	1.5e-12	52
NC_042074.1_88	PF02739.16	2.3e-12	51.4
760732.YP_004009846.1	PF02739.16	2.8e-12	51.1
NC_014661.1_229	PF02739.16	2.8e-12	51.1
1567027.YP_009207436.1	PF02739.16	3e-12	51
889951.YP_007676363.1	PF02739.16	3.3e-12	50.9
NC_020865.1_38	PF02739.16	3.3e-12	50.8
1391224.YP_009056822.1	PF02739.16	3.4e-12	50.8
NC_041990.1_138	PF02739.16	3.7e-12	50.7
NC_028957.1_258	PF02739.16	4.7e-12	50.4
279006.YP_004300825.1	PF02739.16	4.8e-12	50.3
NC_015250.1_244	PF02739.16	4.9e-12	50.3
NC_041996.1_250	PF02739.16	5.9e-12	50
1527771.YP_009100083.1	PF02739.16	6.6e-12	49.9
NC_025431.1_38	PF02739.16	6.6e-12	49.9
1204516.YP_007010303.1	PF02739.16	7.4e-12	49.7
NC_019538.1_275	PF02739.16	7.4e-12	49.7
1327935.YP_009196395.1	PF02739.16	7.8e-12	49.6
NC_028773.1_12	PF02739.16	7.9e-12	49.6
151528.NP_570332.1	PF02739.16	8.2e-12	49.6
NC_003390.2_16	PF02739.16	8.3e-12	49.5
1414739.YP_009006439.1	PF02739.16	9e-12	49.4
NC_023569.1_38	PF02739.16	9.1e-12	49.4
1129147.YP_007348688.1	PF02739.16	9.1e-12	49.4
NC_042138.1_49	PF02739.16	9.2e-12	49.4
NC_041913.1_125	PF02739.16	1.1e-11	49.1
461711.YP_009220236.1	PF02739.16	1.8e-11	48.5
NC_029031.1_58	PF02739.16	1.8e-11	48.5
438482.YP_001285438.1	PF02739.16	4.4e-11	47.2
NC_009531.1_26	PF02739.16	4.5e-11	47.2
1636182.YP_009189497.1	PF02739.16	6.2e-11	46.7
NC_028676.1_105	PF02739.16	6.3e-11	46.7
754059.YP_009103785.1	PF02739.16	6.9e-11	46.6
NC_025464.1_22	PF02739.16	7e-11	46.5
756277.YP_009103131.1	PF02739.16	9.5e-11	46.1
NC_025455.1_23	PF02739.16	9.7e-11	46.1
115992.YP_009046851.1	PF02739.16	9.9e-11	46.1
NC_021529.2_257	PF02739.16	1e-10	46
1049283.YP_008992078.1	PF02739.16	1.2e-10	45.8
1636250.YP_009195654.1	PF02739.16	1.2e-10	45.8
NC_018087.3_244	PF02739.16	1.2e-10	45.7
NC_028762.1_236	PF02739.16	1.3e-10	45.7
1527770.YP_009099808.1	PF02739.16	1.7e-10	45.3
NC_025429.1_69	PF02739.16	1.7e-10	45.3
979535.YP_004251272.1	PF02739.16	2.4e-10	44.8
NC_020835.1_22	PF02739.16	2.4e-10	44.8
NC_015159.1_24	PF02739.16	2.4e-10	44.8
444875.YP_005087446.1	PF02739.16	2.5e-10	44.8
1141138.YP_006986325.1	PF02739.16	3.5e-10	44.3
NC_028755.1_51	PF02739.16	3.5e-10	44.3
268748.YP_214196.1	PF02739.16	3.6e-10	44.2
NC_006882.2_19	PF02739.16	3.7e-10	44.2
115991.YP_239025.1	PF02739.16	4.9e-10	43.8
NC_031057.1_51	PF02739.16	4.9e-10	43.8
382273.YP_007677173.1	PF02739.16	1.2e-09	42.5
NC_020874.1_34	PF02739.16	1.2e-09	42.5
1273711.YP_009103178.1	PF02739.16	2e-09	41.8
NC_025456.1_24	PF02739.16	2e-09	41.8
NC_023736.1_35	PF02739.16	2.2e-09	41.7
913183.YP_009017754.1	PF02739.16	2.2e-09	41.7
756276.YP_009103521.1	PF02739.16	3.8e-09	40.9
NC_025461.1_38	PF02739.16	3.9e-09	40.9
1283078.YP_007517780.1	PF02739.16	4.4e-09	40.7
NC_020482.1_20	PF02739.16	4.4e-09	40.7
616674.YP_007676892.1	PF02739.16	5.9e-09	40.3
NC_020872.1_48	PF02739.16	6e-09	40.3
1283079.YP_007517828.1	PF02739.16	7.4e-09	40
1505227.YP_009103403.1	PF02739.16	7.4e-09	40
NC_020483.1_20	PF02739.16	7.4e-09	40
NC_025459.1_71	PF02739.16	7.5e-09	39.9
1410331.YP_009005135.1	PF02739.16	7.6e-09	39.9
NC_023558.1_27	PF02739.16	7.6e-09	39.9
NC_031937.1_29	PF02739.16	8e-09	39.9
NC_042090.1_23	PF02739.16	8.9e-09	39.7
1455075.YP_009007164.1	PF02739.16	1.6e-08	38.9
445693.YP_005087470.1	PF02739.16	2.1e-08	38.5
NC_016658.1_21	PF02739.16	2.1e-08	38.5
1455076.YP_009004188.1	PF02739.16	2.7e-08	38.1
NC_023548.1_27	PF02739.16	2.8e-08	38.1
10759.NP_523327.1	PF02739.16	5e-08	37.3
NC_003298.1_23	PF02739.16	5.1e-08	37.2
NC_031114.1_31	PF02739.16	7.6e-08	36.7
10760.NP_041988.1	PF02739.16	1.1e-07	36.1
1445859.YP_009008852.1	PF02739.16	3.3e-07	34.6
NC_023594.2_32	PF02739.16	3.3e-07	34.6
988656.YP_004286208.1	PF02739.16	3.4e-07	34.6
NC_015208.1_29	PF02739.16	3.4e-07	34.5
526118.YP_002048652.1	PF02739.16	3.8e-07	34.4
NC_011085.3_30	PF02739.16	3.8e-07	34.4
NC_010106.1_39	PF02739.16	3.8e-07	34.4
451705.YP_001595435.1	PF02739.16	4e-07	34.3
1647385.YP_009191822.1	PF02739.16	5.7e-07	33.8
NC_028702.1_38	PF02739.16	5.8e-07	33.8
1399915.YP_009021805.1	PF02739.16	1e-06	33
NC_023865.1_40	PF02739.16	1e-06	33
1622234.YP_009168419.1	PF02739.16	1.6e-06	32.4
NC_027988.2_35	PF02739.16	1.6e-06	32.3
1465639.YP_009042150.1	PF02739.16	1.9e-06	32.1
NC_024329.1_20	PF02739.16	1.9e-06	32.1
1054968.YP_004782420.1	PF02739.16	3.4e-06	31.3
NC_015938.1_47	PF02739.16	3.4e-06	31.3
1239382.YP_006990226.1	PF02739.16	4.1e-06	31
NC_019416.1_26	PF02739.16	4.1e-06	31
369257.YP_919006.1	PF02739.16	4.2e-06	31
1407608.YP_008766743.1	PF02739.16	4.5e-06	30.9
NC_022744.1_25	PF02739.16	4.5e-06	30.9
194802.NP_640291.1	PF02739.16	5.7e-06	30.6
NC_003907.2_32	PF02739.16	5.7e-06	30.6
1472912.YP_009037279.1	PF02739.16	5.7e-06	30.6
NC_024217.1_87	PF02739.16	5.8e-06	30.6
1852627.YP_009291559.1	PF02739.16	8.3e-06	30.1
NC_031115.1_32	PF02739.16	8.4e-06	30
NC_023715.1_22	PF02739.16	9.2e-06	29.9
1903266.YP_009329013.1	PF02872.18	9.9e-29	104.8
1349410.YP_008438714.1	PF02872.18	6.4e-24	89.2
2107709.YP_009483772.1	PF02872.18	5.1e-22	83
1349409.YP_008319935.1	PF02872.18	4e-21	80.1
1605721.YP_009119056.1	PF02872.18	5.1e-21	79.8
2107708.YP_009482527.1	PF02872.18	1.1e-20	78.7
2107707.YP_009481387.1	PF02872.18	1.3e-20	78.4
2107709.YP_009483807.1	PF02872.18	1.4e-20	78.3
1349410.YP_008438701.1	PF02872.18	4e-19	73.6
1349409.YP_008318817.1	PF02872.18	8.5e-19	72.6
2107707.YP_009481532.1	PF02872.18	1.5e-18	71.8
1663208.YP_009172680.1	PF00393.19	3.5e-30	109.7
869662.YP_007675572.1	PF00393.19	8.8e-21	78.8
NC_020859.1_104	PF00393.19	8.9e-21	78.8
445685.YP_004324717.1	PF00393.19	1e-20	78.6
NC_015289.1_99	PF00393.19	1e-20	78.6
754039.YP_008126412.1	PF00393.19	1.2e-20	78.4
NC_021536.1_84	PF00393.19	1.2e-20	78.4
1137745.YP_007006057.1	PF00393.19	1.8e-20	77.8
NC_015288.1_161	PF00393.19	1.8e-20	77.8
NC_019516.1_58	PF00393.19	1.8e-20	77.8
536474.YP_007877953.1	PF00393.19	2e-20	77.7
NC_021072.1_185	PF00393.19	2e-20	77.7
444861.YP_004324560.1	PF00393.19	2.3e-20	77.5
754037.YP_007673116.1	PF00393.19	2.8e-20	77.2
NC_020837.1_207	PF00393.19	2.8e-20	77.2
444860.YP_004322386.1	PF00393.19	3.4e-20	76.9
NC_015279.1_203	PF00393.19	3.4e-20	76.9
536466.YP_007677355.1	PF00393.19	3.6e-20	76.8
NC_020875.1_170	PF00393.19	3.7e-20	76.8
NC_023587.1_91	PF00393.19	3.9e-20	76.7
1340810.YP_009008230.1	PF00393.19	4.1e-20	76.7
1883369.YP_009322530.1	PF00393.19	5.2e-20	76.3
382359.YP_001604089.1	PF00393.19	5.2e-20	76.3
NC_031922.1_87	PF00393.19	5.2e-20	76.3
NC_008296.2_101	PF00393.19	5.3e-20	76.3
1883366.YP_009321388.1	PF00393.19	6.5e-20	76
NC_031906.1_128	PF00393.19	6.6e-20	76
NC_021071.1_178	PF00393.19	1.1e-19	75.2
536444.YP_007877731.1	PF00393.19	1.2e-19	75.2
445683.YP_004322710.1	PF00393.19	1.3e-19	75
NC_015281.1_43	PF00393.19	1.3e-19	75
444859.YP_004323011.1	PF00393.19	1.6e-19	74.7
NC_015282.1_109	PF00393.19	1.6e-19	74.7
1883365.YP_009321009.1	PF00393.19	1.8e-19	74.5
NC_031903.1_90	PF00393.19	2.1e-19	74.3
1815522.YP_009324271.1	PF00393.19	4.9e-19	73.1
NC_031935.1_103	PF00393.19	5.6e-19	72.9
880159.YP_004061595.1	PF00393.19	4.7e-12	50.2
1797140.YP_009230321.1	PF02294.18	7.2e-34	119.8
12657.NP_042597.1	PF00001.21	8e-50	173.9
10371.YP_009118391.1	PF00001.21	1.7e-47	166.3
132475.NP_073392.1	PF00001.21	9.3e-44	154
38804.NP_938268.1	PF00001.21	1.9e-43	153
10359.YP_081612.1	PF00001.21	5.6e-42	148.2
10276.NP_570306.1	PF00001.21	4.1e-41	145.4
132475.NP_073530.1	PF00001.21	1.6e-39	140.2
188763.NP_612800.1	PF00001.21	3.3e-39	139.1
305674.YP_227537.1	PF00001.21	3.7e-38	135.7
376849.NP_150445.1	PF00001.21	1.4e-37	133.7
10266.NP_659585.1	PF00001.21	2e-37	133.3
305674.YP_227390.1	PF00001.21	2.2e-37	133.1
10359.YP_081611.1	PF00001.21	8.5e-37	131.2
44088.NP_955300.1	PF00001.21	2.2e-36	129.8
10261.NP_038984.1	PF00001.21	9.1e-36	127.8
1898060.YP_009342097.1	PF00001.21	1.9e-35	126.8
10264.YP_009046435.1	PF00001.21	2.3e-35	126.5
2059380.YP_009447945.1	PF00001.21	2.9e-35	126.2
1919083.YP_009337611.1	PF00001.21	3.9e-35	125.8
44088.NP_955068.1	PF00001.21	6.4e-35	125.1
10261.NP_039169.1	PF00001.21	1.2e-34	124.2
44088.NP_955062.1	PF00001.21	1.7e-34	123.6
648998.YP_009046031.1	PF00001.21	2.9e-33	119.6
2059380.YP_009447938.1	PF00001.21	2.9e-33	119.6
256729.YP_073630.1	PF00001.21	3.1e-33	119.5
10261.NP_038990.1	PF00001.21	3.4e-33	119.4
336486.YP_009177032.1	PF00001.21	5.4e-33	118.7
648998.YP_009046024.1	PF00001.21	3.6e-32	116
50292.YP_004936140.1	PF00001.21	3.6e-32	116
188763.NP_612799.1	PF00001.21	1.1e-31	114.5
10264.YP_009046265.1	PF00001.21	1.9e-31	113.7
256729.YP_073565.1	PF00001.21	4.5e-31	112.4
44088.NP_955338.1	PF00001.21	1.9e-30	110.4
336486.YP_009177027.1	PF00001.21	1.8e-29	107.2
10397.NP_116383.1	PF00001.21	1.1e-27	101.4
50292.YP_004936009.1	PF00001.21	1.2e-26	97.9
10359.YP_081492.1	PF00001.21	2.1e-26	97.1
1919083.YP_009337483.1	PF00001.21	3.3e-26	96.5
38804.NP_938396.1	PF00001.21	8e-26	95.2
33706.YP_007417807.1	PF00001.21	2.1e-25	93.8
47929.YP_068150.1	PF00001.21	3.9e-25	93
1261657.YP_007016437.1	PF00001.21	1e-24	91.6
188763.NP_612677.1	PF00001.21	2.1e-23	87.3
79700.NP_064138.1	PF00001.21	1.3e-22	84.7
1535247.YP_004940205.1	PF00001.21	3.1e-22	83.5
1898060.YP_009342091.1	PF00001.21	3.5e-21	80
50290.YP_004940059.1	PF00001.21	1e-20	78.5
50292.YP_004936139.1	PF00001.21	1.5e-18	71.4
1919083.YP_009337610.1	PF00001.21	3.6e-18	70.1
50292.YP_004936137.1	PF00001.21	2.8e-17	67.2
1919083.YP_009337608.1	PF00001.21	6.4e-17	66
37296.YP_001129433.1	PF00001.21	2.7e-16	64
47929.YP_068303.1	PF00001.21	3.2e-16	63.7
1919083.YP_009337609.1	PF00001.21	4.9e-16	63.2
1846169.YP_009253917.1	PF00001.21	7.7e-16	62.5
50292.YP_004936136.1	PF00001.21	1.6e-14	58.2
10371.YP_009118463.1	PF00001.21	3.3e-14	57.2
10372.YP_073753.1	PF00001.21	4.6e-14	56.7
1940555.YP_009344857.1	PF00001.21	6.3e-14	56.2
1608255.YP_008492955.1	PF00001.21	9.2e-14	55.7
50292.YP_004936138.1	PF00001.21	4.1e-13	53.6
32603.NP_042903.2	PF00001.21	7.4e-12	49.4
154334.NP_570822.1	PF00001.21	1.1e-11	48.9
12657.NP_042670.1	PF00001.21	4.4e-11	46.9
32603.NP_042944.1	PF00001.21	2.3e-10	44.5
548914.YP_009179319.1	PF00001.21	1.2e-09	42.2
1780507.YP_009229906.1	PF00001.21	2e-09	41.4
32604.NP_050232.1	PF00001.21	2.7e-09	41.1
548914.YP_009179288.1	PF00001.21	3.6e-09	40.6
32604.NP_050193.1	PF00001.21	7.2e-09	39.7
1919083.YP_009337607.1	PF00001.21	1.6e-08	38.5
146015.YP_007969825.2	PF00001.21	2.2e-08	38.1
768738.YP_009051998.1	PF00001.21	7e-08	36.4
146015.YP_007969794.1	PF00001.21	7.2e-08	36.4
1535247.YP_004940241.1	PF00001.21	1.9e-07	35
1261657.YP_007016476.1	PF00001.21	3.1e-07	34.3
1452540.YP_009173955.1	PF00001.21	6.9e-07	33.2
10381.NP_040276.1	PF00001.21	5.5e-06	30.2
1675862.YP_009182236.1	PF00002.24	3.1e-13	53.9
62099.YP_009001593.1	PF00002.24	8.8e-09	39.3
146015.YP_007969850.1	PF00003.22	1.4e-06	32.5
10371.YP_009118391.1	PF10320.9	4e-08	37.3
188763.NP_612800.1	PF10320.9	4.3e-08	37.2
10243.NP_619916.1	PF08792.10	6.5e-12	49
10276.NP_570249.1	PF08792.10	7.1e-12	48.9
10280.NP_044055.1	PF08792.10	1.1e-11	48.3
212035.YP_003986933.1	PF08792.10	1.5e-11	47.9
10506.NP_048850.1	PF08792.10	2.9e-11	47
376849.NP_150526.1	PF08792.10	3.9e-11	46.5
10258.NP_957854.1	PF08792.10	9.4e-11	45.3
380598.YP_001498678.1	PF08792.10	1e-10	45.2
2025359.YP_009408298.1	PF08792.10	1.5e-10	44.7
37665.NP_077586.1	PF08792.10	1.5e-10	44.7
132475.NP_073477.1	PF08792.10	2e-10	44.3
648998.YP_009046161.1	PF08792.10	3.2e-10	43.6
305674.YP_227476.1	PF08792.10	4.3e-10	43.2
10497.NP_042774.1	PF08792.10	5.1e-10	43
46021.YP_001497859.1	PF08792.10	6.1e-10	42.7
10261.NP_039128.1	PF08792.10	7.4e-10	42.5
1917232.YP_009325775.1	PF08792.10	9.4e-10	42.1
240426.YP_008658514.1	PF08792.10	2.7e-09	40.7
1329402.YP_009408048.1	PF08792.10	3.5e-09	40.3
10271.NP_051979.1	PF08792.10	3.9e-09	40.2
1076255.YP_004821455.1	PF08792.10	5.3e-09	39.7
181082.YP_294161.1	PF08792.10	7.7e-09	39.2
67082.YP_009329726.1	PF08792.10	7.9e-09	39.2
1579460.YP_009112816.1	PF08792.10	1.6e-08	38.2
44088.NP_955261.1	PF08792.10	3.8e-08	37
176652.NP_149745.1	PF08792.10	4.1e-08	36.9
1873698.YP_009268810.1	PF08792.10	2.1e-07	34.6
129727.NP_957986.1	PF08792.10	2.4e-07	34.5
336486.YP_009177142.1	PF08792.10	4.4e-07	33.6
1094892.YP_004894513.1	PF08792.10	3.2e-06	30.9
28321.NP_064987.1	PF08792.10	6.1e-06	30
1898060.YP_009342207.1	PF00004.29	6.1e-55	189.5
1697349.YP_009163787.1	PF00004.29	7.1e-53	182.8
256729.YP_073712.1	PF00004.29	1.9e-51	178.2
880159.YP_004061441.1	PF00004.29	7.2e-44	153.6
251749.YP_008052571.1	PF00004.29	7e-43	150.5
755272.YP_007676316.1	PF00004.29	1.7e-42	149.2
880161.YP_004061896.1	PF00004.29	3.3e-42	148.3
754064.YP_007674885.1	PF00004.29	9.2e-42	146.8
1663208.YP_009172504.1	PF00004.29	9.5e-42	146.8
1663210.YP_009172777.1	PF00004.29	1.2e-41	146.4
1663209.YP_009173022.1	PF00004.29	1.7e-41	146
2079134.YP_009465729.1	PF00004.29	4.5e-41	144.6
1269028.YP_007354307.1	PF00004.29	9.4e-35	124.2
1094892.YP_004894459.1	PF00004.29	5.2e-34	121.8
1797140.YP_009230261.1	PF00004.29	1.2e-32	117.4
212035.YP_003986983.1	PF00004.29	7.5e-32	114.8
1955558.YP_009345213.1	PF00004.29	1.1e-29	107.8
1421067.YP_009507087.1	PF00004.29	1.6e-29	107.2
1391456.YP_009217026.1	PF00004.29	3.7e-29	106
NC_028998.1_1	PF00004.29	3.8e-29	106
NC_041878.1_231	PF00004.29	4.4e-29	105.8
694581.YP_003407128.1	PF00004.29	5e-29	105.6
1141136.YP_006987334.1	PF00004.29	5.3e-29	105.5
NC_019401.1_231	PF00004.29	5.4e-29	105.5
NC_041917.1_233	PF00004.29	9.9e-29	104.7
1813599.YP_009238959.1	PF00004.29	1.2e-28	104.4
NC_042082.1_40	PF00004.29	1.5e-28	104.1
1826170.YP_009254856.1	PF00004.29	2.4e-28	103.4
NC_042116.1_225	PF00004.29	3.8e-28	102.8
1273738.YP_009150853.1	PF00004.29	2.8e-27	100
NC_027364.1_574	PF00004.29	2.8e-27	100
379529.YP_001687055.1	PF00004.29	4e-27	99.5
1391455.YP_009220240.1	PF00004.29	1.6e-26	97.5
NC_029032.1_1	PF00004.29	1.6e-26	97.5
1414737.YP_009003207.1	PF00004.29	2.5e-26	96.9
NC_023502.1_54	PF00004.29	2.5e-26	96.9
NC_042082.1_133	PF00004.29	3e-26	96.7
1147094.YP_007007224.1	PF00004.29	3.2e-26	96.5
NC_019526.1_70	PF00004.29	3.3e-26	96.5
NC_042013.1_306	PF00004.29	5.6e-26	95.8
1100043.YP_009165774.1	PF00004.29	4.6e-25	92.8
2023057.YP_009449242.1	PF00004.29	9.2e-24	88.6
1797140.YP_009230309.1	PF00004.29	1.7e-23	87.8
700512.YP_004957580.1	PF00004.29	2.2e-23	87.3
NC_016567.1_89	PF00004.29	2.3e-23	87.3
NC_041877.1_25	PF00004.29	2.4e-23	87.2
NC_023712.1_95	PF00004.29	3.4e-22	83.5
1340819.YP_008409266.1	PF00004.29	3.9e-22	83.3
1123964.YP_007348292.1	PF00004.29	6.5e-22	82.6
1732179.YP_009219915.1	PF00004.29	1.2e-21	81.7
315953.YP_319884.1	PF00004.29	1.6e-21	81.3
1732180.YP_009216720.1	PF00004.29	2e-21	81.1
1003177.YP_009222151.1	PF00004.29	1.1e-20	78.6
NC_029057.1_141	PF00004.29	1.1e-20	78.6
762906.YP_003773387.1	PF00004.29	5.9e-20	76.3
1883368.YP_009323103.1	PF00004.29	3e-19	74
NC_031927.1_164	PF00004.29	3e-19	74
1084719.YP_009015888.1	PF00004.29	4.3e-19	73.5
NC_023719.1_577	PF00004.29	4.3e-19	73.5
379529.YP_001687056.1	PF00004.29	5.2e-19	73.2
1283076.YP_007517981.1	PF00004.29	1.1e-18	72.1
NC_020484.1_115	PF00004.29	1.1e-18	72.1
523909.YP_001883361.1	PF00004.29	1.7e-18	71.6
1493511.YP_009134373.1	PF00004.29	2.5e-18	71
NC_026927.1_142	PF00004.29	2.5e-18	71
1542477.YP_009213648.1	PF00004.29	6.9e-18	69.6
NC_028955.1_137	PF00004.29	6.9e-18	69.6
2023057.YP_009449027.1	PF00004.29	1.2e-17	68.8
754042.YP_007674482.1	PF00004.29	1.5e-17	68.5
NC_020851.1_124	PF00004.29	1.5e-17	68.5
1636182.YP_009189630.1	PF00004.29	1.7e-17	68.3
NC_028676.1_225	PF00004.29	1.7e-17	68.3
268746.YP_214393.1	PF00004.29	2e-17	68.1
NC_006883.2_163	PF00004.29	2e-17	68.1
1917232.YP_009325527.1	PF00004.29	2e-17	68.1
380598.YP_001498143.1	PF00004.29	2.1e-17	68
1689679.YP_009207821.2	PF00004.29	2.2e-17	67.9
NC_028899.1_18	PF00004.29	2.5e-17	67.8
1094892.YP_004894259.1	PF00004.29	2.7e-17	67.7
536466.YP_007677298.1	PF00004.29	3.2e-17	67.4
NC_020875.1_115	PF00004.29	3.4e-17	67.4
1493509.YP_009133468.1	PF00004.29	4.5e-17	67
NC_026923.1_117	PF00004.29	4.6e-17	66.9
445686.YP_004324224.1	PF00004.29	5.1e-17	66.8
1859492.YP_009352809.1	PF00004.29	5.1e-17	66.8
NC_015287.1_159	PF00004.29	5.2e-17	66.8
10506.NP_048392.1	PF00004.29	1.1e-16	65.7
1883369.YP_009322567.1	PF00004.29	1.2e-16	65.6
NC_031922.1_122	PF00004.29	1.2e-16	65.5
1815521.YP_009325129.1	PF00004.29	1.3e-16	65.5
NC_031944.1_129	PF00004.29	1.3e-16	65.5
444860.YP_004322297.1	PF00004.29	2.4e-16	64.6
NC_015279.1_121	PF00004.29	2.4e-16	64.6
536444.YP_007877714.1	PF00004.29	3.1e-16	64.3
NC_021071.1_160	PF00004.29	3.1e-16	64.2
929832.YP_007675106.1	PF00004.29	3.2e-16	64.2
NC_020855.1_67	PF00004.29	3.2e-16	64.2
1732177.YP_009226247.1	PF00004.29	3.3e-16	64.1
693272.YP_003969827.1	PF00004.29	4.7e-16	63.7
268747.YP_214689.1	PF00004.29	5.1e-16	63.6
1883365.YP_009321048.1	PF00004.29	6.2e-16	63.3
NC_031903.1_126	PF00004.29	6.3e-16	63.3
1732178.YP_009218484.1	PF00004.29	6.4e-16	63.2
NC_006884.2_142	PF00004.29	6.5e-16	63.2
1351702.YP_009008085.1	PF00004.29	8e-16	62.9
1455074.YP_009005311.1	PF00004.29	8.7e-16	62.8
NC_023561.1_47	PF00004.29	8.8e-16	62.8
444859.YP_004323048.1	PF00004.29	9.4e-16	62.7
NC_015282.1_143	PF00004.29	9.5e-16	62.7
1527770.YP_009099939.1	PF00004.29	1.1e-15	62.5
455364.YP_009173522.1	PF00004.29	1.1e-15	62.5
NC_025429.1_200	PF00004.29	1.1e-15	62.5
12353.NP_861749.1	PF00004.29	1.1e-15	62.4
1222338.YP_009118713.1	PF00004.29	1.2e-15	62.4
NC_041936.1_34	PF00004.29	1.2e-15	62.4
1340810.YP_009008270.1	PF00004.29	1.3e-15	62.3
NC_023587.1_130	PF00004.29	1.3e-15	62.3
1278479.YP_009301653.1	PF00004.29	1.5e-15	62.1
NC_031235.1_131	PF00004.29	1.5e-15	62.1
1815522.YP_009324308.1	PF00004.29	1.6e-15	62
NC_031935.1_141	PF00004.29	1.7e-15	61.9
536453.YP_008129973.1	PF00004.29	1.7e-15	61.8
NC_021559.1_45	PF00004.29	1.7e-15	61.8
536474.YP_007877917.1	PF00004.29	1.8e-15	61.8
NC_021072.1_149	PF00004.29	1.9e-15	61.7
NC_041994.1_307	PF00004.29	2.1e-15	61.5
444862.YP_004323291.1	PF00004.29	2.3e-15	61.4
NC_015283.1_153	PF00004.29	2.4e-15	61.4
1493508.YP_009140706.1	PF00004.29	2.4e-15	61.4
NC_027130.1_133	PF00004.29	2.4e-15	61.4
1883377.YP_009283608.1	PF00004.29	2.4e-15	61.4
NC_031043.1_117	PF00004.29	2.4e-15	61.3
869724.YP_007518228.1	PF00004.29	2.4e-15	61.3
NC_020486.1_126	PF00004.29	2.5e-15	61.3
445685.YP_004324752.1	PF00004.29	2.8e-15	61.1
NC_015289.1_131	PF00004.29	2.8e-15	61.1
693272.YP_003969935.1	PF00004.29	2.9e-15	61.1
1883367.YP_009320582.1	PF00004.29	3e-15	61.1
1327959.YP_009008593.1	PF00004.29	3e-15	61.1
NC_023591.1_27	PF00004.29	3e-15	61.1
NC_031900.1_138	PF00004.29	3e-15	61.1
754038.YP_008125664.1	PF00004.29	3.1e-15	61
NC_021530.1_126	PF00004.29	3.2e-15	61
NC_041990.1_61	PF00004.29	3.2e-15	60.9
382359.YP_717826.1	PF00004.29	3.4e-15	60.9
NC_008296.2_134	PF00004.29	3.4e-15	60.9
1340812.YP_009007995.1	PF00004.29	4e-15	60.7
NC_023584.1_131	PF00004.29	4e-15	60.6
1079998.YP_007001868.1	PF00004.29	4.3e-15	60.6
1079999.YP_007001646.1	PF00004.29	4.3e-15	60.6
NC_019444.1_136	PF00004.29	4.3e-15	60.5
NC_019443.1_141	PF00004.29	4.3e-15	60.5
NC_042013.1_3	PF00004.29	4.4e-15	60.5
238854.YP_195157.2	PF00004.29	4.4e-15	60.5
NC_006820.1_111	PF00004.29	4.4e-15	60.5
NC_031095.1_131	PF00004.29	5.1e-15	60.3
2107708.YP_009482416.1	PF00004.29	5.3e-15	60.3
NC_028755.1_44	PF00004.29	5.4e-15	60.2
1195085.YP_008125857.1	PF00004.29	5.6e-15	60.2
1654928.YP_009289500.1	PF00004.29	5.6e-15	60.2
1883366.YP_009321424.1	PF00004.29	5.7e-15	60.1
NC_031906.1_161	PF00004.29	5.8e-15	60.1
NC_021531.1_118	PF00004.29	6.9e-15	59.9
1269028.YP_007354131.1	PF00004.29	7.5e-15	59.8
NC_031007.1_116	PF00004.29	7.6e-15	59.8
444878.YP_004323757.1	PF00004.29	7.8e-15	59.7
NC_015285.1_129	PF00004.29	7.8e-15	59.7
754037.YP_007673083.1	PF00004.29	7.9e-15	59.7
1883372.YP_009278431.1	PF00004.29	8.1e-15	59.7
NC_020837.1_174	PF00004.29	8.6e-15	59.6
1493512.YP_009133695.1	PF00004.29	1e-14	59.4
NC_026924.1_127	PF00004.29	1e-14	59.3
NC_015290.1_140	PF00004.29	1.1e-14	59.3
445688.YP_004324985.1	PF00004.29	1.2e-14	59
1087482.YP_007501084.1	PF00004.29	1.3e-14	59
NC_026607.2_42	PF00004.29	1.3e-14	59
1204531.YP_009148037.1	PF00004.29	1.4e-14	58.9
NC_042044.1_41	PF00004.29	1.4e-14	58.9
879630.YP_003969436.1	PF00004.29	1.6e-14	58.7
NC_014636.1_144	PF00004.29	1.7e-14	58.7
1198013.YP_007010730.1	PF00004.29	1.7e-14	58.6
NC_042019.1_145	PF00004.29	1.8e-14	58.5
NC_031062.2_31	PF00004.29	2e-14	58.4
1792032.YP_009302608.1	PF00004.29	2.1e-14	58.3
NC_031245.1_220	PF00004.29	2.1e-14	58.3
NC_042090.1_65	PF00004.29	2.1e-14	58.3
573174.YP_007877994.1	PF00004.29	2.3e-14	58.2
NC_021073.1_21	PF00004.29	2.3e-14	58.2
1429767.YP_009007405.1	PF00004.29	3.3e-14	57.7
1141138.YP_006986318.1	PF00004.29	3.4e-14	57.7
1052121.YP_007004124.1	PF00004.29	3.5e-14	57.6
NC_031934.1_51	PF00004.29	3.5e-14	57.6
1608310.YP_009190213.1	PF00004.29	3.8e-14	57.5
NC_028683.1_57	PF00004.29	3.8e-14	57.5
NC_042081.1_35	PF00004.29	3.9e-14	57.4
227470.NP_943898.1	PF00004.29	4.1e-14	57.4
NC_005260.1_20	PF00004.29	4.1e-14	57.4
1094892.YP_004894213.1	PF00004.29	4.3e-14	57.3
1863009.YP_009279045.1	PF00004.29	4.4e-14	57.3
NC_031011.1_149	PF00004.29	4.5e-14	57.3
1785960.YP_009277093.1	PF00004.29	4.5e-14	57.3
NC_030948.1_139	PF00004.29	4.5e-14	57.2
1859492.YP_009352810.1	PF00004.29	5.1e-14	57.1
1357714.YP_009098894.1	PF00004.29	5.3e-14	57
NC_025422.1_130	PF00004.29	5.3e-14	57
1567027.YP_009207229.1	PF00004.29	6.1e-14	56.8
NC_020845.1_213	PF00004.29	6.2e-14	56.8
1567029.YP_009213888.1	PF00004.29	6.4e-14	56.8
NC_028925.1_55	PF00004.29	6.7e-14	56.7
1173761.YP_008239444.1	PF00004.29	6.9e-14	56.6
NC_021772.1_51	PF00004.29	7e-14	56.6
693272.YP_003969869.1	PF00004.29	7.4e-14	56.6
212035.YP_003987087.1	PF00004.29	7.4e-14	56.6
445696.YP_004323509.1	PF00004.29	8.5e-14	56.4
115987.NP_932394.1	PF00004.29	8.9e-14	56.3
1262539.YP_009006372.1	PF00004.29	9.8e-14	56.2
NC_028829.1_178	PF00004.29	9.8e-14	56.1
1173761.YP_008239443.1	PF00004.29	1e-13	56.1
NC_021772.1_49	PF00004.29	1e-13	56.1
115992.YP_008125276.1	PF00004.29	1.1e-13	56
NC_021529.2_335	PF00004.29	1.1e-13	56
NC_041996.1_48	PF00004.29	1.2e-13	55.8
169683.NP_803852.1	PF00004.29	1.3e-13	55.8
1589733.YP_009188229.1	PF00004.29	1.3e-13	55.7
NC_028663.1_143	PF00004.29	1.3e-13	55.7
NC_042060.1_66	PF00004.29	1.3e-13	55.7
1540097.YP_009152138.1	PF00004.29	1.3e-13	55.7
NC_027381.1_35	PF00004.29	1.3e-13	55.7
1605721.YP_009120558.1	PF00004.29	1.4e-13	55.6
693272.YP_003969739.1	PF00004.29	1.5e-13	55.5
1269028.YP_007354251.1	PF00004.29	1.6e-13	55.5
445683.YP_004322822.1	PF00004.29	1.6e-13	55.4
NC_015281.1_142	PF00004.29	1.6e-13	55.4
75320.NP_899326.1	PF00004.29	1.7e-13	55.4
NC_005083.2_78	PF00004.29	1.7e-13	55.4
212035.YP_003987307.1	PF00004.29	1.7e-13	55.4
1349410.YP_008437686.1	PF00004.29	1.8e-13	55.3
NC_042067.1_54	PF00004.29	1.9e-13	55.2
1540095.YP_009146486.1	PF00004.29	2e-13	55.2
998086.YP_009217426.1	PF00004.29	2e-13	55.2
NC_028999.1_381	PF00004.29	2e-13	55.2
1349410.YP_009429975.1	PF00004.29	2.6e-13	54.8
1129147.YP_007348681.1	PF00004.29	2.8e-13	54.7
NC_042138.1_42	PF00004.29	2.8e-13	54.7
1932881.YP_009361444.1	PF00004.29	2.8e-13	54.7
1540097.YP_009152137.1	PF00004.29	2.9e-13	54.6
1883374.YP_009278753.1	PF00004.29	3e-13	54.6
NC_031010.1_136	PF00004.29	3e-13	54.6
NC_027381.1_34	PF00004.29	3e-13	54.6
760732.YP_004009718.1	PF00004.29	3.1e-13	54.5
552509.YP_009345685.1	PF00004.29	3.1e-13	54.5
NC_014661.1_100	PF00004.29	3.1e-13	54.5
115991.YP_239018.1	PF00004.29	3.4e-13	54.4
NC_031057.1_44	PF00004.29	3.4e-13	54.4
1026955.YP_004508588.1	PF00004.29	3.5e-13	54.4
NC_015569.1_149	PF00004.29	3.6e-13	54.3
1084719.YP_009015561.1	PF00004.29	4.1e-13	54.1
NC_023719.1_250	PF00004.29	4.1e-13	54.1
1002725.YP_004414952.1	PF00004.29	4.4e-13	54
NC_042130.1_28	PF00004.29	4.4e-13	54
1585840.YP_009212866.1	PF00004.29	5e-13	53.9
NC_028950.1_18	PF00004.29	5.1e-13	53.9
NC_041881.1_127	PF00004.29	5.3e-13	53.8
1206558.YP_007235891.1	PF00004.29	5.5e-13	53.7
NC_028820.1_59	PF00004.29	5.6e-13	53.7
455364.YP_009173542.1	PF00004.29	5.7e-13	53.7
1605721.YP_009119241.1	PF00004.29	6.6e-13	53.5
1051675.YP_007005777.1	PF00004.29	6.7e-13	53.5
NC_019514.1_34	PF00004.29	6.7e-13	53.4
NC_041997.1_111	PF00004.29	6.8e-13	53.4
1094892.YP_004894397.1	PF00004.29	7e-13	53.4
NC_042013.1_329	PF00004.29	7.7e-13	53.3
1204516.YP_007010279.1	PF00004.29	8.7e-13	53.1
NC_019538.1_252	PF00004.29	8.8e-13	53.1
260149.YP_004300864.1	PF00004.29	9.5e-13	53
NC_015251.1_26	PF00004.29	9.6e-13	53
1094892.YP_004894673.1	PF00004.29	1.1e-12	52.8
212035.YP_003986748.1	PF00004.29	1.1e-12	52.8
1084719.YP_009015381.1	PF00004.29	1.1e-12	52.7
NC_023719.1_70	PF00004.29	1.1e-12	52.7
2107707.YP_009481432.1	PF00004.29	1.2e-12	52.6
926067.YP_009011447.1	PF00004.29	1.2e-12	52.6
NC_023688.1_19	PF00004.29	1.3e-12	52.6
1349409.YP_008319776.2	PF00004.29	1.3e-12	52.5
2107709.YP_009482901.1	PF00004.29	1.3e-12	52.5
1349409.YP_009430167.1	PF00004.29	1.4e-12	52.4
665032.YP_003359089.1	PF00004.29	1.5e-12	52.4
1327935.YP_009196629.1	PF00004.29	1.5e-12	52.4
NC_013697.1_232	PF00004.29	1.5e-12	52.3
NC_028773.1_247	PF00004.29	1.5e-12	52.3
212035.YP_003987022.1	PF00004.29	1.7e-12	52.2
1349410.YP_008438487.1	PF00004.29	1.7e-12	52.1
1852628.YP_009279895.1	PF00004.29	2.1e-12	51.9
NC_031020.1_38	PF00004.29	2.1e-12	51.8
NC_007022.1_39	PF00004.29	2.1e-12	51.8
2107709.YP_009483273.1	PF00004.29	2.2e-12	51.8
1481112.YP_009030102.1	PF00004.29	2.5e-12	51.6
NC_024121.1_54	PF00004.29	2.6e-12	51.6
871584.YP_003856858.1	PF00004.29	2.6e-12	51.5
NC_014457.1_67	PF00004.29	2.7e-12	51.5
NC_041884.1_238	PF00004.29	2.7e-12	51.5
1859492.YP_009352742.1	PF00004.29	2.8e-12	51.5
2107709.YP_009483679.1	PF00004.29	3e-12	51.3
1580591.YP_009219233.1	PF00004.29	3.4e-12	51.2
59241.YP_004306905.1	PF00004.29	3.4e-12	51.2
NC_015274.1_17	PF00004.29	3.4e-12	51.2
NC_041878.1_522	PF00004.29	3.5e-12	51.1
NC_042116.1_504	PF00004.29	3.5e-12	51.1
1211640.YP_006988469.1	PF00004.29	4.3e-12	50.8
NC_019406.1_229	PF00004.29	4.3e-12	50.8
2107708.YP_009482437.1	PF00004.29	4.5e-12	50.8
1269028.YP_007354514.1	PF00004.29	5.2e-12	50.6
2107707.YP_009480845.1	PF00004.29	5.8e-12	50.4
693272.YP_003969668.1	PF00004.29	6.4e-12	50.3
37665.NP_077667.1	PF00004.29	6.6e-12	50.2
1229755.YP_007111918.1	PF00004.29	6.8e-12	50.2
2107708.YP_009481786.1	PF00004.29	6.8e-12	50.2
NC_041964.1_41	PF00004.29	6.8e-12	50.2
NC_019713.1_70	PF00004.29	6.8e-12	50.2
1462608.YP_009030581.1	PF00004.29	7.1e-12	50.1
1116482.YP_007392483.1	PF00004.29	1.1e-11	49.5
1429767.YP_009007412.1	PF00004.29	1.1e-11	49.5
NC_031062.2_37	PF00004.29	1.1e-11	49.5
1678082.YP_009219025.1	PF00004.29	1.3e-11	49.3
NC_029017.1_77	PF00004.29	1.3e-11	49.3
NC_020201.1_23	PF00004.29	1.3e-11	49.3
1538804.YP_009126575.1	PF00004.29	1.3e-11	49.3
NC_026610.2_20	PF00004.29	1.3e-11	49.3
455364.YP_009173337.1	PF00004.29	1.9e-11	48.8
1049283.YP_006488853.1	PF00004.29	1.9e-11	48.7
NC_018087.3_106	PF00004.29	2e-11	48.7
760939.YP_004010244.1	PF00004.29	2.1e-11	48.6
NC_014663.1_107	PF00004.29	2.1e-11	48.6
1141136.YP_006987625.1	PF00004.29	2.2e-11	48.5
NC_019401.1_514	PF00004.29	2.3e-11	48.5
1815509.YP_009282987.1	PF00004.29	2.9e-11	48.2
NC_031039.1_85	PF00004.29	2.9e-11	48.2
1229752.YP_006908082.1	PF00004.29	2.9e-11	48.1
NC_018861.1_20	PF00004.29	3e-11	48.1
632112.YP_002790735.1	PF00004.29	3.2e-11	48
NC_012530.1_53	PF00004.29	3.2e-11	48
546805.YP_002225139.1	PF00004.29	3.3e-11	48
NC_041896.1_132	PF00004.29	3.3e-11	48
NC_011273.1_224	PF00004.29	3.3e-11	48
279006.YP_004300672.1	PF00004.29	3.5e-11	47.9
NC_015250.1_90	PF00004.29	3.5e-11	47.9
455364.YP_009173314.1	PF00004.29	5.4e-11	47.3
1150991.YP_007006683.1	PF00004.29	5.7e-11	47.2
NC_019521.1_68	PF00004.29	5.7e-11	47.2
[truncated: 143,218 more rows]
