# Supplementary material for: VIBRANT: automated recovery, annotation and curation of microbial viruses, and evaluation of viral community function from genomic sequences
Source: Microbiome. 2020 Jun 10;8:90. doi: 10.1186/s40168-020-00867-0 (PMC7288430; doi:10.1186/s40168-020-00867-0)
Supplement: Supplementary file 8 — Additional File 7: Table S7. Unparsed HMM table output from VOG annotations used to generate VOG v-scores. [file 40168_2020_867_MOESM7_ESM.xlsx]

## Sheet: Sheet1
Supplementary Table 7. Unparsed HMM table output from VOG annotations used to generate VOG v-scores.
sequence	VOG	evalue	score
2107709.YP_009483866.1	VOG00001	1.7e-166	557.7
1605721.YP_009118973.1	VOG00001	1.1e-161	541.9
2107707.YP_009480689.1	VOG00001	3.2e-157	527.2
2107709.YP_009482716.1	VOG00001	5.7e-148	496.8
2107709.YP_009483615.1	VOG00001	1.8e-145	488.6
2107707.YP_009481605.1	VOG00001	2.8e-145	488
1605721.YP_009118972.1	VOG00001	5.7e-138	463.9
2107709.YP_009483613.1	VOG00001	2.8e-137	461.7
2107708.YP_009482690.1	VOG00001	4.5e-137	461
2107709.YP_009482715.1	VOG00001	2.9e-136	458.4
1349410.YP_008436421.2	VOG00001	1.5e-131	442.8
2107707.YP_009480688.1	VOG00001	3.2e-130	438.5
2107709.YP_009483867.1	VOG00001	9.6e-129	433.6
1678078.YP_009165466.1	VOG00001	8.8e-127	427.2
2107707.YP_009481602.1	VOG00001	1.3e-124	420.1
1349409.YP_008319861.1	VOG00001	2.9e-124	418.9
1349410.YP_008438387.1	VOG00001	9.2e-123	414
1349409.YP_008319496.1	VOG00001	8e-122	410.9
1450746.YP_009001134.1	VOG00001	2.3e-121	409.4
1605721.YP_009119689.1	VOG00001	4e-121	408.6
2107709.YP_009483131.1	VOG00001	4.7e-121	408.4
1349410.YP_008438759.1	VOG00001	1e-120	407.3
2107708.YP_009481616.1	VOG00001	1.8e-120	406.5
1349409.YP_008319688.1	VOG00001	7e-120	404.5
1903266.YP_009329364.1	VOG00001	1.3e-119	403.6
1349410.YP_008437879.1	VOG00001	2.7e-119	402.6
1349410.YP_008436423.1	VOG00001	1.2e-118	400.4
2107708.YP_009482584.1	VOG00001	9.7e-117	394.2
1349410.YP_008436418.1	VOG00001	6e-116	391.6
1349409.YP_008319370.2	VOG00001	1.8e-114	386.7
2107709.YP_009483440.1	VOG00001	3e-114	386
1678078.YP_009165204.1	VOG00001	4.5e-113	382.2
1349410.YP_008437276.1	VOG00001	2.1e-110	373.4
1349410.YP_008437902.1	VOG00001	3.1e-110	372.8
1349410.YP_008438066.1	VOG00001	9.9e-110	371.2
1349410.YP_008437789.1	VOG00001	2.9e-109	369.6
2107709.YP_009482714.1	VOG00001	3.6e-108	366.1
1349410.YP_008437447.1	VOG00001	5.3e-107	362.2
1903266.YP_009329298.1	VOG00001	6.7e-106	358.6
2107708.YP_009482166.1	VOG00001	7.4e-105	355.2
2107708.YP_009482286.1	VOG00001	9.6e-103	348.2
2107709.YP_009483593.1	VOG00001	1.9e-102	347.3
2107709.YP_009483428.1	VOG00001	4.4e-102	346.1
1349410.YP_008437767.2	VOG00001	7.1e-102	345.4
2107709.YP_009483546.1	VOG00001	2.5e-101	343.6
1605721.YP_009119622.1	VOG00001	3.2e-101	343.2
1349410.YP_008438204.2	VOG00001	1.2e-100	341.4
2107707.YP_009481191.1	VOG00001	1.9e-100	340.7
212035.YP_003987394.1	VOG00001	5.5e-100	339.2
2107707.YP_009481298.1	VOG00001	5.8e-100	339.1
1605721.YP_009119445.1	VOG00001	7.3e-100	338.8
2107708.YP_009482060.1	VOG00001	3.4e-98	333.3
1349410.YP_008437958.1	VOG00001	7.7e-98	332.1
2107708.YP_009482384.1	VOG00001	7.9e-98	332.1
1349410.YP_009430069.1	VOG00001	1.5e-97	331.1
2107709.YP_009483434.1	VOG00001	1.9e-97	330.8
1349409.YP_008319755.1	VOG00001	2.1e-97	330.6
1605721.YP_009119328.1	VOG00001	4.3e-97	329.6
1349410.YP_008438453.1	VOG00001	1.6e-96	327.8
2107709.YP_009483461.1	VOG00001	1.9e-96	327.5
212035.YP_003987379.1	VOG00001	1e-95	325.1
1349409.YP_008319495.1	VOG00001	9.6e-95	321.9
2107709.YP_009483431.1	VOG00001	1.1e-94	321.7
1605721.YP_009119787.1	VOG00001	1.5e-94	321.3
1605721.YP_009120642.1	VOG00001	2.3e-94	320.7
1903266.YP_009329381.1	VOG00001	4.2e-94	319.8
1605721.YP_009119521.1	VOG00001	1.1e-92	315.2
1349410.YP_008437489.1	VOG00001	1.1e-92	315.2
1605721.YP_009119600.1	VOG00001	1.2e-92	315
1903266.YP_009329396.1	VOG00001	1.4e-92	314.9
1605721.YP_009119711.1	VOG00001	4.5e-92	313.2
1605721.YP_009119849.1	VOG00001	6.3e-92	312.7
1094892.YP_004894190.1	VOG00001	9.9e-92	312
212035.YP_003987372.1	VOG00001	1.4e-91	311.6
1605721.YP_009120579.1	VOG00001	2.6e-91	310.7
212035.YP_003987447.1	VOG00001	3e-91	310.5
1349409.YP_008319690.1	VOG00001	3.2e-91	310.4
1349410.YP_008438187.2	VOG00001	6.2e-91	309.4
2107709.YP_009483502.1	VOG00001	1.9e-90	307.8
1349410.YP_008438134.1	VOG00001	4.8e-90	306.5
1678078.YP_009165201.1	VOG00001	1.1e-89	305.3
1605721.YP_009119589.1	VOG00001	1.4e-89	305
2107709.YP_009483549.1	VOG00001	1.7e-89	304.7
2107709.YP_009483585.1	VOG00001	2.9e-89	304
2107707.YP_009481063.1	VOG00001	4.7e-89	303.3
1605721.YP_009119359.1	VOG00001	2.5e-88	300.9
1903266.YP_009329296.1	VOG00001	4.3e-88	300.1
2107709.YP_009483550.1	VOG00001	1.3e-87	298.5
2107709.YP_009482849.1	VOG00001	4.1e-87	296.9
1903266.YP_009329272.1	VOG00001	4.8e-87	296.7
1903266.YP_009329232.1	VOG00001	5.8e-87	296.4
2107708.YP_009482635.1	VOG00001	6.3e-87	296.3
1349410.YP_008437971.1	VOG00001	1e-86	295.6
1605721.YP_009119735.1	VOG00001	1e-86	295.5
1903266.YP_009329302.1	VOG00001	1.7e-86	294.9
1605721.YP_009119730.1	VOG00001	2.9e-86	294.1
1605721.YP_009119742.1	VOG00001	4.7e-86	293.4
2107708.YP_009482322.1	VOG00001	5.9e-86	293.1
2107709.YP_009483366.1	VOG00001	7.7e-86	292.7
2107709.YP_009483868.1	VOG00001	3.2e-85	290.7
2107709.YP_009483500.1	VOG00001	3.6e-85	290.5
1349410.YP_008438141.1	VOG00001	5.1e-85	290
1349409.YP_008319519.1	VOG00001	6.3e-85	289.7
1269028.YP_007354781.1	VOG00001	1.6e-84	288.3
1450746.YP_009001128.1	VOG00001	1.9e-84	288.1
2107708.YP_009482073.1	VOG00001	2.3e-84	287.8
2107708.YP_009482219.1	VOG00001	7.5e-83	282.9
1678078.YP_009165430.1	VOG00001	1e-82	282.4
1349409.YP_009430263.1	VOG00001	1.8e-82	281.6
1903266.YP_009329262.1	VOG00001	3.7e-82	280.6
1349410.YP_008436718.1	VOG00001	3.8e-82	280.6
2107709.YP_009483359.1	VOG00001	4.5e-82	280.3
1349410.YP_008437532.1	VOG00001	7.1e-82	279.7
1269028.YP_007353998.1	VOG00001	9.8e-82	279.2
212035.YP_003987408.1	VOG00001	1.2e-81	278.9
1903266.YP_009329237.1	VOG00001	3.7e-81	277.3
2107708.YP_009482341.1	VOG00001	5.3e-81	276.8
1349409.YP_008319674.1	VOG00001	9.3e-81	276
212035.YP_003986552.1	VOG00001	1.7e-80	275.1
2107709.YP_009483466.1	VOG00001	2.6e-80	274.5
1903266.YP_009329287.1	VOG00001	3.6e-80	274.1
2107709.YP_009483588.1	VOG00001	6.6e-80	273.2
1349410.YP_008438279.1	VOG00001	1.1e-79	272.5
1349409.YP_008318627.1	VOG00001	2.3e-79	271.4
1605721.YP_009119710.1	VOG00001	3.6e-79	270.8
2107709.YP_009483047.1	VOG00001	3.9e-79	270.7
2107707.YP_009481367.1	VOG00001	5.1e-79	270.3
1349409.YP_008319777.1	VOG00001	8.1e-79	269.6
1349410.YP_008437800.1	VOG00001	8.8e-79	269.5
1605721.YP_009119094.1	VOG00001	1.2e-78	269.1
1903266.YP_009329279.1	VOG00001	1.4e-78	268.9
2107707.YP_009481192.1	VOG00001	1.7e-78	268.6
2107709.YP_009483367.1	VOG00001	4.6e-78	267.2
1349410.YP_008437850.2	VOG00001	5.4e-78	266.9
2107708.YP_009482291.1	VOG00001	5.5e-78	266.9
2107707.YP_009481352.1	VOG00001	6.2e-78	266.7
1349410.YP_008438144.1	VOG00001	6.4e-78	266.7
1349410.YP_008438750.1	VOG00001	7.9e-78	266.4
1349410.YP_008437859.1	VOG00001	8e-78	266.4
1349409.YP_008319274.1	VOG00001	8.4e-78	266.3
1605721.YP_009119391.1	VOG00001	1.9e-77	265.1
2107707.YP_009481500.1	VOG00001	2.2e-77	264.9
1903266.YP_009329383.1	VOG00001	2.6e-77	264.7
1605721.YP_009120167.1	VOG00001	6e-77	263.5
1349409.YP_008319679.2	VOG00001	7.3e-77	263.2
1349410.YP_008438274.1	VOG00001	9.5e-77	262.8
1094892.YP_004894954.1	VOG00001	9.6e-77	262.8
1349410.YP_008437864.1	VOG00001	1.5e-76	262.2
1678078.YP_009165468.1	VOG00001	1.6e-76	262.1
212035.YP_003987153.1	VOG00001	2.2e-76	261.7
2107707.YP_009480685.1	VOG00001	2.8e-76	261.3
2107709.YP_009483552.1	VOG00001	4.7e-76	260.5
2107707.YP_009481598.1	VOG00001	5.5e-76	260.3
1349410.YP_008437095.1	VOG00001	8.3e-76	259.7
1349410.YP_008436620.1	VOG00001	1.2e-75	259.2
1349409.YP_008319126.1	VOG00001	1.5e-75	258.9
1605721.YP_009119783.1	VOG00001	1.6e-75	258.8
1349410.YP_008437802.1	VOG00001	1.6e-75	258.8
1349410.YP_008438281.2	VOG00001	1.8e-75	258.6
2107707.YP_009481179.1	VOG00001	2.1e-75	258.4
2107708.YP_009481650.1	VOG00001	3.3e-75	257.8
2107709.YP_009483045.1	VOG00001	3.7e-75	257.6
1349409.YP_008318538.2	VOG00001	4.1e-75	257.4
2107709.YP_009483642.1	VOG00001	5.5e-75	257
2107709.YP_009483589.1	VOG00001	6.2e-75	256.9
1720526.YP_009310398.1	VOG00001	9.4e-75	256.3
1605721.YP_009120761.1	VOG00001	9.5e-75	256.3
2107708.YP_009482639.1	VOG00001	1e-74	256.1
2107709.YP_009482771.1	VOG00001	3.8e-74	254.3
1349409.YP_008318885.1	VOG00001	4.3e-74	254.1
1450746.YP_009001156.1	VOG00001	5.3e-74	253.8
1605721.YP_009119795.1	VOG00001	8.5e-74	253.1
1605721.YP_009119347.1	VOG00001	1.1e-73	252.7
1903266.YP_009329281.1	VOG00001	1.6e-73	252.3
1349410.YP_008436563.1	VOG00001	1.8e-73	252.1
1605721.YP_009119998.1	VOG00001	1.8e-73	252.1
1349409.YP_008319566.2	VOG00001	3.6e-73	251.1
2107709.YP_009483242.1	VOG00001	4.1e-73	250.9
2107708.YP_009482105.1	VOG00001	5.6e-73	250.4
1349409.YP_008319506.1	VOG00001	6e-73	250.4
1349410.YP_008437508.1	VOG00001	6.5e-73	250.2
1903266.YP_009329373.1	VOG00001	7.4e-73	250
1349410.YP_008438419.1	VOG00001	9.1e-73	249.7
1349410.YP_008438081.1	VOG00001	1e-72	249.6
2107707.YP_009481290.1	VOG00001	1.1e-72	249.5
1903266.YP_009329297.1	VOG00001	1.5e-72	249
2107708.YP_009482583.1	VOG00001	1.6e-72	248.9
2107707.YP_009481245.1	VOG00001	2.4e-72	248.4
1349410.YP_008437782.2	VOG00001	2.9e-72	248.1
2107707.YP_009480722.1	VOG00001	3.9e-72	247.7
1349410.YP_008438643.1	VOG00001	5.6e-72	247.2
2107707.YP_009480967.1	VOG00001	6e-72	247.1
1349409.YP_008319683.2	VOG00001	6.7e-72	246.9
1605721.YP_009119733.1	VOG00001	7.9e-72	246.7
1605721.YP_009119302.1	VOG00001	1e-71	246.3
1349409.YP_008319860.1	VOG00001	1.8e-71	245.5
1349410.YP_008437786.2	VOG00001	2.2e-71	245.2
1903266.YP_009329280.1	VOG00001	2.6e-71	245
1349409.YP_009430269.1	VOG00001	2.7e-71	244.9
1605721.YP_009119452.1	VOG00001	6.8e-71	243.6
2107708.YP_009481735.1	VOG00001	1.6e-70	242.4
2107709.YP_009483539.1	VOG00001	2.1e-70	242
1349409.YP_008318629.1	VOG00001	6.5e-70	240.4
2107707.YP_009481325.1	VOG00001	8.6e-70	240
2107708.YP_009482277.1	VOG00001	1.1e-69	239.6
2107709.YP_009483680.1	VOG00001	1.3e-69	239.4
2107709.YP_009482754.1	VOG00001	1.5e-69	239.2
1349410.YP_008437856.1	VOG00001	1.7e-69	239
1605721.YP_009119239.1	VOG00001	2e-69	238.8
2107708.YP_009482336.1	VOG00001	2.1e-69	238.7
1605721.YP_009120791.1	VOG00001	2.4e-69	238.5
2107708.YP_009482252.1	VOG00001	2.5e-69	238.5
1349410.YP_008437923.1	VOG00001	4.2e-69	237.7
212035.YP_003987369.1	VOG00001	7.7e-69	236.9
212035.YP_003987377.1	VOG00001	8.2e-69	236.8
1903266.YP_009329399.1	VOG00001	1.6e-68	235.8
1349409.YP_008318952.1	VOG00001	1.7e-68	235.8
1349409.YP_008319678.1	VOG00001	2.6e-68	235.1
1349410.YP_008437448.1	VOG00001	4.1e-68	234.5
1349410.YP_008437491.1	VOG00001	6.1e-68	233.9
1349410.YP_008437795.1	VOG00001	7.4e-68	233.6
1349410.YP_009430108.1	VOG00001	7.7e-68	233.6
2107707.YP_009480687.1	VOG00001	8.2e-68	233.5
2107708.YP_009482501.1	VOG00001	9.2e-68	233.3
1605721.YP_009119525.1	VOG00001	9.7e-68	233.2
212035.YP_003986992.1	VOG00001	1.1e-67	233
1605721.YP_009119531.1	VOG00001	2e-67	232.2
2107708.YP_009481912.1	VOG00001	2.1e-67	232.1
2107707.YP_009481171.1	VOG00001	3.9e-67	231.3
2107707.YP_009481167.1	VOG00001	4.8e-67	230.9
1605721.YP_009119260.1	VOG00001	4.8e-67	230.9
1349410.YP_008436785.1	VOG00001	8.1e-67	230.2
1903266.YP_009329353.1	VOG00001	9.5e-67	230
2107708.YP_009482672.1	VOG00001	1.1e-66	229.8
1349410.YP_008438339.2	VOG00001	3.5e-66	228.1
1605721.YP_009119081.1	VOG00001	7.7e-66	227
2107707.YP_009481152.1	VOG00001	1.1e-65	226.5
1349410.YP_008438207.2	VOG00001	1.1e-65	226.5
2107708.YP_009482014.1	VOG00001	1.2e-65	226.3
2107709.YP_009482799.1	VOG00001	1.4e-65	226.1
1605721.YP_009119527.1	VOG00001	1.5e-65	226
2107707.YP_009481090.1	VOG00001	1.7e-65	225.8
1349410.YP_008438400.1	VOG00001	2e-65	225.6
1349410.YP_008438489.1	VOG00001	2.3e-65	225.4
1450746.YP_009001090.1	VOG00001	4.7e-65	224.4
1349410.YP_008437470.1	VOG00001	5.2e-65	224.3
1349409.YP_008318541.1	VOG00001	5.3e-65	224.2
2107709.YP_009483670.1	VOG00001	8.4e-65	223.6
1349409.YP_008318753.1	VOG00001	8.6e-65	223.6
1349409.YP_008318651.1	VOG00001	1.2e-64	223
1349409.YP_008318592.1	VOG00001	1.3e-64	223
1349410.YP_009430138.1	VOG00001	1.3e-64	222.9
1605721.YP_009119661.1	VOG00001	1.7e-64	222.6
1903266.YP_009329370.1	VOG00001	3.1e-64	221.7
2107709.YP_009483626.1	VOG00001	3.7e-64	221.5
1605721.YP_009120300.1	VOG00001	4.5e-64	221.2
1903266.YP_009329303.1	VOG00001	5e-64	221
1605721.YP_009119724.1	VOG00001	6.7e-64	220.6
1349410.YP_008437621.1	VOG00001	1.4e-63	219.6
1349410.YP_009430041.1	VOG00001	1.4e-63	219.5
1903266.YP_009329301.1	VOG00001	1.4e-63	219.5
1349410.YP_009430125.1	VOG00001	2.7e-63	218.6
2107707.YP_009481391.1	VOG00001	1.6e-62	216.1
2107709.YP_009483433.1	VOG00001	2.5e-62	215.5
1605721.YP_009119384.1	VOG00001	6.7e-62	214.1
1349409.YP_008319765.1	VOG00001	1.6e-61	212.8
2107707.YP_009481161.1	VOG00001	3.4e-61	211.7
1349409.YP_008319498.1	VOG00001	5.4e-61	211.1
1349410.YP_009430113.1	VOG00001	5.6e-61	211
1094892.YP_004895015.1	VOG00001	6.1e-61	210.9
1605721.YP_009119102.1	VOG00001	8.8e-61	210.4
2107709.YP_009483451.1	VOG00001	9.9e-61	210.2
2107709.YP_009483789.1	VOG00001	1e-60	210.2
2107708.YP_009482647.1	VOG00001	1.1e-60	210.1
1349409.YP_008319910.2	VOG00001	1.4e-60	209.8
1903266.YP_009329275.1	VOG00001	1.6e-60	209.5
212035.YP_003987435.1	VOG00001	2e-60	209.2
1605721.YP_009119770.1	VOG00001	3.4e-60	208.4
1349409.YP_008319718.1	VOG00001	5.1e-60	207.9
2107709.YP_009483255.1	VOG00001	7e-60	207.4
212035.YP_003986502.1	VOG00001	1e-59	206.9
2107707.YP_009480797.1	VOG00001	1.1e-59	206.7
2107707.YP_009480739.1	VOG00001	1.7e-59	206.2
2107708.YP_009481669.1	VOG00001	1.8e-59	206.1
1903266.YP_009329238.1	VOG00001	2.4e-59	205.6
1349410.YP_008438777.1	VOG00001	3.1e-59	205.3
1605721.YP_009119151.1	VOG00001	4.1e-59	204.9
2107707.YP_009481381.1	VOG00001	5.7e-59	204.4
2107709.YP_009483737.1	VOG00001	7e-59	204.1
1903266.YP_009329271.1	VOG00001	7e-59	204.1
2107708.YP_009482334.1	VOG00001	8.9e-59	203.8
2107708.YP_009482655.1	VOG00001	1.6e-58	203
1903266.YP_009329267.1	VOG00001	1.6e-58	203
1605721.YP_009119370.1	VOG00001	1.8e-58	202.8
2107707.YP_009481515.1	VOG00001	2.6e-58	202.3
1903266.YP_009329283.1	VOG00001	3e-58	202.1
1349410.YP_008437545.1	VOG00001	3.5e-58	201.8
2107708.YP_009482585.1	VOG00001	8.3e-58	200.6
1450746.YP_009001162.1	VOG00001	1.3e-57	200
2107709.YP_009483425.1	VOG00001	1.3e-57	199.9
1349410.YP_008437480.1	VOG00001	2.7e-57	198.9
1605721.YP_009119765.1	VOG00001	3.1e-57	198.7
1903266.YP_009329375.1	VOG00001	3.2e-57	198.7
1605721.YP_009119814.1	VOG00001	4.1e-57	198.3
1605721.YP_009119394.1	VOG00001	5.6e-57	197.9
1349409.YP_008319351.1	VOG00001	5.6e-57	197.9
2023057.YP_009448733.1	VOG00001	7.4e-57	197.5
1903266.YP_009329261.1	VOG00001	8.1e-57	197.4
1349410.YP_008438298.2	VOG00001	1.1e-56	196.9
1349410.YP_008438320.1	VOG00001	1.4e-56	196.6
1349410.YP_008438309.1	VOG00001	1.7e-56	196.3
1349410.YP_008438171.1	VOG00001	2e-56	196.1
1349410.YP_008438136.1	VOG00001	2.1e-56	196
2107709.YP_009483586.1	VOG00001	2.4e-56	195.8
1605721.YP_009120708.1	VOG00001	2.8e-56	195.6
1349409.YP_008319424.1	VOG00001	4.1e-56	195
1605721.YP_009119696.1	VOG00001	4.5e-56	194.9
2107708.YP_009482378.1	VOG00001	6.2e-56	194.5
1269028.YP_007354810.1	VOG00001	7.1e-56	194.3
2107708.YP_009482594.1	VOG00001	9.7e-56	193.8
1605721.YP_009119847.1	VOG00001	1.1e-55	193.7
212035.YP_003987319.1	VOG00001	1.3e-55	193.4
1349410.YP_009430064.1	VOG00001	1.6e-55	193.1
1903266.YP_009329236.1	VOG00001	1.7e-55	193
1349410.YP_008436519.1	VOG00001	1.8e-55	193
1349410.YP_008437861.1	VOG00001	1.8e-55	192.9
1349410.YP_008438272.1	VOG00001	2.1e-55	192.7
2107707.YP_009481201.1	VOG00001	2.5e-55	192.5
1605721.YP_009119485.1	VOG00001	3.2e-55	192.1
2107708.YP_009482411.1	VOG00001	5.8e-55	191.3
2107709.YP_009483204.1	VOG00001	6.6e-55	191.1
2107707.YP_009481198.1	VOG00001	1.1e-54	190.3
1349410.YP_008438329.1	VOG00001	1.3e-54	190.1
2107708.YP_009482011.1	VOG00001	1.4e-54	190
1349410.YP_008438493.1	VOG00001	1.5e-54	189.9
2107708.YP_009482513.1	VOG00001	1.9e-54	189.6
1349410.YP_008438197.1	VOG00001	2.3e-54	189.3
1269028.YP_007354780.1	VOG00001	3e-54	188.9
2107707.YP_009481248.1	VOG00001	5.6e-54	188
1349410.YP_008437769.1	VOG00001	6.7e-54	187.8
1605721.YP_009119234.1	VOG00001	7.4e-54	187.6
1094892.YP_004895020.1	VOG00001	8.3e-54	187.5
2107708.YP_009482308.1	VOG00001	1.3e-53	186.8
1349410.YP_008438102.1	VOG00001	2.9e-53	185.7
2107708.YP_009482633.1	VOG00001	2.9e-53	185.7
2107708.YP_009482390.1	VOG00001	9.5e-53	184
2107708.YP_009482079.1	VOG00001	1.1e-52	183.8
1349409.YP_008319647.1	VOG00001	1.2e-52	183.6
1349409.YP_008319689.2	VOG00001	1.9e-52	183
1605721.YP_009119444.1	VOG00001	2.1e-52	182.9
2107707.YP_009481401.1	VOG00001	2.2e-52	182.8
1605721.YP_009120304.1	VOG00001	4.4e-52	181.8
1269028.YP_007354031.1	VOG00001	5.6e-52	181.5
1349409.YP_008319785.1	VOG00001	6.5e-52	181.3
1349410.YP_009430027.1	VOG00001	7.6e-52	181
1269028.YP_007354788.1	VOG00001	8.1e-52	180.9
2107708.YP_009482388.1	VOG00001	1e-51	180.6
1605721.YP_009119673.1	VOG00001	1.3e-51	180.3
1605721.YP_009119355.1	VOG00001	1.4e-51	180.2
1605721.YP_009119694.1	VOG00001	1.5e-51	180.1
1605721.YP_009118979.1	VOG00001	1.6e-51	180
2107709.YP_009482889.1	VOG00001	1.6e-51	180
2107708.YP_009482656.1	VOG00001	1.6e-51	180
1349410.YP_008437781.1	VOG00001	1.6e-51	180
1349410.YP_008437842.1	VOG00001	2.4e-51	179.4
1349409.YP_008320000.1	VOG00001	2.9e-51	179.1
1269028.YP_007354139.1	VOG00001	3.1e-51	179
1903266.YP_009329207.1	VOG00001	3.9e-51	178.7
2107709.YP_009483554.1	VOG00001	4.2e-51	178.6
1903266.YP_009329378.1	VOG00001	4.4e-51	178.5
1349410.YP_008438314.1	VOG00001	4.7e-51	178.4
2107708.YP_009482112.1	VOG00001	5.8e-51	178.1
2107709.YP_009483444.1	VOG00001	6.9e-51	177.9
2107708.YP_009482062.1	VOG00001	7.8e-51	177.7
2107709.YP_009483565.1	VOG00001	9.3e-51	177.5
1605721.YP_009119719.1	VOG00001	1.7e-50	176.6
2107707.YP_009481126.1	VOG00001	4.3e-50	175.3
1349410.YP_008437428.1	VOG00001	4.4e-50	175.2
2023057.YP_009448302.1	VOG00001	6.4e-50	174.7
1269028.YP_007354129.1	VOG00001	8.7e-50	174.3
1349410.YP_008438205.2	VOG00001	9.4e-50	174.2
1269028.YP_007354401.1	VOG00001	1.3e-49	173.7
1094892.YP_004894220.1	VOG00001	1.7e-49	173.3
1903266.YP_009329290.1	VOG00001	2.2e-49	172.9
1349409.YP_008319672.1	VOG00001	2.4e-49	172.8
1605721.YP_009119448.1	VOG00001	2.6e-49	172.7
1903266.YP_009329282.1	VOG00001	2.6e-49	172.7
2107708.YP_009482680.1	VOG00001	4.9e-49	171.8
1269028.YP_007354569.1	VOG00001	6e-49	171.5
2107708.YP_009482626.1	VOG00001	7.2e-49	171.2
1450746.YP_009001092.1	VOG00001	7.3e-49	171.2
1605721.YP_009120045.1	VOG00001	1e-48	170.8
1349410.YP_008437497.1	VOG00001	2e-48	169.8
1349410.YP_008438183.1	VOG00001	2.1e-48	169.8
1349410.YP_008437538.1	VOG00001	2.4e-48	169.5
1094892.YP_004894932.1	VOG00001	2.7e-48	169.4
1094892.YP_004895161.1	VOG00001	3.4e-48	169
212035.YP_003986542.1	VOG00001	5.8e-48	168.3
212035.YP_003986545.1	VOG00001	7.2e-48	168
1349410.YP_008437911.1	VOG00001	7.5e-48	167.9
2107708.YP_009482096.1	VOG00001	1.6e-47	166.9
1349409.YP_008318747.2	VOG00001	1.9e-47	166.6
1349410.YP_008438182.1	VOG00001	2e-47	166.5
1349410.YP_008438161.1	VOG00001	2.3e-47	166.3
1349410.YP_008438764.1	VOG00001	3.7e-47	165.6
1605721.YP_009119675.1	VOG00001	3.7e-47	165.6
212035.YP_003987309.1	VOG00001	4.3e-47	165.4
2107707.YP_009481131.1	VOG00001	7e-47	164.7
1269028.YP_007353997.1	VOG00001	8e-47	164.5
212035.YP_003987290.1	VOG00001	1.2e-46	164
2107708.YP_009482315.1	VOG00001	1.2e-46	164
2107707.YP_009481190.1	VOG00001	1.9e-46	163.3
212035.YP_003986602.1	VOG00001	3.1e-46	162.6
1605721.YP_009119446.1	VOG00001	1e-45	160.9
1349409.YP_008319641.1	VOG00001	1.1e-45	160.8
2107709.YP_009483371.1	VOG00001	1.6e-45	160.3
2107707.YP_009481146.1	VOG00001	1.7e-45	160.2
2107709.YP_009483299.1	VOG00001	2.1e-45	159.9
1349410.YP_008437461.2	VOG00001	2.2e-45	159.8
1903266.YP_009329376.1	VOG00001	5e-45	158.6
1349410.YP_008438266.2	VOG00001	5.1e-45	158.6
1605721.YP_009119731.1	VOG00001	6.8e-45	158.2
1269028.YP_007354827.1	VOG00001	1.4e-44	157.1
1605721.YP_009119906.1	VOG00001	1.6e-44	156.9
212035.YP_003986765.1	VOG00001	2.1e-44	156.6
1349409.YP_008320005.1	VOG00001	2.1e-44	156.6
2107709.YP_009483360.1	VOG00001	2.3e-44	156.4
2107709.YP_009483365.1	VOG00001	3e-44	156.1
2107708.YP_009482659.1	VOG00001	3.1e-44	156
1269028.YP_007354032.1	VOG00001	3.7e-44	155.8
2107708.YP_009482601.1	VOG00001	5.1e-44	155.3
2107709.YP_009483852.1	VOG00001	5.7e-44	155.2
1349410.YP_008437493.1	VOG00001	9.3e-44	154.5
1349410.YP_008437644.1	VOG00001	1.1e-43	154.2
1678078.YP_009165218.1	VOG00001	1.2e-43	154.1
1349410.YP_009430114.1	VOG00001	1.4e-43	153.9
2107708.YP_009482362.1	VOG00001	1.4e-43	153.8
2107709.YP_009483484.1	VOG00001	1.7e-43	153.6
212035.YP_003987321.1	VOG00001	3.9e-43	152.4
1349410.YP_008437529.1	VOG00001	4.1e-43	152.3
1349410.YP_008438291.1	VOG00001	7.2e-43	151.5
212035.YP_003986551.1	VOG00001	8.4e-43	151.3
1903266.YP_009329233.1	VOG00001	1.5e-42	150.5
2107709.YP_009483540.1	VOG00001	1.6e-42	150.4
1605721.YP_009119557.1	VOG00001	2.4e-42	149.8
1903266.YP_009329374.1	VOG00001	2.6e-42	149.7
1605721.YP_009119636.1	VOG00001	2.7e-42	149.7
2023057.YP_009448879.1	VOG00001	3.4e-42	149.3
1720526.YP_009310402.1	VOG00001	3.9e-42	149.1
2107708.YP_009482097.1	VOG00001	4.1e-42	149.1
2107707.YP_009481363.1	VOG00001	4.7e-42	148.9
2023057.YP_009448878.1	VOG00001	7.2e-42	148.3
1605721.YP_009119635.1	VOG00001	7.7e-42	148.2
1349410.YP_008438800.1	VOG00001	9.2e-42	147.9
2107709.YP_009483142.1	VOG00001	9.7e-42	147.8
2107707.YP_009481169.1	VOG00001	1.1e-41	147.7
1720526.YP_009310401.1	VOG00001	1.2e-41	147.5
1349410.YP_009430031.1	VOG00001	1.4e-41	147.3
1605721.YP_009119977.1	VOG00001	1.5e-41	147.2
1678078.YP_009165220.1	VOG00001	2.7e-41	146.4
2107708.YP_009482691.1	VOG00001	3.3e-41	146.1
2107708.YP_009482393.1	VOG00001	3.4e-41	146
2107708.YP_009482064.1	VOG00001	5.8e-41	145.3
1349410.YP_008437437.1	VOG00001	5.9e-41	145.3
2023057.YP_009448685.1	VOG00001	6.6e-41	145.1
1349410.YP_008438358.1	VOG00001	9.4e-41	144.6
2107708.YP_009482287.1	VOG00001	1.1e-40	144.3
1349410.YP_008438903.1	VOG00001	1.2e-40	144.3
2107709.YP_009483864.1	VOG00001	1.8e-40	143.7
37665.NP_077487.1	VOG00001	2.2e-40	143.4
1349410.YP_008438146.2	VOG00001	2.4e-40	143.3
1094892.YP_004894211.1	VOG00001	2.5e-40	143.2
212035.YP_003987437.1	VOG00001	2.7e-40	143.1
2107709.YP_009483590.1	VOG00001	4.5e-40	142.4
2107707.YP_009481468.1	VOG00001	6.1e-40	141.9
1094892.YP_004894073.1	VOG00001	8.3e-40	141.5
2107708.YP_009482107.1	VOG00001	8.6e-40	141.4
2107707.YP_009481348.1	VOG00001	1.5e-39	140.6
1349410.YP_008438287.1	VOG00001	2e-39	140.2
1605721.YP_009119720.1	VOG00001	2.2e-39	140.1
2023057.YP_009448659.1	VOG00001	2.8e-39	139.7
1605721.YP_009120151.1	VOG00001	3e-39	139.6
1094892.YP_004894983.1	VOG00001	3.1e-39	139.6
2107707.YP_009481243.1	VOG00001	3.6e-39	139.4
1903266.YP_009329362.1	VOG00001	4.7e-39	139
1349410.YP_008438775.1	VOG00001	6.1e-39	138.6
1903266.YP_009329265.1	VOG00001	6.5e-39	138.5
1349409.YP_008319675.2	VOG00001	1.1e-38	137.9
1605721.YP_009119712.1	VOG00001	1.2e-38	137.6
1269028.YP_007354656.1	VOG00001	1.4e-38	137.5
2107708.YP_009482124.1	VOG00001	2e-38	137
1094892.YP_004894257.1	VOG00001	2e-38	136.9
1605721.YP_009119782.1	VOG00001	2.4e-38	136.7
1269028.YP_007354698.1	VOG00001	2.5e-38	136.6
2107707.YP_009480964.1	VOG00001	3.4e-38	136.2
2107709.YP_009483537.1	VOG00001	4.3e-38	135.9
1269028.YP_007354826.1	VOG00001	4.9e-38	135.7
2107708.YP_009482579.1	VOG00001	6e-38	135.4
1269028.YP_007354030.1	VOG00001	6.1e-38	135.3
2023057.YP_009448663.1	VOG00001	7e-38	135.2
2023057.YP_009448665.1	VOG00001	7.4e-38	135.1
2107709.YP_009483346.1	VOG00001	9.2e-38	134.8
1094892.YP_004894861.1	VOG00001	1.2e-37	134.4
1450746.YP_009001168.1	VOG00001	1.5e-37	134.1
212035.YP_003986555.1	VOG00001	1.5e-37	134.1
2107708.YP_009482475.1	VOG00001	1.7e-37	133.9
2023057.YP_009448660.1	VOG00001	2.1e-37	133.6
1678078.YP_009165219.1	VOG00001	2.2e-37	133.5
1349410.YP_008437297.1	VOG00001	2.5e-37	133.3
212035.YP_003987395.1	VOG00001	2.8e-37	133.2
1349410.YP_008438771.1	VOG00001	5.1e-37	132.3
1349410.YP_008438774.1	VOG00001	5.2e-37	132.3
1605721.YP_009120052.1	VOG00001	8.1e-37	131.7
1269028.YP_007354825.1	VOG00001	8.5e-37	131.6
2107708.YP_009481908.1	VOG00001	8.7e-37	131.6
1349409.YP_008318686.2	VOG00001	9.5e-37	131.4
1349410.YP_008437521.1	VOG00001	9.6e-37	131.4
1349410.YP_008438193.1	VOG00001	1.1e-36	131.2
1349410.YP_008437543.1	VOG00001	1.7e-36	130.6
2107708.YP_009482643.1	VOG00001	2e-36	130.4
2107707.YP_009481594.1	VOG00001	2.8e-36	129.9
2023057.YP_009448877.1	VOG00001	2.8e-36	129.9
212035.YP_003987316.1	VOG00001	3e-36	129.8
1349410.YP_008438284.1	VOG00001	7.9e-36	128.4
2107709.YP_009483269.1	VOG00001	8.9e-36	128.2
1349410.YP_008437083.2	VOG00001	9e-36	128.2
2107709.YP_009483201.1	VOG00001	1e-35	128
2023057.YP_009449358.1	VOG00001	1.4e-35	127.6
648998.YP_009046217.1	VOG00001	1.4e-35	127.6
1349410.YP_008438232.1	VOG00001	1.5e-35	127.5
2107708.YP_009482016.1	VOG00001	1.6e-35	127.4
2023057.YP_009448658.1	VOG00001	1.8e-35	127.2
1349410.YP_008438468.1	VOG00001	2.1e-35	127
2107707.YP_009480734.1	VOG00001	2.2e-35	127
1605721.YP_009119899.1	VOG00001	2.2e-35	127
1903266.YP_009329380.1	VOG00001	2.3e-35	126.9
1094892.YP_004894920.1	VOG00001	2.3e-35	126.9
10261.NP_039185.1	VOG00001	3.6e-35	126.3
212035.YP_003986526.1	VOG00001	3.7e-35	126.2
1094892.YP_004895149.1	VOG00001	5.3e-35	125.7
1349409.YP_008319988.1	VOG00001	6.6e-35	125.4
2107707.YP_009481585.1	VOG00001	6.7e-35	125.4
1269028.YP_007354105.1	VOG00001	6.7e-35	125.4
380598.YP_001498097.1	VOG00001	9e-35	124.9
2107708.YP_009482397.1	VOG00001	1e-34	124.7
10264.YP_009046448.1	VOG00001	1.4e-34	124.4
1094892.YP_004895023.1	VOG00001	1.6e-34	124.1
2107708.YP_009482069.1	VOG00001	1.6e-34	124.1
2107708.YP_009482355.1	VOG00001	2.2e-34	123.6
1903266.YP_009329288.1	VOG00001	2.5e-34	123.5
1720526.YP_009310403.1	VOG00001	2.5e-34	123.5
1605721.YP_009119631.1	VOG00001	2.5e-34	123.5
1094892.YP_004894836.1	VOG00001	3e-34	123.2
336486.YP_009177124.1	VOG00001	3.1e-34	123.2
1094892.YP_004894436.1	VOG00001	3.9e-34	122.9
1605721.YP_009119957.1	VOG00001	5.2e-34	122.4
1349410.YP_008437426.1	VOG00001	5.5e-34	122.4
1903266.YP_009329291.1	VOG00001	5.7e-34	122.3
1605721.YP_009118975.1	VOG00001	7.3e-34	122
1269028.YP_007354072.1	VOG00001	1.5e-33	120.9
2107708.YP_009482045.1	VOG00001	1.8e-33	120.6
1269028.YP_007354079.1	VOG00001	2.4e-33	120.2
2107708.YP_009482086.1	VOG00001	2.7e-33	120.1
1349409.YP_008319177.1	VOG00001	2.7e-33	120.1
1349409.YP_008319763.1	VOG00001	3.3e-33	119.8
2107707.YP_009481124.1	VOG00001	3.6e-33	119.7
1349410.YP_008437411.1	VOG00001	3.6e-33	119.7
2107709.YP_009482928.1	VOG00001	3.7e-33	119.7
2107709.YP_009483858.1	VOG00001	4.1e-33	119.5
1349410.YP_008438585.1	VOG00001	5.5e-33	119.1
212035.YP_003986590.1	VOG00001	6.6e-33	118.8
212035.YP_003986500.1	VOG00001	7.7e-33	118.6
2107709.YP_009483456.1	VOG00001	8.7e-33	118.4
1349409.YP_008319693.2	VOG00001	1.4e-32	117.7
2107709.YP_009483782.1	VOG00001	1.5e-32	117.7
1094892.YP_004895107.1	VOG00001	2e-32	117.3
1349410.YP_008438784.1	VOG00001	2.1e-32	117.2
1349410.YP_008436573.1	VOG00001	2.3e-32	117.1
2107709.YP_009482873.1	VOG00001	2.8e-32	116.7
1094892.YP_004894222.1	VOG00001	3.2e-32	116.6
2107707.YP_009481458.1	VOG00001	6.6e-32	115.5
212035.YP_003986516.1	VOG00001	7.1e-32	115.4
2107707.YP_009481115.1	VOG00001	7.1e-32	115.4
2107708.YP_009482648.1	VOG00001	9.2e-32	115.1
1349410.YP_008438678.1	VOG00001	1.4e-31	114.5
1349410.YP_008437837.1	VOG00001	1.4e-31	114.5
2059380.YP_009448147.1	VOG00001	1.4e-31	114.5
1349409.YP_008319477.2	VOG00001	1.6e-31	114.3
1349409.YP_008319264.1	VOG00001	1.7e-31	114.2
2107709.YP_009483211.1	VOG00001	1.9e-31	114
1903266.YP_009329292.1	VOG00001	2.1e-31	113.8
1094892.YP_004894237.1	VOG00001	2.6e-31	113.6
2107709.YP_009483202.1	VOG00001	3.1e-31	113.3
1349410.YP_008438770.1	VOG00001	3.5e-31	113.1
212035.YP_003987198.1	VOG00001	4.6e-31	112.8
2107708.YP_009481663.1	VOG00001	4.6e-31	112.8
2107709.YP_009483744.1	VOG00001	4.9e-31	112.7
1605721.YP_009120048.1	VOG00001	5.8e-31	112.4
1349410.YP_008437479.1	VOG00001	6.4e-31	112.3
2107708.YP_009482432.1	VOG00001	6.4e-31	112.3
1605721.YP_009120243.1	VOG00001	6.5e-31	112.3
1349410.YP_008438893.1	VOG00001	1e-30	111.6
2107707.YP_009481581.1	VOG00001	1.3e-30	111.3
1349409.YP_008318849.1	VOG00001	1.5e-30	111.1
1349409.YP_008319999.2	VOG00001	1.7e-30	110.9
1903266.YP_009329289.1	VOG00001	2e-30	110.7
2107707.YP_009480871.1	VOG00001	2.9e-30	110.1
1450746.YP_009001170.1	VOG00001	3e-30	110.1
2107709.YP_009482731.1	VOG00001	3.3e-30	110
2107707.YP_009481535.1	VOG00001	3.9e-30	109.7
212035.YP_003986584.1	VOG00001	6.3e-30	109
1349410.YP_008437430.1	VOG00001	9.4e-30	108.4
1349409.YP_008319853.1	VOG00001	1.1e-29	108.2
2107709.YP_009483311.1	VOG00001	1.2e-29	108.1
1349409.YP_009430189.1	VOG00001	1.3e-29	108
1605721.YP_009119379.1	VOG00001	1.3e-29	108
1269028.YP_007354492.1	VOG00001	1.5e-29	107.8
2107707.YP_009481158.1	VOG00001	1.6e-29	107.7
1349409.YP_008319995.1	VOG00001	1.8e-29	107.6
1349410.YP_008438316.1	VOG00001	2.5e-29	107.1
1269028.YP_007354731.1	VOG00001	2.8e-29	106.9
1605721.YP_009119920.1	VOG00001	2.8e-29	106.9
2107708.YP_009481666.1	VOG00001	3.1e-29	106.8
1605721.YP_009119528.1	VOG00001	3.2e-29	106.7
1349410.YP_008437877.1	VOG00001	3.4e-29	106.6
1605721.YP_009119344.1	VOG00001	3.8e-29	106.5
2107707.YP_009481127.1	VOG00001	3.9e-29	106.4
1903266.YP_009329377.1	VOG00001	4.2e-29	106.3
1349410.YP_008438235.1	VOG00001	4.5e-29	106.2
1349410.YP_008437407.1	VOG00001	4.6e-29	106.2
1094892.YP_004894909.1	VOG00001	5e-29	106.1
1349410.YP_008438373.2	VOG00001	5.2e-29	106
2107707.YP_009481160.1	VOG00001	5.5e-29	105.9
2107709.YP_009483597.1	VOG00001	6.3e-29	105.7
2107708.YP_009482657.1	VOG00001	6.7e-29	105.7
1955558.YP_009345409.1	VOG00001	8.1e-29	105.4
1349410.YP_008437944.1	VOG00001	8.9e-29	105.3
1349410.YP_008438213.2	VOG00001	1e-28	105
2107709.YP_009483313.1	VOG00001	1.1e-28	105
1903266.YP_009329372.1	VOG00001	1.2e-28	104.8
1349410.YP_008437418.1	VOG00001	1.4e-28	104.6
1349409.YP_008319509.1	VOG00001	1.4e-28	104.6
2107708.YP_009482466.1	VOG00001	1.5e-28	104.5
2107708.YP_009482123.1	VOG00001	1.6e-28	104.4
1094892.YP_004895124.1	VOG00001	1.7e-28	104.3
1605721.YP_009119614.1	VOG00001	1.7e-28	104.3
1605721.YP_009118990.1	VOG00001	1.8e-28	104.3
1605721.YP_009119462.1	VOG00001	1.9e-28	104.2
2107708.YP_009482587.1	VOG00001	2e-28	104.1
1349410.YP_008438153.1	VOG00001	2e-28	104.1
2107707.YP_009481194.1	VOG00001	2.3e-28	103.9
2107709.YP_009483603.1	VOG00001	2.6e-28	103.7
1349410.YP_009429981.1	VOG00001	2.7e-28	103.7
1269028.YP_007354133.1	VOG00001	3.5e-28	103.3
1349409.YP_008319449.1	VOG00001	3.6e-28	103.3
1605721.YP_009119315.1	VOG00001	3.6e-28	103.2
1605721.YP_009119484.1	VOG00001	3.8e-28	103.2
1349410.YP_008438210.1	VOG00001	6.2e-28	102.5
2107707.YP_009481213.1	VOG00001	7.2e-28	102.3
1269028.YP_007354702.1	VOG00001	7.2e-28	102.3
1450746.YP_009001155.1	VOG00001	7.7e-28	102.2
1269028.YP_007354403.1	VOG00001	7.9e-28	102.1
2107708.YP_009482616.1	VOG00001	8.8e-28	102
1349410.YP_008437475.1	VOG00001	8.9e-28	102
2107707.YP_009480855.1	VOG00001	1.2e-27	101.5
2107709.YP_009483468.1	VOG00001	1.5e-27	101.3
212035.YP_003987367.1	VOG00001	1.6e-27	101.2
212035.YP_003986530.1	VOG00001	1.6e-27	101.2
2107708.YP_009482530.1	VOG00001	1.8e-27	100.9
2023057.YP_009448447.1	VOG00001	1.9e-27	100.9
1349410.YP_008437942.1	VOG00001	2.1e-27	100.7
1094892.YP_004895039.1	VOG00001	2.1e-27	100.7
1349410.YP_008438163.2	VOG00001	2.3e-27	100.6
1349410.YP_008438237.1	VOG00001	2.4e-27	100.6
2107707.YP_009481336.1	VOG00001	2.5e-27	100.5
2107709.YP_009482940.1	VOG00001	2.8e-27	100.3
2107708.YP_009482111.1	VOG00001	2.8e-27	100.3
1605721.YP_009120606.1	VOG00001	3e-27	100.2
2107708.YP_009482641.1	VOG00001	3.3e-27	100.1
1605721.YP_009119903.1	VOG00001	3.4e-27	100.1
336486.YP_009177182.1	VOG00001	3.7e-27	99.9
1349410.YP_008438250.1	VOG00001	3.7e-27	99.9
1349410.YP_009430029.1	VOG00001	3.8e-27	99.9
1605721.YP_009119522.1	VOG00001	4.6e-27	99.6
212035.YP_003987430.1	VOG00001	5.3e-27	99.4
1349409.YP_008318946.2	VOG00001	5.3e-27	99.4
1349410.YP_008438653.1	VOG00001	5.6e-27	99.4
1349410.YP_009430070.1	VOG00001	6.5e-27	99.1
1349410.YP_008436440.2	VOG00001	7e-27	99
1421067.YP_009506815.1	VOG00001	7.4e-27	98.9
1605721.YP_009119818.1	VOG00001	8.3e-27	98.8
1903266.YP_009329263.1	VOG00001	9.5e-27	98.6
1094892.YP_004894894.1	VOG00001	9.9e-27	98.5
1605721.YP_009119346.1	VOG00001	1e-26	98.5
1605721.YP_009119287.1	VOG00001	1e-26	98.5
1349410.YP_009430103.1	VOG00001	1.4e-26	98.1
2107707.YP_009481132.1	VOG00001	1.6e-26	97.9
1094892.YP_004894869.1	VOG00001	1.8e-26	97.7
1605721.YP_009119860.1	VOG00001	2.6e-26	97.1
1349409.YP_008319375.1	VOG00001	2.7e-26	97.1
2107709.YP_009483814.1	VOG00001	2.7e-26	97.1
1813599.YP_009238630.1	VOG00001	2.8e-26	97.1
2107707.YP_009481195.1	VOG00001	3e-26	96.9
1094892.YP_004894890.1	VOG00001	3e-26	96.9
2107708.YP_009482417.1	VOG00001	3.1e-26	96.9
1349410.YP_008438712.1	VOG00001	3.1e-26	96.9
1349409.YP_008319917.1	VOG00001	3.4e-26	96.8
1094892.YP_004894867.1	VOG00001	3.6e-26	96.7
2023057.YP_009448728.1	VOG00001	3.6e-26	96.7
1349410.YP_008436881.2	VOG00001	3.7e-26	96.7
1349409.YP_009430196.1	VOG00001	4.3e-26	96.4
1349410.YP_008436755.1	VOG00001	4.4e-26	96.4
10261.NP_038987.1	VOG00001	4.5e-26	96.4
2107708.YP_009482120.1	VOG00001	4.8e-26	96.3
1094892.YP_004895135.1	VOG00001	4.9e-26	96.3
1605721.YP_009120030.1	VOG00001	5e-26	96.2
2107707.YP_009481292.1	VOG00001	6.2e-26	95.9
1094892.YP_004894966.1	VOG00001	6.7e-26	95.8
44088.NP_955246.1	VOG00001	7.4e-26	95.7
212035.YP_003987323.1	VOG00001	7.5e-26	95.6
1605721.YP_009119707.1	VOG00001	8.4e-26	95.5
44088.NP_955065.1	VOG00001	8.5e-26	95.5
2107709.YP_009483538.1	VOG00001	8.7e-26	95.4
1605721.YP_009119078.1	VOG00001	1e-25	95.2
37665.NP_077493.1	VOG00001	1.2e-25	95
2107709.YP_009483086.1	VOG00001	1.2e-25	94.9
46021.YP_001497214.1	VOG00001	1.3e-25	94.9
2107708.YP_009482259.1	VOG00001	1.4e-25	94.8
2107709.YP_009483791.1	VOG00001	1.5e-25	94.7
2107707.YP_009481379.1	VOG00001	1.5e-25	94.6
1349410.YP_008437580.2	VOG00001	1.6e-25	94.6
336486.YP_009177030.1	VOG00001	1.6e-25	94.6
2059380.YP_009447941.1	VOG00001	1.7e-25	94.5
2107708.YP_009481811.1	VOG00001	1.9e-25	94.3
1917232.YP_009325872.1	VOG00001	2e-25	94.2
1605721.YP_009119372.1	VOG00001	2.2e-25	94.1
1349410.YP_008436540.1	VOG00001	2.2e-25	94.1
2107707.YP_009480879.1	VOG00001	2.5e-25	93.9
212035.YP_003986581.1	VOG00001	2.6e-25	93.9
2107707.YP_009481427.1	VOG00001	2.9e-25	93.7
44088.NP_955342.1	VOG00001	2.9e-25	93.7
1094892.YP_004894999.1	VOG00001	3.2e-25	93.6
1605721.YP_009120476.1	VOG00001	3.2e-25	93.6
2107709.YP_009483651.1	VOG00001	3.2e-25	93.6
1349410.YP_008437836.1	VOG00001	3.4e-25	93.5
1349410.YP_008437537.1	VOG00001	3.6e-25	93.4
1349410.YP_009430042.1	VOG00001	3.8e-25	93.3
1349409.YP_008319941.1	VOG00001	3.9e-25	93.3
1605721.YP_009119668.1	VOG00001	4.1e-25	93.2
2107708.YP_009481820.1	VOG00001	4.4e-25	93.1
2107708.YP_009482360.1	VOG00001	4.4e-25	93.1
44088.NP_955166.1	VOG00001	5.3e-25	92.8
1421067.YP_009507210.1	VOG00001	5.4e-25	92.8
1094892.YP_004895095.1	VOG00001	5.9e-25	92.7
2107707.YP_009481390.1	VOG00001	6.8e-25	92.5
2107707.YP_009481119.1	VOG00001	7e-25	92.4
1349410.YP_008438355.1	VOG00001	7.1e-25	92.4
2107709.YP_009483776.1	VOG00001	7.9e-25	92.3
999883.YP_004347163.1	VOG00001	9.4e-25	92
1094892.YP_004894082.1	VOG00001	9.4e-25	92
2107708.YP_009482330.1	VOG00001	9.5e-25	92
1094892.YP_004894261.1	VOG00001	9.5e-25	92
1605721.YP_009120071.1	VOG00001	1e-24	91.9
1269028.YP_007354016.1	VOG00001	1.1e-24	91.8
1349410.YP_008438354.2	VOG00001	1.1e-24	91.8
1349410.YP_008437897.1	VOG00001	1.1e-24	91.8
37665.NP_077506.1	VOG00001	1.2e-24	91.7
1094892.YP_004894889.1	VOG00001	1.3e-24	91.6
1349410.YP_009430077.1	VOG00001	1.4e-24	91.4
2107707.YP_009481435.1	VOG00001	1.6e-24	91.3
1903266.YP_009329274.1	VOG00001	1.7e-24	91.2
1349410.YP_009430039.1	VOG00001	1.8e-24	91.1
1094892.YP_004894102.1	VOG00001	1.8e-24	91.1
2107709.YP_009483689.1	VOG00001	1.8e-24	91.1
1349410.YP_008438223.1	VOG00001	2e-24	91
1605721.YP_009119900.1	VOG00001	2e-24	90.9
648998.YP_009046025.1	VOG00001	2e-24	90.9
1903266.YP_009329371.1	VOG00001	2e-24	90.9
1349409.YP_008319522.1	VOG00001	2.2e-24	90.8
1349410.YP_009430122.1	VOG00001	2.5e-24	90.6
2107708.YP_009482333.1	VOG00001	2.8e-24	90.5
1094892.YP_004894165.1	VOG00001	2.8e-24	90.5
2107707.YP_009480814.1	VOG00001	3.1e-24	90.3
999883.YP_004347076.1	VOG00001	3.3e-24	90.2
46021.YP_001497220.1	VOG00001	4e-24	90
2107707.YP_009481412.1	VOG00001	4.2e-24	89.9
1421067.YP_009506767.1	VOG00001	4.7e-24	89.7
1826170.YP_009254808.1	VOG00001	5.3e-24	89.6
2107709.YP_009483517.1	VOG00001	5.6e-24	89.5
1349410.YP_008437535.1	VOG00001	5.9e-24	89.4
2107708.YP_009482674.1	VOG00001	6.1e-24	89.4
1605721.YP_009119615.1	VOG00001	6.2e-24	89.3
1349410.YP_008437551.1	VOG00001	7.2e-24	89.1
380598.YP_001498103.1	VOG00001	8.4e-24	88.9
1349410.YP_008436441.1	VOG00001	8.6e-24	88.9
2107709.YP_009483412.1	VOG00001	8.6e-24	88.9
1349410.YP_008438325.1	VOG00001	9.1e-24	88.8
1094892.YP_004894149.1	VOG00001	1.1e-23	88.5
1269028.YP_007354730.1	VOG00001	1.2e-23	88.4
1560514.YP_009094895.1	VOG00001	1.5e-23	88.1
1349409.YP_008319744.1	VOG00001	1.6e-23	88
2107708.YP_009482323.1	VOG00001	1.6e-23	88
1903266.YP_009329419.1	VOG00001	1.7e-23	87.9
212035.YP_003987415.1	VOG00001	1.7e-23	87.9
2107708.YP_009482383.1	VOG00001	2.1e-23	87.6
1605721.YP_009119218.1	VOG00001	2.5e-23	87.4
1349410.YP_008438348.1	VOG00001	2.5e-23	87.3
2107708.YP_009482670.1	VOG00001	3.4e-23	86.9
44088.NP_955337.1	VOG00001	3.4e-23	86.9
2107708.YP_009482068.1	VOG00001	4e-23	86.7
1813599.YP_009238588.1	VOG00001	4.9e-23	86.4
1605721.YP_009119144.1	VOG00001	5.2e-23	86.3
1094892.YP_004894917.1	VOG00001	5.2e-23	86.3
1720526.YP_009310404.1	VOG00001	5.2e-23	86.3
1903266.YP_009329359.1	VOG00001	5.7e-23	86.2
2107707.YP_009481197.1	VOG00001	5.8e-23	86.1
2107709.YP_009483516.1	VOG00001	6.1e-23	86.1
1349410.YP_008438470.1	VOG00001	7.4e-23	85.8
1605721.YP_009119461.1	VOG00001	7.7e-23	85.7
2107709.YP_009482939.1	VOG00001	8.7e-23	85.6
1605721.YP_009119425.1	VOG00001	8.8e-23	85.5
1955558.YP_009345502.1	VOG00001	9.3e-23	85.5
2107707.YP_009480737.1	VOG00001	9.4e-23	85.5
2107709.YP_009483668.1	VOG00001	9.5e-23	85.5
1269028.YP_007354745.1	VOG00001	9.5e-23	85.4
2107709.YP_009483220.1	VOG00001	1.3e-22	85
2107709.YP_009483474.1	VOG00001	1.3e-22	85
1094892.YP_004895106.1	VOG00001	1.5e-22	84.8
1349409.YP_008319594.1	VOG00001	1.6e-22	84.7
1094892.YP_004894870.1	VOG00001	1.7e-22	84.6
1269028.YP_007354083.1	VOG00001	1.9e-22	84.5
2107707.YP_009481149.1	VOG00001	2.5e-22	84
1903266.YP_009329418.1	VOG00001	2.8e-22	83.9
2107708.YP_009482273.1	VOG00001	2.9e-22	83.9
1349409.YP_008319856.1	VOG00001	2.9e-22	83.9
2107708.YP_009482476.1	VOG00001	3.3e-22	83.7
2107708.YP_009481795.1	VOG00001	3.8e-22	83.5
10261.NP_039078.1	VOG00001	4e-22	83.4
2107708.YP_009482586.1	VOG00001	4.1e-22	83.4
2059380.YP_009447943.1	VOG00001	4.2e-22	83.3
212035.YP_003987104.1	VOG00001	4.3e-22	83.3
2107709.YP_009483792.1	VOG00001	4.5e-22	83.2
2107709.YP_009483518.1	VOG00001	4.6e-22	83.2
1349410.YP_008436436.1	VOG00001	4.8e-22	83.1
2107709.YP_009483820.1	VOG00001	4.9e-22	83.1
1349410.YP_008438189.1	VOG00001	5.1e-22	83.1
1605721.YP_009119491.1	VOG00001	5.2e-22	83
1349410.YP_008436711.1	VOG00001	5.2e-22	83
2107709.YP_009483324.1	VOG00001	5.8e-22	82.9
2107708.YP_009482216.1	VOG00001	6.2e-22	82.8
1349410.YP_008437579.2	VOG00001	6.5e-22	82.7
1349410.YP_009430099.1	VOG00001	6.5e-22	82.7
1094892.YP_004894135.1	VOG00001	6.6e-22	82.7
1094892.YP_004894189.1	VOG00001	7.6e-22	82.5
2059380.YP_009448165.1	VOG00001	8.1e-22	82.4
1605721.YP_009118986.1	VOG00001	8.5e-22	82.3
1349410.YP_008438321.1	VOG00001	8.7e-22	82.3
1349409.YP_009430183.1	VOG00001	9.3e-22	82.2
37665.NP_077684.1	VOG00001	1.1e-21	82
1903266.YP_009329421.1	VOG00001	1.1e-21	81.9
1349409.YP_008319725.1	VOG00001	1.3e-21	81.8
1349410.YP_008438337.2	VOG00001	1.6e-21	81.4
2107708.YP_009482381.1	VOG00001	1.6e-21	81.4
2107708.YP_009482427.1	VOG00001	1.6e-21	81.4
1349409.YP_008319342.2	VOG00001	1.7e-21	81.3
2107708.YP_009481755.1	VOG00001	1.9e-21	81.2
10506.NP_049038.1	VOG00001	2.2e-21	81
1349410.YP_008438408.1	VOG00001	2.2e-21	80.9
44088.NP_955319.1	VOG00001	2.2e-21	80.9
1605721.YP_009119076.1	VOG00001	2.3e-21	80.9
1605721.YP_009118981.1	VOG00001	2.4e-21	80.9
1349410.YP_008436880.1	VOG00001	2.4e-21	80.8
2107708.YP_009482342.1	VOG00001	2.5e-21	80.8
212035.YP_003986499.1	VOG00001	2.5e-21	80.8
2107707.YP_009481186.1	VOG00001	3.4e-21	80.4
2107708.YP_009482382.1	VOG00001	3.5e-21	80.3
336486.YP_009177187.1	VOG00001	3.7e-21	80.2
2107709.YP_009483170.1	VOG00001	3.9e-21	80.2
1094892.YP_004895041.1	VOG00001	3.9e-21	80.1
2107708.YP_009482679.1	VOG00001	4.1e-21	80.1
1349410.YP_008438054.1	VOG00001	6.1e-21	79.5
648998.YP_009046020.1	VOG00001	8.1e-21	79.1
37665.NP_077599.1	VOG00001	8.8e-21	79
2059380.YP_009448144.1	VOG00001	1.2e-20	78.6
1605721.YP_009119051.1	VOG00001	1.3e-20	78.5
212035.YP_003987410.1	VOG00001	1.5e-20	78.2
1349410.YP_008437419.2	VOG00001	1.6e-20	78.1
10261.NP_039205.1	VOG00001	1.7e-20	78.1
1605721.YP_009120060.1	VOG00001	1.9e-20	77.9
2107709.YP_009483781.1	VOG00001	2e-20	77.8
1349409.YP_009430244.1	VOG00001	2.1e-20	77.8
1349410.YP_008438357.1	VOG00001	2.3e-20	77.6
1605721.YP_009119351.1	VOG00001	3.2e-20	77.2
1349410.YP_008438349.1	VOG00001	3.2e-20	77.2
1605721.YP_009120102.1	VOG00001	3.4e-20	77.1
10264.YP_009046261.1	VOG00001	3.6e-20	77
1094892.YP_004894115.1	VOG00001	3.8e-20	76.9
1605721.YP_009119459.1	VOG00001	3.8e-20	76.9
2107707.YP_009481422.1	VOG00001	4e-20	76.8
1269028.YP_007354017.1	VOG00001	4.6e-20	76.6
1349409.YP_008319981.1	VOG00001	5e-20	76.5
2107709.YP_009483535.1	VOG00001	5.3e-20	76.4
1269028.YP_007354033.1	VOG00001	5.3e-20	76.4
2059380.YP_009448168.1	VOG00001	5.5e-20	76.4
2059380.YP_009448170.1	VOG00001	6.2e-20	76.2
1903266.YP_009329512.1	VOG00001	6.6e-20	76.1
2107709.YP_009482846.1	VOG00001	6.6e-20	76.1
1269028.YP_007354854.1	VOG00001	6.9e-20	76.1
1269028.YP_007354400.1	VOG00001	7.1e-20	76
305674.YP_227396.1	VOG00001	7.2e-20	76
1349410.YP_008437645.1	VOG00001	7.6e-20	75.9
2107708.YP_009482354.1	VOG00001	7.8e-20	75.9
1349410.YP_008438367.1	VOG00001	8e-20	75.8
1349410.YP_008438217.2	VOG00001	8e-20	75.8
1094892.YP_004894961.1	VOG00001	8.1e-20	75.8
212035.YP_003986556.1	VOG00001	1.1e-19	75.4
648998.YP_009046112.1	VOG00001	1.1e-19	75.3
44088.NP_955040.1	VOG00001	1.2e-19	75.3
380598.YP_001498883.1	VOG00001	1.2e-19	75.3
1349410.YP_008437389.1	VOG00001	1.4e-19	75.1
2107709.YP_009483663.1	VOG00001	1.4e-19	75
1349410.YP_008438727.1	VOG00001	1.6e-19	74.9
10261.NP_038977.1	VOG00001	1.6e-19	74.9
2059380.YP_009447935.1	VOG00001	1.6e-19	74.9
2107707.YP_009481395.1	VOG00001	1.6e-19	74.9
2107709.YP_009483845.1	VOG00001	1.6e-19	74.8
2107708.YP_009481620.1	VOG00001	1.6e-19	74.8
1349410.YP_008438181.2	VOG00001	1.7e-19	74.8
10506.NP_048353.2	VOG00001	1.8e-19	74.6
1450746.YP_009001146.1	VOG00001	1.9e-19	74.6
1349409.YP_008319308.2	VOG00001	2.5e-19	74.2
1349410.YP_009430080.1	VOG00001	2.5e-19	74.2
1450746.YP_009001242.1	VOG00001	2.5e-19	74.2
2107709.YP_009483637.1	VOG00001	2.5e-19	74.2
1094892.YP_004895130.1	VOG00001	2.7e-19	74.1
648998.YP_009046236.1	VOG00001	3.4e-19	73.8
212035.YP_003987342.1	VOG00001	3.6e-19	73.7
1349410.YP_008437466.1	VOG00001	3.8e-19	73.6
1349410.YP_008436568.1	VOG00001	4e-19	73.5
1903266.YP_009329420.1	VOG00001	4.2e-19	73.5
2107708.YP_009482203.1	VOG00001	4.9e-19	73.2
1269028.YP_007354815.1	VOG00001	5.4e-19	73.1
1349410.YP_008438229.2	VOG00001	5.5e-19	73.1
44088.NP_955320.1	VOG00001	5.6e-19	73.1
10264.YP_009046462.1	VOG00001	5.7e-19	73
212035.YP_003986561.1	VOG00001	6.3e-19	72.9
212035.YP_003987370.1	VOG00001	6.5e-19	72.9
1349410.YP_008438091.2	VOG00001	6.5e-19	72.8
212035.YP_003986780.1	VOG00001	6.7e-19	72.8
2107708.YP_009482660.1	VOG00001	7.7e-19	72.6
2107708.YP_009482225.1	VOG00001	7.8e-19	72.6
39420.YP_002154764.1	VOG00001	8e-19	72.6
1349410.YP_009430128.1	VOG00001	9.6e-19	72.3
2107708.YP_009482600.1	VOG00001	1.2e-18	72
2107709.YP_009483844.1	VOG00001	1.4e-18	71.8
1605721.YP_009119714.1	VOG00001	1.4e-18	71.8
1605721.YP_009119310.1	VOG00001	1.6e-18	71.6
212035.YP_003986599.1	VOG00001	1.6e-18	71.5
2107707.YP_009481419.1	VOG00001	1.7e-18	71.5
1605721.YP_009119672.1	VOG00001	1.7e-18	71.5
1605721.YP_009119273.1	VOG00001	1.7e-18	71.4
2107708.YP_009482675.1	VOG00001	2e-18	71.3
1094892.YP_004895010.1	VOG00001	2.2e-18	71.1
2107708.YP_009482114.1	VOG00001	2.3e-18	71.1
2059380.YP_009447939.1	VOG00001	2.3e-18	71
2107709.YP_009483658.1	VOG00001	2.3e-18	71
2107709.YP_009483512.1	VOG00001	2.3e-18	71
212035.YP_003986589.1	VOG00001	2.6e-18	70.9
1605721.YP_009120600.1	VOG00001	2.6e-18	70.9
2107708.YP_009482057.1	VOG00001	2.6e-18	70.9
2107709.YP_009483661.1	VOG00001	2.8e-18	70.8
2107708.YP_009482442.1	VOG00001	2.8e-18	70.8
1349410.YP_009430046.1	VOG00001	2.8e-18	70.8
2107708.YP_009482423.1	VOG00001	3.3e-18	70.5
10261.NP_039209.1	VOG00001	3.4e-18	70.5
212035.YP_003987094.1	VOG00001	3.5e-18	70.5
44088.NP_955042.1	VOG00001	3.8e-18	70.3
212035.YP_003987223.1	VOG00001	3.8e-18	70.3
2059380.YP_009448034.1	VOG00001	3.9e-18	70.3
1349409.YP_008319899.1	VOG00001	4e-18	70.3
1094892.YP_004895047.1	VOG00001	4.4e-18	70.1
399781.YP_001426468.1	VOG00001	4.5e-18	70.1
1605721.YP_009119623.1	VOG00001	4.6e-18	70.1
10261.NP_038985.1	VOG00001	4.6e-18	70.1
10261.NP_038981.1	VOG00001	4.6e-18	70
1605721.YP_009120644.1	VOG00001	4.7e-18	70
10261.NP_039182.1	VOG00001	4.9e-18	70
1605721.YP_009119669.1	VOG00001	5.1e-18	69.9
1678078.YP_009165472.1	VOG00001	5.6e-18	69.8
2107708.YP_009482350.1	VOG00001	5.7e-18	69.8
1605721.YP_009120049.1	VOG00001	6.2e-18	69.6
2059380.YP_009447924.1	VOG00001	6.7e-18	69.5
1269028.YP_007354019.1	VOG00001	7.1e-18	69.4
2107709.YP_009482924.1	VOG00001	7.4e-18	69.4
2107709.YP_009482762.1	VOG00001	7.6e-18	69.4
44088.NP_955321.1	VOG00001	8.2e-18	69.2
1605721.YP_009119277.1	VOG00001	9e-18	69.1
2107708.YP_009482420.1	VOG00001	9.1e-18	69.1
1094892.YP_004894111.1	VOG00001	9.7e-18	69
1269028.YP_007354820.1	VOG00001	9.9e-18	69
648998.YP_009046029.1	VOG00001	1.1e-17	68.9
1605721.YP_009120036.1	VOG00001	1.1e-17	68.8
648998.YP_009046009.1	VOG00001	1.2e-17	68.7
1094892.YP_004895007.1	VOG00001	1.2e-17	68.7
10261.NP_039208.1	VOG00001	1.2e-17	68.7
2107709.YP_009483846.1	VOG00001	1.3e-17	68.5
44088.NP_955032.1	VOG00001	1.5e-17	68.4
1349410.YP_008437899.1	VOG00001	1.5e-17	68.4
1349409.YP_009430177.1	VOG00001	1.6e-17	68.3
1269028.YP_007354157.1	VOG00001	1.6e-17	68.3
2023057.YP_009449046.1	VOG00001	1.8e-17	68.2
212035.YP_003986769.1	VOG00001	1.9e-17	68.1
2107707.YP_009481469.1	VOG00001	1.9e-17	68.1
10264.YP_009046461.1	VOG00001	2.1e-17	67.9
10264.YP_009046270.1	VOG00001	2.1e-17	67.9
10264.YP_009046266.1	VOG00001	2.3e-17	67.8
1349410.YP_009430090.1	VOG00001	2.4e-17	67.7
1605721.YP_009119726.1	VOG00001	2.6e-17	67.6
2107707.YP_009481353.1	VOG00001	2.7e-17	67.6
336486.YP_009177036.1	VOG00001	2.7e-17	67.6
1349409.YP_009430251.1	VOG00001	2.7e-17	67.5
2107707.YP_009481241.1	VOG00001	2.7e-17	67.5
2107708.YP_009482394.1	VOG00001	2.8e-17	67.5
2107707.YP_009481140.1	VOG00001	3.1e-17	67.4
2107709.YP_009483077.1	VOG00001	3.3e-17	67.2
1094892.YP_004894902.1	VOG00001	3.4e-17	67.2
2107709.YP_009483664.1	VOG00001	3.4e-17	67.2
132475.NP_073396.1	VOG00001	3.5e-17	67.2
1903266.YP_009329510.1	VOG00001	3.9e-17	67
44088.NP_955057.1	VOG00001	4.4e-17	66.8
1349410.YP_008438769.2	VOG00001	4.8e-17	66.7
1349410.YP_008438816.1	VOG00001	4.9e-17	66.7
2023057.YP_009448852.1	VOG00001	5.2e-17	66.6
2107708.YP_009482424.1	VOG00001	5.5e-17	66.5
44088.NP_955034.1	VOG00001	5.5e-17	66.5
2107707.YP_009481185.1	VOG00001	5.6e-17	66.5
1349410.YP_008437416.1	VOG00001	6.2e-17	66.3
1605721.YP_009120258.1	VOG00001	6.4e-17	66.3
1605721.YP_009119465.1	VOG00001	7.2e-17	66.1
1349409.YP_008319790.2	VOG00001	7.2e-17	66.1
1349410.YP_008438817.1	VOG00001	7.7e-17	66
1349410.YP_008438819.1	VOG00001	8.1e-17	66
1269028.YP_007354158.1	VOG00001	8.5e-17	65.9
1605721.YP_009119140.1	VOG00001	8.8e-17	65.9
2107709.YP_009483746.1	VOG00001	1.1e-16	65.6
44088.NP_955063.1	VOG00001	1.1e-16	65.5
212035.YP_003986583.1	VOG00001	1.2e-16	65.5
2059380.YP_009447931.1	VOG00001	1.2e-16	65.4
1349409.YP_008319977.1	VOG00001	1.3e-16	65.3
2107708.YP_009482173.1	VOG00001	1.4e-16	65.2
1349409.YP_008319980.1	VOG00001	1.4e-16	65.2
1349409.YP_009430216.1	VOG00001	1.4e-16	65.2
212035.YP_003986520.1	VOG00001	1.5e-16	65.1
2107707.YP_009480692.1	VOG00001	1.5e-16	65.1
1349410.YP_009430145.1	VOG00001	1.6e-16	65
1605721.YP_009119888.1	VOG00001	1.7e-16	64.9
2107708.YP_009482604.1	VOG00001	1.8e-16	64.8
2023057.YP_009448591.1	VOG00001	1.9e-16	64.8
1349409.YP_009430247.1	VOG00001	1.9e-16	64.7
10264.YP_009046257.1	VOG00001	2e-16	64.7
2107707.YP_009481415.1	VOG00001	2e-16	64.7
1605721.YP_009119271.1	VOG00001	2e-16	64.7
212035.YP_003986725.1	VOG00001	2.1e-16	64.6
648998.YP_009046235.1	VOG00001	2.1e-16	64.6
37665.NP_077515.1	VOG00001	2.1e-16	64.6
1094892.YP_004894300.1	VOG00001	2.2e-16	64.6
1094892.YP_004894112.1	VOG00001	2.2e-16	64.5
1349409.YP_008318940.2	VOG00001	2.2e-16	64.5
1349410.YP_008437453.1	VOG00001	2.3e-16	64.5
44088.NP_955257.1	VOG00001	2.4e-16	64.4
1094892.YP_004894251.1	VOG00001	2.6e-16	64.3
380598.YP_001498380.1	VOG00001	2.7e-16	64.2
10261.NP_039207.1	VOG00001	2.9e-16	64.1
1349410.YP_008436849.1	VOG00001	3e-16	64.1
2107708.YP_009482043.1	VOG00001	3.1e-16	64.1
2107707.YP_009480726.1	VOG00001	3.1e-16	64
10506.NP_048596.1	VOG00001	3.5e-16	63.9
1349410.YP_008438323.1	VOG00001	3.6e-16	63.9
2107709.YP_009483443.1	VOG00001	3.7e-16	63.8
1349410.YP_008438047.2	VOG00001	3.7e-16	63.8
1349410.YP_008438447.1	VOG00001	3.9e-16	63.7
2059380.YP_009448169.1	VOG00001	3.9e-16	63.7
2107707.YP_009481052.1	VOG00001	4e-16	63.7
10261.NP_039191.1	VOG00001	4.4e-16	63.6
2107709.YP_009483532.1	VOG00001	4.4e-16	63.6
1349410.YP_008438457.1	VOG00001	4.6e-16	63.5
44088.NP_955167.1	VOG00001	4.8e-16	63.4
2023057.YP_009448848.1	VOG00001	4.8e-16	63.4
2107709.YP_009483665.1	VOG00001	5e-16	63.4
2059380.YP_009447923.1	VOG00001	5.5e-16	63.2
2107709.YP_009483276.1	VOG00001	6.5e-16	63
336486.YP_009177028.1	VOG00001	6.5e-16	63
1349410.YP_009430043.1	VOG00001	6.6e-16	63
2107707.YP_009481418.1	VOG00001	7.6e-16	62.8
1269028.YP_007354001.1	VOG00001	8.4e-16	62.6
37665.NP_077486.1	VOG00001	9.2e-16	62.5
2107709.YP_009483843.1	VOG00001	1e-15	62.4
1349410.YP_008438185.1	VOG00001	1e-15	62.4
212035.YP_003987093.1	VOG00001	1e-15	62.4
2059380.YP_009447953.1	VOG00001	1.2e-15	62.1
1605721.YP_009119314.1	VOG00001	1.4e-15	61.9
1269028.YP_007354734.1	VOG00001	1.4e-15	61.9
2023057.YP_009448849.1	VOG00001	1.4e-15	61.9
1349410.YP_008438875.1	VOG00001	1.5e-15	61.8
1605721.YP_009119781.1	VOG00001	1.7e-15	61.6
1094892.YP_004894959.1	VOG00001	1.9e-15	61.5
212035.YP_003987378.1	VOG00001	2e-15	61.4
2107709.YP_009483617.1	VOG00001	2e-15	61.4
1094892.YP_004894738.1	VOG00001	2.1e-15	61.3
2107708.YP_009481654.1	VOG00001	2.2e-15	61.3
44088.NP_955252.1	VOG00001	2.2e-15	61.3
1094892.YP_004894132.1	VOG00001	2.2e-15	61.2
1269028.YP_007354120.1	VOG00001	2.4e-15	61.1
10261.NP_038997.1	VOG00001	2.5e-15	61.1
1094892.YP_004894298.1	VOG00001	2.7e-15	61
1349410.YP_008438366.1	VOG00001	3.2e-15	60.7
1094892.YP_004894747.1	VOG00001	3.4e-15	60.6
1349409.YP_009430181.1	VOG00001	3.5e-15	60.6
212035.YP_003987329.1	VOG00001	4.1e-15	60.4
212035.YP_003987116.1	VOG00001	4.5e-15	60.2
212035.YP_003986640.1	VOG00001	4.6e-15	60.2
1329402.YP_009408119.1	VOG00001	5e-15	60.1
46021.YP_001497673.1	VOG00001	5.8e-15	59.9
37665.NP_077634.1	VOG00001	5.9e-15	59.8
2107709.YP_009483620.1	VOG00001	6.1e-15	59.8
44088.NP_955050.1	VOG00001	6.5e-15	59.7
44088.NP_955043.1	VOG00001	6.6e-15	59.7
2107707.YP_009481118.1	VOG00001	6.6e-15	59.7
44088.NP_955317.1	VOG00001	6.8e-15	59.7
1903266.YP_009329355.1	VOG00001	6.8e-15	59.6
2059380.YP_009447927.1	VOG00001	7.1e-15	59.6
1349410.YP_008437890.2	VOG00001	7.4e-15	59.5
1605721.YP_009119529.1	VOG00001	7.9e-15	59.4
1349409.YP_008319751.2	VOG00001	8.4e-15	59.3
1094892.YP_004895128.1	VOG00001	9.1e-15	59.2
1349409.YP_008319714.1	VOG00001	9.5e-15	59.2
251749.YP_008052331.1	VOG00001	9.9e-15	59.1
212035.YP_003986613.1	VOG00001	1e-14	59.1
2107707.YP_009481215.1	VOG00001	1.1e-14	58.9
1605721.YP_009119721.1	VOG00001	1.2e-14	58.9
1605721.YP_009119322.1	VOG00001	1.2e-14	58.8
2107708.YP_009482425.1	VOG00001	1.2e-14	58.8
648998.YP_009046012.1	VOG00001	1.2e-14	58.8
2107707.YP_009481278.1	VOG00001	1.2e-14	58.8
1349410.YP_009430089.1	VOG00001	1.3e-14	58.7
1605721.YP_009119263.1	VOG00001	1.4e-14	58.6
2107708.YP_009482642.1	VOG00001	1.4e-14	58.6
1349410.YP_008438845.1	VOG00001	1.4e-14	58.6
2107707.YP_009481098.1	VOG00001	1.5e-14	58.5
38804.NP_938269.1	VOG00001	1.5e-14	58.5
1349410.YP_009430040.1	VOG00001	1.5e-14	58.5
1605721.YP_009120035.1	VOG00001	1.6e-14	58.4
2107709.YP_009483501.1	VOG00001	1.7e-14	58.4
1349410.YP_009430072.1	VOG00001	1.7e-14	58.3
1349409.YP_009430252.1	VOG00001	1.7e-14	58.3
1349410.YP_008438587.1	VOG00001	1.8e-14	58.2
1269028.YP_007354034.1	VOG00001	2.2e-14	58
2107709.YP_009483029.1	VOG00001	2.2e-14	58
1269028.YP_007354701.1	VOG00001	2.2e-14	57.9
2107708.YP_009482685.1	VOG00001	2.3e-14	57.9
2107708.YP_009482508.1	VOG00001	2.6e-14	57.7
1349410.YP_008438230.1	VOG00001	2.8e-14	57.6
1605721.YP_009119947.1	VOG00001	3e-14	57.5
44088.NP_955326.1	VOG00001	3.1e-14	57.5
1329402.YP_009407962.1	VOG00001	3.2e-14	57.5
212035.YP_003986715.1	VOG00001	3.4e-14	57.3
1269028.YP_007354092.1	VOG00001	3.4e-14	57.3
44088.NP_955044.1	VOG00001	3.8e-14	57.2
10264.YP_009046253.1	VOG00001	4e-14	57.1
44088.NP_955314.1	VOG00001	4.1e-14	57.1
2107708.YP_009482118.1	VOG00001	4.5e-14	57
212035.YP_003987115.1	VOG00001	5e-14	56.8
1349409.YP_008319357.1	VOG00001	5.2e-14	56.8
1605721.YP_009119732.1	VOG00001	5.5e-14	56.7
1094892.YP_004895002.1	VOG00001	5.6e-14	56.6
2059380.YP_009448154.1	VOG00001	5.6e-14	56.6
1349410.YP_008436713.1	VOG00001	5.7e-14	56.6
1605721.YP_009120496.1	VOG00001	5.8e-14	56.6
2107708.YP_009482611.1	VOG00001	6.1e-14	56.5
1349410.YP_008436546.1	VOG00001	6.3e-14	56.5
1349410.YP_009430052.1	VOG00001	6.9e-14	56.3
2107707.YP_009480868.1	VOG00001	7.2e-14	56.3
2107707.YP_009481420.1	VOG00001	7.4e-14	56.2
2107708.YP_009482175.1	VOG00001	7.5e-14	56.2
2107708.YP_009482272.1	VOG00001	7.6e-14	56.2
1269028.YP_007354141.1	VOG00001	8.3e-14	56.1
10261.NP_038986.1	VOG00001	8.4e-14	56.1
1349410.YP_009430093.1	VOG00001	8.5e-14	56
648998.YP_009046220.1	VOG00001	9.1e-14	55.9
2107709.YP_009483775.1	VOG00001	9.1e-14	55.9
1349410.YP_009430106.1	VOG00001	9.2e-14	55.9
10506.NP_048355.2	VOG00001	9.5e-14	55.9
336486.YP_009177185.1	VOG00001	9.7e-14	55.9
2023057.YP_009448853.1	VOG00001	9.7e-14	55.9
1269028.YP_007354571.1	VOG00001	1e-13	55.8
2107708.YP_009482212.1	VOG00001	1e-13	55.8
1349410.YP_009430152.1	VOG00001	1.1e-13	55.7
1094892.YP_004895012.1	VOG00001	1.2e-13	55.6
2107708.YP_009482093.1	VOG00001	1.2e-13	55.5
10264.YP_009046271.1	VOG00001	1.5e-13	55.2
1349410.YP_008438286.1	VOG00001	1.7e-13	55.1
1605721.YP_009119938.1	VOG00001	1.7e-13	55.1
10261.NP_039195.1	VOG00001	1.8e-13	55
1903266.YP_009329379.1	VOG00001	1.8e-13	55
1605721.YP_009119325.1	VOG00001	1.9e-13	54.9
1903266.YP_009329423.1	VOG00001	2e-13	54.9
44088.NP_955174.1	VOG00001	2.2e-13	54.7
212035.YP_003987357.1	VOG00001	2.2e-13	54.7
1605721.YP_009119269.1	VOG00001	2.3e-13	54.6
44088.NP_955256.1	VOG00001	2.4e-13	54.6
1605721.YP_009120506.1	VOG00001	2.5e-13	54.5
1349410.YP_009430062.1	VOG00001	2.8e-13	54.4
648998.YP_009046222.1	VOG00001	2.9e-13	54.3
10264.YP_009046451.1	VOG00001	3.1e-13	54.2
1349410.YP_008438815.2	VOG00001	3.2e-13	54.1
10264.YP_009046457.1	VOG00001	3.3e-13	54.1
1349410.YP_008438789.1	VOG00001	3.5e-13	54
1605721.YP_009119449.1	VOG00001	3.7e-13	53.9
1450746.YP_009001209.1	VOG00001	3.7e-13	53.9
1903266.YP_009329417.1	VOG00001	3.7e-13	53.9
212035.YP_003987298.1	VOG00001	3.8e-13	53.9
2023057.YP_009449161.1	VOG00001	4.1e-13	53.8
1269028.YP_007354225.1	VOG00001	4.2e-13	53.8
2107709.YP_009483445.1	VOG00001	4.2e-13	53.7
1903266.YP_009329293.1	VOG00001	4.3e-13	53.7
1094892.YP_004894522.1	VOG00001	4.4e-13	53.7
1349409.YP_008319978.1	VOG00001	4.4e-13	53.7
648998.YP_009046008.1	VOG00001	4.7e-13	53.6
1349410.YP_009430124.1	VOG00001	4.9e-13	53.5
10264.YP_009046267.1	VOG00001	5.3e-13	53.4
1349409.YP_008319712.1	VOG00001	5.6e-13	53.3
1094892.YP_004894975.1	VOG00001	6.2e-13	53.2
1349410.YP_008437873.1	VOG00001	6.4e-13	53.2
1094892.YP_004894845.1	VOG00001	6.7e-13	53.1
1094892.YP_004895005.1	VOG00001	7.1e-13	53
1605721.YP_009119681.1	VOG00001	8.2e-13	52.8
44088.NP_955331.1	VOG00001	8.6e-13	52.7
1605721.YP_009119572.1	VOG00001	9.2e-13	52.6
2107709.YP_009483423.1	VOG00001	9.5e-13	52.6
10261.NP_039203.1	VOG00001	1.1e-12	52.4
1094892.YP_004895103.1	VOG00001	1.1e-12	52.4
1094892.YP_004894553.1	VOG00001	1.1e-12	52.4
212035.YP_003987095.1	VOG00001	1.2e-12	52.2
2107708.YP_009482410.1	VOG00001	1.3e-12	52.2
648998.YP_009046239.1	VOG00001	1.5e-12	51.9
10261.NP_038989.1	VOG00001	1.8e-12	51.7
1349410.YP_009430038.1	VOG00001	2.1e-12	51.4
2107707.YP_009481164.1	VOG00001	2.2e-12	51.4
1094892.YP_004894195.1	VOG00001	2.2e-12	51.4
1605721.YP_009119739.1	VOG00001	2.2e-12	51.4
2107709.YP_009483618.1	VOG00001	2.4e-12	51.3
1903266.YP_009329511.1	VOG00001	2.4e-12	51.3
336486.YP_009177141.1	VOG00001	2.7e-12	51.1
336486.YP_009177031.1	VOG00001	2.9e-12	51
44088.NP_955318.1	VOG00001	2.9e-12	51
2107708.YP_009482590.1	VOG00001	3.3e-12	50.8
1094892.YP_004894903.1	VOG00001	3.8e-12	50.6
1678078.YP_009165117.1	VOG00001	4.1e-12	50.5
10264.YP_009046450.1	VOG00001	5e-12	50.2
1349410.YP_008437467.1	VOG00001	5.5e-12	50.1
1605721.YP_009119627.1	VOG00001	5.5e-12	50.1
44088.NP_955339.1	VOG00001	5.9e-12	50
1269028.YP_007354831.1	VOG00001	6.3e-12	49.9
1605721.YP_009119759.1	VOG00001	6.6e-12	49.8
2107709.YP_009483373.1	VOG00001	6.7e-12	49.8
1094892.YP_004894844.1	VOG00001	7.1e-12	49.7
1269028.YP_007354222.1	VOG00001	7.5e-12	49.6
2107708.YP_009482324.1	VOG00001	8.2e-12	49.5
648998.YP_009046230.1	VOG00001	8.6e-12	49.4
2107707.YP_009480709.1	VOG00001	9.2e-12	49.4
212035.YP_003987263.1	VOG00001	9.8e-12	49.3
212035.YP_003987373.1	VOG00001	9.9e-12	49.3
44088.NP_955051.1	VOG00001	1.1e-11	49.1
2107708.YP_009482061.1	VOG00001	1.1e-11	49.1
1349410.YP_008437843.1	VOG00001	1.2e-11	49
1349410.YP_009430050.1	VOG00001	1.2e-11	49
212035.YP_003987431.1	VOG00001	1.3e-11	48.9
1349409.YP_008319458.1	VOG00001	1.3e-11	48.9
1903266.YP_009329513.1	VOG00001	1.3e-11	48.9
2107708.YP_009482662.1	VOG00001	1.3e-11	48.8
1094892.YP_004894079.1	VOG00001	1.5e-11	48.7
44088.NP_955067.1	VOG00001	1.6e-11	48.6
1269028.YP_007354747.1	VOG00001	1.7e-11	48.5
2059380.YP_009448175.1	VOG00001	1.8e-11	48.4
2059380.YP_009447944.1	VOG00001	2.1e-11	48.2
1349410.YP_008438238.2	VOG00001	2.4e-11	48
648998.YP_009046030.1	VOG00001	2.4e-11	48
1349409.YP_008319630.1	VOG00001	2.4e-11	48
2107708.YP_009482325.1	VOG00001	2.6e-11	47.9
2107708.YP_009482597.1	VOG00001	2.6e-11	47.9
1269028.YP_007354718.1	VOG00001	2.8e-11	47.8
1349410.YP_008437465.2	VOG00001	2.9e-11	47.7
1903266.YP_009329063.1	VOG00001	3.1e-11	47.6
212035.YP_003987305.1	VOG00001	3.2e-11	47.6
1349410.YP_008438209.2	VOG00001	3.4e-11	47.5
1349410.YP_008437797.1	VOG00001	3.4e-11	47.5
212035.YP_003987294.1	VOG00001	3.4e-11	47.5
2107708.YP_009482340.1	VOG00001	3.4e-11	47.5
10506.NP_049028.1	VOG00001	3.4e-11	47.5
2107709.YP_009483542.1	VOG00001	3.6e-11	47.4
2059380.YP_009448162.1	VOG00001	3.7e-11	47.4
2107707.YP_009481168.1	VOG00001	3.9e-11	47.3
212035.YP_003987119.1	VOG00001	4.1e-11	47.2
1605721.YP_009119708.1	VOG00001	4.2e-11	47.2
44088.NP_955030.1	VOG00001	4.8e-11	47
1329402.YP_009408130.1	VOG00001	4.9e-11	47
1349410.YP_008436429.1	VOG00001	5e-11	47
1094892.YP_004894238.1	VOG00001	5.2e-11	46.9
2107707.YP_009481150.1	VOG00001	5.4e-11	46.8
1269028.YP_007354593.1	VOG00001	5.4e-11	46.8
2107707.YP_009481596.1	VOG00001	5.8e-11	46.7
1349409.YP_008318645.2	VOG00001	6.1e-11	46.7
1605721.YP_009119487.1	VOG00001	6.2e-11	46.6
2107708.YP_009482335.1	VOG00001	6.3e-11	46.6
1349409.YP_008319758.1	VOG00001	7e-11	46.5
212035.YP_003987118.1	VOG00001	7.1e-11	46.4
10261.NP_039190.1	VOG00001	7.6e-11	46.3
1094892.YP_004894511.1	VOG00001	8.4e-11	46.2
336486.YP_009177034.1	VOG00001	9.1e-11	46.1
1605721.YP_009119846.1	VOG00001	9.9e-11	46
1903266.YP_009329266.1	VOG00001	1.1e-10	45.9
1605721.YP_009119725.1	VOG00001	1.2e-10	45.7
2107708.YP_009482304.1	VOG00001	1.3e-10	45.6
1349410.YP_008438212.1	VOG00001	1.3e-10	45.6
2107708.YP_009482075.1	VOG00001	1.3e-10	45.5
2107708.YP_009482357.1	VOG00001	1.4e-10	45.5
44088.NP_955073.1	VOG00001	1.4e-10	45.4
1605721.YP_009119455.1	VOG00001	1.5e-10	45.3
1349410.YP_008438665.1	VOG00001	1.6e-10	45.3
2107709.YP_009483548.1	VOG00001	1.7e-10	45.2
1349409.YP_008319708.2	VOG00001	1.7e-10	45.2
1903266.YP_009329427.1	VOG00001	1.7e-10	45.2
1349409.YP_008319613.1	VOG00001	1.7e-10	45.2
2107707.YP_009481148.1	VOG00001	1.8e-10	45.1
1094892.YP_004894576.1	VOG00001	2e-10	45
1349410.YP_008437752.1	VOG00001	2e-10	45
1903266.YP_009329428.1	VOG00001	2e-10	44.9
1605721.YP_009119041.1	VOG00001	2.1e-10	44.9
1349409.YP_008318641.1	VOG00001	2.3e-10	44.8
265522.YP_001031328.1	VOG00001	2.3e-10	44.8
67082.YP_009329627.1	VOG00001	2.5e-10	44.6
1450746.YP_009000939.1	VOG00001	2.5e-10	44.6
1349410.YP_008438333.1	VOG00001	2.5e-10	44.6
1094892.YP_004894771.1	VOG00001	2.7e-10	44.6
1349409.YP_008319399.1	VOG00001	2.8e-10	44.5
1605721.YP_009119005.1	VOG00001	2.8e-10	44.5
1349410.YP_008436654.1	VOG00001	2.8e-10	44.5
1605721.YP_009119792.1	VOG00001	3.2e-10	44.3
44088.NP_955323.1	VOG00001	3.3e-10	44.2
1094892.YP_004894370.1	VOG00001	3.4e-10	44.2
1094892.YP_004894083.1	VOG00001	3.6e-10	44.1
212035.YP_003986612.1	VOG00001	3.7e-10	44.1
2107708.YP_009482686.1	VOG00001	3.8e-10	44.1
1605721.YP_009119003.1	VOG00001	4.1e-10	44
336486.YP_009177183.1	VOG00001	4.2e-10	43.9
1094892.YP_004894136.1	VOG00001	4.6e-10	43.8
2107708.YP_009482338.1	VOG00001	4.6e-10	43.8
1349410.YP_008437487.1	VOG00001	4.8e-10	43.7
2107709.YP_009483358.1	VOG00001	5.1e-10	43.6
2107709.YP_009483435.1	VOG00001	5.2e-10	43.6
1269028.YP_007354636.1	VOG00001	5.5e-10	43.5
2023057.YP_009448847.1	VOG00001	5.8e-10	43.5
1269028.YP_007353995.1	VOG00001	6.7e-10	43.2
2059380.YP_009447930.1	VOG00001	6.8e-10	43.2
619591.NP_536454.1	VOG00001	6.9e-10	43.2
1421067.YP_009506828.1	VOG00001	8.2e-10	43
39420.YP_002154731.1	VOG00001	8.7e-10	42.9
160796.YP_009282902.1	VOG00001	9.3e-10	42.8
1269028.YP_007354088.1	VOG00001	9.8e-10	42.7
1605721.YP_009119844.1	VOG00001	1e-09	42.7
44088.NP_955069.1	VOG00001	1e-09	42.6
1094892.YP_004894266.1	VOG00001	1e-09	42.6
2107708.YP_009482664.1	VOG00001	1.1e-09	42.5
2107707.YP_009481508.1	VOG00001	1.1e-09	42.5
1094892.YP_004894223.1	VOG00001	1.3e-09	42.3
1349409.YP_008318622.1	VOG00001	1.4e-09	42.2
212035.YP_003986791.1	VOG00001	1.5e-09	42.1
1903266.YP_009328984.1	VOG00001	1.5e-09	42.1
2107709.YP_009483541.1	VOG00001	1.5e-09	42
2025359.YP_009408379.1	VOG00001	1.6e-09	42
1094892.YP_004894318.1	VOG00001	1.7e-09	41.9
1903266.YP_009329429.1	VOG00001	1.7e-09	41.9
2107709.YP_009482787.1	VOG00001	1.7e-09	41.9
10264.YP_009046454.1	VOG00001	1.7e-09	41.9
1094892.YP_004894087.1	VOG00001	1.7e-09	41.9
1349410.YP_008438852.2	VOG00001	2e-09	41.7
1094892.YP_004894265.1	VOG00001	2.1e-09	41.6
10243.NP_619814.1	VOG00001	2.2e-09	41.5
212035.YP_003987244.1	VOG00001	2.2e-09	41.5
1094892.YP_004894748.1	VOG00001	2.4e-09	41.4
1349410.YP_008438483.2	VOG00001	2.6e-09	41.3
1269028.YP_007354177.1	VOG00001	2.7e-09	41.2
1094892.YP_004894985.1	VOG00001	2.8e-09	41.2
44088.NP_955038.1	VOG00001	2.8e-09	41.2
2107708.YP_009482265.1	VOG00001	2.8e-09	41.2
2107707.YP_009481175.1	VOG00001	2.9e-09	41.2
2023057.YP_009449260.1	VOG00001	3.2e-09	41
1269028.YP_007354052.1	VOG00001	3.4e-09	40.9
1269028.YP_007354025.1	VOG00001	3.5e-09	40.9
1269028.YP_007354372.1	VOG00001	3.5e-09	40.9
1605721.YP_009119901.1	VOG00001	3.5e-09	40.9
1349410.YP_008438762.1	VOG00001	3.7e-09	40.8
2107709.YP_009483622.1	VOG00001	3.9e-09	40.7
1269028.YP_007354125.1	VOG00001	4.1e-09	40.7
2107707.YP_009481173.1	VOG00001	4.2e-09	40.6
44088.NP_955333.1	VOG00001	4.2e-09	40.6
1269028.YP_007354423.1	VOG00001	4.2e-09	40.6
2023057.YP_009448572.1	VOG00001	4.3e-09	40.6
1285600.YP_784201.1	VOG00001	4.7e-09	40.5
10256.YP_009143339.1	VOG00001	4.7e-09	40.5
1094892.YP_004894162.1	VOG00001	5e-09	40.4
1605721.YP_009119624.1	VOG00001	5.1e-09	40.3
10273.NP_051861.1	VOG00001	5.3e-09	40.3
1605721.YP_009118980.1	VOG00001	5.4e-09	40.3
2025360.YP_009408575.1	VOG00001	5.6e-09	40.2
2107709.YP_009483372.1	VOG00001	5.7e-09	40.2
1349410.YP_008437501.2	VOG00001	5.8e-09	40.2
1678078.YP_009165183.1	VOG00001	6e-09	40.1
12643.NP_671540.1	VOG00001	6e-09	40.1
10261.NP_039197.1	VOG00001	6.3e-09	40
1605721.YP_009119424.1	VOG00001	6.6e-09	40
2107708.YP_009482026.1	VOG00001	6.9e-09	39.9
1094892.YP_004894206.1	VOG00001	6.9e-09	39.9
44088.NP_955345.1	VOG00001	7.1e-09	39.9
10261.NP_039196.1	VOG00001	7.8e-09	39.7
10256.YP_009143489.1	VOG00001	7.9e-09	39.7
212035.YP_003986712.1	VOG00001	8.3e-09	39.7
2107707.YP_009481286.1	VOG00001	8.7e-09	39.6
10261.NP_038994.1	VOG00001	8.9e-09	39.6
1605721.YP_009119757.1	VOG00001	8.9e-09	39.5
10497.NP_042840.1	VOG00001	9.8e-09	39.4
380598.YP_001498890.1	VOG00001	9.9e-09	39.4
2023057.YP_009448851.1	VOG00001	9.9e-09	39.4
2107708.YP_009482666.1	VOG00001	1e-08	39.4
212035.YP_003987299.1	VOG00001	1.1e-08	39.3
336486.YP_009177184.1	VOG00001	1.1e-08	39.2
44088.NP_955064.1	VOG00001	1.1e-08	39.2
28871.YP_717325.1	VOG00001	1.1e-08	39.2
2107708.YP_009482092.1	VOG00001	1.1e-08	39.2
28874.YP_009281951.1	VOG00001	1.1e-08	39.2
1094892.YP_004895033.1	VOG00001	1.1e-08	39.2
44088.NP_955327.1	VOG00001	1.2e-08	39.2
1094892.YP_004894981.1	VOG00001	1.2e-08	39.2
212035.YP_003987114.1	VOG00001	1.2e-08	39.1
44088.NP_955341.1	VOG00001	1.2e-08	39.1
1813599.YP_009238700.1	VOG00001	1.2e-08	39.1
1269028.YP_007354595.1	VOG00001	1.4e-08	39
1917232.YP_009325869.1	VOG00001	1.5e-08	38.9
2107707.YP_009481534.1	VOG00001	1.5e-08	38.8
1932881.YP_009361697.1	VOG00001	1.5e-08	38.8
1094892.YP_004894766.1	VOG00001	1.8e-08	38.6
1094892.YP_004894770.1	VOG00001	2e-08	38.4
648998.YP_009046224.1	VOG00001	2e-08	38.4
10256.YP_009143317.1	VOG00001	2.1e-08	38.3
2107708.YP_009482581.1	VOG00001	2.2e-08	38.3
2059380.YP_009448166.1	VOG00001	2.2e-08	38.3
1903266.YP_009329278.1	VOG00001	2.3e-08	38.2
1349410.YP_008438776.1	VOG00001	2.3e-08	38.2
305674.YP_227539.1	VOG00001	2.3e-08	38.2
2023057.YP_009448514.1	VOG00001	2.7e-08	38
2059380.YP_009448156.1	VOG00001	2.7e-08	38
44088.NP_955332.1	VOG00001	2.7e-08	38
1269028.YP_007354668.1	VOG00001	3e-08	37.8
2107709.YP_009483429.1	VOG00001	3e-08	37.8
10264.YP_009046256.1	VOG00001	3.5e-08	37.6
1285600.YP_784199.1	VOG00001	3.5e-08	37.6
1269028.YP_007354809.1	VOG00001	3.6e-08	37.6
1094892.YP_004894843.1	VOG00001	3.7e-08	37.5
10264.YP_009046393.1	VOG00001	3.9e-08	37.4
1349410.YP_009430100.1	VOG00001	4.1e-08	37.4
1605721.YP_009120711.1	VOG00001	4.2e-08	37.3
1605721.YP_009120037.1	VOG00001	4.3e-08	37.3
1349410.YP_008437562.1	VOG00001	4.3e-08	37.3
10261.NP_039186.1	VOG00001	4.5e-08	37.3
2107709.YP_009482797.1	VOG00001	4.5e-08	37.2
1094892.YP_004894905.1	VOG00001	4.5e-08	37.2
2107707.YP_009480686.1	VOG00001	4.6e-08	37.2
10256.YP_009143341.1	VOG00001	4.8e-08	37.2
10264.YP_009046460.1	VOG00001	4.9e-08	37.1
2059380.YP_009448163.1	VOG00001	5e-08	37.1
44088.NP_955027.1	VOG00001	5e-08	37.1
648998.YP_009046234.1	VOG00001	5.7e-08	36.9
37665.NP_077627.1	VOG00001	5.7e-08	36.9
1349410.YP_008438754.1	VOG00001	6.1e-08	36.8
648998.YP_009046225.1	VOG00001	6.2e-08	36.8
1903266.YP_009329137.1	VOG00001	6.3e-08	36.8
1720526.YP_009310396.1	VOG00001	6.5e-08	36.7
2107708.YP_009482529.1	VOG00001	8.8e-08	36.3
10261.NP_039125.1	VOG00001	8.9e-08	36.3
1349410.YP_009430146.1	VOG00001	9.6e-08	36.2
1605721.YP_009119004.1	VOG00001	9.6e-08	36.2
1349410.YP_008437845.1	VOG00001	9.7e-08	36.1
2107708.YP_009482389.1	VOG00001	1e-07	36.1
1269028.YP_007354723.1	VOG00001	1e-07	36
1349410.YP_009430035.1	VOG00001	1.1e-07	36
1269028.YP_007354663.1	VOG00001	1.2e-07	35.9
1349410.YP_009430115.1	VOG00001	1.2e-07	35.8
10243.NP_619808.1	VOG00001	1.2e-07	35.8
399781.YP_001425665.1	VOG00001	1.3e-07	35.8
1349410.YP_008437813.1	VOG00001	1.4e-07	35.6
1269028.YP_007354136.1	VOG00001	1.4e-07	35.6
1269028.YP_007354553.1	VOG00001	1.4e-07	35.6
44088.NP_955324.1	VOG00001	1.4e-07	35.6
212035.YP_003986990.1	VOG00001	1.5e-07	35.5
28874.YP_009281759.1	VOG00001	1.5e-07	35.5
2023057.YP_009448655.1	VOG00001	1.5e-07	35.5
2023057.YP_009448327.1	VOG00001	1.6e-07	35.5
1903266.YP_009329352.1	VOG00001	1.6e-07	35.4
10497.NP_042722.1	VOG00001	1.6e-07	35.4
1269028.YP_007354060.1	VOG00001	1.8e-07	35.3
2107708.YP_009482117.1	VOG00001	1.8e-07	35.2
619591.NP_536439.1	VOG00001	1.9e-07	35.2
2025359.YP_009408210.1	VOG00001	1.9e-07	35.2
212035.YP_003987303.1	VOG00001	2e-07	35.1
2107708.YP_009482082.1	VOG00001	2.1e-07	35
28874.YP_009281766.1	VOG00001	2.2e-07	35
1349410.YP_008438198.1	VOG00001	2.3e-07	34.9
46021.YP_001498076.1	VOG00001	2.4e-07	34.9
1605721.YP_009119978.1	VOG00001	2.4e-07	34.9
1349410.YP_008437763.1	VOG00001	2.5e-07	34.8
1955558.YP_009345251.1	VOG00001	2.5e-07	34.8
399781.YP_001426462.1	VOG00001	2.5e-07	34.8
1903266.YP_009329253.1	VOG00001	2.5e-07	34.8
10245.YP_232901.1	VOG00001	2.5e-07	34.8
212035.YP_003986684.1	VOG00001	2.6e-07	34.7
999883.YP_004347126.1	VOG00001	2.6e-07	34.7
10243.NP_619828.1	VOG00001	2.8e-07	34.6
212035.YP_003986586.1	VOG00001	2.9e-07	34.6
10271.NP_052033.1	VOG00001	3e-07	34.5
2107708.YP_009482280.1	VOG00001	3.1e-07	34.5
10261.NP_039181.1	VOG00001	3.2e-07	34.4
2107709.YP_009483526.1	VOG00001	3.2e-07	34.4
1094892.YP_004895081.1	VOG00001	3.2e-07	34.4
1678078.YP_009165187.1	VOG00001	3.3e-07	34.4
1349409.YP_008319663.1	VOG00001	3.6e-07	34.3
28874.YP_009281777.1	VOG00001	3.7e-07	34.2
2107707.YP_009481343.1	VOG00001	3.7e-07	34.2
1349410.YP_008437271.1	VOG00001	3.7e-07	34.2
160796.YP_009282712.1	VOG00001	3.8e-07	34.2
1605721.YP_009119889.1	VOG00001	3.8e-07	34.2
1605721.YP_009119586.1	VOG00001	3.9e-07	34.2
28874.YP_009281764.1	VOG00001	3.9e-07	34.2
336486.YP_009177029.1	VOG00001	3.9e-07	34.1
2107707.YP_009481211.1	VOG00001	3.9e-07	34.1
28874.YP_009281929.1	VOG00001	4.2e-07	34
1605721.YP_009119244.1	VOG00001	4.3e-07	34
1605721.YP_009120209.1	VOG00001	4.4e-07	34
2023057.YP_009448517.1	VOG00001	4.4e-07	34
1450746.YP_009001249.1	VOG00001	4.7e-07	33.9
2107708.YP_009482661.1	VOG00001	4.7e-07	33.9
1349410.YP_008438332.1	VOG00001	4.7e-07	33.9
1349410.YP_008438167.1	VOG00001	4.8e-07	33.9
2107709.YP_009483236.1	VOG00001	4.8e-07	33.9
1349410.YP_008438794.1	VOG00001	5e-07	33.8
1094892.YP_004894721.1	VOG00001	5.1e-07	33.8
1349410.YP_008438203.2	VOG00001	5.2e-07	33.7
1094892.YP_004894942.1	VOG00001	5.3e-07	33.7
1349409.YP_008318724.1	VOG00001	5.3e-07	33.7
1094892.YP_004894904.1	VOG00001	5.3e-07	33.7
1269028.YP_007354014.1	VOG00001	5.3e-07	33.7
28874.YP_009281779.1	VOG00001	5.9e-07	33.6
12643.NP_671539.1	VOG00001	6.1e-07	33.5
1826170.YP_009254936.1	VOG00001	6.1e-07	33.5
10264.YP_009046274.1	VOG00001	6.2e-07	33.5
2107707.YP_009480767.1	VOG00001	6.4e-07	33.5
2025360.YP_009408413.1	VOG00001	6.5e-07	33.4
1560514.YP_009094638.1	VOG00001	6.5e-07	33.4
1605721.YP_009119584.1	VOG00001	6.6e-07	33.4
1269028.YP_007354594.1	VOG00001	6.7e-07	33.4
160796.YP_009282725.1	VOG00001	6.9e-07	33.4
1094892.YP_004894246.1	VOG00001	6.9e-07	33.4
212035.YP_003986876.1	VOG00001	7.1e-07	33.3
1349410.YP_008438164.2	VOG00001	7.8e-07	33.2
1349409.YP_008318928.1	VOG00001	7.9e-07	33.2
28873.NP_570418.1	VOG00001	8.3e-07	33.1
619591.NP_536431.1	VOG00001	9.2e-07	32.9
10243.NP_619816.1	VOG00001	9.8e-07	32.9
648998.YP_009046035.1	VOG00001	1e-06	32.8
1605721.YP_009119320.1	VOG00001	1.1e-06	32.7
2025360.YP_009408584.1	VOG00001	1.1e-06	32.7
2107708.YP_009482220.1	VOG00001	1.1e-06	32.7
1605721.YP_009119458.1	VOG00001	1.1e-06	32.7
648998.YP_009046214.1	VOG00001	1.1e-06	32.6
2107707.YP_009481356.1	VOG00001	1.2e-06	32.6
160796.YP_009282875.1	VOG00001	1.3e-06	32.5
1605721.YP_009120208.1	VOG00001	1.3e-06	32.5
1349410.YP_008438395.1	VOG00001	1.3e-06	32.4
1349410.YP_008437917.1	VOG00001	1.3e-06	32.4
212035.YP_003986579.1	VOG00001	1.3e-06	32.4
930275.YP_005296190.1	VOG00001	1.3e-06	32.4
1605721.YP_009120441.1	VOG00001	1.3e-06	32.4
160796.YP_009282723.1	VOG00001	1.4e-06	32.4
10273.NP_051863.1	VOG00001	1.4e-06	32.4
2059380.YP_009448143.1	VOG00001	1.4e-06	32.4
212035.YP_003987066.1	VOG00001	1.4e-06	32.3
1094892.YP_004895115.1	VOG00001	1.4e-06	32.3
1605721.YP_009120026.1	VOG00001	1.4e-06	32.3
1094892.YP_004894367.1	VOG00001	1.4e-06	32.3
1349410.YP_008436432.1	VOG00001	1.5e-06	32.2
2107708.YP_009482490.1	VOG00001	1.6e-06	32.2
1349409.YP_008319490.1	VOG00001	1.6e-06	32.2
1349410.YP_009430067.1	VOG00001	1.6e-06	32.2
212035.YP_003987401.1	VOG00001	1.6e-06	32.2
1349410.YP_008438391.1	VOG00001	1.6e-06	32.1
1605721.YP_009119914.1	VOG00001	1.7e-06	32.1
1663210.YP_009172991.1	VOG00001	1.7e-06	32.1
1349410.YP_008437038.1	VOG00001	1.7e-06	32.1
44088.NP_955208.1	VOG00001	1.7e-06	32
1094892.YP_004894977.1	VOG00001	1.8e-06	32
10255.NP_042050.1	VOG00001	1.9e-06	31.9
1605721.YP_009120498.1	VOG00001	2e-06	31.8
2107708.YP_009482602.1	VOG00001	2.1e-06	31.7
1285600.YP_784204.1	VOG00001	2.1e-06	31.7
2107707.YP_009481492.1	VOG00001	2.2e-06	31.7
2107707.YP_009481229.1	VOG00001	2.4e-06	31.6
2023057.YP_009448854.1	VOG00001	2.4e-06	31.5
212035.YP_003987113.1	VOG00001	2.6e-06	31.5
1678078.YP_009165184.1	VOG00001	2.6e-06	31.4
1349409.YP_008319772.1	VOG00001	2.7e-06	31.4
1697349.YP_009163869.1	VOG00001	2.8e-06	31.4
2107709.YP_009483133.1	VOG00001	2.9e-06	31.3
44088.NP_955053.1	VOG00001	3e-06	31.3
1349409.YP_008319380.2	VOG00001	3e-06	31.3
2107709.YP_009483677.1	VOG00001	3e-06	31.3
1720526.YP_009310212.1	VOG00001	3e-06	31.2
10276.NP_570302.1	VOG00001	3.1e-06	31.2
12643.NP_671673.1	VOG00001	3.3e-06	31.1
2107708.YP_009482119.1	VOG00001	3.3e-06	31.1
67082.YP_009329634.1	VOG00001	3.3e-06	31.1
1094892.YP_004894249.1	VOG00001	3.5e-06	31
1605721.YP_009120164.1	VOG00001	3.8e-06	30.9
930275.YP_005296219.1	VOG00001	3.9e-06	30.9
10271.NP_052034.1	VOG00001	4e-06	30.8
2107707.YP_009481277.1	VOG00001	4.3e-06	30.7
1076255.YP_004821522.1	VOG00001	4.3e-06	30.7
160796.YP_009282710.1	VOG00001	4.5e-06	30.7
2107708.YP_009482332.1	VOG00001	4.9e-06	30.6
212035.YP_003987446.1	VOG00001	4.9e-06	30.5
1605721.YP_009120497.1	VOG00001	5.4e-06	30.4
1349410.YP_008438431.1	VOG00001	5.5e-06	30.4
1678078.YP_009165119.1	VOG00001	5.6e-06	30.4
1349409.YP_008319082.1	VOG00001	5.8e-06	30.3
1349410.YP_008438084.1	VOG00001	6e-06	30.3
1329402.YP_009407961.1	VOG00001	6.4e-06	30.2
1094892.YP_004894710.1	VOG00001	6.5e-06	30.1
2107708.YP_009482226.1	VOG00001	6.5e-06	30.1
930275.YP_005296211.1	VOG00001	6.7e-06	30.1
1349409.YP_008318744.1	VOG00001	6.9e-06	30.1
1285600.YP_784357.1	VOG00001	7.3e-06	30
2059380.YP_009448084.1	VOG00001	7.4e-06	30
212035.YP_003986611.1	VOG00001	7.5e-06	29.9
1605721.YP_009119143.1	VOG00001	7.9e-06	29.9
10273.NP_051862.1	VOG00001	8e-06	29.8
1349409.YP_008318689.1	VOG00001	8e-06	29.8
1697349.YP_009163882.1	VOG00001	8e-06	29.8
1605721.YP_009120601.1	VOG00001	8.7e-06	29.7
1349409.YP_008318779.2	VOG00001	8.8e-06	29.7
1605721.YP_009119324.1	VOG00001	8.9e-06	29.7
648998.YP_009046005.1	VOG00001	9e-06	29.7
265522.YP_001031327.1	VOG00001	9.2e-06	29.7
2107707.YP_009481533.1	VOG00001	9.3e-06	29.6
212035.YP_003987296.1	VOG00001	9.4e-06	29.6
212035.YP_003986584.1	VOG00002	1.2e-202	677.2
212035.YP_003986581.1	VOG00002	2.9e-148	498.4
44088.NP_955246.1	VOG00002	1.3e-140	473.3
1094892.YP_004894115.1	VOG00002	9.9e-140	470.4
10261.NP_039125.1	VOG00002	8.4e-134	450.9
648998.YP_009046239.1	VOG00002	1.2e-129	437.3
336486.YP_009177030.1	VOG00002	7.8e-128	431.3
44088.NP_955065.1	VOG00002	8e-127	428
2059380.YP_009448082.1	VOG00002	4e-124	419.1
648998.YP_009046157.1	VOG00002	1.6e-120	407.3
336486.YP_009177124.1	VOG00002	2.3e-118	400.1
2059380.YP_009448084.1	VOG00002	4.8e-117	395.8
1269028.YP_007353998.1	VOG00002	1.2e-115	391.2
648998.YP_009046159.1	VOG00002	1.9e-115	390.6
10264.YP_009046393.1	VOG00002	2.8e-113	383.4
44088.NP_955032.1	VOG00002	3.2e-110	373.4
44088.NP_955166.1	VOG00002	1.8e-108	367.7
648998.YP_009046217.1	VOG00002	1.7e-106	361.1
10264.YP_009046448.1	VOG00002	3.6e-105	356.8
1917232.YP_009325872.1	VOG00002	5e-105	356.3
2059380.YP_009448147.1	VOG00002	6.5e-104	352.6
10261.NP_039185.1	VOG00002	1.7e-103	351.3
1269028.YP_007354083.1	VOG00002	7.1e-103	349.2
336486.YP_009177141.1	VOG00002	7.9e-102	345.8
132475.NP_073396.1	VOG00002	1.4e-100	341.7
305674.YP_227396.1	VOG00002	2.1e-98	334.6
2059380.YP_009448168.1	VOG00002	2.2e-97	331.2
648998.YP_009046235.1	VOG00002	9.6e-96	325.8
10261.NP_038985.1	VOG00002	9.9e-96	325.7
38804.NP_938269.1	VOG00002	1.2e-94	322.2
10264.YP_009046461.1	VOG00002	1.2e-94	322.2
44088.NP_955342.1	VOG00002	3.3e-94	320.7
1094892.YP_004894903.1	VOG00002	6.6e-94	319.8
10261.NP_039207.1	VOG00002	6.7e-94	319.7
1269028.YP_007354734.1	VOG00002	8.3e-93	316.1
1269028.YP_007354718.1	VOG00002	1.9e-92	315
44088.NP_955320.1	VOG00002	1.9e-92	315
380598.YP_001498103.1	VOG00002	2e-91	311.6
2059380.YP_009447941.1	VOG00002	5.8e-91	310.1
44088.NP_955314.1	VOG00002	1.5e-90	308.7
44088.NP_955043.1	VOG00002	1.5e-90	308.7
212035.YP_003986613.1	VOG00002	3.4e-90	307.5
2059380.YP_009448034.1	VOG00002	7.1e-90	306.5
46021.YP_001497214.1	VOG00002	5.5e-89	303.6
46021.YP_001497220.1	VOG00002	7.4e-89	303.2
10506.NP_048355.2	VOG00002	1.3e-87	299.1
336486.YP_009177036.1	VOG00002	4.1e-87	297.4
2059380.YP_009447924.1	VOG00002	5.1e-87	297.1
10261.NP_038987.1	VOG00002	1.4e-86	295.7
1094892.YP_004895130.1	VOG00002	2.5e-86	294.8
10261.NP_039078.1	VOG00002	6.9e-86	293.4
44088.NP_955252.1	VOG00002	2.8e-85	291.4
10258.NP_957905.1	VOG00002	3.7e-85	291
44088.NP_955321.1	VOG00002	5.8e-85	290.4
648998.YP_009046008.1	VOG00002	3.5e-84	287.8
2059380.YP_009448154.1	VOG00002	1.5e-83	285.7
44088.NP_955040.1	VOG00002	3.2e-83	284.6
10273.NP_051861.1	VOG00002	7.1e-83	283.5
44088.NP_955038.1	VOG00002	1.1e-82	282.8
10261.NP_039195.1	VOG00002	4.7e-82	280.8
129726.YP_003457310.1	VOG00002	5.2e-82	280.7
1329402.YP_009407962.1	VOG00002	8.5e-82	279.9
380598.YP_001498097.1	VOG00002	1.4e-81	279.2
1579460.YP_009112862.1	VOG00002	6.4e-81	277.1
336486.YP_009177187.1	VOG00002	1.2e-80	276.1
212035.YP_003987372.1	VOG00002	2.7e-80	275
10261.NP_039191.1	VOG00002	4.4e-80	274.3
10261.NP_039182.1	VOG00002	3.5e-79	271.3
2059380.YP_009447939.1	VOG00002	6.3e-79	270.5
187984.YP_009389407.1	VOG00002	1.2e-78	269.6
2059380.YP_009447943.1	VOG00002	1.4e-78	269.3
2059380.YP_009448169.1	VOG00002	2e-78	268.9
212035.YP_003986583.1	VOG00002	2.2e-78	268.7
1094892.YP_004894954.1	VOG00002	2.6e-78	268.5
10271.NP_052033.1	VOG00002	2.8e-78	268.4
44088.NP_955326.1	VOG00002	1.2e-77	266.3
1579460.YP_009112743.1	VOG00002	1.7e-77	265.8
2059380.YP_009447944.1	VOG00002	1.8e-77	265.7
10264.YP_009046270.1	VOG00002	2e-77	265.6
648998.YP_009046222.1	VOG00002	3e-77	265
1094892.YP_004895007.1	VOG00002	1.4e-76	262.8
10506.NP_049038.1	VOG00002	2.1e-76	262.2
44088.NP_955034.1	VOG00002	2.5e-76	262
44088.NP_955318.1	VOG00002	3e-76	261.7
1094892.YP_004894902.1	VOG00002	4.4e-76	261.2
10264.YP_009046266.1	VOG00002	5.4e-76	260.9
2059380.YP_009448175.1	VOG00002	6e-76	260.7
2059380.YP_009448144.1	VOG00002	6.8e-76	260.5
10261.NP_038986.1	VOG00002	3e-75	258.4
648998.YP_009046029.1	VOG00002	5.9e-75	257.5
648998.YP_009046025.1	VOG00002	6.5e-75	257.3
129727.NP_957917.1	VOG00002	8.1e-75	257
1329402.YP_009408119.1	VOG00002	1.7e-74	255.9
129727.NP_958031.1	VOG00002	1.8e-73	252.6
10261.NP_039181.1	VOG00002	2e-73	252.4
2059380.YP_009448143.1	VOG00002	3.3e-73	251.7
305674.YP_227536.1	VOG00002	4e-73	251.5
10261.NP_039209.1	VOG00002	5.4e-73	251
10264.YP_009046271.1	VOG00002	6.3e-73	250.8
2059380.YP_009447923.1	VOG00002	1.1e-72	250
44088.NP_955317.1	VOG00002	4.1e-72	248.1
648998.YP_009046214.1	VOG00002	5.7e-72	247.7
2059380.YP_009448170.1	VOG00002	3.3e-71	245.1
10261.NP_038981.1	VOG00002	4.6e-71	244.7
10264.YP_009046261.1	VOG00002	9.3e-71	243.7
44088.NP_955341.1	VOG00002	3e-70	242
648998.YP_009046009.1	VOG00002	3.3e-70	241.9
212035.YP_003987394.1	VOG00002	4.1e-70	241.6
44088.NP_955067.1	VOG00002	7e-70	240.8
44088.NP_955042.1	VOG00002	1.6e-69	239.6
10245.YP_233068.1	VOG00002	1.8e-69	239.4
648998.YP_009046236.1	VOG00002	2.7e-69	238.9
44088.NP_955063.1	VOG00002	5.1e-69	237.9
1329402.YP_009408130.1	VOG00002	1.5e-68	236.4
1094892.YP_004894511.1	VOG00002	1.8e-68	236.2
2059380.YP_009447935.1	VOG00002	2.6e-68	235.6
212035.YP_003987373.1	VOG00002	2.9e-68	235.5
129727.NP_958036.1	VOG00002	3.7e-68	235.1
10264.YP_009046462.1	VOG00002	6.8e-68	234.2
336486.YP_009177182.1	VOG00002	2.5e-67	232.4
10261.NP_039197.1	VOG00002	3e-67	232.1
648998.YP_009046112.1	VOG00002	3.3e-67	232
1416741.YP_009480544.1	VOG00002	3.4e-67	232
44088.NP_955319.1	VOG00002	6.7e-67	231
212035.YP_003986502.1	VOG00002	8.6e-67	230.6
10261.NP_039208.1	VOG00002	9.4e-67	230.5
336486.YP_009177185.1	VOG00002	2.6e-66	229.1
10261.NP_038977.1	VOG00002	3.4e-66	228.7
1094892.YP_004895128.1	VOG00002	8.3e-66	227.4
648998.YP_009046220.1	VOG00002	1.8e-65	226.3
336486.YP_009177028.1	VOG00002	1.8e-65	226.2
44088.NP_955069.1	VOG00002	2.1e-65	226.1
2059380.YP_009448165.1	VOG00002	5.2e-65	224.8
212035.YP_003987408.1	VOG00002	1.5e-64	223.2
648998.YP_009046225.1	VOG00002	2.5e-64	222.5
10264.YP_009046451.1	VOG00002	3.4e-64	222.1
648998.YP_009046020.1	VOG00002	5.6e-64	221.4
10258.NP_957900.1	VOG00002	5.7e-64	221.3
336486.YP_009177184.1	VOG00002	6.3e-64	221.2
1094892.YP_004894553.1	VOG00002	7.1e-64	221
10264.YP_009046257.1	VOG00002	1.4e-63	220.1
44088.NP_955337.1	VOG00002	3.2e-63	218.9
44088.NP_955167.1	VOG00002	1.1e-62	217.1
10273.NP_051862.1	VOG00002	1.9e-62	216.3
1579460.YP_009112746.1	VOG00002	2.1e-62	216.2
1094892.YP_004894162.1	VOG00002	7.4e-62	214.4
212035.YP_003986791.1	VOG00002	9.7e-62	214
10258.NP_957785.1	VOG00002	1.4e-61	213.5
1094892.YP_004894710.1	VOG00002	1.4e-61	213.4
2059380.YP_009448156.1	VOG00002	1.6e-61	213.3
2059380.YP_009447931.1	VOG00002	2.9e-61	212.5
212035.YP_003986579.1	VOG00002	4e-61	212
376849.NP_150579.1	VOG00002	1.1e-60	210.5
1094892.YP_004895002.1	VOG00002	1.6e-60	210
336486.YP_009177029.1	VOG00002	1.7e-60	210
930275.YP_005296352.1	VOG00002	3.3e-60	209
10258.NP_957903.1	VOG00002	3.5e-60	208.9
930275.YP_005296207.1	VOG00002	3.8e-60	208.8
212035.YP_003987379.1	VOG00002	4.4e-60	208.6
44088.NP_955327.1	VOG00002	5.2e-60	208.3
1094892.YP_004895015.1	VOG00002	6e-60	208.1
44088.NP_955057.1	VOG00002	8.2e-60	207.7
10276.NP_570301.1	VOG00002	8.5e-60	207.6
44088.NP_955331.1	VOG00002	1.3e-59	207.1
28871.YP_717325.1	VOG00002	1.4e-59	207
10261.NP_039196.1	VOG00002	2e-59	206.4
10243.NP_619979.1	VOG00002	2.6e-59	206
12643.NP_671673.1	VOG00002	3e-59	205.8
160796.YP_009282875.1	VOG00002	3.2e-59	205.7
10256.YP_009143489.1	VOG00002	3.9e-59	205.4
44088.NP_955174.1	VOG00002	4.3e-59	205.3
336486.YP_009177031.1	VOG00002	6.3e-59	204.8
380598.YP_001498883.1	VOG00002	1e-58	204.1
160796.YP_009282903.1	VOG00002	1.9e-58	203.2
399781.YP_001426462.1	VOG00002	2e-58	203.1
1094892.YP_004894136.1	VOG00002	4e-58	202.1
12643.NP_671520.1	VOG00002	4.5e-58	202
67082.YP_009329791.1	VOG00002	4.6e-58	201.9
10243.NP_619794.1	VOG00002	1.5e-57	200.2
67082.YP_009329620.1	VOG00002	1.6e-57	200.2
28873.NP_570570.1	VOG00002	3.3e-57	199.1
212035.YP_003986552.1	VOG00002	3.5e-57	199.1
619591.NP_536430.1	VOG00002	4.1e-57	198.8
619591.NP_536593.1	VOG00002	6.3e-57	198.2
10264.YP_009046454.1	VOG00002	9e-57	197.7
28871.YP_717527.1	VOG00002	2e-56	196.5
129726.YP_003457311.1	VOG00002	2.6e-56	196.2
44088.NP_955324.1	VOG00002	2.6e-56	196.1
44088.NP_955173.1	VOG00002	2.8e-56	196.1
28874.YP_009281929.1	VOG00002	4.2e-56	195.5
10261.NP_039203.1	VOG00002	6.3e-56	194.9
1269028.YP_007354401.1	VOG00002	6.6e-56	194.8
10264.YP_009046457.1	VOG00002	1.8e-55	193.4
648998.YP_009046224.1	VOG00002	2e-55	193.3
10276.NP_570304.1	VOG00002	2.5e-55	192.9
10271.NP_052034.1	VOG00002	2.9e-55	192.7
1094892.YP_004894981.1	VOG00002	3e-55	192.7
10264.YP_009046267.1	VOG00002	3.4e-55	192.5
648998.YP_009046030.1	VOG00002	4.3e-55	192.2
187984.YP_009389411.1	VOG00002	5.5e-55	191.8
129727.NP_957913.1	VOG00002	6.3e-55	191.6
212035.YP_003987447.1	VOG00002	6.4e-55	191.6
1917232.YP_009325697.1	VOG00002	1.3e-54	190.6
10261.NP_038989.1	VOG00002	1.3e-54	190.6
1269028.YP_007354723.1	VOG00002	1.5e-54	190.4
10243.NP_619814.1	VOG00002	2.2e-54	189.9
44088.NP_955333.1	VOG00002	2.4e-54	189.7
930275.YP_005296204.1	VOG00002	2.8e-54	189.5
10256.YP_009143316.1	VOG00002	3.6e-54	189.1
187984.YP_009389298.1	VOG00002	1.1e-53	187.6
129727.NP_957912.1	VOG00002	2.1e-53	186.6
129726.YP_003457427.1	VOG00002	2.9e-53	186.2
44088.NP_955257.1	VOG00002	2.9e-53	186.2
10243.NP_620000.1	VOG00002	5.4e-53	185.3
2059380.YP_009448162.1	VOG00002	5.9e-53	185.1
2059380.YP_009447953.1	VOG00002	9.5e-53	184.5
129727.NP_958034.1	VOG00002	1.4e-52	183.9
1579460.YP_009112865.1	VOG00002	1.8e-52	183.6
1094892.YP_004894190.1	VOG00002	3.8e-52	182.5
305674.YP_227539.1	VOG00002	3.9e-52	182.4
28874.YP_009281764.1	VOG00002	4.4e-52	182.3
10264.YP_009046253.1	VOG00002	4.5e-52	182.3
1076255.YP_004821536.1	VOG00002	4.9e-52	182.1
44088.NP_955064.1	VOG00002	5.2e-52	182
648998.YP_009046230.1	VOG00002	5.8e-52	181.9
1269028.YP_007354781.1	VOG00002	6.1e-52	181.8
10261.NP_038997.1	VOG00002	9.5e-52	181.2
129727.NP_958037.1	VOG00002	1.1e-51	181
212035.YP_003987153.1	VOG00002	1.5e-51	180.5
44088.NP_955044.1	VOG00002	2.1e-51	180
1269028.YP_007354025.1	VOG00002	2.9e-51	179.6
2025360.YP_009408390.1	VOG00002	3.2e-51	179.4
46021.YP_001497673.1	VOG00002	3.8e-51	179.2
160796.YP_009282710.1	VOG00002	4.2e-51	179
129726.YP_003457309.1	VOG00002	4.3e-51	179
44088.NP_955051.1	VOG00002	9.1e-51	178
648998.YP_009046012.1	VOG00002	1.5e-50	177.2
28874.YP_009281952.1	VOG00002	1.7e-50	177.1
28874.YP_009281942.1	VOG00002	2e-50	176.8
44088.NP_955256.1	VOG00002	2.7e-50	176.4
10506.NP_048596.1	VOG00002	2.9e-50	176.3
67082.YP_009329627.1	VOG00002	6.7e-50	175.1
160796.YP_009282902.1	VOG00002	1.1e-49	174.4
212035.YP_003987377.1	VOG00002	2.6e-49	173.2
10276.NP_570302.1	VOG00002	2.7e-49	173.1
305674.YP_227541.1	VOG00002	3.1e-49	172.9
10258.NP_957906.1	VOG00002	3.2e-49	172.9
160796.YP_009282888.1	VOG00002	3.9e-49	172.6
2059380.YP_009447927.1	VOG00002	5e-49	172.2
10256.YP_009143502.1	VOG00002	1e-48	171.2
28874.YP_009281951.1	VOG00002	1e-48	171.2
212035.YP_003987369.1	VOG00002	1.4e-48	170.7
10273.NP_051718.1	VOG00002	2.2e-48	170.1
1269028.YP_007354031.1	VOG00002	2.4e-48	170
10261.NP_038994.1	VOG00002	3.7e-48	169.4
212035.YP_003986992.1	VOG00002	4.9e-48	169
10243.NP_619808.1	VOG00002	5e-48	168.9
336486.YP_009177034.1	VOG00002	5.4e-48	168.8
10256.YP_009143317.1	VOG00002	5.7e-48	168.8
1094892.YP_004894977.1	VOG00002	9e-48	168.1
10264.YP_009046274.1	VOG00002	2.1e-47	166.9
1579460.YP_009112742.1	VOG00002	3.2e-47	166.3
10245.YP_232901.1	VOG00002	4.7e-47	165.7
648998.YP_009046035.1	VOG00002	5.4e-47	165.5
1094892.YP_004894576.1	VOG00002	7.6e-47	165.1
10264.YP_009046256.1	VOG00002	8e-47	165
2059380.YP_009447930.1	VOG00002	8.9e-47	164.8
10264.YP_009046450.1	VOG00002	1.6e-46	164
930275.YP_005296350.1	VOG00002	1.8e-46	163.8
10266.NP_659717.1	VOG00002	2.4e-46	163.4
160796.YP_009282705.1	VOG00002	3.8e-46	162.8
376849.NP_150586.1	VOG00002	5.6e-46	162.2
1579460.YP_009112867.1	VOG00002	6.4e-46	162
10273.NP_051863.1	VOG00002	7.9e-46	161.7
10271.NP_051892.1	VOG00002	1.3e-45	161
212035.YP_003987435.1	VOG00002	1.5e-45	160.8
1269028.YP_007354810.1	VOG00002	1.6e-45	160.7
10261.NP_039190.1	VOG00002	1.8e-45	160.6
132475.NP_073531.1	VOG00002	2e-45	160.4
1269028.YP_007354358.1	VOG00002	2.3e-45	160.2
10266.NP_659722.1	VOG00002	3.9e-45	159.4
37665.NP_077493.1	VOG00002	6.1e-45	158.8
10243.NP_619992.1	VOG00002	9.2e-45	158.2
10255.NP_042231.1	VOG00002	1.4e-44	157.6
212035.YP_003987319.1	VOG00002	1.6e-44	157.4
619591.NP_536439.1	VOG00002	4.5e-44	155.9
10245.YP_233081.1	VOG00002	9.5e-44	154.9
1094892.YP_004895161.1	VOG00002	1.1e-43	154.7
160796.YP_009282699.1	VOG00002	1.4e-43	154.3
1269028.YP_007354780.1	VOG00002	1.8e-43	154
10243.NP_619816.1	VOG00002	2.4e-43	153.5
10276.NP_570303.1	VOG00002	3.9e-43	152.9
12643.NP_671684.1	VOG00002	4.1e-43	152.8
28874.YP_009281766.1	VOG00002	5.6e-43	152.3
2025359.YP_009408185.1	VOG00002	9.8e-43	151.5
10243.NP_619796.1	VOG00002	2.4e-42	150.3
44088.NP_955260.1	VOG00002	2.5e-42	150.2
930275.YP_005296193.1	VOG00002	2.7e-42	150.1
10506.NP_048353.2	VOG00002	2.7e-42	150.1
380598.YP_001498380.1	VOG00002	7.3e-42	148.7
132475.NP_073532.1	VOG00002	8.4e-42	148.5
37665.NP_077502.1	VOG00002	9.6e-42	148.3
212035.YP_003986590.1	VOG00002	9.8e-42	148.3
2025359.YP_009408191.1	VOG00002	1.1e-41	148.1
44088.NP_955027.1	VOG00002	1.5e-41	147.7
2025360.YP_009408397.1	VOG00002	1.5e-41	147.6
12643.NP_671523.1	VOG00002	1.9e-41	147.3
28874.YP_009281753.1	VOG00002	2.2e-41	147.1
37665.NP_077506.1	VOG00002	3e-41	146.7
930275.YP_005296346.1	VOG00002	3e-41	146.7
2025359.YP_009408199.1	VOG00002	3.3e-41	146.5
44088.NP_955339.1	VOG00002	3.5e-41	146.4
336486.YP_009177183.1	VOG00002	4.7e-41	146
28874.YP_009281944.1	VOG00002	4.8e-41	146
1269028.YP_007354827.1	VOG00002	5.2e-41	145.9
930275.YP_005296190.1	VOG00002	7.3e-41	145.4
28873.NP_570394.1	VOG00002	8e-41	145.3
160796.YP_009282712.1	VOG00002	8.7e-41	145.1
2025360.YP_009408584.1	VOG00002	8.9e-41	145.1
2025360.YP_009408581.1	VOG00002	9.6e-41	145
305674.YP_227540.1	VOG00002	1.2e-40	144.7
2107708.YP_009482217.1	VOG00002	1.3e-40	144.6
10243.NP_619800.1	VOG00002	1.5e-40	144.4
44088.NP_955073.1	VOG00002	1.7e-40	144.2
251749.YP_008052331.1	VOG00002	1.9e-40	144
28874.YP_009281759.1	VOG00002	2.8e-40	143.5
399781.YP_001426468.1	VOG00002	3e-40	143.4
10261.NP_039194.1	VOG00002	4e-40	143
10256.YP_009143328.1	VOG00002	4.1e-40	142.9
28871.YP_717327.1	VOG00002	4.6e-40	142.8
38804.NP_938398.1	VOG00002	5.9e-40	142.4
1349410.YP_008437840.2	VOG00002	7.6e-40	142.1
1873698.YP_009268723.1	VOG00002	1.1e-39	141.5
930275.YP_005296211.1	VOG00002	2.1e-39	140.6
212035.YP_003986551.1	VOG00002	2.3e-39	140.4
2025360.YP_009408393.1	VOG00002	3.8e-39	139.7
[truncated: 473,759+ more rows]
