# Supplementary material for: VIBRANT: automated recovery, annotation and curation of microbial viruses, and evaluation of viral community function from genomic sequences
Source: Microbiome. 2020 Jun 10;8:90. doi: 10.1186/s40168-020-00867-0 (PMC7288430; doi:10.1186/s40168-020-00867-0)
Supplement: Supplementary file 9 — Additional File 8: Table S8. Normalized data used to train the neural network machine learning classifier. [file 40168_2020_867_MOESM8_ESM.xlsx]

## Sheet: Sheet1
Supplementary Table 8. Normalized data used to train the neural network machine learning classifier.
source	genome	total genes	all KEGG	category KEGG	all Pfam	category vPfam	all VOG	category VOG	KEGG int-rep	KEGG zero	Pfam int-rep	Pfam zero	VOG redoxin	VOG rec-tran	VOG int	VOG RnR	VOG DNA	KEGG restriction check	KEGG toxin check	VOG special	annotation check	p_v check	p_k check	k_v check	k check	p check	v check	h check
organism	11kb_GCA_000006175.2_ASM617v2_genomic.918	1.20412	0.1875	0.00916667	0.375	0.0347917	0.0625	0.625	0.0625	0	0.0625	0.125	0	0.0625	0	0	0	0	0	0	0.0625	0	0.125	0	0	0.1875	0	0.625
organism	NZ_CP010311.1~Geoalkalibacter~subterraneus~strain~Red1,~complete~genome_2020001_7001	0.69897	0.2	0	0.4	0.002	0	0	0	0.2	0	0.2	0	0	0	0	0	0	0	0	0	0	0.2	0	0	0.2	0	0.6
organism	15kb_GCA_000006805.1_ASM680v1_genomic.471	1.36173	0.304348	0.00906832	0.26087	0.00681159	0.0869565	0.0854348	0.0869565	0.130435	0.0869565	0.0434783	0	0.0434783	0	0	0	0	0	0	0.0869565	0	0.173913	0	0.0434783	0	0	0.695652
organism	15kb_GCA_000006785.2_ASM678v2_genomic.169_1	1.51851	0.363636	0.0603788	0.727273	0.0339773	0.272727	0.181313	0.0909091	0.181818	0.0909091	0.181818	0	0	0	0	0.0909091	0	0	0	0.0909091	0.181818	0.272727	0	0	0.181818	0	0.272727
organism	11kb_GCA_000008665.1_ASM866v1_genomic.265_1	1.32222	0.571429	0.0122619	0.571429	0.00166667	0.285714	0.133571	0	0.142857	0	0.285714	0	0	0	0	0	0	0	0	0.142857	0	0.285714	0.142857	0	0.142857	0	0.285714
organism	NZ_CP009692.1~Bacillus~mycoides~strain~ATCC~6462,~complete~genome_2475001_8001	0.778151	0.333333	0.000833333	0.5	0.0605556	0.333333	0.0341667	0	0.166667	0	0.166667	0	0	0	0	0	0	0	0	0.166667	0.166667	0.166667	0	0	0	0	0.5
organism	NZ_CP012420.1_Rickettsia_amblyommatis_strain_Ac37_chromosome,_complete_genome_504001_1	1.34242	0.0909091	0	0.0909091	0	0.0909091	0.035	0	0.0909091	0	0.0909091	0	0	0	0	0	0	0	0	0.0909091	0	0	0	0	0	0	0.909091
organism	13kb_GCA_000006765.1_ASM676v1_genomic.279_7001	0.954243	0.444444	0.0286111	0.444444	0.0325	0.222222	0.307222	0	0.222222	0	0.222222	0	0	0	0	0	0	0	0	0.222222	0	0.222222	0	0	0	0	0.555556
organism	NC_003198.1~Salmonella~enterica~subsp.~enterica~serovar~Typhi~str.~CT18,~complete~genome_4540001	0.60206	0.25	1.75	0.25	0.0425	0.25	0.0625	0.25	0	0.25	0	0	0	0.25	0	0	0	0	0	0.25	0	0	0	0	0	0	0.75
organism	NC_014334.2~Lactobacillus~paracasei~strain~Zhang,~complete~genome_850001_1	1.07918	0.833333	0.00416667	0.833333	0.0163333	0.333333	0.42375	0.166667	0.166667	0.166667	0.166667	0	0.166667	0	0	0.166667	0	0	0	0.333333	0	0.333333	0	0.166667	0.166667	0	0
organism	11kb_GCA_000006805.1_ASM680v1_genomic.874_5001	0.954243	0.111111	0	0	0	0	0	0.111111	0.111111	0	0	0	0	0	0	0	0	0	0	0	0	0	0	0.111111	0	0	0.888889
organism	9kb_GCA_000006175.2_ASM617v2_genomic.588	0.90309	0.5	0.09	0.5	0.29875	0.25	0.62625	0.125	0.25	0.125	0.125	0	0	0.125	0	0	0	0	0	0.25	0	0.25	0	0	0	0	0.5
organism	15kb_GCA_000006805.1_ASM680v1_genomic.861	1.20412	0.3125	0.011	0.5	0.00890625	0.0625	0.155625	0.0625	0.125	0.125	0.125	0	0.0625	0	0	0	0	0	0	0.0625	0	0.25	0	0	0.1875	0	0.5
organism	9kb_GCA_000005845.2_ASM584v2_genomic.485_6001	0.60206	0.5	0.0125	0.25	0.0225	0.25	0.0625	0.25	0	0.25	0	0	0.25	0	0	0	0	0	0	0.25	0	0	0	0.25	0	0	0.5
organism	7kb_GCA_000006805.1_ASM680v1_genomic.994	0.69897	0.4	0.035	0.2	0.926	0.2	2	0.2	0.2	0	0	0	0	0	0	0.2	0	0	0	0.2	0	0	0	0.2	0	0	0.6
organism	9kb_GCA_000006805.1_ASM680v1_genomic.335	0.954243	0.222222	0.0361111	0.111111	0.0144444	0.222222	0.598333	0.111111	0.111111	0	0	0	0	0.111111	0	0	0	0	0	0.111111	0	0	0.111111	0	0	0	0.777778
organism	13kb_GCA_000006745.1_ASM674v1_genomic.949	1.14613	0.428571	0.0253571	0.714286	0.0177143	0.285714	0.265714	0.142857	0.0714286	0.142857	0.214286	0	0.142857	0	0.0714286	0	0	0.0714286	0	0.285714	0	0.142857	0	0	0.285714	0	0.285714
organism	NZ_CP040008.1~TM7~phylum~sp.~oral~taxon~955~strain~PM004~chromosome,~complete~genome_448001	1.14613	0.5	0.0258163	0.642857	0.0269841	0.142857	0.714286	0	0.214286	0	0.214286	0	0	0	0	0.0714286	0	0	0	0.142857	0	0.357143	0	0	0.142857	0	0.357143
organism	NC_003888.3~Streptomyces~coelicolor~A3(2)~chromosome,~complete~genome_804001	0.69897	0.4	0.001	1	0.0008	0	0	0	0.2	0	0.6	0	0	0	0	0	0	0	0	0	0	0.4	0	0	0.6	0	0
organism	15kb_GCA_000006805.1_ASM680v1_genomic.755_fragment_1	0.60206	1	0.07375	0.75	0.825	0.75	1.2575	0.25	0	0.25	0.25	0.25	0	0.25	0	0	0	0	0	0.75	0	0	0	0.25	0	0	0
organism	NZ_AP018724.1~Sulfurivermis~fontis~JG42~DNA,~complete~genome_742001_7001	0.69897	0.6	0.116667	1	0.0528	0.2	0.146	0	0.2	0	0.4	0	0	0	0	0	0	0	0	0.2	0	0.4	0	0	0.4	0	0
organism	15kb_GCA_000006745.1_ASM674v1_genomic.213_8001	1.04139	0.272727	0.000606061	0.363636	0.000909091	0	0	0	0.0909091	0	0.0909091	0	0	0	0	0	0	0	0	0	0	0.272727	0	0	0.0909091	0	0.636364
organism	9kb_GCA_000006805.1_ASM680v1_genomic.481	0.845098	0.428571	0.155238	0.285714	0.48	0.285714	0.892143	0.285714	0.142857	0	0	0	0.142857	0	0	0	0	0	0	0.285714	0	0	0	0.142857	0	0	0.571429
organism	13kb_GCA_000006745.1_ASM674v1_genomic.307_1	1.20412	0.625	0.10875	0.625	0.045625	0.5	0.370312	0.375	0.125	0.375	0.25	0	0.375	0.125	0	0	0	0	0	0.375	0	0.125	0.125	0	0.125	0	0.25
organism	11kb_GCA_000006175.2_ASM617v2_genomic.143_1	0.60206	0.75	0.168333	0.75	0.0925	0.75	1.4275	0	0	0	0.25	0	0.25	0	0	0	0	0	0	0.75	0	0	0	0	0	0	0.25
organism	NC_007677.1~Salinibacter~ruber~DSM~13855~chromosome,~complete~genome_288001_1	0.845098	0.571429	0.0992857	0.571429	0.0442857	0.428571	0.367619	0.285714	0.142857	0.285714	0.285714	0	0.285714	0	0	0	0	0	0	0.285714	0	0.142857	0.142857	0	0.142857	0	0.285714
organism	11kb_GCA_000007305.1_ASM730v1_genomic.309_1	1.38021	0.375	0.0144444	0.25	0.000208333	0.125	0.295833	0	0.125	0	0.125	0	0	0	0.125	0	0	0	0	0	0	0.125	0.125	0.125	0.125	0	0.5
organism	15kb_GCA_000008265.1_ASM826v1_genomic.313_fragment_1	0.60206	0.75	0.015	0.75	0.0383333	0.75	0.339167	0	0	0	0	0	0	0	0	0	0	0	0	0.75	0	0	0	0	0	0	0.25
organism	13kb_GCA_000006175.2_ASM617v2_genomic.147_1	0.90309	0.25	0.58875	0.5	0.1125	0.25	1.25	0	0	0	0.25	0	0	0	0	0.25	0	0	0	0.25	0	0	0	0	0.25	0	0.5
organism	13kb_GCA_000007305.1_ASM730v1_genomic.728_7001	0.90309	0.5	0.098125	0.5	0.2925	0.25	0.633125	0.25	0.125	0.125	0.25	0	0.125	0.125	0	0	0	0	0	0.25	0	0.125	0	0.125	0.125	0	0.375
organism	NZ_GL945017.1~Prevotella~multisaccharivorax~DSM~17128~scaffold_3,~whole~genome~shotgun~sequence_2792001	1	0.6	0.0383333	0.6	0.0378333	0.2	0.8155	0	0.3	0	0	0	0	0	0.2	0	0	0	0	0.2	0	0.4	0	0	0	0	0.4
organism	NC_003888.3~Streptomyces~coelicolor~A3(2)~chromosome,~complete~genome_4604001	0.69897	0.6	0.052	0.4	0.6	0.2	2	0	0	0	0	0	0	0	0	0	0	0	0	0.2	0	0.2	0	0.2	0	0	0.4
organism	NC_003062.2~Agrobacterium~fabrum~str.~C58~chromosome~circular,~complete~sequence_2004001	0.954243	0.444444	0.1725	0.777778	0.114921	0.333333	0.741481	0	0.111111	0	0.333333	0	0	0	0.111111	0	0	0	0	0.333333	0	0.111111	0	0	0.333333	0	0.222222
organism	15kb_GCA_000008265.1_ASM826v1_genomic.175_8001	0.60206	0	0	0.5	0.00125	0	0	0	0	0	0.25	0	0	0	0	0	0	0	0	0	0	0	0	0	0.5	0	0.5
organism	3kb_GCA_000007305.1_ASM730v1_genomic.289	0.60206	0.25	0.0025	0.25	0.02	0	0	0	0	0	0	0	0	0	0	0	0	0	0	0	0	0.25	0	0	0	0	0.75
organism	NZ_CP003679.1_Treponema_pallidum_subsp._pallidum_str._Sea_81-4,_complete_genome_825001_6001	0.60206	0.25	0.0025	0.25	0.015	0	0	0	0	0	0	0	0	0	0	0	0	0	0	0	0	0.25	0	0	0	0	0.75
organism	15kb_GCA_000007305.1_ASM730v1_genomic.113_8001	0.845098	0.285714	0.433571	0.571429	0.0817857	0.285714	1.42857	0	0	0	0.285714	0	0.285714	0	0	0	0	0	0	0.285714	0	0	0	0	0.285714	0	0.428571
organism	NC_010546.1~Cyanothece~sp.~ATCC~51142~circular~chromosome,~complete~sequence_648001	0.845098	0.714286	0.105429	0.714286	0.0788571	0.428571	0.729048	0	0	0	0.142857	0	0	0	0	0.142857	0	0	0	0.428571	0	0.285714	0	0	0	0	0.285714
organism	9kb_GCA_000006785.2_ASM678v2_genomic.287	1.17609	0.466667	0.0275238	0.333333	0.00546667	0.2	0.461556	0.0666667	0.266667	0	0.0666667	0	0	0.0666667	0	0	0	0	0	0.0666667	0	0.2	0.0666667	0.133333	0.0666667	0.0666667	0.4
organism	NZ_CP016907.1~Flavobacterium~anhuiense~strain~GSE09,~complete~genome_1560001_1	1.14613	0.428571	0.00119048	0.714286	0.00728571	0.142857	0.0792857	0	0.142857	0	0.142857	0	0	0	0	0	0	0	0	0	0.142857	0.428571	0	0	0.142857	0	0.285714
organism	NC_014963.1_Terriglobus_saanensis_SP1PR4,_complete_genome_1880001	0.69897	0.2	0	0.2	0	0	0	0	0.2	0	0.2	0	0	0	0	0	0	0	0	0	0	0.2	0	0	0	0	0.8
organism	15kb_GCA_000006765.1_ASM676v1_genomic.515_7001	1.07918	0.333333	0.0025	0.5	0.00722222	0	0	0	0	0	0.166667	0	0	0	0	0	0	0	0	0	0	0.333333	0	0	0.166667	0	0.5
organism	NZ_HG422565.1~Candidatus~Microthrix~parvicella~RN1,~whole~genome~shotgun~sequence_3110001	1.20412	0.3125	0.0015	0.3125	0.0045	0.0625	0.02875	0	0.125	0	0.125	0	0	0	0	0	0	0	0	0.0625	0	0.125	0	0.125	0.125	0	0.5625
organism	NZ_CP007139.1~Fimbriimonas~ginsengisoli~Gsoil~348,~complete~genome_810001_7001	0.778151	0.333333	0.0025	0.333333	0.000833333	0	0	0	0.166667	0	0.166667	0	0	0	0	0	0	0	0	0	0	0.333333	0	0	0	0	0.666667
organism	NC_005861.1_Parachlamydia-related_symbiont_UWE25,_complete_genome_1715001_1	1.30103	0.3	0.00166667	0.3	0.00216667	0.1	0.017	0	0	0	0.1	0	0	0	0	0	0	0	0	0.1	0	0.1	0	0.1	0.1	0	0.6
organism	11kb_GCA_000006805.1_ASM680v1_genomic.720	1.14613	0.285714	0.0214286	0.357143	0.0771429	0.214286	0.299286	0.0714286	0.142857	0	0.0714286	0	0.0714286	0	0	0.0714286	0	0	0	0.142857	0.0714286	0.0714286	0	0.0714286	0.0714286	0	0.571429
organism	13kb_GCA_000007305.1_ASM730v1_genomic.875	1.25527	0.666667	0.0183333	0.777778	0.0132143	0.222222	0.23625	0.0555556	0.388889	0.0555556	0.222222	0	0.111111	0	0	0	0	0	0	0.222222	0	0.444444	0	0	0.111111	0	0.222222
organism	13kb_GCA_000006785.2_ASM678v2_genomic.97_1	1.25527	0.555556	0.0957778	0.888889	0.0652778	0.222222	0.555556	0.111111	0	0.111111	0.111111	0	0	0	0.222222	0	0	0	0	0.222222	0	0.333333	0	0	0.333333	0	0.111111
organism	15kb_GCA_000006805.1_ASM680v1_genomic.182	1.27875	0.157895	0.0154386	0.315789	0.0104386	0.105263	0.0768421	0	0	0	0.105263	0	0.0526316	0	0	0	0	0	0	0.0526316	0.0526316	0.105263	0	0	0.105263	0	0.684211
organism	NC_013194.1~Candidatus~Accumulibacter~phosphatis~clade~IIA~str.~UW-1,~complete~genome_3888001	0.954243	0.333333	0.0185185	0.555556	0.0173333	0.333333	0.16037	0.111111	0	0.222222	0	0	0.111111	0	0	0.111111	0	0	0	0.333333	0	0	0	0	0.222222	0	0.444444
organism	15kb_GCA_000006805.1_ASM680v1_genomic.509	1.25527	0.444444	0.00840278	0.5	0.0635185	0.166667	0.279444	0.111111	0.111111	0.166667	0.0555556	0.0555556	0	0.0555556	0	0	0	0	0	0.166667	0	0.222222	0	0.0555556	0.111111	0	0.444444
organism	7kb_GCA_000006805.1_ASM680v1_genomic.458_1	1.07918	0.166667	0	0.5	0.00194444	0	0	0	0.166667	0.166667	0.166667	0	0	0	0	0	0	0	0	0	0	0.166667	0	0	0.333333	0	0.5
organism	NC_017219.1~Bifidobacterium~longum~subsp.~infantis~ATCC~15697~=~JCM~1222~=~DSM~20088~DNA,~complete~genome_1456001	0.69897	0	0	0.2	0.268	0.2	1.246	0	0	0	0	0	0	0	0	0.2	0	0	0	0	0.2	0	0	0	0	0	0.8
organism	15kb_GCA_000006805.1_ASM680v1_genomic.178_8001	1.07918	0.333333	0.00166667	0.333333	0.000833333	0	0	0	0.0833333	0	0.166667	0	0	0	0	0	0	0	0	0	0	0.333333	0	0	0	0	0.666667
organism	11kb_GCA_000006845.1_ASM684v1_genomic.388	1	0.4	0.029	0.6	0.0198333	0.1	0.046	0	0.2	0	0.3	0	0	0	0	0	0	0	0	0	0.1	0.4	0	0	0.1	0	0.4
organism	9kb_GCA_000007305.1_ASM730v1_genomic.603_6001	0.69897	0.2	0	0.2	0.026	0.2	0.154	0	0.2	0	0	0	0	0	0	0	0	0	0	0.2	0	0	0	0	0	0	0.8
organism	NC_017219.1~Bifidobacterium~longum~subsp.~infantis~ATCC~15697~=~JCM~1222~=~DSM~20088~DNA,~complete~genome_568001	0.845098	0.428571	0.352857	0.571429	0.352857	0.285714	0.905714	0.285714	0	0.285714	0	0	0.142857	0.142857	0	0	0	0	0	0.285714	0	0.142857	0	0	0.142857	0	0.428571
organism	11kb_GCA_000006175.2_ASM617v2_genomic.322	1	0.3	0.095	0.4	0.06575	0.1	1	0	0.1	0	0.2	0	0	0	0	0	0	0	0	0.1	0	0.2	0	0	0.1	0	0.6
organism	11kb_GCA_000007305.1_ASM730v1_genomic.342_1	1.30103	0.3	0.0161667	0.3	0.00266667	0.3	0.0293333	0.1	0.1	0	0.1	0	0.1	0	0	0	0.1	0	0	0.2	0	0	0.1	0	0.1	0	0.6
organism	13kb_GCA_000006785.2_ASM678v2_genomic.642_fragment_1	0.60206	0.75	0.261667	1	0.218125	0.75	1.94	0	0	0	0.25	0	0	0	0	0	0	0	0	0.75	0	0	0	0	0.25	0	0
organism	NZ_FWEX01000006.1~Nitrospira~sp.~ND1~isolate~Nitrospira~sp.~strain~ND1,~whole~genome~shotgun~sequence_420001_1	1.07918	0.333333	0.000833333	0.333333	0.00916667	0.166667	0.0575	0	0.166667	0	0.166667	0	0	0	0	0	0	0	0	0.166667	0	0.166667	0	0	0	0	0.666667
organism	11kb_GCA_000006845.1_ASM684v1_genomic.912_1	1.32222	0.714286	0.00285714	0.428571	0.00269841	0.285714	0.0178571	0.142857	0.142857	0	0	0	0	0	0	0	0.142857	0	0	0.285714	0	0.142857	0	0.285714	0	0	0.285714
organism	9kb_GCA_000006805.1_ASM680v1_genomic.497	0.845098	0.142857	0.00142857	0.142857	0	0	0	0.142857	0	0	0.142857	0	0	0	0	0	0	0	0	0	0	0.142857	0	0	0	0	0.857143
organism	NZ_CP030032.1~Bradymonas~sediminis~strain~FA350~chromosome,~complete~genome_686001_6001	0.778151	0.333333	0.00583333	0.166667	0	0	0	0	0.166667	0	0.166667	0	0	0	0	0	0	0	0	0	0	0.166667	0	0.166667	0	0	0.666667
organism	NZ_CP013070.1~Sphingobium~indicum~B90A,~complete~genome_2220001_7001	0.778151	1	0.0822222	1	0.0152778	0.333333	0.844167	0.333333	0.166667	0.166667	0	0	0.333333	0	0	0	0	0	0	0.333333	0	0.666667	0	0	0	0	0
organism	13kb_GCA_000006805.1_ASM680v1_genomic.313_6001	0.954243	0.222222	0.0472222	0.444444	0.0213889	0.222222	0.142778	0	0.111111	0	0.111111	0	0.111111	0	0	0	0	0	0	0.111111	0.111111	0.111111	0	0	0.111111	0	0.555556
organism	NC_002937.3_Desulfovibrio_vulgaris_str._Hildenborough_chromosome,_complete_genome_405001_1	1.07918	0.333333	0.000416667	0.5	0.00333333	0.166667	0.00166667	0	0.166667	0	0.166667	0	0	0	0	0	0	0	0	0.166667	0	0.166667	0	0	0.166667	0	0.5
organism	15kb_GCA_000006845.1_ASM684v1_genomic.328	1.23045	0.588235	0.0213529	0.529412	0.0415686	0.117647	0.0129412	0.0588235	0.176471	0	0.235294	0	0	0	0	0	0	0	0	0.117647	0	0.411765	0	0.0588235	0	0	0.411765
organism	13kb_GCA_000006805.1_ASM680v1_genomic.220_1	1.20412	0.125	0.17875	0.25	0.0090625	0.125	0.389375	0	0	0.125	0	0	0	0	0	0.125	0	0	0	0.125	0	0	0	0	0.125	0	0.75
organism	9kb_GCA_000008665.1_ASM866v1_genomic.936	0.845098	0.285714	0.000714286	0.571429	0.0114286	0.285714	0.0214286	0	0.142857	0	0.285714	0	0	0	0	0	0	0	0	0.285714	0	0	0	0	0.285714	0	0.428571
organism	13kb_GCA_000006805.1_ASM680v1_genomic.456_1	1.14613	0.428571	0.0247619	0.571429	0.0316071	0.285714	0.433214	0	0	0	0.142857	0	0.142857	0	0	0	0	0	0	0.285714	0	0.142857	0	0	0.142857	0	0.428571
organism	11kb_GCA_000006805.1_ASM680v1_genomic.433	1.07918	0.25	0.0333333	0.416667	0.09	0.25	0.349167	0	0.0833333	0	0.0833333	0	0.0833333	0	0	0.0833333	0	0	0	0.166667	0.0833333	0.0833333	0	0	0.0833333	0	0.583333
organism	13kb_GCA_000006745.1_ASM674v1_genomic.91	1.25527	0.444444	0.00111111	0.666667	0.00087963	0.111111	0.00944444	0	0.166667	0	0.333333	0	0	0	0	0	0	0	0	0.0555556	0.0555556	0.333333	0	0.0555556	0.222222	0	0.277778
organism	13kb_GCA_000006785.2_ASM678v2_genomic.396_7001	0.845098	0.714286	0.054	0.571429	0.0175	0.428571	0.260476	0	0	0	0.142857	0	0	0	0	0	0	0	0	0.428571	0	0.142857	0	0.142857	0	0	0.285714
organism	9kb_GCA_000006805.1_ASM680v1_genomic.641_1	1.20412	0.5	0.0260937	0.625	0.014	0.25	0.1425	0.25	0.125	0.25	0.25	0	0.25	0	0	0	0	0	0	0.25	0	0.25	0	0	0.125	0	0.375
organism	NC_003888.3~Streptomyces~coelicolor~A3(2)~chromosome,~complete~genome_6988001	0.778151	0.333333	0.0108333	0.5	0.00833333	0.166667	0	0	0.166667	0	0.166667	0	0	0	0	0	0	0	0	0.166667	0	0.166667	0	0	0.166667	0	0.5
organism	11kb_GCA_000006175.2_ASM617v2_genomic.838_7001	0.778151	0.166667	0.00333333	0.333333	0.000833333	0	0	0	0	0	0.166667	0	0	0	0	0	0	0	0	0	0	0.166667	0	0	0.166667	0	0.666667
organism	15kb_GCA_000008665.1_ASM866v1_genomic.502_1_1	1.25527	0.333333	0.0448148	0.555556	0.0676667	0.111111	0.555556	0.111111	0.111111	0.111111	0.222222	0	0	0	0	0	0	0	0	0.111111	0	0.222222	0	0	0.222222	0	0.444444
organism	15kb_GCA_000006175.2_ASM617v2_genomic.301_1_1	1	1	0.0218	1	0.1224	0.4	1	0.4	0.2	0.4	0.4	0	0.4	0	0	0	0	0	0	0.4	0	0.6	0	0	0	0	0
organism	NC_005027.1_Rhodopirellula_baltica_SH_1_chromosome,_complete_genome_6664001	0.778151	0.333333	0.0025	0.333333	0.0025	0	0	0	0.166667	0	0.166667	0	0	0	0	0	0	0	0	0	0	0.166667	0	0.166667	0.166667	0	0.5
organism	7kb_GCA_000006805.1_ASM680v1_genomic.36	1.04139	0.454545	0.00127273	0.545455	0.00166667	0.0909091	0.226364	0	0.181818	0	0.181818	0	0.0909091	0	0	0	0	0	0	0.0909091	0	0.272727	0	0.0909091	0.181818	0	0.363636
organism	9kb_GCA_000006175.2_ASM617v2_genomic.306_1	1	0.4	0.004	0.4	0.004	0.2	0.01	0	0.2	0	0.2	0	0	0	0	0.2	0	0	0	0.2	0	0.2	0	0	0	0	0.6
organism	11kb_GCA_000006805.1_ASM680v1_genomic.366	1.14613	0.357143	0.0128571	0.357143	0.0107143	0.142857	0.106071	0.0714286	0.0714286	0	0.214286	0	0.0714286	0	0	0	0	0	0	0.0714286	0	0.142857	0	0.142857	0.142857	0.0714286	0.428571
organism	9kb_GCA_000006805.1_ASM680v1_genomic.969_1	1.20412	0.75	0.0123958	0.75	0.104167	0.375	0.314375	0.25	0.125	0.25	0.125	0.125	0	0.125	0	0	0	0	0	0.375	0	0.25	0	0.125	0.125	0	0.125
organism	11kb_GCA_000005845.2_ASM584v2_genomic.643_7001	0.778151	0.5	0.0183333	0.833333	0.011	0.333333	0.0325	0.166667	0	0	0.333333	0	0.166667	0	0	0	0	0	0	0.333333	0	0.166667	0	0	0.333333	0	0.166667
organism	11kb_GCA_000008265.1_ASM826v1_genomic.347_7001	0.69897	0.4	0.001	0.4	0.001	0	0	0	0.2	0	0.2	0	0	0	0	0	0	0	0	0	0	0.4	0	0	0	0	0.6
organism	5kb_GCA_000008265.1_ASM826v1_genomic.242	0.845098	0.714286	0.0868571	0.571429	0.0989286	0.285714	0.881429	0	0.142857	0	0.142857	0	0	0	0	0	0	0	0	0.285714	0	0.285714	0	0.142857	0	0	0.285714
organism	15kb_GCA_000006175.2_ASM617v2_genomic.279_7001_1	0.90309	0.75	0.252917	0.5	0.069375	0.25	1.25	0	0.25	0	0.25	0	0.25	0	0	0	0	0	0	0.25	0	0.25	0	0.25	0	0	0.25
organism	7kb_GCA_000006805.1_ASM680v1_genomic.852_1	1	0.4	0.013	0	0	0	0	0.2	0.2	0	0	0	0	0	0	0	0.2	0	0	0	0	0	0	0.4	0	0	0.6
organism	7kb_GCA_000006805.1_ASM680v1_genomic.166_1	0.954243	0.666667	0.0224074	0.666667	0.187593	0.333333	0.558889	0.111111	0	0.111111	0.111111	0.111111	0	0.111111	0	0	0	0	0	0.333333	0	0.222222	0	0.111111	0.111111	0	0.222222
organism	7kb_GCA_000006845.1_ASM684v1_genomic.612_1	1.07918	0.5	0.0322222	0.666667	0.0247917	0.166667	0.0383333	0	0.166667	0	0.166667	0	0	0	0	0	0	0	0	0	0.166667	0.5	0	0	0	0	0.333333
organism	7kb_GCA_000006175.2_ASM617v2_genomic.139	0.778151	0.666667	0.05	1	0.00555556	0.166667	0.888333	0	0.333333	0	0.333333	0	0	0	0	0	0	0	0	0.166667	0	0.5	0	0	0.333333	0	0
organism	15kb_GCA_000006845.1_ASM684v1_genomic.130	1.14613	0.428571	0.0072619	0.428571	0.00321429	0.285714	0.370536	0	0	0	0	0	0	0	0	0.0714286	0.214286	0	0	0.285714	0	0.142857	0	0	0	0	0.571429
organism	11kb_GCA_000008665.1_ASM866v1_genomic.459	1.07918	0.5	0.0405556	0.5	0.131389	0.166667	0.48	0.0833333	0.25	0.0833333	0.25	0	0	0.0833333	0	0	0	0	0	0.166667	0	0.25	0	0.0833333	0.0833333	0	0.416667
organism	11kb_GCA_000008665.1_ASM866v1_genomic.844_1	1.30103	0.1	0.01	0.1	0.0015	0	0	0	0	0	0	0	0	0	0	0	0	0	0	0	0	0.1	0	0	0	0	0.9
organism	7kb_GCA_000006805.1_ASM680v1_genomic.522	0.90309	0.125	0	0	0	0.125	0.06	0.125	0.125	0	0	0	0	0	0	0	0	0	0	0	0	0	0	0.125	0	0.125	0.75
organism	11kb_GCA_000006175.2_ASM617v2_genomic.815_7001	1.04139	0.0909091	0.0236364	0.0909091	0	0	0	0	0	0	0.0909091	0	0	0	0	0	0.0909091	0	0	0	0	0.0909091	0	0	0	0	0.909091
organism	13kb_GCA_000006745.1_ASM674v1_genomic.785	1.30103	0.4	0.005375	0.7	0.00553571	0.15	0.0811667	0	0.05	0	0.25	0	0	0	0	0	0	0	0	0.1	0.05	0.3	0	0	0.25	0	0.3
organism	NC_010546.1~Cyanothece~sp.~ATCC~51142~circular~chromosome,~complete~sequence_222001_1	0.69897	0.2	0.002	0.8	0.006	0	0	0	0	0	0.4	0	0	0	0	0	0	0	0	0	0	0.2	0	0	0.6	0	0.2
organism	11kb_GCA_000006845.1_ASM684v1_genomic.583	1	0.7	0.0291429	0.5	0.0006	0	0	0.1	0.1	0	0.2	0	0	0	0	0	0	0	0	0	0	0.5	0	0.2	0	0	0.3
organism	7kb_GCA_000008665.1_ASM866v1_genomic.100	1	0	0	0.2	0.007	0	0	0	0	0	0.1	0	0	0	0	0	0	0	0	0	0	0	0	0	0.2	0	0.8
organism	13kb_GCA_000008665.1_ASM866v1_genomic.464_1	1.14613	0.428571	0.00047619	0.571429	0.0025	0.142857	0.055	0	0.142857	0	0.285714	0	0	0	0	0	0	0	0	0.142857	0	0.285714	0	0	0.142857	0	0.428571
organism	NC_002516.2~Pseudomonas~aeruginosa~PAO1,~complete~genome_60001	0.90309	0.125	0	0.5	0.188125	0.125	1.25	0	0.125	0	0.25	0	0	0	0	0	0	0	0	0	0.125	0	0	0.125	0.375	0	0.375
organism	7kb_GCA_000006765.1_ASM676v1_genomic.28_1	1.14613	0.285714	0.00107143	0.714286	0.000857143	0	0	0	0.142857	0	0.285714	0	0	0	0	0	0	0	0	0	0	0.285714	0	0	0.428571	0	0.285714
organism	9kb_GCA_000008665.1_ASM866v1_genomic.305_6001	0.60206	0.5	0.06625	0.5	0.03	0.25	1.775	0	0	0	0	0	0	0	0.25	0	0	0	0	0.25	0	0.25	0	0	0	0	0.5
organism	7kb_GCA_000008265.1_ASM826v1_genomic.558	0.69897	0.6	0.042	0.4	0.118	0.2	0.262	0	0.2	0	0.2	0	0	0	0	0	0	0	0	0.2	0	0.2	0	0.2	0	0	0.4
organism	13kb_GCA_000007305.1_ASM730v1_genomic.418_fragment_1	0.954243	0.222222	0.00166667	0.222222	0.00277778	0.222222	0.0388889	0	0	0	0	0	0	0	0	0	0	0	0	0.222222	0	0	0	0	0	0	0.777778
organism	NC_017219.1~Bifidobacterium~longum~subsp.~infantis~ATCC~15697~=~JCM~1222~=~DSM~20088~DNA,~complete~genome_1576001	1.07918	0.333333	0.00333333	0.416667	0.0106667	0.166667	0.04125	0.0833333	0.166667	0.0833333	0.0833333	0	0.0833333	0	0	0	0	0	0	0.166667	0	0.166667	0	0	0.0833333	0	0.583333
organism	15kb_GCA_000006805.1_ASM680v1_genomic.684_8001	0.60206	1	0.054375	0.5	0.0975	0.5	1.275	0.25	0.25	0	0	0	0	0	0	0	0.25	0	0	0.5	0	0	0	0.5	0	0	0
organism	NZ_CP030032.1~Bradymonas~sediminis~strain~FA350~chromosome,~complete~genome_3682001_6001	0.60206	0.5	0.1475	0.5	0.305	0.5	0.23	0	0	0	0	0	0	0	0	0	0	0	0	0.5	0	0	0	0	0	0	0.5
organism	NC_013132.1~Chitinophaga~pinensis~DSM~2588,~complete~genome_7548001_1	0.845098	0.428571	0.000952381	0.714286	0.00285714	0.142857	0.0185714	0	0.142857	0	0.428571	0	0	0	0	0	0	0	0	0.142857	0	0.285714	0	0	0.285714	0	0.285714
organism	11kb_GCA_000006805.1_ASM680v1_genomic.416_5001	0.778151	0	0	0.166667	0.035	0.166667	0.0716667	0	0	0	0	0	0	0	0	0	0	0	0	0	0.166667	0	0	0	0	0	0.833333
organism	NZ_FWEX01000006.1~Nitrospira~sp.~ND1~isolate~Nitrospira~sp.~strain~ND1,~whole~genome~shotgun~sequence_2364001_7001	0.90309	0.375	0.005	0.25	0.018125	0	0	0	0.125	0	0.125	0	0	0	0	0	0	0.25	0	0	0	0.25	0	0.125	0	0	0.625
organism	15kb_GCA_000007305.1_ASM730v1_genomic.442_7001_1	1.14613	0.428571	0.00619048	0.285714	0.00535714	0.142857	0.142857	0	0.142857	0	0.142857	0	0	0	0	0	0	0	0	0.142857	0	0.142857	0	0.142857	0	0	0.571429
organism	NC_011138.3~Alteromonas~mediterranea~DE,~complete~sequence_248001_1	0.90309	0.75	0.181667	0.5	0.26875	0.5	0.631875	0	0.25	0	0	0	0	0	0	0	0	0	0	0.5	0	0	0	0.25	0	0	0.25
organism	NC_017219.1~Bifidobacterium~longum~subsp.~infantis~ATCC~15697~=~JCM~1222~=~DSM~20088~DNA,~complete~genome_344001	1.14613	0.357143	0.124714	0.357143	0.133714	0.142857	0.366429	0.0714286	0.0714286	0.0714286	0.142857	0	0	0.0714286	0	0	0	0	0	0.0714286	0.0714286	0.142857	0	0.142857	0.0714286	0	0.5
organism	15kb_GCA_000007305.1_ASM730v1_genomic.707_1_1	1.07918	0.333333	0.00333333	0.333333	0.00125	0.166667	0.00833333	0	0	0	0	0	0	0	0	0	0	0	0	0.166667	0	0.166667	0	0	0	0	0.666667
organism	NZ_CP030032.1~Bradymonas~sediminis~strain~FA350~chromosome,~complete~genome_3934001_7001	0.69897	0.6	0.0786667	0.6	0.004	0.4	0.626	0	0.2	0	0.2	0	0	0	0	0	0	0	0.2	0.4	0	0.2	0	0	0	0	0.4
organism	11kb_GCA_000006805.1_ASM680v1_genomic.648	1	0.7	0.0688571	0.7	0.108571	0.4	0.26175	0.1	0.3	0.1	0.2	0	0	0	0.1	0	0	0	0	0.4	0	0.3	0	0	0	0	0.3
organism	15kb_GCA_000006745.1_ASM674v1_genomic.819_7001_1	0.60206	0.75	0.5875	0.75	0.781667	0.25	2.5	0.25	0.25	0.25	0.25	0	0	0.25	0	0	0	0	0	0.25	0	0.5	0	0	0	0	0.25
organism	9kb_GCA_000006805.1_ASM680v1_genomic.659_1	0.778151	0.333333	0.0758333	0	0	0.333333	1.66667	0.166667	0	0	0	0	0.166667	0.166667	0	0	0	0	0	0	0	0	0.333333	0	0	0	0.666667
organism	11kb_GCA_000006175.2_ASM617v2_genomic.734	0.69897	0.2	0	0.2	0	0.2	0.012	0	0.2	0	0.2	0	0	0	0	0	0	0	0	0	0.2	0	0	0.2	0	0	0.6
organism	13kb_GCA_000008265.1_ASM826v1_genomic.172_6001	0.69897	0.4	0.004	0.4	0.104	0	0	0	0	0	0	0	0	0	0	0	0.4	0	0	0	0	0.4	0	0	0	0	0.6
organism	15kb_GCA_000006765.1_ASM676v1_genomic.835	1.17609	0.533333	0.0728333	0.666667	0.0630667	0.266667	0.338833	0.0666667	0.266667	0	0.266667	0	0	0	0.133333	0	0	0	0	0.266667	0	0.2	0	0.0666667	0.2	0	0.266667
organism	NC_010546.1~Cyanothece~sp.~ATCC~51142~circular~chromosome,~complete~sequence_2640001_1	0.90309	0.375	0.00583333	0.5	0.0140625	0.25	0.26125	0	0.125	0	0.25	0	0	0	0	0	0	0	0	0.25	0	0.125	0	0	0.125	0	0.5
organism	15kb_GCA_000006845.1_ASM684v1_genomic.410_7001_1	1.20412	0.75	0.0367708	0.875	0.0340179	0.125	0.625	0	0.25	0	0.375	0	0	0	0	0	0	0	0	0.125	0	0.625	0	0	0.125	0	0.125
organism	5kb_GCA_000006765.1_ASM676v1_genomic.835	0.69897	0.4	0.004	0.4	0.012	0	0	0	0.2	0	0	0	0	0	0	0	0	0	0	0	0	0.4	0	0	0	0	0.6
organism	11kb_GCA_000006845.1_ASM684v1_genomic.850_6001	0.778151	0.666667	0.0120833	0.5	0.00944444	0.333333	0.0625	0.166667	0.166667	0	0	0	0	0	0	0	0.166667	0	0	0.333333	0	0.166667	0	0.166667	0	0	0.333333
organism	FP565575.1_Candidatus_Methylomirabilis_oxyfera_complete_genome_612001	1	0.2	0.002	0.7	0.00314286	0	0	0	0.1	0	0.3	0	0	0	0	0	0	0	0	0	0	0.2	0	0	0.5	0	0.3
organism	7kb_GCA_000006805.1_ASM680v1_genomic.716_1	1.20412	0.25	0.0265625	0.25	0.02375	0.25	0.0803125	0.125	0.125	0	0	0	0.125	0	0	0	0	0	0	0.125	0.125	0	0	0.125	0	0	0.625
organism	7kb_GCA_000006805.1_ASM680v1_genomic.950	0.954243	0.666667	0.0218519	0.666667	0.185185	0.333333	0.558889	0.222222	0.222222	0.222222	0.111111	0.111111	0	0.111111	0	0	0	0	0	0.333333	0	0.222222	0	0.111111	0.111111	0	0.222222
organism	NZ_VISF01000001.1~Seleniivibrio~woodruffii~strain~S4~Ga0008828_unitig_0_quiver.1,~whole~genome~shotgun~sequence_2532001	1.07918	0.416667	0.0845	0.416667	0.0805	0.25	0.2975	0	0	0	0.0833333	0	0	0	0	0	0.166667	0	0	0.25	0	0.0833333	0	0.0833333	0.0833333	0	0.5
organism	15kb_GCA_000006745.1_ASM674v1_genomic.50_8001	1.11394	0.538462	0.00747253	0.615385	0.00971154	0.384615	0.046	0.0769231	0.0769231	0	0.153846	0	0.0769231	0	0	0	0	0.0769231	0	0.0769231	0.0769231	0.230769	0.230769	0	0.230769	0	0.153846
organism	NZ_HG422565.1~Candidatus~Microthrix~parvicella~RN1,~whole~genome~shotgun~sequence_1770001_6001	0.845098	0.142857	0.00571429	0.285714	0.0235714	0	0	0	0	0	0.142857	0	0	0	0	0	0	0	0	0	0	0.142857	0	0	0.142857	0	0.714286
organism	11kb_GCA_000006765.1_ASM676v1_genomic.67_1	1.17609	0.4	0.023	0.8	0.0236667	0	0	0	0.2	0	0.2	0	0	0	0	0	0	0	0	0	0	0.4	0	0	0.4	0	0.2
organism	NC_012803.1~Micrococcus~luteus~NCTC~2665,~complete~genome_1_1	0.69897	0.6	0.078	0.8	0.033	0.4	1.226	0	0	0	0.2	0	0	0	0	0.4	0	0	0	0.4	0	0.2	0	0	0.2	0	0.2
organism	NZ_HG422565.1~Candidatus~Microthrix~parvicella~RN1,~whole~genome~shotgun~sequence_2700001_7001	0.60206	0.25	0.0025	0.25	0.01	0	0	0	0	0	0	0	0	0	0	0	0	0	0	0	0	0.25	0	0	0	0	0.75
organism	15kb_GCA_000006805.1_ASM680v1_genomic.904	1.32222	0.285714	0.000555556	0.285714	0.000873016	0.0952381	0.0707143	0.047619	0.142857	0	0.0952381	0	0.047619	0	0	0	0	0	0	0.047619	0	0.142857	0	0.0952381	0.0952381	0.047619	0.571429
organism	NZ_BCWI01000001.1~Microbacterium~hominis~NBRC~15708,~whole~genome~shotgun~sequence_432001_1	1.07918	0.666667	0.0735417	0.833333	0.0055	0.5	0.325278	0	0.166667	0	0.333333	0	0	0	0	0.166667	0	0	0	0.5	0	0.166667	0	0	0.166667	0	0.166667
organism	NC_011138.3~Alteromonas~mediterranea~DE,~complete~sequence_664001_1	1	0.3	0.0266667	0.3	0.0213333	0.2	0.185	0.3	0	0.2	0	0	0.2	0	0	0	0	0	0	0.2	0	0.1	0	0	0	0	0.7
organism	LBWX01000001.1~Candidate~division~CPR2~bacterium~GW2011_GWC2_39_35~UT47_C0001,~whole~genome~shotgun~sequence_88001	0.778151	0.666667	0.0941667	0.833333	0.133667	0.333333	0.325833	0	0.166667	0	0	0	0.333333	0	0	0	0	0	0	0.333333	0	0.333333	0	0	0.166667	0	0.166667
organism	NC_005027.1_Rhodopirellula_baltica_SH_1_chromosome,_complete_genome_4452001_1	0.778151	0.333333	0.00333333	0.666667	0.000833333	0	0	0	0	0	0.333333	0	0	0	0	0	0	0	0	0	0	0.333333	0	0	0.333333	0	0.333333
organism	15kb_GCA_000008265.1_ASM826v1_genomic.456_7001_1	1.14613	0.428571	0.0702381	0.428571	0.225476	0.285714	0.384643	0.142857	0.142857	0.142857	0	0	0	0.142857	0	0	0	0	0	0.285714	0	0.142857	0	0	0	0	0.571429
organism	13kb_GCA_000006845.1_ASM684v1_genomic.378	1.14613	0.714286	0.0296429	0.642857	0.0543651	0.357143	0.133857	0	0.0714286	0	0.0714286	0	0	0	0	0	0	0	0	0.357143	0	0.285714	0	0.0714286	0	0	0.285714
organism	7kb_GCA_000005845.2_ASM584v2_genomic.966	0.90309	0.625	0.06625	0.875	0.0491071	0.25	0.625	0	0.25	0	0.25	0	0	0	0	0	0	0	0	0.25	0	0.375	0	0	0.25	0	0.125
organism	3kb_GCA_000008665.1_ASM866v1_genomic.438	0.69897	0.2	0	0.2	0	0	0	0	0.2	0	0.2	0	0	0	0	0	0	0	0	0	0	0	0	0.2	0.2	0	0.6
organism	7kb_GCA_000006845.1_ASM684v1_genomic.547_1	0.778151	0.666667	0.0525	1	0.0616667	0.333333	1.66667	0	0	0	0.333333	0	0	0	0	0.333333	0	0	0	0.333333	0	0.333333	0	0	0.333333	0	0
organism	15kb_GCA_000006805.1_ASM680v1_genomic.110_7001_1	1	0.6	0.0346667	1	0.0354	0.4	0.6065	0	0	0	0.4	0	0.2	0	0	0	0	0	0	0.4	0	0.2	0	0	0.4	0	0
organism	7kb_GCA_000006765.1_ASM676v1_genomic.452	1.04139	0.363636	0.00386364	0.454545	0.00145455	0.181818	0.459545	0	0.0909091	0	0.272727	0	0	0	0	0.0909091	0	0	0	0.181818	0	0.181818	0	0	0.0909091	0	0.545455
organism	NZ_AP018724.1~Sulfurivermis~fontis~JG42~DNA,~complete~genome_420001_6001	0.90309	0.875	0.0126786	0.75	0.028125	0.25	0.061875	0.25	0	0.125	0.125	0	0	0	0	0	0	0.125	0	0.25	0	0.375	0	0.25	0.125	0	0
organism	13kb_GCA_000008665.1_ASM866v1_genomic.543_6001	0.90309	0.5	0.071875	0.375	0.0691667	0.375	0.59	0	0.25	0	0.125	0	0.125	0	0	0.125	0	0	0	0.375	0	0	0	0.125	0	0	0.5
organism	NZ_DS996456.1~Parabacteroides~johnsonii~DSM~18315~Scfld16,~whole~genome~shotgun~sequence_918001_1	0.845098	0.428571	0.00428571	0.571429	0.0160714	0.142857	0.427143	0	0.142857	0	0	0	0	0	0	0	0	0	0	0.142857	0	0.285714	0	0	0.142857	0	0.428571
organism	15kb_GCA_000006805.1_ASM680v1_genomic.991_1	1.68124	0.1875	0	0.3125	0.000916667	0.0625	0.00166667	0.0625	0.1875	0.125	0.0625	0	0	0	0	0	0	0	0	0	0.0625	0.1875	0	0	0.0625	0	0.6875
organism	9kb_GCA_000007305.1_ASM730v1_genomic.671	1.25527	0.388889	0.00206349	0.444444	0.00361111	0.166667	0.0183333	0.0555556	0.111111	0	0.0555556	0	0.0555556	0	0	0	0	0	0	0.166667	0	0.222222	0	0	0.0555556	0	0.555556
organism	11kb_GCA_000006745.1_ASM674v1_genomic.640	1.07918	0.666667	0.105208	0.75	0.0914815	0.416667	0.465667	0.25	0.0833333	0.25	0.0833333	0	0.0833333	0.166667	0	0	0	0	0.0833333	0.333333	0.0833333	0.333333	0	0	0	0	0.25
organism	NC_012803.1~Micrococcus~luteus~NCTC~2665,~complete~genome_1050001_1	0.778151	0.333333	0.000833333	0.333333	0.000833333	0	0	0	0.166667	0	0.166667	0	0	0	0	0	0	0	0	0	0	0.333333	0	0	0	0	0.666667
organism	15kb_GCA_000006845.1_ASM684v1_genomic.337_7001_1	1.14613	0.428571	0.0864286	0.571429	0.100893	0.285714	0.714286	0	0.142857	0	0.285714	0	0	0	0	0.142857	0	0	0	0.285714	0	0	0	0.142857	0.285714	0	0.285714
organism	NC_013132.1~Chitinophaga~pinensis~DSM~2588,~complete~genome_5946001	1	0.3	0.0703333	0.3	0.202667	0.1	1	0	0	0	0	0	0	0	0	0	0	0	0	0.1	0	0.2	0	0	0	0	0.7
organism	NZ_FWEX01000006.1~Nitrospira~sp.~ND1~isolate~Nitrospira~sp.~strain~ND1,~whole~genome~shotgun~sequence_1020001_6001	0.69897	0.2	0	0.2	0.006	0	0	0	0.2	0	0	0	0	0	0	0	0	0	0	0	0	0.2	0	0	0	0	0.8
organism	5kb_GCA_000006805.1_ASM680v1_genomic.293	0.778151	0.166667	0	0	0	0	0	0.166667	0.166667	0	0	0	0	0	0	0	0	0	0	0	0	0	0	0.166667	0	0	0.833333
organism	9kb_GCA_000007305.1_ASM730v1_genomic.787_6001	0.69897	0.4	0.43	0.4	0.415	0.2	2	0	0.2	0	0	0	0	0	0.2	0	0	0	0	0.2	0	0.2	0	0	0	0	0.6
organism	11kb_GCA_000006175.2_ASM617v2_genomic.70_1	1.07918	0.166667	0.0275	0.166667	0.254167	0.166667	0.833333	0.166667	0	0.166667	0	0	0.166667	0	0	0	0	0	0	0.166667	0	0	0	0	0	0	0.833333
organism	15kb_GCA_000006805.1_ASM680v1_genomic.616_8001	1	0.5	0.0238	0.5	0.1982	0.3	0.503	0.1	0	0.1	0.1	0.1	0	0.1	0	0	0	0	0	0.3	0	0.1	0	0.1	0.1	0	0.4
organism	15kb_GCA_000005845.2_ASM584v2_genomic.877_1_fragment_1	0.69897	0.8	0.0765	0.6	0.399333	0.4	1.177	0	0.2	0	0.4	0	0	0	0	0	0	0.2	0	0.2	0	0.2	0.2	0.2	0.2	0	0
organism	13kb_GCA_000006805.1_ASM680v1_genomic.200_7001	0.954243	0.666667	0.0224074	0.666667	0.187593	0.333333	0.558889	0.111111	0	0.111111	0.111111	0.111111	0	0.111111	0	0	0	0	0	0.333333	0	0.222222	0	0.111111	0.111111	0	0.222222
organism	NC_006347.1~Bacteroides~fragilis~YCH46~DNA,~complete~genome_4862001_1	0.845098	0.142857	0.00285714	0.285714	0.0114286	0	0	0	0	0	0	0	0	0	0	0	0	0	0	0	0	0.142857	0	0	0.142857	0	0.714286
organism	7kb_GCA_000007305.1_ASM730v1_genomic.856_1	0.69897	0.6	0.084	0.8	0.0525	0.2	0.69	0	0	0	0	0	0	0	0	0	0	0	0	0.2	0	0.4	0	0	0.2	0	0.2
organism	9kb_GCA_000006175.2_ASM617v2_genomic.886	1.04139	0.0909091	0	0.0909091	0	0	0	0	0.0909091	0	0.0909091	0	0	0	0	0	0	0	0	0	0	0	0	0.0909091	0.0909091	0	0.818182
organism	11kb_GCA_000006845.1_ASM684v1_genomic.892_6001	0.90309	0	0	0.375	0.0933333	0.375	0.09125	0	0	0	0	0	0	0	0	0	0	0	0.375	0	0.25	0	0	0	0.125	0.125	0.5
organism	7kb_GCA_000006805.1_ASM680v1_genomic.694	1.11394	0.153846	0	0.307692	0.0025	0.0769231	0.00615385	0	0.153846	0.0769231	0.0769231	0	0	0	0	0	0	0	0	0	0.0769231	0.153846	0	0	0.0769231	0	0.692308
organism	LBWX01000001.1~Candidate~division~CPR2~bacterium~GW2011_GWC2_39_35~UT47_C0001,~whole~genome~shotgun~sequence_284001	0.69897	0.4	0.535	0.6	0.378	0.4	2	0	0	0	0	0	0	0	0	0.2	0	0	0	0.4	0	0	0	0	0.2	0	0.4
organism	15kb_GCA_000006845.1_ASM684v1_genomic.681_7001	1.25527	0.666667	0.0359259	0.888889	0.0269444	0.222222	0.555556	0	0.333333	0	0.444444	0	0	0	0.111111	0.111111	0	0	0	0.222222	0	0.444444	0	0	0.222222	0	0.111111
organism	15kb_GCA_000006805.1_ASM680v1_genomic.982_1_1	0.90309	0.25	0.04375	0.25	0.57875	0.25	1.25	0	0	0	0	0	0	0	0	0.25	0	0	0	0.25	0	0	0	0	0	0	0.75
organism	NZ_CP012420.1_Rickettsia_amblyommatis_strain_Ac37_chromosome,_complete_genome_1305001_6001	0.69897	0.4	0.031	0.6	0.412667	0.2	0.144	0	0	0	0	0	0	0	0	0	0	0	0	0.2	0	0.2	0	0	0.2	0	0.4
organism	15kb_GCA_000006805.1_ASM680v1_genomic.774_7001_1	1.25527	0.222222	0.0380556	0.222222	0.0216667	0.111111	0.212778	0.111111	0.111111	0.111111	0.111111	0	0.111111	0	0	0	0	0	0	0.111111	0	0.111111	0	0	0	0	0.777778
organism	15kb_GCA_000006805.1_ASM680v1_genomic.817_1	1.51851	0.636364	0.00515151	0.636364	0.0433333	0.272727	0.152424	0.181818	0.181818	0.181818	0.0909091	0.0909091	0	0.0909091	0	0	0	0	0	0.272727	0	0.272727	0	0.0909091	0.0909091	0	0.272727
organism	7kb_GCA_000006785.2_ASM678v2_genomic.460	0.90309	0.625	0.08825	0.75	0.0791667	0.125	0.045	0	0.125	0	0.25	0	0	0	0	0	0	0	0	0.125	0	0.5	0	0	0.125	0	0.25
organism	15kb_GCA_000008265.1_ASM826v1_genomic.10_8001	0.845098	0.428571	0.0133333	0.428571	0.00952381	0.142857	0.0142857	0	0.142857	0	0	0	0	0	0	0	0.142857	0	0	0.142857	0	0.285714	0	0	0	0	0.571429
organism	NC_013132.1~Chitinophaga~pinensis~DSM~2588,~complete~genome_7980001	0.845098	0.285714	0.03	0.571429	0.0392857	0.142857	0.382857	0.142857	0	0	0.142857	0	0.142857	0	0	0	0	0	0	0.142857	0	0.142857	0	0	0.285714	0	0.428571
organism	NZ_CP012420.1_Rickettsia_amblyommatis_strain_Ac37_chromosome,_complete_genome_1233001_6001	0.60206	0.5	0.125	0.5	0.0875	0.25	0.875	0	0.25	0	0.25	0	0	0	0	0.25	0	0	0	0.25	0	0.25	0	0	0	0	0.5
organism	13kb_GCA_000006805.1_ASM680v1_genomic.287_6001	0.954243	0.333333	0.00296296	0.222222	0.00388889	0	0	0	0.111111	0	0.111111	0	0	0	0	0	0	0	0	0	0	0.222222	0	0.111111	0	0	0.666667
organism	NC_013132.1~Chitinophaga~pinensis~DSM~2588,~complete~genome_4380001	0.90309	0.25	0.04875	0.375	0.0266667	0.25	0.335	0.25	0	0.25	0	0	0.25	0	0	0	0	0	0	0.25	0	0	0	0	0.125	0	0.625
organism	NC_005861.1_Parachlamydia-related_symbiont_UWE25,_complete_genome_2387001_1	0.90309	0.25	0.055625	0.375	0.0333333	0.25	0.165	0	0	0	0.125	0	0.125	0	0	0	0	0	0	0.25	0	0	0	0	0.125	0	0.625
organism	15kb_GCA_000008665.1_ASM866v1_genomic.156_fragment_1	0.845098	0.571429	0.105714	0.571429	0.342143	0.428571	0.585238	0.142857	0.142857	0.142857	0	0	0	0.142857	0	0	0	0	0	0.428571	0	0.142857	0	0	0	0	0.428571
organism	NC_021487.1~Chthonomonas~calidirosea~T49~complete~genome_40001	0.90309	0.375	0.000833333	0.25	0.00375	0	0	0	0.125	0	0	0	0	0	0	0	0	0	0	0	0	0.125	0	0.25	0.125	0	0.5
organism	11kb_GCA_000006805.1_ASM680v1_genomic.839_7001	0.778151	0.333333	0.0541667	0	0	0.166667	1.66667	0.333333	0.166667	0	0	0	0	0.166667	0	0	0	0	0	0	0	0	0.166667	0.166667	0	0	0.666667
organism	7kb_GCA_000005845.2_ASM584v2_genomic.826	0.60206	0.25	0.0075	0.25	0.0025	0.25	0.015	0	0	0	0	0	0	0	0	0	0	0	0	0.25	0	0	0	0	0	0	0.75
organism	5kb_GCA_000006175.2_ASM617v2_genomic.726	0.954243	0.111111	0.0344444	0.111111	0.00111111	0.111111	0.0355556	0	0	0	0	0	0	0	0	0	0	0	0	0	0	0	0.111111	0	0.111111	0	0.777778
organism	NZ_CP010552.1~Candidatus~Thioglobus~autotrophicus~strain~EF1~chromosome,~complete~genome_380001_7001	0.778151	0.5	0.0222222	0.333333	0.0383333	0.166667	0.446667	0.166667	0.166667	0.166667	0	0	0.166667	0	0	0	0	0	0	0.166667	0	0.166667	0	0.166667	0	0	0.5
organism	NZ_HG422565.1~Candidatus~Microthrix~parvicella~RN1,~whole~genome~shotgun~sequence_2050001	1.14613	0.428571	0.00416667	0.642857	0.00142857	0	0	0	0.0714286	0	0.214286	0	0	0	0	0	0	0	0	0	0	0.357143	0	0.0714286	0.285714	0	0.285714
organism	9kb_GCA_000006805.1_ASM680v1_genomic.860	1.07918	0.166667	0.0354167	0.166667	0.0316667	0.166667	0.107083	0.0833333	0.0833333	0	0	0	0.0833333	0	0	0	0	0	0	0.0833333	0.0833333	0	0	0.0833333	0	0	0.75
organism	13kb_GCA_000005845.2_ASM584v2_genomic.188_6001	0.845098	0.714286	0.113429	0.857143	0.122857	0.285714	1.03786	0	0.428571	0	0.428571	0	0	0	0.142857	0	0	0	0	0.285714	0	0.428571	0	0	0.142857	0	0.142857
organism	7kb_GCA_000006175.2_ASM617v2_genomic.5_1	1.07918	0.666667	0.0910417	0.666667	0.08	0.333333	0.469167	0	0.333333	0	0.333333	0	0	0	0.166667	0.166667	0	0	0	0.333333	0	0.333333	0	0	0	0	0.333333
organism	NZ_CP009692.1~Bacillus~mycoides~strain~ATCC~6462,~complete~genome_3075001_8001	1.04139	0.454545	0.0490909	0.636364	0.0366234	0.181818	0.489545	0	0.181818	0	0.0909091	0	0	0	0	0	0	0	0	0.181818	0	0.272727	0	0	0.181818	0	0.363636
organism	7kb_GCA_000005845.2_ASM584v2_genomic.422	0.90309	0.5	0.023125	0.5	0.0771875	0.375	0.165833	0.25	0.125	0.25	0	0	0.25	0	0	0	0	0	0	0.375	0	0.125	0	0	0	0	0.5
organism	15kb_GCA_000006805.1_ASM680v1_genomic.515	1.17609	0.533333	0.0135833	0.466667	0.00523809	0.133333	0.178	0	0.2	0	0.133333	0	0	0	0	0	0	0	0	0.133333	0	0.333333	0	0.0666667	0	0	0.466667
organism	9kb_GCA_000006805.1_ASM680v1_genomic.896_1	1.07918	0.666667	0.0345833	0.666667	0.0235417	0.333333	0.19	0.333333	0.333333	0.333333	0.166667	0	0.333333	0	0	0	0	0	0	0.333333	0	0.333333	0	0	0	0	0.333333
organism	NC_014334.2~Lactobacillus~paracasei~strain~Zhang,~complete~genome_1000001	0.954243	0.555556	0.0451111	0.555556	0.0437778	0.333333	0.184815	0	0.111111	0	0.111111	0	0.111111	0	0	0.222222	0	0	0	0.333333	0	0.111111	0	0.111111	0.111111	0	0.333333
organism	NC_014355.1_Candidatus_Nitrospira_defluvii_chromosome,_complete_genome_845001	0.778151	0.166667	0	0.333333	0.00166667	0	0	0	0.166667	0	0.166667	0	0	0	0	0	0	0	0	0	0	0.166667	0	0	0.166667	0	0.666667
organism	5kb_GCA_000006805.1_ASM680v1_genomic.909	0.778151	0.333333	0.0075	0.333333	0.0391667	0.166667	0.261667	0	0	0	0	0	0	0	0	0.166667	0	0	0	0.166667	0	0.166667	0	0	0	0	0.666667
organism	NZ_CP011479.1~Hoeflea~sp.~IMCC20628,~complete~genome_1000001_6001	0.69897	0.6	0.158667	0.8	0.1055	0.2	1.81	0.2	0.2	0.2	0.2	0	0	0	0	0.2	0	0	0	0.2	0	0.4	0	0	0.2	0	0.2
organism	NC_002163.1~Campylobacter~jejuni~subsp.~jejuni~NCTC~11168~=~ATCC~700819~chromosome,~complete~genome_1016001	0.60206	0.5	0.155	0.75	0.156667	0.5	1.7275	0	0.25	0	0.25	0	0	0	0	0.25	0	0	0	0.5	0	0	0	0	0.25	0	0.25
organism	15kb_GCA_000006805.1_ASM680v1_genomic.386_8001	1	0.4	0.001	0.5	0.0014	0.1	0.249	0	0.2	0	0.2	0	0.1	0	0	0	0	0	0	0.1	0	0.2	0	0.1	0.2	0	0.4
organism	15kb_GCA_000006805.1_ASM680v1_genomic.855_7001	1.20412	0.75	0.0122917	0.625	0.125	0.375	0.314375	0.25	0.25	0.25	0	0.125	0	0.125	0	0	0	0	0	0.375	0	0.25	0	0.125	0	0	0.25
organism	9kb_GCA_000006805.1_ASM680v1_genomic.521_1	1.20412	0.75	0.0123958	0.75	0.104167	0.375	0.314375	0.25	0.125	0.25	0.125	0.125	0	0.125	0	0	0	0	0	0.375	0	0.25	0	0.125	0.125	0	0.125
organism	11kb_GCA_000006745.1_ASM674v1_genomic.579_7001	0.69897	0.4	0.001	0.6	0.00933333	0.2	0.042	0	0.2	0	0.2	0	0	0	0	0	0	0	0	0.2	0	0.2	0	0	0.2	0	0.4
organism	9kb_GCA_000006805.1_ASM680v1_genomic.166_1	1.20412	0.375	0.0183333	0.625	0.01225	0.125	0.155625	0	0	0	0.25	0	0.125	0	0	0	0	0	0	0.125	0	0.25	0	0	0.25	0	0.375
organism	15kb_GCA_000006845.1_ASM684v1_genomic.473_1	1.32222	0.285714	0.00047619	0.285714	0.00047619	0	0	0	0	0	0	0	0	0	0	0	0	0	0	0	0	0.285714	0	0	0	0	0.714286
organism	7kb_GCA_000006805.1_ASM680v1_genomic.311	0.90309	0.25	0.05375	0.625	0.02025	0.125	0.31125	0	0	0.125	0.25	0	0.125	0	0	0	0	0	0	0.125	0	0.125	0	0	0.375	0	0.375
organism	15kb_GCA_000006805.1_ASM680v1_genomic.235_1_1	0.90309	0.625	0.0295	0.625	0.24975	0.375	0.62875	0.25	0.125	0.25	0.125	0.125	0	0.125	0	0	0	0	0	0.375	0	0.125	0	0.125	0.125	0	0.25
organism	15kb_GCA_000006805.1_ASM680v1_genomic.198_7001	1.41497	0.307692	0.00105769	0.230769	0.00846154	0.153846	0.0784615	0	0.0769231	0	0.0769231	0	0	0	0	0	0	0	0	0.153846	0	0	0	0.153846	0.0769231	0	0.615385
organism	NC_013967.1~Haloferax~volcanii~DS2,~complete~sequence_488001_1	1	1	0.0048	1	0.0042	0	0	0.4	0.2	0.2	0	0	0	0	0	0	0	0	0	0	0	1	0	0	0	0	0
organism	11kb_GCA_000006745.1_ASM674v1_genomic.477_5001	0.845098	0.142857	0.00142857	0.571429	0.00107143	0	0	0	0	0	0.142857	0	0	0	0	0	0	0	0	0	0	0.142857	0	0	0.428571	0	0.428571
organism	5kb_GCA_000006745.1_ASM674v1_genomic.322	0.90309	0	0	0.625	0.011	0.25	0.04125	0	0	0	0.25	0	0	0	0	0	0	0	0	0	0.125	0	0	0	0.5	0.125	0.25
organism	15kb_GCA_000006785.2_ASM678v2_genomic.157	1.25527	0.666667	0.0147222	0.777778	0.0146032	0.222222	0.334028	0	0.277778	0	0.333333	0	0	0	0	0	0	0	0	0.222222	0	0.444444	0	0	0.111111	0	0.222222
organism	7kb_GCA_000006805.1_ASM680v1_genomic.574_1	0.845098	0.285714	0.0614286	0.428571	0.0385714	0.142857	0.355714	0	0	0.142857	0	0	0.142857	0	0	0	0	0	0	0.142857	0	0.142857	0	0	0.142857	0	0.571429
organism	13kb_GCA_000008265.1_ASM826v1_genomic.28_6001	0.778151	0.333333	0.000833333	0.333333	0.00333333	0.166667	0.0183333	0	0.166667	0	0.166667	0	0	0	0	0	0	0	0	0.166667	0	0.166667	0	0	0	0	0.666667
organism	NZ_HG422565.1~Candidatus~Microthrix~parvicella~RN1,~whole~genome~shotgun~sequence_2650001	0.845098	0.428571	0.0266667	0.571429	0.0182143	0.285714	0.721429	0	0	0	0	0	0	0	0	0.142857	0.428571	0	0	0.285714	0	0.142857	0	0	0.142857	0	0.428571
organism	7kb_GCA_000006805.1_ASM680v1_genomic.153	0.90309	0.75	0.03375	0.75	0.0102083	0.375	0.14625	0	0.375	0	0.25	0	0	0	0	0	0	0	0	0.375	0	0.375	0	0	0	0	0.25
organism	13kb_GCA_000007305.1_ASM730v1_genomic.527_6001	1.14613	0.357143	0.00357143	0.428571	0.00238095	0.214286	0.0235714	0.0714286	0.0714286	0	0.0714286	0	0.0714286	0	0	0	0	0	0	0.214286	0	0.142857	0	0	0.0714286	0	0.571429
organism	13kb_GCA_000006765.1_ASM676v1_genomic.389_6001	0.954243	0.444444	0.00333333	0.888889	0.000833333	0.111111	0.245556	0	0.111111	0	0.444444	0	0	0	0	0	0	0	0	0.111111	0	0.333333	0	0	0.444444	0	0.111111
organism	13kb_GCA_000006845.1_ASM684v1_genomic.607_7001	0.845098	0.428571	0.00190476	0.714286	0.00142857	0	0	0	0	0	0.285714	0	0	0	0	0	0	0	0	0	0	0.428571	0	0	0.285714	0	0.285714
organism	NZ_FWEX01000006.1~Nitrospira~sp.~ND1~isolate~Nitrospira~sp.~strain~ND1,~whole~genome~shotgun~sequence_1704001_1	1.07918	1	0.0195833	1	0.264028	0.666667	0.475625	0.333333	0.333333	0.333333	0.166667	0	0	0.333333	0	0	0	0	0	0.666667	0	0.333333	0	0	0	0	0
organism	9kb_GCA_000006765.1_ASM676v1_genomic.593	1	0.2	0.003	0.7	0.0861429	0.2	0.501	0	0.1	0	0.4	0	0	0	0	0	0	0	0	0.1	0.1	0.1	0	0	0.4	0	0.3
organism	9kb_GCA_000007305.1_ASM730v1_genomic.675_1	1.20412	0.5	0.021875	0.625	0.006375	0.375	0.166042	0.125	0.125	0.125	0.25	0	0.25	0	0	0	0	0	0	0.25	0	0.25	0	0	0.125	0.125	0.25
organism	7kb_GCA_000005845.2_ASM584v2_genomic.943	1.07918	0.5	0.0241667	0.416667	0.069	0.25	0.110556	0.166667	0.166667	0.166667	0	0	0.166667	0	0	0	0	0	0	0.25	0	0.166667	0	0.0833333	0	0	0.5
organism	NZ_FWEX01000006.1~Nitrospira~sp.~ND1~isolate~Nitrospira~sp.~strain~ND1,~whole~genome~shotgun~sequence_1884001_1	0.778151	0.666667	0.0745833	0.666667	0.0470833	0.5	1.23667	0	0	0	0	0	0	0	0	0.5	0	0	0	0.5	0	0.166667	0	0	0	0	0.333333
organism	15kb_GCA_000006805.1_ASM680v1_genomic.122_1_1	0.845098	0.285714	0.0614286	0.428571	0.0385714	0.142857	0.355714	0	0	0.142857	0	0	0.142857	0	0	0	0	0	0	0.142857	0	0.142857	0	0	0.142857	0	0.571429
organism	13kb_GCA_000006785.2_ASM678v2_genomic.387_7001	0.90309	0.75	0.222083	0.75	0.215833	0.375	1.25	0.125	0.125	0.125	0	0.125	0	0	0.25	0	0	0	0	0.375	0	0.375	0	0	0	0	0.25
organism	13kb_GCA_000006745.1_ASM674v1_genomic.770_7001	0.954243	0.444444	0.00305556	0.777778	0.00190476	0.222222	0.0188889	0	0.111111	0	0.333333	0	0	0	0	0	0	0	0	0.111111	0.111111	0.333333	0	0	0.222222	0	0.222222
organism	NC_005861.1_Parachlamydia-related_symbiont_UWE25,_complete_genome_2338001_1	0.69897	0.6	0.048	0.6	0.0413333	0.4	0.37	0.4	0	0.4	0	0	0.4	0	0	0	0	0	0	0.4	0	0.2	0	0	0	0	0.4
organism	11kb_GCA_000006745.1_ASM674v1_genomic.647_1	1.17609	0.4	0.000333333	0.6	0.00444444	0.4	0.0253333	0	0.2	0	0.2	0	0	0	0	0	0	0	0	0.4	0	0	0	0	0.2	0	0.4
organism	15kb_GCA_000006805.1_ASM680v1_genomic.258_7001_1	1.14613	0.428571	0.00261905	0.285714	0.000357143	0	0	0	0	0	0.142857	0	0	0	0	0	0	0	0	0	0	0.285714	0	0.142857	0	0	0.571429
organism	15kb_GCA_000006805.1_ASM680v1_genomic.545	1.23045	0.294118	0.0102353	0.117647	0.0241176	0.0588235	0.146471	0.176471	0.176471	0.0588235	0	0	0.0588235	0	0	0	0	0	0	0.0588235	0	0.0588235	0	0.176471	0	0	0.705882
organism	7kb_GCA_000006175.2_ASM617v2_genomic.160	0.69897	0.4	0.008	0.4	0.008	0.2	0.02	0	0.2	0	0.2	0	0	0	0	0.2	0	0	0	0.2	0	0.2	0	0	0	0	0.6
organism	15kb_GCA_000006805.1_ASM680v1_genomic.578	1.20412	0.4375	0.00303571	0.375	0.003125	0.3125	0.050875	0.0625	0.125	0.0625	0.0625	0	0.0625	0	0	0.0625	0	0	0	0.25	0	0.125	0.0625	0	0	0	0.5625
organism	5kb_GCA_000006175.2_ASM617v2_genomic.808	0.60206	0.75	0.0891667	0.5	0.7625	0.5	2.5	0.5	0	0.5	0	0	0.5	0	0	0	0	0	0	0.5	0	0	0	0.25	0	0	0.25
organism	NC_013739.1~Conexibacter~woesei~DSM~14684,~complete~genome_3296001_fragment_1	0.90309	0.625	0.075	0.875	0.19	0.375	0.420833	0.125	0.125	0.125	0.25	0	0	0.125	0	0	0	0	0	0.375	0	0.25	0	0	0.25	0	0.125
organism	3kb_GCA_000006845.1_ASM684v1_genomic.515	0.69897	0.8	0.1525	0.8	0.4745	0.4	1.044	0.2	0.2	0.2	0.2	0	0	0.2	0	0	0	0	0	0.4	0	0.2	0	0.2	0.2	0	0
organism	13kb_GCA_000006805.1_ASM680v1_genomic.73	1.23045	0.294118	0.0105882	0.294118	0.00882353	0.117647	0.0873529	0.0588235	0.0588235	0	0.176471	0	0.0588235	0	0	0	0	0	0	0.0588235	0	0.117647	0	0.117647	0.117647	0.0588235	0.529412
organism	13kb_GCA_000006805.1_ASM680v1_genomic.544	1.04139	0.454545	0.0165455	0.181818	0.01	0.272727	0.629394	0.272727	0.272727	0.0909091	0	0	0.0909091	0.0909091	0	0	0	0	0	0.0909091	0	0.0909091	0.181818	0.0909091	0	0	0.545455
organism	15kb_GCA_000008665.1_ASM866v1_genomic.157_7001	1.34242	0.272727	0.00606061	0.272727	0.005	0.181818	0.0909091	0	0.0909091	0	0	0	0	0	0	0	0	0	0	0.181818	0	0.0909091	0	0	0	0	0.727273
organism	LBQB01000002.1~Candidate~division~CPR3~bacterium~GW2011_GWF2_35_18~UR67_C0002,~whole~genome~shotgun~sequence_148001	0.90309	0.125	0.345	0.125	0.38125	0.125	1.25	0.125	0	0.125	0	0	0.125	0	0	0	0	0	0	0.125	0	0	0	0	0	0	0.875
organism	NC_005861.1_Parachlamydia-related_symbiont_UWE25,_complete_genome_1036001	1.04139	0.363636	0.00522727	0.454545	0.0198182	0.0909091	0.876364	0	0	0	0.0909091	0	0	0	0	0	0	0	0	0.0909091	0	0.272727	0	0	0.0909091	0	0.545455
organism	15kb_GCA_000006805.1_ASM680v1_genomic.325_1_1	1.30103	0.3	0.00133333	0.2	0.00275	0	0	0	0.1	0	0	0	0	0	0	0	0	0	0	0	0	0.2	0	0.1	0	0	0.7
organism	NC_018178.1~Melioribacter~roseus~P3M,~complete~genome_1400001_1	1	0.2	0	0.4	0.0015	0	0	0	0.2	0	0.2	0	0	0	0	0	0	0	0	0	0	0.2	0	0	0.2	0	0.6
organism	NC_017219.1~Bifidobacterium~longum~subsp.~infantis~ATCC~15697~=~JCM~1222~=~DSM~20088~DNA,~complete~genome_1288001	0.845098	0.142857	0.175714	0.285714	0.16	0.285714	0.422857	0	0	0	0	0	0	0	0	0	0	0	0.285714	0	0.142857	0.142857	0	0	0	0.142857	0.571429
organism	9kb_GCA_000006805.1_ASM680v1_genomic.930_6001	0.60206	0.25	0.005	0.25	0.0075	0	0	0.25	0	0	0	0	0	0	0	0	0	0	0	0	0	0.25	0	0	0	0	0.75
organism	NZ_FWEX01000006.1~Nitrospira~sp.~ND1~isolate~Nitrospira~sp.~strain~ND1,~whole~genome~shotgun~sequence_132001	1.07918	0.416667	0.0005	0.5	0.00361111	0	0	0	0.25	0	0.166667	0	0	0	0	0	0	0	0	0	0	0.416667	0	0	0.0833333	0	0.5
organism	11kb_GCA_000006845.1_ASM684v1_genomic.263	0.954243	0.444444	0.00138889	0.555556	0.000888889	0.111111	0.00666667	0	0.111111	0	0.222222	0	0	0	0	0	0	0	0	0.111111	0	0.333333	0	0	0.111111	0	0.444444
organism	11kb_GCA_000006805.1_ASM680v1_genomic.721_5001	0.954243	0.222222	0.00111111	0.222222	0.00666667	0	0	0.222222	0.111111	0.111111	0	0	0	0	0	0	0	0	0	0	0	0.222222	0	0	0	0	0.777778
organism	NZ_DS996456.1~Parabacteroides~johnsonii~DSM~18315~Scfld16,~whole~genome~shotgun~sequence_72001	0.60206	0.5	0.07125	0.25	0.005	0	0	0	0	0	0	0	0	0	0	0	0	0	0	0	0	0	0	0.5	0.25	0	0.25
organism	NC_013132.1~Chitinophaga~pinensis~DSM~2588,~complete~genome_8154001	0.778151	0.333333	0.00416667	0.666667	0.00208333	0.333333	0.00916667	0	0.166667	0	0.333333	0	0	0	0	0	0	0	0	0.166667	0.166667	0.166667	0	0	0.166667	0	0.333333
organism	13kb_GCA_000006845.1_ASM684v1_genomic.381	1.20412	0.375	0.0009375	0.625	0.0015625	0	0	0	0.125	0	0.3125	0	0	0	0	0	0	0	0	0	0	0.375	0	0	0.25	0	0.375
organism	NZ_CP021659.1~Candidatus~Fukatsuia~symbiotica~strain~5D~chromosome,~complete~genome_1806001	1.11394	0.230769	0.0205128	0.230769	0.0223077	0.153846	0.419615	0.0769231	0.0769231	0	0	0	0.0769231	0	0	0	0	0	0.0769231	0.0769231	0.0769231	0.0769231	0	0.0769231	0	0	0.692308
organism	15kb_GCA_000006805.1_ASM680v1_genomic.471_1	1.59106	0.384615	0.000461538	0.307692	0.00102564	0.0769231	0.0025641	0.0769231	0.153846	0.0769231	0	0	0	0	0	0	0	0	0	0.0769231	0	0.230769	0	0.0769231	0	0	0.615385
organism	13kb_GCA_000006805.1_ASM680v1_genomic.78_1	1.20412	0.375	0.00375	0.625	0.00275	0	0	0	0.125	0	0.125	0	0	0	0	0	0	0	0	0	0	0.375	0	0	0.25	0	0.375
organism	NC_014815.1~Micromonospora~sp.~L5,~complete~genome_6720001_1	1.07918	0.833333	0.0633333	1	0.159722	0.333333	0.520417	0.166667	0.166667	0.166667	0.333333	0	0.166667	0.166667	0	0	0	0	0	0.333333	0	0.5	0	0	0.166667	0	0
organism	NC_004663.1~Bacteroides~thetaiotaomicron~VPI-5482~chromosome,~complete~genome_4160001	0.69897	0.6	0.512	0.6	0.541333	0.2	2	0	0.2	0	0.2	0	0	0	0	0.2	0	0	0	0.2	0	0.2	0	0.2	0.2	0	0.2
organism	NZ_CP010311.1~Geoalkalibacter~subterraneus~strain~Red1,~complete~genome_2120001	1.04139	0.363636	0.213182	0.727273	0.130682	0.272727	0.591212	0.272727	0.0909091	0.272727	0.272727	0	0	0.0909091	0	0.0909091	0	0	0	0.181818	0.0909091	0.181818	0	0	0.272727	0	0.272727
organism	13kb_GCA_000006805.1_ASM680v1_genomic.15_6001	0.90309	0.625	0.02975	0.625	0.24775	0.375	0.62875	0.125	0	0.125	0.125	0.125	0	0.125	0	0	0	0	0	0.375	0	0.125	0	0.125	0.125	0	0.25
organism	13kb_GCA_000006805.1_ASM680v1_genomic.536_6001	0.845098	0.285714	0.00214286	0.571429	0.00892857	0	0	0	0	0	0.285714	0	0	0	0	0	0	0	0	0	0	0.285714	0	0	0.285714	0	0.428571
organism	NC_006347.1~Bacteroides~fragilis~YCH46~DNA,~complete~genome_3380001_6001	0.778151	0.666667	0.124167	0.833333	0.0583333	0.5	0.498333	0	0.166667	0	0.166667	0	0	0	0	0.166667	0	0	0	0.5	0	0.166667	0	0	0.166667	0	0.166667
organism	FP565575.1_Candidatus_Methylomirabilis_oxyfera_complete_genome_2655001_6001	0.69897	0.4	0.031	0.4	0.019	0	0	0	0.2	0	0	0	0	0	0	0	0	0	0	0	0	0.2	0	0.2	0.2	0	0.4
organism	15kb_GCA_000008265.1_ASM826v1_genomic.726_1_fragment_1	0.60206	0.75	0.015	0.75	0.0383333	0.75	0.339167	0	0	0	0	0	0	0	0	0	0	0	0	0.75	0	0	0	0	0	0	0.25
organism	13kb_GCA_000006805.1_ASM680v1_genomic.275_1	1.20412	0.25	0.0453125	0.375	0.01	0.25	0.123438	0.125	0	0.125	0.125	0	0.125	0	0	0	0	0	0	0.25	0	0	0	0	0.125	0	0.625
organism	NZ_CP030032.1~Bradymonas~sediminis~strain~FA350~chromosome,~complete~genome_3262001	1.11394	0.384615	0.000769231	0.384615	0.00123077	0	0	0	0.230769	0	0.230769	0	0	0	0	0	0	0	0	0	0	0.384615	0	0	0	0	0.615385
organism	9kb_GCA_000008665.1_ASM866v1_genomic.851_1	1.20412	0	0	0.125	0	0	0	0	0	0	0.125	0	0	0	0	0	0	0	0	0	0	0	0	0	0.125	0	0.875
organism	3kb_GCA_000006765.1_ASM676v1_genomic.54	0.778151	0.333333	0.005	0.833333	0.002	0	0	0	0.166667	0	0.5	0	0	0	0	0	0	0	0	0	0	0.333333	0	0	0.5	0	0.166667
organism	11kb_GCA_000006805.1_ASM680v1_genomic.617	1.23045	0.352941	0.000686275	0.352941	0.00107843	0.0588235	0.146471	0.0588235	0.176471	0	0.117647	0	0.0588235	0	0	0	0	0	0	0.0588235	0	0.176471	0	0.117647	0.117647	0	0.529412
organism	9kb_GCA_000006805.1_ASM680v1_genomic.749	1.14613	0.0714286	0.0464286	0.142857	0.333214	0.0714286	0.714286	0.0714286	0	0.0714286	0.0714286	0	0	0.0714286	0	0	0	0	0	0.0714286	0	0	0	0	0.0714286	0	0.857143
organism	7kb_GCA_000007305.1_ASM730v1_genomic.351_1	0.90309	0	0	0.125	0.03125	0	0	0	0	0	0	0	0	0	0	0	0	0	0	0	0	0	0	0	0.125	0	0.875
organism	NC_014815.1~Micromonospora~sp.~L5,~complete~genome_1360001_1	1	0	0	0.2	0.124	0	0	0	0	0	0	0	0	0	0	0	0	0	0	0	0	0	0	0	0.2	0	0.8
organism	15kb_GCA_000008665.1_ASM866v1_genomic.41_7001_1	1.14613	0.285714	0.000714286	0.714286	0.001	0	0	0	0	0	0.285714	0	0	0	0	0	0	0	0	0	0	0.285714	0	0	0.428571	0	0.285714
organism	13kb_GCA_000008265.1_ASM826v1_genomic.289	1.07918	0.333333	0.00125	0.25	0.0294444	0	0	0	0	0	0	0	0	0	0	0	0.166667	0	0	0	0	0.25	0	0.0833333	0	0	0.666667
organism	NZ_CP007139.1~Fimbriimonas~ginsengisoli~Gsoil~348,~complete~genome_820001	0.954243	0.444444	0.000833333	0.555556	0.000888889	0.111111	0.00444444	0	0.222222	0	0.333333	0	0	0	0	0	0	0	0	0.111111	0	0.333333	0	0	0.111111	0	0.444444
organism	15kb_GCA_000007305.1_ASM730v1_genomic.729	1.36173	0.521739	0.00608696	0.565217	0.00354515	0.347826	0.0519022	0.0869565	0.173913	0.0434783	0.130435	0	0.130435	0	0	0	0	0	0	0.304348	0	0.217391	0	0	0.0434783	0.0434783	0.391304
organism	11kb_GCA_000006805.1_ASM680v1_genomic.714_7001	0.69897	0	0	0.2	0.012	0	0	0	0	0.2	0	0	0	0	0	0	0	0	0	0	0	0	0	0	0.2	0	0.8
organism	15kb_GCA_000006805.1_ASM680v1_genomic.463	1.25527	0.277778	0.0205556	0.277778	0.06	0.222222	0.313472	0.111111	0.111111	0	0.0555556	0	0.0555556	0.0555556	0	0.0555556	0	0	0	0.111111	0.0555556	0.0555556	0.0555556	0.0555556	0.0555556	0	0.611111
organism	11kb_GCA_000006805.1_ASM680v1_genomic.121_5001	0.69897	0.2	0.002	0.4	0.004	0.2	0.016	0	0	0	0	0	0	0	0	0	0	0	0	0	0.2	0.2	0	0	0	0	0.6
organism	9kb_GCA_000006805.1_ASM680v1_genomic.785	1.11394	0.461538	0.000897436	0.461538	0.00141026	0.0769231	0.191538	0.0769231	0.230769	0	0.153846	0	0.0769231	0	0	0	0	0	0	0.0769231	0	0.230769	0	0.153846	0.153846	0	0.384615
organism	NC_005861.1_Parachlamydia-related_symbiont_UWE25,_complete_genome_1365001	0.778151	0	0	0.166667	0	0	0	0	0	0	0.166667	0	0	0	0	0	0	0	0	0	0	0	0	0	0.166667	0	0.833333
organism	NC_004663.1~Bacteroides~thetaiotaomicron~VPI-5482~chromosome,~complete~genome_5956001	0.60206	0.5	0.08	0.5	0.04	0.5	0.14625	0	0	0	0	0	0	0	0	0	0.25	0	0	0.25	0	0	0.25	0	0.25	0	0.25
organism	NC_015913.1_Candidatus_Arthromitus_sp._SFB-mouse-Japan_DNA,_complete_genome_820001	1.04139	0.272727	0.0151515	0.545455	0.0019697	0	0	0	0.0909091	0	0.272727	0	0	0	0	0	0.181818	0	0	0	0	0.181818	0	0.0909091	0.363636	0	0.363636
organism	15kb_GCA_000006845.1_ASM684v1_genomic.790_7001	1.14613	0.571429	0.0358929	0.571429	0.000892857	0.142857	0.00428571	0	0.142857	0	0.142857	0	0	0	0	0	0	0	0	0.142857	0	0.428571	0	0	0	0	0.428571
organism	NZ_CP011097.1~Candidatus~Nitrosotenuis~cloacae~strain~SAT1,~complete~genome_1190001	0.954243	0.333333	0.0062963	0.222222	0.00333333	0	0	0	0.111111	0	0	0	0	0	0	0	0	0	0	0	0	0.222222	0	0.111111	0	0	0.666667
organism	NZ_CP009692.1~Bacillus~mycoides~strain~ATCC~6462,~complete~genome_4260001_fragment_1	0.60206	1	0.253125	1	0.24125	1	0.468125	0.5	0	0.25	0	0	0.5	0	0	0	0	0	0	1	0	0	0	0	0	0	0
organism	NZ_CP009692.1~Bacillus~mycoides~strain~ATCC~6462,~complete~genome_4995001_8001	0.60206	0.25	0.005	0.25	0.005	0	0	0	0	0	0	0	0	0	0	0	0	0	0	0	0	0.25	0	0	0	0	0.75
organism	9kb_GCA_000007305.1_ASM730v1_genomic.296	0.954243	0.444444	0.00583333	0.555556	0.00755556	0.111111	0.183333	0	0.222222	0	0.333333	0	0	0	0	0	0	0	0	0.111111	0	0.333333	0	0	0.111111	0	0.444444
organism	NZ_CP011097.1~Candidatus~Nitrosotenuis~cloacae~strain~SAT1,~complete~genome_470001_6001	0.778151	0	0	0.166667	0.00666667	0	0	0	0	0	0	0	0	0	0	0	0	0	0	0	0	0	0	0	0.166667	0	0.833333
organism	5kb_GCA_000006765.1_ASM676v1_genomic.588	0.60206	0.5	0.12625	0.5	0.115	0.5	0.90125	0	0	0	0	0	0	0	0.25	0	0	0	0	0.5	0	0	0	0	0	0	0.5
organism	NZ_CP007139.1~Fimbriimonas~ginsengisoli~Gsoil~348,~complete~genome_1360001	0.69897	0.4	0.011	0.4	0.001	0	0	0	0.2	0	0.2	0	0	0	0	0	0	0	0	0	0	0.4	0	0	0	0	0.6
organism	13kb_GCA_000006745.1_ASM674v1_genomic.373_6001	1.07918	0.416667	0.0243333	0.416667	0.0906667	0.25	0.301944	0	0	0	0	0.0833333	0	0	0	0	0	0.0833333	0	0.25	0	0.0833333	0	0.0833333	0.0833333	0	0.5
organism	15kb_GCA_000006845.1_ASM684v1_genomic.827_1	1.20412	0.625	0.007125	0.75	0.00666667	0.125	0.098125	0.125	0.125	0.125	0.25	0	0	0	0	0.125	0	0	0	0.125	0	0.5	0	0	0.125	0	0.25
organism	11kb_GCA_000006805.1_ASM680v1_genomic.844	0.90309	0.25	0.000625	0.375	0.00208333	0.125	0.01	0	0.125	0	0	0	0	0	0	0	0	0	0	0	0.125	0.25	0	0	0	0	0.625
organism	13kb_GCA_000006765.1_ASM676v1_genomic.641	1.11394	0.461538	0.00115385	0.538462	0.00692308	0	0	0	0.230769	0	0	0	0	0	0	0	0	0	0	0	0	0.461538	0	0	0.0769231	0	0.461538
organism	NZ_FWEX01000006.1~Nitrospira~sp.~ND1~isolate~Nitrospira~sp.~strain~ND1,~whole~genome~shotgun~sequence_3024001	1	0.5	0.0478	0.7	0.0305714	0.1	0.905	0	0.2	0.1	0.3	0	0	0	0	0.1	0	0	0	0.1	0	0.3	0	0.1	0.3	0	0.2
organism	13kb_GCA_000006805.1_ASM680v1_genomic.901_7001	0.778151	0.333333	0.0758333	0	0	0.333333	1.66667	0.166667	0	0	0	0	0.166667	0.166667	0	0	0	0	0	0	0	0	0.333333	0	0	0	0.666667
organism	11kb_GCA_000007305.1_ASM730v1_genomic.259_6001	0.954243	0.444444	0.00166667	0.555556	0.00666667	0.111111	0.218889	0	0.222222	0	0.222222	0	0	0	0	0	0	0	0	0.111111	0	0.333333	0	0	0.111111	0	0.444444
organism	11kb_GCA_000006845.1_ASM684v1_genomic.486_7001	0.69897	0.4	0.03	0.2	0.014	0.2	2	0	0	0	0	0	0	0	0	0.2	0.4	0	0	0	0	0.2	0.2	0	0	0	0.6
organism	5kb_GCA_000006845.1_ASM684v1_genomic.964	0.69897	0.4	0.002	0.4	0.002	0	0	0	0	0	0	0	0	0	0	0	0	0	0	0	0	0.4	0	0	0	0	0.6
organism	13kb_GCA_000006175.2_ASM617v2_genomic.956_1	1.25527	0.333333	0.0535185	0.333333	0.173148	0.111111	0.555556	0.111111	0.111111	0.111111	0.111111	0	0	0.111111	0	0	0	0	0	0.111111	0	0.222222	0	0	0	0	0.666667
organism	13kb_GCA_000006765.1_ASM676v1_genomic.782_7001	0.845098	0.285714	0.00214286	0.714286	0.00171429	0	0	0	0.142857	0	0.285714	0	0	0	0	0	0	0	0	0	0	0.285714	0	0	0.428571	0	0.285714
organism	13kb_GCA_000006805.1_ASM680v1_genomic.331_7001	0.778151	0	0	0.333333	0.005	0	0	0	0	0.166667	0.166667	0	0	0	0	0	0	0	0	0	0	0	0	0	0.333333	0	0.666667
organism	11kb_GCA_000006785.2_ASM678v2_genomic.369_fragment_1	1	0.3	0.031	0.5	0.1186	0	0	0	0	0	0	0	0	0	0	0	0	0.1	0	0	0	0.3	0	0	0.2	0	0.5
organism	13kb_GCA_000006805.1_ASM680v1_genomic.200	1.17609	0.533333	0.0100833	0.6	0.0762222	0.2	0.335333	0.133333	0.133333	0.2	0.0666667	0.0666667	0	0.0666667	0	0	0	0	0	0.2	0	0.266667	0	0.0666667	0.133333	0	0.333333
organism	NZ_CP013070.1~Sphingobium~indicum~B90A,~complete~genome_2400001_1	1.25527	0.666667	0.0286111	0.666667	0.102778	0.333333	0.355556	0.333333	0.222222	0.222222	0.111111	0	0.111111	0.111111	0	0.111111	0	0.111111	0	0.333333	0	0.333333	0	0	0	0	0.333333
organism	7kb_GCA_000006175.2_ASM617v2_genomic.412_1	0.845098	0.285714	0.0264286	0.428571	0.147143	0.142857	1.42857	0.142857	0	0.142857	0.142857	0	0.142857	0	0	0	0	0	0	0.142857	0	0.142857	0	0	0.142857	0	0.571429
organism	15kb_GCA_000006175.2_ASM617v2_genomic.611	1.11394	0.384615	0.00723077	0.461538	0.00230769	0.0769231	0.0969231	0	0.0769231	0	0.230769	0	0	0	0	0.0769231	0.153846	0	0	0.0769231	0	0.307692	0	0	0.0769231	0	0.538462
organism	NZ_CP035926.1~Arcobacter~thereius~LMG~24486~chromosome,~complete~genome_826001_1	1.07918	0.166667	0.291667	0.5	0.104722	0.166667	0.833333	0	0	0	0.166667	0	0	0	0	0	0	0	0	0.166667	0	0	0	0	0.333333	0	0.5
organism	13kb_GCA_000006745.1_ASM674v1_genomic.829_6001	1	0.5	0.0348	0.5	0.0754	0.5	0.287	0.2	0.1	0.3	0	0	0.3	0	0	0	0	0	0	0.5	0	0	0	0	0	0	0.5
organism	NC_017219.1~Bifidobacterium~longum~subsp.~infantis~ATCC~15697~=~JCM~1222~=~DSM~20088~DNA,~complete~genome_1824001	0.90309	0.5	0.29375	0.5	0.0590625	0.25	1.19063	0.125	0.125	0	0	0	0	0.125	0	0.125	0	0	0	0.125	0	0.25	0.125	0	0.125	0	0.375
organism	NC_003888.3~Streptomyces~coelicolor~A3(2)~chromosome,~complete~genome_5208001	0.69897	0.4	0.001	0.4	0.005	0	0	0	0.2	0	0.2	0	0	0	0	0	0	0	0	0	0	0.4	0	0	0	0	0.6
organism	3kb_GCA_000007305.1_ASM730v1_genomic.865	0.69897	0.2	0.068	0.2	0.412	0.2	0.09	0	0	0	0	0	0	0	0	0	0	0	0	0.2	0	0	0	0	0	0	0.8
organism	NC_014963.1_Terriglobus_saanensis_SP1PR4,_complete_genome_4530001	0.69897	0.2	0.002	0.4	0.001	0	0	0	0	0	0.2	0	0	0	0	0	0	0	0	0	0	0.2	0	0	0.2	0	0.6
organism	NZ_CP029619.1~Candidatus~Cardinium~hertigii~strain~cHgTN10~chromosome,~complete~genome_952001	1.07918	0.25	0.00277778	0.25	0.00166667	0	0	0.0833333	0.0833333	0.0833333	0.0833333	0	0	0	0	0	0	0	0	0	0	0.25	0	0	0	0	0.75
organism	11kb_GCA_000006805.1_ASM680v1_genomic.766_5001	0.69897	0.4	0.086	0.6	0.054	0.2	0.498	0	0	0.2	0	0	0.2	0	0	0	0	0	0	0.2	0	0.2	0	0	0.2	0	0.4
organism	NC_010546.1~Cyanothece~sp.~ATCC~51142~circular~chromosome,~complete~sequence_1218001_1	0.845098	0.285714	0.25	0.714286	0.116571	0.142857	1.42857	0	0.142857	0	0.142857	0	0	0	0	0	0	0	0	0.142857	0	0.142857	0	0	0.428571	0	0.285714
organism	NZ_DS996456.1~Parabacteroides~johnsonii~DSM~18315~Scfld16,~whole~genome~shotgun~sequence_84001	0.845098	0.285714	0.210714	0.428571	0.109048	0.285714	0.722857	0.142857	0	0	0	0	0	0.142857	0	0	0	0	0	0.142857	0	0	0.142857	0	0.285714	0	0.428571
organism	13kb_GCA_000006845.1_ASM684v1_genomic.952	1.04139	0.636364	0.00493506	0.727273	0.0243182	0.363636	0.357955	0.0909091	0.181818	0.0909091	0.181818	0	0	0	0	0.0909091	0	0	0	0.363636	0	0.272727	0	0	0.0909091	0	0.272727
organism	15kb_GCA_000007305.1_ASM730v1_genomic.613_fragment_1	0.90309	0.375	0.0158333	0.75	0.0152083	0.125	0.22125	0	0.125	0	0.25	0	0	0	0	0	0	0.125	0	0.125	0	0.25	0	0	0.375	0	0.25
organism	NZ_FWEX01000006.1~Nitrospira~sp.~ND1~isolate~Nitrospira~sp.~strain~ND1,~whole~genome~shotgun~sequence_1536001_6001	0.778151	0.333333	0.201667	0.666667	0.335417	0.166667	1.66667	0	0	0	0.333333	0	0	0	0	0	0	0	0	0.166667	0	0.166667	0	0	0.333333	0	0.333333
organism	13kb_GCA_000006175.2_ASM617v2_genomic.329_7001	0.954243	0	0	0.111111	0	0	0	0	0	0	0.111111	0	0	0	0	0	0	0	0	0	0	0	0	0	0.111111	0	0.888889
organism	11kb_GCA_000006845.1_ASM684v1_genomic.502_5001	0.845098	0	0	0.142857	0	0	0	0	0	0	0.142857	0	0	0	0	0	0	0	0	0	0	0	0	0	0.142857	0	0.857143
organism	11kb_GCA_000006805.1_ASM680v1_genomic.923_5001	0.845098	0.428571	0.0314286	0.428571	0.444762	0.142857	1.42857	0.142857	0.142857	0.142857	0.142857	0	0	0.142857	0	0	0	0	0	0.142857	0	0.285714	0	0	0	0	0.571429
organism	15kb_GCA_000006745.1_ASM674v1_genomic.854_1	1.14613	0.571429	0.0705357	0.714286	0.0628571	0.571429	0.214107	0.142857	0	0.142857	0	0	0.142857	0	0	0	0	0	0	0.428571	0.142857	0.142857	0	0	0	0	0.285714
organism	3kb_GCA_000006845.1_ASM684v1_genomic.232	0.778151	0.333333	0.0833333	0.333333	0.0308333	0.166667	0.233333	0	0.166667	0	0	0	0	0	0	0.166667	0	0	0	0.166667	0	0.166667	0	0	0	0	0.666667
organism	13kb_GCA_000006805.1_ASM680v1_genomic.210_fragment_1	0.60206	1	0.07375	0.75	0.825	0.75	1.2575	0.25	0	0.25	0.25	0.25	0	0.25	0	0	0	0	0	0.75	0	0	0	0.25	0	0	0
organism	11kb_GCA_000006785.2_ASM678v2_genomic.362	0.845098	0.285714	0.00642857	0.285714	0.00142857	0.142857	0.0642857	0	0	0	0	0	0	0	0	0	0	0	0	0.142857	0	0.142857	0	0	0	0	0.714286
organism	13kb_GCA_000006785.2_ASM678v2_genomic.770_6001	0.90309	0.625	0.06275	0.75	0.135625	0.375	0.741667	0	0.25	0	0.375	0.125	0	0	0	0	0	0	0	0.375	0	0.25	0	0	0.125	0	0.25
organism	13kb_GCA_000006805.1_ASM680v1_genomic.365_1	1.25527	0.666667	0.0112037	0.666667	0.0937963	0.333333	0.279444	0.111111	0	0.111111	0.111111	0.111111	0	0.111111	0	0	0	0	0	0.333333	0	0.222222	0	0.111111	0.111111	0	0.222222
organism	9kb_GCA_000006845.1_ASM684v1_genomic.985	0.90309	1	0.0526563	1	0.0529688	0.375	0.512917	0.125	0.25	0.125	0.125	0	0	0	0	0	0	0	0	0.375	0	0.625	0	0	0	0	0
organism	NZ_CP011097.1~Candidatus~Nitrosotenuis~cloacae~strain~SAT1,~complete~genome_660001_6001	0.778151	0.333333	0.000833333	0.5	0.116111	0.166667	0.075	0	0.166667	0	0.166667	0	0	0	0	0	0	0	0	0.166667	0	0.166667	0	0	0.166667	0	0.5
organism	9kb_GCA_000006785.2_ASM678v2_genomic.301_1	1.20412	0.625	0.044125	0.625	0.047125	0.125	0.0225	0	0.125	0	0.25	0	0	0	0	0	0	0	0	0.125	0	0.375	0	0.125	0.125	0	0.25
organism	NC_010546.1~Cyanothece~sp.~ATCC~51142~circular~chromosome,~complete~sequence_1842001	0.90309	0.625	0.03125	0.625	0.0245	0.125	0.4375	0	0.375	0	0.25	0	0	0	0	0.125	0	0	0	0.125	0	0.5	0	0	0	0	0.375
organism	13kb_GCA_000006805.1_ASM680v1_genomic.135	1.27875	0.263158	0.0157895	0.105263	0.0215789	0.105263	0.328684	0.210526	0.157895	0.0526316	0	0	0.0526316	0.0526316	0	0	0	0	0	0.0526316	0	0.0526316	0.0526316	0.105263	0	0	0.736842
organism	NC_021487.1~Chthonomonas~calidirosea~T49~complete~genome_1816001	0.60206	0.75	0.114167	0.75	0.124167	0.5	1.90875	0	0.25	0	0.25	0	0.25	0	0	0.25	0	0	0	0.5	0	0.25	0	0	0	0	0.25
organism	13kb_GCA_000006745.1_ASM674v1_genomic.860	1.04139	0.727273	0.0463636	0.818182	0.0527273	0.636364	0.160909	0.0909091	0.272727	0.0909091	0.0909091	0	0.0909091	0	0	0.0909091	0	0	0	0.545455	0.0909091	0.181818	0	0	0	0	0.181818
organism	5kb_GCA_000008265.1_ASM826v1_genomic.187	0.954243	0.111111	0.317778	0.111111	0.148889	0.111111	0.692222	0	0	0	0	0	0	0	0	0.111111	0	0	0	0.111111	0	0	0	0	0	0	0.888889
organism	13kb_GCA_000006785.2_ASM678v2_genomic.280_6001	1.04139	0.545455	0.0437879	0.272727	0.0106061	0.272727	0.629394	0.0909091	0.272727	0	0	0	0	0.0909091	0	0	0	0	0	0.0909091	0	0.181818	0.0909091	0.181818	0	0.0909091	0.363636
organism	15kb_GCA_000006175.2_ASM617v2_genomic.935_1	1.65321	0.0666667	0	0.133333	0	0.0666667	0.00133333	0	0.0666667	0	0.133333	0	0	0	0	0	0	0	0	0	0	0.0666667	0	0	0.0666667	0.0666667	0.8
organism	13kb_GCA_000006175.2_ASM617v2_genomic.398_6001	0.69897	0	0	0.4	0.463	0	0	0	0	0	0	0	0	0	0	0	0	0	0	0	0	0	0	0	0.4	0	0.6
organism	13kb_GCA_000006805.1_ASM680v1_genomic.899	1	0.6	0.0146667	0.5	0.0166	0.3	0.342667	0.1	0.2	0	0	0	0	0	0	0	0.1	0	0	0.2	0.1	0.2	0	0.2	0	0	0.3
organism	NZ_FNVN01000001.1~Halobellus~limi~strain~CGMCC~1.10331,~whole~genome~shotgun~sequence_1260001_6001	0.90309	0.25	0.005	0.125	0	0	0	0	0.125	0	0.125	0	0	0	0	0	0	0	0	0	0	0.125	0	0.125	0	0	0.75
organism	9kb_GCA_000008265.1_ASM826v1_genomic.375_1	1.07918	0.333333	0.00125	0.333333	0.000416667	0	0	0	0	0	0.166667	0	0	0	0	0	0	0	0	0	0	0.166667	0	0.166667	0.166667	0	0.5
organism	NZ_CP011479.1~Hoeflea~sp.~IMCC20628,~complete~genome_650001_1	1	0.4	0.0025	0.8	0.00125	0	0	0	0	0	0.4	0	0	0	0	0	0	0	0	0	0	0.4	0	0	0.4	0	0.2
organism	11kb_GCA_000006745.1_ASM674v1_genomic.155_1	1.25527	0.166667	0.00277778	0.333333	0.0075	0	0	0	0	0	0.166667	0	0	0	0	0	0	0	0	0	0	0.166667	0	0	0.166667	0	0.666667
organism	NC_014815.1~Micromonospora~sp.~L5,~complete~genome_2928001_1	1.25527	0.555556	0.0176667	0.666667	0.014537	0.111111	0.457778	0	0.111111	0	0.333333	0	0	0	0	0	0	0	0	0.111111	0	0.222222	0	0.222222	0.333333	0	0.111111
organism	15kb_GCA_000006805.1_ASM680v1_genomic.777_1_1	1.14613	0.428571	0.0209524	0.714286	0.014	0.142857	0.177857	0	0	0	0.285714	0	0.142857	0	0	0	0	0	0	0.142857	0	0.285714	0	0	0.285714	0	0.285714
organism	7kb_GCA_000006175.2_ASM617v2_genomic.978	1.14613	0.142857	0.111786	0.142857	0.338214	0.142857	0.360714	0.0714286	0	0.0714286	0	0	0	0.0714286	0	0	0.0714286	0	0	0.142857	0	0	0	0	0	0	0.857143
organism	NC_006347.1~Bacteroides~fragilis~YCH46~DNA,~complete~genome_3705001_7001	0.778151	0.666667	0.0520833	0.833333	0.00933333	0.166667	1.66667	0	0.333333	0	0.5	0	0	0	0	0	0	0	0.166667	0.166667	0	0.5	0	0	0.166667	0	0.166667
organism	15kb_GCA_000006785.2_ASM678v2_genomic.815_1	1.38021	0.75	0.0159722	0.625	0.01875	0.25	0.339792	0	0.125	0	0.125	0	0	0	0.25	0	0	0	0	0.25	0	0.375	0	0.125	0	0	0.25
organism	NZ_CP011097.1~Candidatus~Nitrosotenuis~cloacae~strain~SAT1,~complete~genome_440001	1.07918	0.416667	0.00133333	0.5	0.00333333	0.0833333	0.005	0	0.25	0	0.25	0	0	0	0	0	0	0	0	0.0833333	0	0.333333	0	0	0.0833333	0	0.5
organism	15kb_GCA_000006785.2_ASM678v2_genomic.378_1_1	1.20412	0.375	0.00208333	0.625	0.001375	0.125	0.034375	0	0.125	0	0.25	0	0	0	0	0	0	0	0	0.125	0	0.25	0	0	0.25	0	0.375
organism	NZ_CP007139.1~Fimbriimonas~ginsengisoli~Gsoil~348,~complete~genome_830001_6001	0.69897	0.4	0.137	0.4	0.187	0.4	0.401	0	0	0	0	0	0	0	0	0	0	0	0	0.4	0	0	0	0	0	0	0.6
organism	15kb_GCA_000007305.1_ASM730v1_genomic.997_1_1	1.14613	0.428571	0.000714286	0.428571	0.00214286	0.285714	0.357143	0	0.142857	0	0	0	0	0	0	0	0	0	0	0.285714	0	0.142857	0	0	0	0	0.571429
organism	15kb_GCA_000006805.1_ASM680v1_genomic.406	1.23045	0.176471	0.0172549	0.411765	0.0105042	0.117647	0.0858824	0	0	0.0588235	0.117647	0	0.0588235	0	0	0	0	0	0	0.0588235	0.0588235	0.117647	0	0	0.176471	0	0.588235
organism	NZ_CP027227.1~Victivallales~bacterium~CCUG~44730~chromosome,~complete~genome_2492001_7001	1.04139	0.363636	0.0886364	0.272727	0.101818	0.181818	0.600455	0	0.0909091	0	0	0	0	0	0	0.0909091	0	0	0	0.0909091	0	0.0909091	0.0909091	0.0909091	0.0909091	0	0.545455
organism	13kb_GCA_000007305.1_ASM730v1_genomic.393_6001	0.90309	0.375	0.0629167	0.125	0	0.25	0.27375	0.125	0.125	0	0.125	0	0.125	0	0	0	0	0	0	0	0	0.125	0.25	0	0	0	0.625
organism	13kb_GCA_000006745.1_ASM674v1_genomic.940_7001	1.07918	0.25	0.0130556	0.666667	0.0110417	0.25	0.0730556	0	0	0	0.166667	0	0	0	0	0	0	0.0833333	0	0.0833333	0.0833333	0.166667	0	0	0.333333	0.0833333	0.25
organism	NZ_CP030032.1~Bradymonas~sediminis~strain~FA350~chromosome,~complete~genome_4620001_7001	0.90309	0.25	0.013125	0.25	0.048125	0.125	1.25	0	0.125	0	0	0	0	0	0	0	0	0	0	0.125	0	0.125	0	0	0	0	0.75
organism	3kb_GCA_000006745.1_ASM674v1_genomic.928	0.69897	0.4	0.029	0.6	0.0253333	0.2	0.146	0.2	0.2	0.2	0.2	0	0.2	0	0	0	0	0	0	0.2	0	0.2	0	0	0.2	0	0.4
organism	AE017199.1~Nanoarchaeum~equitans~Kin4-M,~complete~genome_330001	0.60206	0.5	0.3475	0.75	0.115833	0.5	2.1375	0	0	0	0.25	0	0.25	0	0.25	0	0	0	0	0.5	0	0	0	0	0.25	0	0.25
organism	NC_008800.1~Yersinia~enterocolitica~subsp.~enterocolitica~8081~chromosome,~complete~genome_2106001	0.69897	0.2	0	0.8	0.11	0.4	0.555	0	0.2	0	0	0	0	0	0	0	0	0	0.4	0	0.4	0.2	0	0	0.2	0	0.2
organism	9kb_GCA_000006805.1_ASM680v1_genomic.747_6001	0.60206	0	0	0.25	0.015	0	0	0	0	0.25	0	0	0	0	0	0	0	0	0	0	0	0	0	0	0.25	0	0.75
organism	NC_003888.3~Streptomyces~coelicolor~A3(2)~chromosome,~complete~genome_1376001	0.60206	0.5	0.75875	0.75	0.191667	0.5	2.5	0	0	0	0	0	0.5	0	0	0	0	0	0	0.5	0	0	0	0	0.25	0	0.25
organism	9kb_GCA_000007305.1_ASM730v1_genomic.385_6001	0.69897	0.4	0.016	0.6	0.00266667	0.4	2	0	0	0	0.2	0	0	0	0	0.4	0	0	0	0.4	0	0	0	0	0.2	0	0.4
organism	15kb_GCA_000005845.2_ASM584v2_genomic.793_8001	1	0.7	0.11	0.6	0.1665	0.5	0.079	0.3	0.4	0.3	0.1	0	0.2	0.1	0	0	0	0	0	0.5	0	0.1	0	0.1	0	0	0.3
organism	11kb_GCA_000006805.1_ASM680v1_genomic.505_1	1.32222	0.285714	0.10619	0.428571	0.0863492	0.285714	0.238333	0	0	0	0	0	0	0	0.142857	0	0	0	0	0.285714	0	0	0	0	0.142857	0	0.571429
organism	9kb_GCA_000006175.2_ASM617v2_genomic.893_1	0.69897	0.4	0.001	0.4	0.002	0.2	0.004	0	0.2	0	0.2	0	0	0	0	0	0	0	0	0.2	0	0.2	0	0	0	0	0.6
organism	NC_007181.1~Sulfolobus~acidocaldarius~DSM~639,~complete~genome_504001	0.845098	0.571429	0.201071	0.571429	0.442143	0.428571	0.97619	0.285714	0.285714	0.285714	0.285714	0	0.142857	0.142857	0	0	0	0	0.142857	0.285714	0	0.285714	0	0	0	0.142857	0.285714
organism	7kb_GCA_000008265.1_ASM826v1_genomic.743_1	1.20412	0.375	0.004375	0.375	0.0122917	0	0	0	0.125	0	0	0	0	0	0	0	0	0	0	0	0	0.375	0	0	0	0	0.625
organism	11kb_GCA_000008265.1_ASM826v1_genomic.532	1.14613	0.785714	0.0221429	0.642857	0.00349206	0.357143	0.287286	0	0.428571	0	0.142857	0	0.0714286	0	0	0	0	0	0.0714286	0.285714	0	0.357143	0.0714286	0.0714286	0	0	0.214286
organism	15kb_GCA_000006175.2_ASM617v2_genomic.825_1_1	1.07918	0.166667	0	0.333333	0.000833333	0.166667	0.254167	0	0.166667	0	0.166667	0	0	0	0	0	0	0	0.166667	0	0	0.166667	0	0	0.166667	0.166667	0.5
organism	13kb_GCA_000006785.2_ASM678v2_genomic.273_7001	0.778151	0.666667	0.117083	0.833333	0.0336667	0.166667	1.66667	0	0.166667	0	0.5	0	0	0	0	0	0	0	0	0.166667	0	0.5	0	0	0.166667	0	0.166667
organism	13kb_GCA_000006805.1_ASM680v1_genomic.793_1	1.14613	0.428571	0.0547619	0.285714	0.0589286	0.285714	0.387857	0.142857	0.142857	0	0.142857	0	0	0	0	0.142857	0	0	0	0.142857	0	0.142857	0	0.142857	0	0.142857	0.428571
organism	13kb_GCA_000008665.1_ASM866v1_genomic.641_7001	0.845098	0.571429	0.0435714	0.857143	0.0416667	0.285714	0.830714	0	0.142857	0	0.285714	0	0	0	0.142857	0	0	0	0	0.285714	0	0.285714	0	0	0.285714	0	0.142857
organism	13kb_GCA_000006845.1_ASM684v1_genomic.64	1	0.8	0.00325	0.8	0.002875	0.1	0.001	0.2	0.2	0.2	0.1	0	0	0	0	0	0	0	0	0.1	0	0.7	0	0	0	0	0.2
organism	NC_014624.2~Eubacterium~callanderi~strain~KIST612,~complete~genome_3168001	0.60206	0.25	0.02	0.25	0.015	0.25	0.015	0	0	0	0	0	0	0	0	0	0	0	0	0.25	0	0	0	0	0	0	0.75
organism	15kb_GCA_000005845.2_ASM584v2_genomic.542_7001	1.38021	0.5	0.0120833	0.416667	0.0345	0.25	0.0552778	0.166667	0.166667	0.166667	0	0	0.166667	0	0	0	0	0	0	0.25	0	0.166667	0	0.0833333	0	0	0.5
organism	NC_003888.3~Streptomyces~coelicolor~A3(2)~chromosome,~complete~genome_16001	0.69897	0.2	0.002	0.4	0.001	0	0	0	0	0	0.2	0	0	0	0	0	0	0	0	0	0	0.2	0	0	0.2	0	0.6
organism	7kb_GCA_000006785.2_ASM678v2_genomic.684_1	0.845098	0.571429	0.315	0.571429	0.377857	0.428571	1.09476	0	0	0	0	0	0	0	0.285714	0	0	0	0	0.428571	0	0.142857	0	0	0	0	0.428571
organism	9kb_GCA_000006765.1_ASM676v1_genomic.524	1.04139	0.727273	0.02	0.727273	0.0807955	0.272727	0.629394	0	0	0	0.0909091	0	0	0	0	0	0	0	0.0909091	0.272727	0	0.454545	0	0	0	0	0.272727
organism	11kb_GCA_000006175.2_ASM617v2_genomic.581	1.11394	0.230769	0.0174359	0.230769	0.0838462	0.0769231	0.769231	0.0769231	0	0.0769231	0	0	0.0769231	0	0	0	0	0	0	0.0769231	0	0.0769231	0	0.0769231	0.0769231	0	0.692308
organism	NZ_CP011479.1~Hoeflea~sp.~IMCC20628,~complete~genome_2690001_7001	0.60206	0.75	0.5175	0.75	0.6025	0.75	1.66833	0	0	0	0	0	0	0	0.25	0	0	0	0	0.75	0	0	0	0	0	0	0.25
organism	NC_014815.1~Micromonospora~sp.~L5,~complete~genome_872001_1	1	0.1	0.276	0.2	0.2195	0.2	0.509	0.1	0	0.1	0	0	0.1	0	0	0.1	0	0	0	0.1	0.1	0	0	0	0	0	0.8
organism	NC_018178.1~Melioribacter~roseus~P3M,~complete~genome_1288001_1	0.69897	0.4	0.052	0.2	0.008	0.4	0.355	0	0.2	0	0	0	0	0	0	0	0	0	0	0.2	0	0	0.2	0	0	0	0.6
organism	9kb_GCA_000006175.2_ASM617v2_genomic.641	1.14613	0.285714	0.0591071	0.357143	0.178429	0.142857	0.714286	0.142857	0	0.142857	0.0714286	0	0.0714286	0.0714286	0	0	0	0	0	0.142857	0	0.142857	0	0	0.0714286	0	0.642857
organism	11kb_GCA_000006765.1_ASM676v1_genomic.740	1.17609	0.466667	0.037619	0.8	0.0703333	0.4	0.483556	0	0.266667	0	0.0666667	0	0	0	0	0	0	0	0.2	0.2	0.2	0.266667	0	0	0.133333	0	0.2
organism	15kb_GCA_000006845.1_ASM684v1_genomic.381_1_1	0.90309	0.5	0.210625	0.75	0.01875	0.25	1.25	0	0.25	0	0.25	0	0	0	0	0.25	0	0	0	0.25	0	0.25	0	0	0.25	0	0.25
organism	13kb_GCA_000006175.2_ASM617v2_genomic.699	1.17609	0.2	0.0664444	0.333333	0.187067	0.0666667	0.666667	0.0666667	0	0.0666667	0.133333	0	0	0.0666667	0	0	0	0	0	0.0666667	0	0.133333	0	0	0.133333	0	0.666667
organism	7kb_GCA_000006805.1_ASM680v1_genomic.851	0.778151	0.5	0.0338889	0.5	0.0438889	0.333333	0.85	0	0.166667	0	0	0	0	0	0	0	0	0	0	0.333333	0	0.166667	0	0	0	0	0.5
organism	NZ_CP011097.1~Candidatus~Nitrosotenuis~cloacae~strain~SAT1,~complete~genome_790001	0.845098	0.428571	0.23	0.428571	0.415714	0.428571	1.42857	0	0.142857	0	0	0	0	0	0	0.285714	0	0	0	0.428571	0	0	0	0	0	0	0.571429
organism	FP565575.1_Candidatus_Methylomirabilis_oxyfera_complete_genome_135001	0.90309	0.25	0.0025	0.625	0.00225	0.25	0.09625	0	0.125	0	0.375	0	0	0	0	0	0	0	0	0.25	0	0	0	0	0.375	0	0.375
organism	NC_002937.3_Desulfovibrio_vulgaris_str._Hildenborough_chromosome,_complete_genome_1467001	0.954243	0.777778	0.0104762	0.777778	0.0166667	0.222222	0.240556	0.111111	0.111111	0.111111	0.111111	0	0.111111	0	0	0	0	0	0	0.222222	0	0.555556	0	0	0	0	0.222222
organism	11kb_GCA_000006765.1_ASM676v1_genomic.953_6001	0.845098	0.142857	0	0.285714	0.0278571	0.571429	0.0392857	0	0.142857	0	0	0	0	0	0	0	0	0	0	0	0.285714	0	0	0.142857	0	0.285714	0.285714
organism	NC_010546.1~Cyanothece~sp.~ATCC~51142~circular~chromosome,~complete~sequence_882001_1	0.778151	0.666667	0.0583333	0.666667	0.0129167	0.666667	0.226667	0.166667	0	0	0	0	0.166667	0	0	0	0	0	0	0.333333	0.166667	0.166667	0.166667	0	0	0	0.166667
organism	FP565575.1_Candidatus_Methylomirabilis_oxyfera_complete_genome_2340001_1	1.34242	0.363636	0.00204545	0.181818	0.00636364	0.0909091	0.0172727	0	0.0909091	0	0	0	0	0	0	0	0	0	0	0.0909091	0	0.0909091	0	0.181818	0	0	0.636364
organism	11kb_GCA_000007305.1_ASM730v1_genomic.463_5001	0.954243	0.444444	0.000833333	0.666667	0.00111111	0.222222	0.1	0.111111	0.222222	0	0.333333	0	0.111111	0	0	0	0	0	0	0.222222	0	0.222222	0	0	0.222222	0	0.333333
organism	NC_020449.1_Candidatus_Cloacamonas_acidaminovorans_str._Evry_provisional_genome_sequence_from_WWE1_candidate_division_2156001	0.69897	0.4	0.002	1	0.006	0.2	0.052	0	0.2	0	0.6	0	0	0	0	0	0	0	0	0	0.2	0.4	0	0	0.4	0	0
organism	NC_005042.1~Prochlorococcus~marinus~subsp.~marinus~str.~CCMP1375~complete~genome_1	0.90309	0.75	0.0291667	0.875	0.0305357	0.5	0.419063	0	0.25	0	0.25	0	0	0	0	0.25	0	0	0	0.5	0	0.25	0	0	0.125	0	0.125
organism	NZ_CP030032.1~Bradymonas~sediminis~strain~FA350~chromosome,~complete~genome_4032001	1.04139	0.454545	0.00654546	0.454545	0.0390909	0.181818	0.0554545	0	0.272727	0	0.181818	0	0	0	0	0	0	0	0	0.181818	0	0.272727	0	0	0	0	0.545455
organism	13kb_GCA_000006845.1_ASM684v1_genomic.361	1	0.8	0.00875	0.9	0.00666667	0.5	0.1662	0.1	0.2	0.1	0.3	0	0	0	0	0.1	0	0	0	0.5	0	0.3	0	0	0.1	0	0.1
organism	11kb_GCA_000006745.1_ASM674v1_genomic.542_7001	0.69897	0.2	0	0.6	0.00666667	0.2	0.012	0	0.2	0	0.2	0	0	0	0	0	0	0	0	0.2	0	0	0	0	0.4	0	0.4
organism	NC_012803.1~Micrococcus~luteus~NCTC~2665,~complete~genome_1032001	0.954243	0.222222	0.000555556	0.444444	0.0238889	0.444444	0.125278	0	0.111111	0	0.222222	0	0	0	0	0	0	0	0	0.111111	0.111111	0.111111	0	0	0.111111	0.222222	0.333333
organism	15kb_GCA_000006805.1_ASM680v1_genomic.249_7001	1.20412	0.125	0.00125	0.25	0.01375	0.125	0.026875	0	0	0	0	0	0	0	0	0	0	0	0	0	0.125	0.125	0	0	0	0	0.75
organism	NZ_FWEX01000006.1~Nitrospira~sp.~ND1~isolate~Nitrospira~sp.~strain~ND1,~whole~genome~shotgun~sequence_180001_6001	1	0.4	0.0055	0.4	0.009	0.1	0.454	0	0.2	0	0.1	0	0	0	0	0.1	0	0	0	0.1	0	0.1	0	0.2	0.2	0	0.4
organism	11kb_GCA_000006845.1_ASM684v1_genomic.729_5001	1.04139	0	0	0.454545	0.000727273	0	0	0	0	0	0.272727	0	0	0	0	0	0	0	0	0	0	0	0	0	0.454545	0	0.545455
organism	NC_017219.1~Bifidobacterium~longum~subsp.~infantis~ATCC~15697~=~JCM~1222~=~DSM~20088~DNA,~complete~genome_1440001_1	1.07918	0.166667	0.235833	0.166667	0.218333	0.166667	0.833333	0	0	0	0	0	0	0	0	0	0	0	0	0.166667	0	0	0	0	0	0	0.833333
organism	NZ_AP019791.1~Rubrobacter~xylanophilus~AA3-22~DNA,~complete~genome_868001	1.25527	0.444444	0.0147222	0.555556	0.000777778	0.111111	0.000555556	0	0.111111	0.0555556	0.222222	0	0	0	0	0	0	0	0	0.111111	0	0.222222	0	0.111111	0.222222	0	0.333333
organism	11kb_GCA_000006175.2_ASM617v2_genomic.412_1	1.32222	0.142857	0	0.428571	0.00031746	0	0	0	0.142857	0	0.142857	0	0	0	0	0	0	0	0	0	0	0.142857	0	0	0.285714	0	0.571429
organism	15kb_GCA_000006805.1_ASM680v1_genomic.902_1	1.47712	0.2	0.0143333	0.5	0.0054	0.1	0.083	0	0	0.1	0.2	0	0.1	0	0	0	0	0	0	0.1	0	0.1	0	0	0.3	0	0.5
organism	NZ_CP007139.1~Fimbriimonas~ginsengisoli~Gsoil~348,~complete~genome_410001_6001	0.60206	0.25	0.0025	0	0	0	0	0	0	0	0	0	0	0	0	0	0	0	0	0	0	0	0	0.25	0	0	0.75
organism	13kb_GCA_000006745.1_ASM674v1_genomic.323_7001	0.954243	0.444444	0.213889	0.444444	0.0166667	0.333333	0.507407	0.333333	0.111111	0.222222	0.222222	0	0.222222	0.111111	0	0	0	0	0	0.222222	0	0.111111	0.111111	0	0.111111	0	0.444444
organism	15kb_GCA_000006745.1_ASM674v1_genomic.50_1_1	1.34242	0.272727	0.00030303	0.272727	0.00030303	0	0	0	0.0909091	0	0.0909091	0	0	0	0	0	0	0	0	0	0	0.272727	0	0	0	0	0.727273
organism	9kb_GCA_000006785.2_ASM678v2_genomic.26	1.04139	0.727273	0.0782955	0.818182	0.109394	0.363636	0.473182	0	0.272727	0	0.363636	0	0	0	0	0	0	0	0	0.363636	0	0.363636	0	0	0.0909091	0	0.181818
organism	5kb_GCA_000006745.1_ASM674v1_genomic.362	0.954243	0.777778	0.00888889	0.666667	0.00962963	0.444444	0.0738889	0.111111	0.222222	0.111111	0.111111	0	0.111111	0	0	0	0	0.111111	0	0.222222	0	0.333333	0.222222	0	0.111111	0	0.111111
organism	3kb_GCA_000006845.1_ASM684v1_genomic.653	0.69897	0.4	0.7	0.4	0.017	0.2	2	0.2	0.2	0.2	0.2	0	0	0.2	0	0	0	0	0	0.2	0	0.2	0	0	0	0	0.6
organism	15kb_GCA_000005845.2_ASM584v2_genomic.245_8001	0.60206	0.75	0.375	0.75	0.4525	0.25	2.5	0	0.25	0	0	0	0	0	0.25	0	0	0	0	0.25	0	0.5	0	0	0	0	0.25
organism	15kb_GCA_000006785.2_ASM678v2_genomic.856	1	0.4	0.00325	0.7	0.00157143	0	0	0.1	0.2	0	0.2	0	0	0	0	0	0	0	0	0	0	0.3	0	0.1	0.4	0	0.2
organism	5kb_GCA_000007305.1_ASM730v1_genomic.18	1	0.1	0.002	0	0	0	0	0	0	0	0	0	0	0	0	0	0	0	0	0	0	0	0	0.1	0	0	0.9
organism	NC_014963.1_Terriglobus_saanensis_SP1PR4,_complete_genome_2850001	0.60206	0.75	0.025	0.75	0.0158333	0.25	0.0425	0.5	0.25	0.5	0.25	0	0.25	0	0	0	0	0	0	0.25	0	0.25	0	0.25	0.25	0	0
organism	3kb_GCA_000006785.2_ASM678v2_genomic.625	0.69897	0.4	0.001	0.6	0.00333333	0	0	0	0.2	0	0.2	0	0	0	0	0	0	0	0	0	0	0.4	0	0	0.2	0	0.4
organism	15kb_GCA_000005845.2_ASM584v2_genomic.207_1	1.47712	0.7	0.0508095	0.8	0.0442917	0.4	0.198	0	0.3	0	0.3	0	0	0	0.2	0	0	0	0	0.4	0	0.2	0	0.1	0.2	0	0.1
organism	13kb_GCA_000006805.1_ASM680v1_genomic.194	1.20412	0.4375	0.010625	0.5	0.0786719	0.1875	0.314375	0.125	0.125	0.1875	0.0625	0.0625	0	0.0625	0	0	0	0	0	0.1875	0	0.1875	0	0.0625	0.125	0	0.4375
organism	7kb_GCA_000006845.1_ASM684v1_genomic.160	0.845098	0.285714	0.259286	0.714286	0.161429	0.285714	1.42857	0	0	0	0.428571	0	0	0	0	0.142857	0	0	0	0.285714	0	0	0	0	0.428571	0	0.285714
organism	11kb_GCA_000006845.1_ASM684v1_genomic.891_fragment_1	1.04139	0.363636	0.00272727	0.363636	0.00590909	0.0909091	0.0236364	0.181818	0.181818	0	0.0909091	0	0	0	0	0.0909091	0	0	0	0.0909091	0	0.272727	0	0	0	0	0.636364
organism	7kb_GCA_000006805.1_ASM680v1_genomic.535_1	0.845098	0.714286	0.0337143	0.571429	0.356786	0.428571	0.718571	0.285714	0.142857	0.285714	0	0.142857	0	0.142857	0	0	0	0	0	0.428571	0	0.142857	0	0.142857	0	0	0.285714
organism	7kb_GCA_000008265.1_ASM826v1_genomic.386_1	0.90309	0.5	0.08125	0.625	0.13225	0.5	0.365312	0	0.125	0	0.125	0.125	0	0	0	0	0	0	0	0.5	0	0	0	0	0.125	0	0.375
organism	3kb_GCA_000006765.1_ASM676v1_genomic.922	0.69897	0	0	0.4	0.003	0	0	0	0	0	0.2	0	0	0	0	0	0	0	0	0	0	0	0	0	0.4	0	0.6
organism	11kb_GCA_000006745.1_ASM674v1_genomic.644	1.20412	0.1875	0.0208333	0.5	0.0191406	0.0625	0.015	0	0.125	0.0625	0.25	0	0	0.0625	0	0	0	0	0	0	0.0625	0.125	0	0.0625	0.3125	0	0.4375
organism	7kb_GCA_000007305.1_ASM730v1_genomic.591	0.778151	0.333333	0.00166667	0.333333	0.00166667	0.166667	0.115	0	0.166667	0	0.166667	0	0	0	0	0	0	0	0	0.166667	0	0.166667	0	0	0	0	0.666667
organism	15kb_GCA_000006805.1_ASM680v1_genomic.672_7001	1.30103	0.7	0.00871429	0.6	0.00675	0.2	0.12725	0.1	0	0	0.1	0.1	0	0	0	0	0	0	0	0.2	0	0.3	0	0.2	0.1	0	0.2
organism	15kb_GCA_000008665.1_ASM866v1_genomic.502_1	1.59106	0.230769	0.0206838	0.461538	0.0269231	0.0769231	0.25641	0.0769231	0.0769231	0.0769231	0.153846	0	0	0	0	0	0	0	0	0.0769231	0	0.153846	0	0	0.230769	0	0.538462
organism	NC_000962.3_Mycobacterium_tuberculosis_H37Rv,_complete_genome_2195001	0.90309	0	0	0.125	0	0	0	0	0	0	0.125	0	0	0	0	0	0	0	0	0	0	0	0	0	0.125	0	0.875
organism	5kb_GCA_000005845.2_ASM584v2_genomic.702	0.778151	0.333333	0.000833333	0.833333	0.00266667	0.166667	0	0	0.166667	0	0.5	0	0	0	0	0	0	0	0	0.166667	0	0.166667	0	0	0.5	0	0.166667
organism	9kb_GCA_000006745.1_ASM674v1_genomic.439_1	1.14613	0.428571	0.00595238	0.571429	0.00910714	0.285714	0.0707143	0	0	0	0.142857	0	0	0	0	0	0	0	0	0.285714	0	0.142857	0	0	0.142857	0	0.428571
organism	9kb_GCA_000006765.1_ASM676v1_genomic.596	1	0.2	0.003	0.6	0.119333	0.2	0.501	0	0.1	0	0.2	0	0	0	0	0	0	0	0	0.1	0.1	0.1	0	0	0.3	0	0.4
organism	NZ_AP019791.1~Rubrobacter~xylanophilus~AA3-22~DNA,~complete~genome_2338001_1	1.25527	0.666667	0.0218519	0.777778	0.0115079	0.222222	0.108611	0.111111	0.222222	0.111111	0.333333	0	0.222222	0	0	0	0	0	0	0.222222	0	0.444444	0	0	0.111111	0	0.222222
organism	13kb_GCA_000008265.1_ASM826v1_genomic.566_7001	0.845098	0.714286	0.0731429	0.571429	0.110714	0.142857	1.42857	0	0.428571	0	0.285714	0	0	0	0	0	0	0	0	0.142857	0	0.428571	0	0.142857	0	0	0.285714
organism	11kb_GCA_000006805.1_ASM680v1_genomic.191_5001	0.778151	0.833333	0.0863333	0.833333	0.0603333	0.5	0.391667	0.333333	0.166667	0.333333	0.166667	0	0.5	0	0	0	0	0	0	0.5	0	0.333333	0	0	0	0	0.166667
organism	15kb_GCA_000006805.1_ASM680v1_genomic.974_1	1.5563	0.0833333	0	0.0833333	0.0025	0	0	0.0833333	0.0833333	0.0833333	0	0	0	0	0	0	0	0	0	0	0	0.0833333	0	0	0	0	0.916667
organism	NC_014334.2~Lactobacillus~paracasei~strain~Zhang,~complete~genome_2170001	0.954243	0.444444	0.0247222	0.666667	0.0177778	0.333333	0.072963	0	0	0	0.111111	0	0	0	0	0	0	0	0	0.333333	0	0.111111	0	0	0.222222	0	0.333333
organism	5kb_GCA_000006805.1_ASM680v1_genomic.611	0.845098	0.571429	0.0421429	0.571429	0.353571	0.428571	0.718571	0.142857	0	0.142857	0.142857	0.142857	0	0.142857	0	0	0	0	0	0.428571	0	0	0	0.142857	0.142857	0	0.285714
organism	15kb_GCA_000006805.1_ASM680v1_genomic.724_7001_1	1.20412	0.625	0.014875	0.625	0.123875	0.375	0.314375	0.125	0	0.125	0.125	0.125	0	0.125	0	0	0	0	0	0.375	0	0.125	0	0.125	0.125	0	0.25
organism	15kb_GCA_000006805.1_ASM680v1_genomic.430_7001_1	1.38021	0.166667	0	0.25	0.00166667	0	0	0.0833333	0.166667	0.0833333	0.0833333	0	0	0	0	0	0	0	0	0	0	0.166667	0	0	0.0833333	0	0.75
organism	3kb_GCA_000006745.1_ASM674v1_genomic.553	0.69897	0.4	0.001	0.6	0.00933333	0.2	0.154	0	0.2	0	0.2	0	0	0	0	0	0	0	0	0.2	0	0.2	0	0	0.2	0	0.4
organism	NZ_CP030032.1~Bradymonas~sediminis~strain~FA350~chromosome,~complete~genome_2800001_6001	0.60206	0.5	0.09	0.75	0.0483333	0.25	0.5525	0	0.25	0	0.25	0	0	0	0	0	0	0	0	0.25	0	0.25	0	0	0.25	0	0.25
organism	3kb_GCA_000006845.1_ASM684v1_genomic.469	0.778151	0.166667	0	0.333333	0.0116667	0.166667	0.75	0	0.166667	0	0.166667	0	0	0	0	0	0	0	0	0	0.166667	0.166667	0	0	0	0	0.666667
organism	13kb_GCA_000006805.1_ASM680v1_genomic.488_6001	0.69897	0.4	0.091	0	0	0.4	2	0.2	0	0	0	0	0.2	0.2	0	0	0	0	0	0	0	0	0.4	0	0	0	0.6
organism	3kb_GCA_000006805.1_ASM680v1_genomic.591	0.60206	0.25	0.1625	0	0	0.25	2.5	0.25	0	0	0	0	0	0.25	0	0	0	0	0	0	0	0	0.25	0	0	0	0.75
organism	11kb_GCA_000008665.1_ASM866v1_genomic.666_1	1.38021	0.125	0	0.125	0	0	0	0	0.125	0	0.125	0	0	0	0	0	0	0	0	0	0	0.125	0	0	0	0	0.875
organism	NC_006347.1~Bacteroides~fragilis~YCH46~DNA,~complete~genome_4173001_7001	0.954243	0.111111	0	0.222222	0.00222222	0.111111	0.424444	0	0.111111	0	0.111111	0	0	0	0	0	0	0	0	0	0.111111	0	0	0.111111	0.111111	0	0.666667
organism	3kb_GCA_000006845.1_ASM684v1_genomic.160	0.69897	0.4	0.008	0.4	0.009	0.2	0.036	0	0.2	0	0.2	0	0	0	0	0	0	0	0	0.2	0	0.2	0	0	0	0	0.6
organism	NZ_CP007139.1~Fimbriimonas~ginsengisoli~Gsoil~348,~complete~genome_2740001_1	0.90309	0.25	0.0025	0.25	0.00125	0	0	0	0	0	0	0	0	0	0	0	0	0	0	0	0	0.25	0	0	0	0	0.75
organism	NC_014624.2~Eubacterium~callanderi~strain~KIST612,~complete~genome_1224001	1.07918	0.0833333	0.0308333	0.0833333	0.225833	0	0	0	0	0.0833333	0	0	0	0	0	0	0	0	0	0	0	0	0	0.0833333	0.0833333	0	0.833333
organism	NZ_CP007139.1~Fimbriimonas~ginsengisoli~Gsoil~348,~complete~genome_1790001_7001	0.69897	0.4	0.002	0.4	0.018	0.2	0.094	0	0	0	0	0	0	0	0	0	0	0	0	0.2	0	0.2	0	0	0	0	0.6
organism	5kb_GCA_000008665.1_ASM866v1_genomic.748	0.778151	0.166667	0.0533333	0	0	0	0	0	0	0	0	0	0	0	0	0	0	0	0	0	0	0	0	0.166667	0	0	0.833333
organism	3kb_GCA_000006845.1_ASM684v1_genomic.872	0.60206	0	0	0.75	0.0025	0.25	0.2375	0	0	0	0.25	0	0	0	0	0	0	0	0	0	0.25	0	0	0	0.5	0	0.25
organism	7kb_GCA_000006805.1_ASM680v1_genomic.472	0.90309	0	0	0.125	0.02625	0.125	0.05375	0	0	0	0	0	0	0	0	0	0	0	0	0	0.125	0	0	0	0	0	0.875
organism	11kb_GCA_000006765.1_ASM676v1_genomic.189_6001	0.69897	0.4	0.03	0.4	0.009	0.2	2	0	0	0	0	0	0	0	0	0.2	0.4	0	0	0.2	0	0	0	0.2	0.2	0	0.4
organism	11kb_GCA_000006805.1_ASM680v1_genomic.760_6001	0.778151	0.166667	0	0.333333	0.00333333	0	0	0	0.166667	0	0.166667	0	0	0	0	0	0	0	0	0	0	0.166667	0	0	0.166667	0	0.666667
organism	NC_003888.3~Streptomyces~coelicolor~A3(2)~chromosome,~complete~genome_7684001	0.69897	0.2	0.29	0.2	0.264	0.2	1.598	0	0	0	0	0	0	0	0	0	0	0	0	0.2	0	0	0	0	0	0	0.8
organism	NC_012803.1~Micrococcus~luteus~NCTC~2665,~complete~genome_1128001_1	0.778151	1	0.298056	1	0.296944	0.666667	0.964167	0.166667	0.166667	0.166667	0	0	0.166667	0	0.333333	0	0	0	0	0.666667	0	0.333333	0	0	0	0	0
organism	3kb_GCA_000006845.1_ASM684v1_genomic.423	0.60206	0	0	0.75	0.406667	0.75	0.1825	0	0	0	0	0	0	0	0	0	0	0	0.75	0	0.5	0	0	0	0.25	0.25	0
organism	7kb_GCA_000006785.2_ASM678v2_genomic.639_1	1.14613	0.285714	0.00428571	0.428571	0.0202381	0.285714	0.0278571	0	0	0	0	0	0	0	0	0	0	0	0	0.285714	0	0	0	0	0.142857	0	0.571429
organism	11kb_GCA_000006745.1_ASM674v1_genomic.576_6001	0.778151	0.333333	0.00333333	0.333333	0.00583333	0	0	0	0.166667	0	0	0	0	0	0	0	0	0	0	0	0	0.166667	0	0.166667	0.166667	0	0.5
organism	15kb_GCA_000006745.1_ASM674v1_genomic.163_1_1	0.90309	0.25	0.005625	0.25	0.01625	0.125	0.00125	0	0	0	0	0	0	0	0	0	0	0	0	0.125	0	0.125	0	0	0	0	0.75
organism	5kb_GCA_000006175.2_ASM617v2_genomic.886	0.69897	0.6	0.264667	0.8	0.1905	0.4	1.345	0	0.2	0	0.2	0	0	0	0.2	0	0	0	0	0.4	0	0.2	0	0	0.2	0	0.2
organism	11kb_GCA_000006805.1_ASM680v1_genomic.677_7001	1	0.1	0	0.3	0.00433333	0.1	0.008	0	0.1	0.1	0	0	0	0	0	0	0	0	0	0	0.1	0.1	0	0	0.1	0	0.7
organism	7kb_GCA_000006805.1_ASM680v1_genomic.555	0.845098	0.285714	0.232857	0.285714	0.48	0.285714	0.892143	0.142857	0	0	0	0	0.142857	0	0	0	0	0	0	0.285714	0	0	0	0	0	0	0.714286
organism	NZ_FNVN01000001.1~Halobellus~limi~strain~CGMCC~1.10331,~whole~genome~shotgun~sequence_1064001_1	1.30103	0.4	0.04	0.2	0.001	0.2	0.5	0.1	0.1	0	0.1	0	0	0.1	0	0	0	0	0	0	0	0.1	0.2	0.1	0.1	0	0.5
organism	11kb_GCA_000006175.2_ASM617v2_genomic.891	1.17609	0.333333	0.0485333	0.4	0.190222	0.133333	0.666667	0.133333	0	0.133333	0.0666667	0	0.0666667	0.0666667	0	0	0.0666667	0	0	0.133333	0	0.2	0	0	0.0666667	0	0.6
organism	11kb_GCA_000006805.1_ASM680v1_genomic.692_7001	0.69897	0.6	0.0693333	0.8	0.088	0.4	1.213	0	0	0	0.4	0	0.2	0	0	0	0	0	0	0.4	0	0.2	0	0	0.2	0	0.2
organism	15kb_GCA_000006845.1_ASM684v1_genomic.755_1	1.38021	0.75	0.0375	1	0.0338021	0.25	0.2425	0.125	0.125	0.25	0.125	0	0	0	0	0	0	0	0	0.25	0	0.5	0	0	0.25	0	0
organism	13kb_GCA_000006805.1_ASM680v1_genomic.17_fragment_1	0.60206	1	0.07375	0.75	0.825	0.75	1.2575	0.25	0	0.25	0.25	0.25	0	0.25	0	0	0	0	0	0.75	0	0	0	0.25	0	0	0
organism	NZ_CP009692.1~Bacillus~mycoides~strain~ATCC~6462,~complete~genome_2985001_8001	1.07918	0.25	0.00138889	0.416667	0.00416667	0	0	0	0.0833333	0	0.25	0	0	0	0	0	0	0	0	0	0	0.25	0	0	0.166667	0	0.583333
organism	13kb_GCA_000006785.2_ASM678v2_genomic.558_6001	0.69897	0.2	0.002	0.2	0.002	0	0	0	0	0	0	0	0	0	0	0	0	0	0	0	0	0.2	0	0	0	0	0.8
organism	NZ_HG422565.1~Candidatus~Microthrix~parvicella~RN1,~whole~genome~shotgun~sequence_3570001	1	0.4	0.0155	0.2	0.0285	0.1	1	0	0.2	0	0	0	0	0	0	0	0	0	0.1	0.1	0	0	0	0.3	0.1	0	0.5
organism	7kb_GCA_000006175.2_ASM617v2_genomic.260	0.778151	0.666667	0.07375	0.833333	0.0586667	0.5	0.722222	0	0.333333	0	0.333333	0	0	0	0.166667	0	0	0	0	0.5	0	0.166667	0	0	0.166667	0	0.166667
organism	3kb_GCA_000005845.2_ASM584v2_genomic.406	0.69897	0.4	0.002	0.4	0.005	0.2	0.116	0	0	0	0	0	0	0	0	0	0	0	0	0	0	0.4	0	0	0	0.2	0.4
organism	NZ_CP035926.1~Arcobacter~thereius~LMG~24486~chromosome,~complete~genome_742001	0.60206	0.25	0.0175	0.5	0.0075	0	0	0	0	0	0.25	0	0	0	0	0	0	0	0	0	0	0.25	0	0	0.25	0	0.5
organism	NZ_CP007139.1~Fimbriimonas~ginsengisoli~Gsoil~348,~complete~genome_5160001_6001	0.69897	0.4	0.001	0.4	0.003	0	0	0	0.2	0	0	0	0	0	0	0	0	0	0	0	0	0.4	0	0	0	0	0.6
organism	13kb_GCA_000006805.1_ASM680v1_genomic.111_7001	0.845098	0.714286	0.0417143	0.714286	0.0262857	0.428571	0.234762	0.142857	0.285714	0.142857	0.285714	0	0.142857	0	0	0	0	0	0	0.428571	0	0.285714	0	0	0	0	0.285714
organism	13kb_GCA_000006175.2_ASM617v2_genomic.141_7001	0.845098	0.142857	0	0.428571	0.000952381	0	0	0	0.142857	0	0.142857	0	0	0	0	0	0	0	0	0	0	0.142857	0	0	0.285714	0	0.571429
organism	5kb_GCA_000006785.2_ASM678v2_genomic.828	0.954243	0.222222	0.0266667	0.777778	0.00444444	0.111111	0.14	0	0	0	0.444444	0	0	0	0	0.111111	0	0	0	0.111111	0	0.111111	0	0	0.555556	0	0.222222
organism	13kb_GCA_000007305.1_ASM730v1_genomic.917	1.14613	0.428571	0.0258333	0.571429	0.0114286	0.214286	0.219286	0.0714286	0.214286	0.0714286	0.214286	0	0.142857	0	0	0	0	0	0	0.214286	0	0.214286	0	0	0.142857	0	0.428571
organism	7kb_GCA_000006175.2_ASM617v2_genomic.420_1	1.14613	0.571429	0.0244643	0.714286	0.00371429	0.285714	0.238929	0	0.285714	0	0.285714	0	0	0	0	0	0	0	0	0.285714	0	0.142857	0	0.142857	0.285714	0	0.142857
organism	7kb_GCA_000006175.2_ASM617v2_genomic.49_1	1.07918	0.333333	0.0216667	0.5	0.00611111	0.166667	0.591667	0	0.166667	0	0.166667	0	0	0	0.166667	0	0	0	0	0.166667	0	0.166667	0	0	0.166667	0	0.5
organism	9kb_GCA_000006845.1_ASM684v1_genomic.11_6001	0.69897	0.2	0.008	0.2	0.014	0.2	0.03	0	0	0	0	0	0	0	0	0	0	0	0	0.2	0	0	0	0	0	0	0.8
organism	11kb_GCA_000006765.1_ASM676v1_genomic.628_5001	0.778151	0.333333	0.0025	0.333333	0.0191667	0	0	0	0.166667	0	0	0	0	0	0	0	0	0	0	0	0	0.333333	0	0	0	0	0.666667
organism	NC_010546.1~Cyanothece~sp.~ATCC~51142~circular~chromosome,~complete~sequence_78001	0.90309	0.375	0.0191667	0.875	0.0342857	0.25	0.314375	0	0.125	0	0.5	0	0	0	0	0	0	0	0	0.125	0.125	0.25	0	0	0.375	0	0.125
organism	15kb_GCA_000007305.1_ASM730v1_genomic.189_7001_1	1.20412	0.25	0.0009375	0.375	0.001875	0.125	0	0	0	0	0	0	0	0	0	0	0	0	0	0.125	0	0.125	0	0	0.125	0	0.625
organism	11kb_GCA_000006765.1_ASM676v1_genomic.198_7001	0.69897	0.2	0.086	0.4	0.063	0.2	0.564	0	0	0	0.2	0	0	0	0	0	0	0	0	0.2	0	0	0	0	0.2	0	0.6
organism	7kb_GCA_000006745.1_ASM674v1_genomic.10	0.90309	0.25	0.004375	0.375	0.0125	0.25	0.010625	0	0	0	0.125	0	0	0	0	0	0	0	0	0.125	0	0.125	0	0	0.125	0.125	0.5
organism	7kb_GCA_000006805.1_ASM680v1_genomic.671	1	0.1	0.002	0.2	0.006	0	0	0.1	0	0.1	0	0	0	0	0	0	0	0	0	0	0	0.1	0	0	0.1	0	0.8
organism	15kb_GCA_000006805.1_ASM680v1_genomic.270	1.30103	0.25	0.009	0.3	0.00675	0.1	0.07425	0.05	0.05	0.05	0.15	0	0.05	0	0	0	0	0	0	0.05	0	0.1	0	0.1	0.15	0.05	0.55
organism	7kb_GCA_000006805.1_ASM680v1_genomic.468	0.954243	0	0	0.111111	0.0233333	0.111111	0.0477778	0	0	0	0	0	0	0	0	0	0	0	0	0	0.111111	0	0	0	0	0	0.888889
organism	11kb_GCA_000006805.1_ASM680v1_genomic.397	1.11394	0.384615	0.0138462	0.461538	0.0103846	0.0769231	0.191538	0.0769231	0.0769231	0.0769231	0.230769	0	0.0769231	0	0	0	0	0	0	0.0769231	0	0.153846	0	0.153846	0.230769	0	0.384615
organism	7kb_GCA_000006805.1_ASM680v1_genomic.455_1	1	0.6	0.022	0.2	0.002	0.2	0.02	0.2	0.2	0	0	0	0	0	0	0	0.2	0	0	0.2	0	0	0	0.4	0	0	0.4
organism	15kb_GCA_000006745.1_ASM674v1_genomic.785_1_1	1.25527	0.444444	0.00194444	0.555556	0.00477778	0	0	0	0.222222	0	0.222222	0	0	0	0	0	0	0.222222	0	0	0	0.333333	0	0.111111	0.222222	0	0.333333
organism	13kb_GCA_000006785.2_ASM678v2_genomic.518_6001	0.90309	0.75	0.0152083	0.625	0.016	0.25	0.23125	0.25	0.25	0.25	0.125	0	0.25	0	0	0	0	0	0	0.25	0	0.375	0	0.125	0	0	0.25
organism	NC_014624.2~Eubacterium~callanderi~strain~KIST612,~complete~genome_3968001	0.845098	0.714286	0.0511429	0.714286	0.0417143	0.428571	0.237143	0	0.285714	0	0.285714	0	0	0	0	0	0	0	0	0.428571	0	0.285714	0	0	0	0	0.285714
organism	11kb_GCA_000006805.1_ASM680v1_genomic.730	0.954243	0.444444	0.0905556	0.222222	0.373333	0.222222	0.693889	0.333333	0.222222	0	0	0	0.111111	0	0	0	0	0	0	0.222222	0	0	0	0.222222	0	0	0.555556
organism	13kb_GCA_000006805.1_ASM680v1_genomic.144_1	1.14613	0.285714	0.0125	0.428571	0.110476	0.142857	0.714286	0	0.142857	0	0.142857	0	0	0	0	0.142857	0	0	0	0.142857	0	0.142857	0	0	0.142857	0	0.571429
organism	13kb_GCA_000008265.1_ASM826v1_genomic.126_1	0.90309	0.25	0.03875	0	0	0	0	0	0	0	0	0	0	0	0	0	0	0	0	0	0	0	0	0.25	0	0	0.75
organism	NC_006347.1~Bacteroides~fragilis~YCH46~DNA,~complete~genome_3211001_1	1	0.2	0.381	0.4	0.255	0.2	1	0	0	0	0.2	0.2	0	0	0	0	0	0	0	0.2	0	0	0	0	0.2	0	0.6
organism	NC_000962.3_Mycobacterium_tuberculosis_H37Rv,_complete_genome_2610001	0.778151	0.333333	0.0075	0.333333	0.0125	0	0	0	0	0	0	0	0	0	0	0	0	0	0	0	0	0.333333	0	0	0	0	0.666667
organism	13kb_GCA_000006805.1_ASM680v1_genomic.734	1.20412	0.375	0.0122917	0.5	0.0785938	0.1875	0.314375	0.125	0.125	0.1875	0.125	0.0625	0	0.0625	0	0	0	0	0	0.1875	0	0.125	0	0.0625	0.1875	0	0.4375
organism	NC_014963.1_Terriglobus_saanensis_SP1PR4,_complete_genome_1110001	0.845098	0.428571	0.0557143	0.714286	0.034	0	0	0	0	0	0.428571	0	0	0	0	0	0	0	0	0	0	0.285714	0	0.142857	0.428571	0	0.142857
organism	13kb_GCA_000006845.1_ASM684v1_genomic.227_1	1.25527	0.777778	0.0280159	0.888889	0.0264583	0.111111	0.555556	0	0.333333	0	0.444444	0	0	0	0	0	0	0	0	0.111111	0	0.666667	0	0	0.111111	0	0.111111
organism	13kb_GCA_000006805.1_ASM680v1_genomic.424	1.23045	0.352941	0.00882353	0.235294	0.0160294	0.0588235	0.146471	0.117647	0.117647	0.0588235	0	0	0.0588235	0	0	0	0	0	0	0.0588235	0	0.176471	0	0.117647	0	0	0.647059
organism	NZ_CP007139.1~Fimbriimonas~ginsengisoli~Gsoil~348,~complete~genome_5070001_1	1.14613	0.285714	0.0425	0.285714	0.00178571	0.142857	0.380714	0	0.142857	0	0.142857	0	0	0	0	0	0	0	0	0.142857	0	0.142857	0	0	0	0	0.714286
organism	15kb_GCA_000006805.1_ASM680v1_genomic.840_7001_1	1.14613	0.285714	0.0307143	0.714286	0.0115714	0.142857	0.177857	0	0	0.142857	0.285714	0	0.142857	0	0	0	0	0	0	0.142857	0	0.142857	0	0	0.428571	0	0.285714
organism	11kb_GCA_000006845.1_ASM684v1_genomic.954_6001	0.845098	0.428571	0.0690476	0.571429	0.12	0.428571	0.660952	0	0	0	0.142857	0	0	0	0	0	0	0	0	0.428571	0	0	0	0	0.142857	0	0.428571
organism	NC_020449.1_Candidatus_Cloacamonas_acidaminovorans_str._Evry_provisional_genome_sequence_from_WWE1_candidate_division_1799001	0.69897	0.2	0	0.2	0	0	0	0	0.2	0	0.2	0	0	0	0	0	0	0	0	0	0	0	0	0.2	0.2	0	0.6
organism	13kb_GCA_000008665.1_ASM866v1_genomic.74_1	1	0	0	0.2	0	0	0	0	0	0	0.2	0	0	0	0	0	0	0	0	0	0	0	0	0	0.2	0	0.8
organism	NC_005861.1_Parachlamydia-related_symbiont_UWE25,_complete_genome_1610001	0.845098	0.285714	0.592143	0.428571	0.436667	0.285714	1.42857	0	0	0	0.142857	0	0	0	0.285714	0	0	0	0	0.285714	0	0	0	0	0.142857	0	0.571429
organism	9kb_GCA_000006845.1_ASM684v1_genomic.906_1	0.90309	0.75	0.02625	1	0.0346875	0.25	1.25	0	0.25	0	0.5	0	0	0	0	0.25	0	0	0	0.25	0	0.5	0	0	0.25	0	0
organism	5kb_GCA_000007305.1_ASM730v1_genomic.302	0.845098	0.428571	0.00333333	0.428571	0.000952381	0.428571	0.0766667	0	0	0	0.142857	0	0	0	0	0.142857	0	0	0	0.428571	0	0	0	0	0	0	0.571429
organism	NZ_CP029619.1~Candidatus~Cardinium~hertigii~strain~cHgTN10~chromosome,~complete~genome_1036001_7001	0.69897	0.2	0	0.2	0	0	0	0	0.2	0	0.2	0	0	0	0	0	0	0	0	0	0	0.2	0	0	0	0	0.8
organism	11kb_GCA_000006845.1_ASM684v1_genomic.406_5001	0.845098	0.428571	0.000952381	0.714286	0.000571429	0	0	0	0.142857	0	0.428571	0	0	0	0	0	0	0	0	0	0	0.428571	0	0	0.285714	0	0.285714
organism	5kb_GCA_000006845.1_ASM684v1_genomic.820	0.90309	0.625	0.0255	0.75	0.021875	0.25	0.226875	0	0.25	0	0.25	0	0	0	0	0	0	0	0	0.25	0	0.375	0	0	0.125	0	0.25
organism	9kb_GCA_000006805.1_ASM680v1_genomic.178	1.07918	0.0833333	0	0	0	0.0833333	0.04	0.0833333	0.0833333	0	0	0	0	0	0	0	0	0	0	0	0	0	0	0.0833333	0	0.0833333	0.833333
organism	NZ_CP027227.1~Victivallales~bacterium~CCUG~44730~chromosome,~complete~genome_3598001_1	0.90309	0.125	0.09375	0.125	0.16125	0.125	0.09125	0	0	0	0	0	0	0	0	0	0	0	0	0.125	0	0	0	0	0	0	0.875
organism	15kb_GCA_000006785.2_ASM678v2_genomic.453_8001	0.845098	0.571429	0.315	0.571429	0.377857	0.428571	1.09476	0	0	0	0	0	0	0	0.285714	0	0	0	0	0.428571	0	0.142857	0	0	0	0	0.428571
organism	11kb_GCA_000006845.1_ASM684v1_genomic.724_1	1.25527	0.5	0.0112963	0.5	0.00388889	0.333333	0.0927778	0	0	0	0	0	0	0	0	0	0	0	0	0.333333	0	0.166667	0	0	0	0	0.5
organism	3kb_GCA_000008265.1_ASM826v1_genomic.430	0.69897	0.2	0	0.2	0.03	0.2	0.4	0	0.2	0	0	0	0	0	0	0	0	0	0	0.2	0	0	0	0	0	0	0.8
organism	3kb_GCA_000006805.1_ASM680v1_genomic.771	0.60206	0	0	0.25	0.015	0	0	0	0	0.25	0	0	0	0	0	0	0	0	0	0	0	0	0	0	0.25	0	0.75
organism	15kb_GCA_000008665.1_ASM866v1_genomic.409_7001_1	0.778151	0.5	0.04	0.166667	0.0733333	0.166667	0.446667	0.166667	0	0.166667	0	0	0.166667	0	0	0	0	0	0	0.166667	0	0	0	0.333333	0	0	0.5
organism	11kb_GCA_000006745.1_ASM674v1_genomic.112	1.23045	0.235294	0.0120588	0.294118	0.0105882	0.117647	0.108824	0.117647	0	0.117647	0.0588235	0	0.117647	0	0	0	0	0.117647	0	0.117647	0	0.117647	0	0	0.0588235	0	0.705882
organism	5kb_GCA_000008665.1_ASM866v1_genomic.243	0.954243	0.222222	0.000555556	0.444444	0.00861111	0	0	0	0.111111	0.111111	0.111111	0	0	0	0	0	0	0	0	0	0	0.222222	0	0	0.222222	0	0.555556
organism	NZ_AP019791.1~Rubrobacter~xylanophilus~AA3-22~DNA,~complete~genome_1764001	1.25527	0.444444	0.0315972	0.444444	0.0338194	0.111111	0.403889	0	0.222222	0	0.111111	0	0	0	0.0555556	0.0555556	0	0	0	0.111111	0	0.333333	0	0	0	0	0.555556
organism	15kb_GCA_000005845.2_ASM584v2_genomic.324_1_fragment_2	0.69897	0.8	0.0035	0.8	0.0145	0.6	0.147333	0.2	0.2	0.2	0.2	0	0.4	0	0	0	0	0	0	0.6	0	0.2	0	0	0	0	0.2
organism	NC_006347.1~Bacteroides~fragilis~YCH46~DNA,~complete~genome_3224001_1	1.07918	0.333333	0.00333333	0.333333	0.000416667	0.166667	0.01	0.166667	0	0	0.166667	0	0.166667	0	0	0	0	0	0	0.166667	0	0.166667	0	0	0	0	0.666667
organism	15kb_GCA_000006745.1_ASM674v1_genomic.883_7001	1.30103	0.3	0.00416667	0.4	0.006375	0.2	0.0495	0	0	0	0.1	0	0	0	0	0	0	0	0	0.2	0	0.1	0	0	0.1	0	0.6
organism	7kb_GCA_000006175.2_ASM617v2_genomic.741	0.954243	0.333333	0.0207407	0.222222	0.00833333	0.111111	0.0111111	0	0	0	0	0	0	0	0	0	0.333333	0	0	0.111111	0	0.111111	0	0.111111	0	0	0.666667
organism	9kb_GCA_000008265.1_ASM826v1_genomic.932_1	1.30103	0.2	0.06475	0.3	0.0853333	0.2	0.2515	0	0	0	0.1	0.1	0	0	0	0	0	0	0	0.2	0	0	0	0	0.1	0	0.7
organism	NC_002516.2~Pseudomonas~aeruginosa~PAO1,~complete~genome_1062001_1	0.90309	0.25	0.03875	0.5	0.0103125	0.25	0.1275	0.25	0	0.25	0.125	0	0.25	0	0	0	0	0	0	0.25	0	0	0	0	0.25	0	0.5
organism	NC_006350.1~Burkholderia~pseudomallei~K96243~chromosome~1,~complete~sequence_1890001_1	0.90309	0.125	0.00125	0.125	0.0075	0	0	0	0	0	0	0	0	0	0	0	0	0	0	0	0	0.125	0	0	0	0	0.875
organism	NC_014815.1~Micromonospora~sp.~L5,~complete~genome_8001_1	0.60206	0.5	0.11	0.5	0.2875	0.5	2.5	0	0	0	0	0	0	0	0	0.5	0	0	0	0.5	0	0	0	0	0	0	0.5
organism	NC_006347.1~Bacteroides~fragilis~YCH46~DNA,~complete~genome_4121001	1.07918	0.166667	0.00291667	0.583333	0.00619048	0.0833333	0.833333	0	0.0833333	0	0.333333	0	0	0	0	0	0	0	0	0	0.0833333	0.166667	0	0	0.333333	0	0.416667
organism	11kb_GCA_000006805.1_ASM680v1_genomic.237_6001	0.778151	0.333333	0.0025	0.666667	0.0104167	0	0	0	0	0	0.333333	0	0	0	0	0	0	0	0	0	0	0.333333	0	0	0.333333	0	0.333333
organism	7kb_GCA_000005845.2_ASM584v2_genomic.502_1	1	0.4	0.0015	0.8	0.001	0	0	0	0.2	0	0.4	0	0	0	0	0	0	0	0	0	0	0.4	0	0	0.4	0	0.2
organism	7kb_GCA_000006745.1_ASM674v1_genomic.47_1	0.954243	0.333333	0.09	0.888889	0.0788889	0.444444	0.228889	0.111111	0	0.333333	0	0	0.333333	0	0	0	0	0	0	0.222222	0.222222	0.111111	0	0	0.333333	0	0.111111
organism	11kb_GCA_000008665.1_ASM866v1_genomic.404_5001	0.90309	0.5	0.071875	0.375	0.0691667	0.25	0.780625	0	0.25	0	0.125	0	0.125	0	0	0.125	0	0	0	0.25	0	0.125	0	0.125	0	0	0.5
organism	13kb_GCA_000006805.1_ASM680v1_genomic.972	1.25527	0.166667	0.000740741	0.166667	0	0.0555556	0.0266667	0.0555556	0.0555556	0	0.166667	0	0	0	0	0	0	0	0	0	0	0.0555556	0	0.111111	0.111111	0.0555556	0.666667
organism	NC_013739.1~Conexibacter~woesei~DSM~14684,~complete~genome_104001_1	1.14613	0.857143	0.0357143	0.857143	0.133333	0.428571	0.47881	0.142857	0.142857	0	0.285714	0.142857	0	0	0	0	0	0	0	0.428571	0	0.285714	0	0.142857	0.142857	0	0
organism	9kb_GCA_000008265.1_ASM826v1_genomic.514_1	1.14613	0.142857	0.000714286	0.285714	0.000357143	0	0	0	0	0	0.142857	0	0	0	0	0	0.142857	0	0	0	0	0.142857	0	0	0.142857	0	0.714286
organism	NC_007677.1~Salinibacter~ruber~DSM~13855~chromosome,~complete~genome_726001_1	0.845098	0.714286	0.0825714	0.714286	0.00457143	0	0	0.142857	0.428571	0.142857	0.428571	0	0	0	0	0	0	0	0	0	0	0.714286	0	0	0	0	0.285714
organism	7kb_GCA_000006745.1_ASM674v1_genomic.506	1	0.5	0.027	0.5	0.069	0.4	0.29175	0.1	0.2	0.2	0	0	0.2	0	0	0	0	0	0	0.4	0	0.1	0	0	0	0	0.5
organism	NC_004663.1~Bacteroides~thetaiotaomicron~VPI-5482~chromosome,~complete~genome_4580001	0.69897	0.2	0	0.4	0.001	0	0	0	0.2	0	0.2	0	0	0	0	0	0	0	0	0	0	0.2	0	0	0.2	0	0.6
organism	15kb_GCA_000006785.2_ASM678v2_genomic.553_1	1.51851	0.636364	0.00926407	0.818182	0.013367	0.363636	0.111894	0.0909091	0.363636	0.0909091	0.363636	0	0.0909091	0	0	0	0	0	0	0.363636	0	0.272727	0	0	0.181818	0	0.181818
organism	11kb_GCA_000006805.1_ASM680v1_genomic.858_5001	0.778151	0.333333	0.000833333	0.5	0.00722222	0.166667	0.0516667	0	0.166667	0	0	0	0	0	0	0	0	0	0	0.166667	0	0.166667	0	0	0.166667	0	0.5
organism	7kb_GCA_000006805.1_ASM680v1_genomic.414_1	0.954243	0.111111	0	0	0	0	0	0.111111	0.111111	0	0	0	0	0	0	0	0	0	0	0	0	0	0	0.111111	0	0	0.888889
organism	5kb_GCA_000008665.1_ASM866v1_genomic.471	1.11394	0.384615	0.00353846	0.692308	0.00324786	0.0769231	0.00461538	0	0	0	0.307692	0	0	0	0	0	0	0	0	0	0	0.384615	0	0	0.307692	0.0769231	0.230769
organism	15kb_GCA_000006805.1_ASM680v1_genomic.911	1.25527	0.333333	0.0171296	0.277778	0.06	0.222222	0.313472	0.166667	0.166667	0	0.0555556	0	0.0555556	0.0555556	0	0.0555556	0	0	0	0.111111	0.0555556	0.0555556	0.0555556	0.111111	0.0555556	0	0.555556
organism	15kb_GCA_000006785.2_ASM678v2_genomic.305_1_1	1.07918	0.666667	0.026875	1	0.0316667	0.333333	0.1075	0	0.166667	0.166667	0.333333	0	0	0	0	0	0	0	0	0.333333	0	0.333333	0	0	0.333333	0	0
organism	9kb_GCA_000007305.1_ASM730v1_genomic.469	1.11394	0.461538	0.00551282	0.692308	0.00675214	0.0769231	0.136154	0	0.0769231	0	0.153846	0	0	0	0	0	0	0.0769231	0	0.0769231	0	0.307692	0	0.0769231	0.307692	0	0.230769
organism	LCBL01000002.1~Candidate~division~CPR2~bacterium~GW2011_GWC1_41_48~UU65_C0002,~whole~genome~shotgun~sequence_88001	0.69897	0.2	0	0	0	0	0	0	0.2	0	0	0	0	0	0	0	0	0	0	0	0	0	0	0.2	0	0	0.8
organism	11kb_GCA_000006805.1_ASM680v1_genomic.572_5001	0.845098	0.142857	0	0.142857	0.0128571	0	0	0.142857	0.142857	0.142857	0	0	0	0	0	0	0	0	0	0	0	0.142857	0	0	0	0	0.857143
organism	7kb_GCA_000008665.1_ASM866v1_genomic.93_1	1.5563	0.222222	0.00256944	0.333333	0.00157407	0.111111	0.0365278	0	0.0555556	0	0.111111	0	0	0	0	0	0	0	0	0	0.0555556	0.166667	0.0555556	0	0.111111	0	0.611111
organism	NC_013739.1~Conexibacter~woesei~DSM~14684,~complete~genome_4864001	0.954243	0.444444	0.00388889	0.222222	0.0155556	0	0	0	0.222222	0	0	0	0	0	0	0	0	0	0	0	0	0.222222	0	0.222222	0	0	0.555556
organism	15kb_GCA_000007305.1_ASM730v1_genomic.990_1_1	1.20412	0.375	0.000625	0.375	0.00166667	0.125	0	0	0.125	0	0.125	0	0	0	0	0	0	0	0	0.125	0	0.25	0	0	0	0	0.625
organism	13kb_GCA_000006765.1_ASM676v1_genomic.519_1	1	0.4	0.002	1	0.0112	0.2	0.116	0	0	0	0.4	0	0	0	0	0	0	0	0	0.2	0	0.2	0	0	0.6	0	0
organism	NZ_CP040008.1~TM7~phylum~sp.~oral~taxon~955~strain~PM004~chromosome,~complete~genome_714001	1.11394	0.461538	0.00423077	0.615385	0.00201923	0.230769	0.0410256	0	0.153846	0	0.230769	0	0	0	0	0.0769231	0	0	0	0.230769	0	0.230769	0	0	0.153846	0	0.384615
organism	7kb_GCA_000008665.1_ASM866v1_genomic.574	1.04139	0.0909091	0	0.181818	0	0	0	0	0.0909091	0	0.181818	0	0	0	0	0	0	0	0	0	0	0.0909091	0	0	0.0909091	0	0.818182
organism	15kb_GCA_000006845.1_ASM684v1_genomic.405_1	1.47712	0.2	0	0.2	0	0	0	0	0.2	0	0.2	0	0	0	0	0	0	0	0	0	0	0.2	0	0	0	0	0.8
organism	15kb_GCA_000006805.1_ASM680v1_genomic.566_7001	1.20412	0.125	0.001875	0.125	0.00375	0	0	0	0	0.125	0	0	0	0	0	0	0	0	0	0	0	0	0	0.125	0.125	0	0.75
organism	NZ_CP010311.1~Geoalkalibacter~subterraneus~strain~Red1,~complete~genome_1230001_fragment_1	0.845098	0.857143	0.0442857	1	0.0132653	0.571429	0.242143	0.142857	0.285714	0.142857	0.428571	0	0.142857	0	0	0	0	0	0	0.571429	0	0.285714	0	0	0.142857	0	0
organism	15kb_GCA_000006845.1_ASM684v1_genomic.415_7001	1	0.2	0	0.2	0.004	0	0	0	0.2	0	0	0	0	0	0	0	0	0	0	0	0	0.2	0	0	0	0	0.8
organism	15kb_GCA_000006805.1_ASM680v1_genomic.115	1.36173	0.391304	0.00570048	0.347826	0.0226087	0.130435	0.0391304	0	0.130435	0	0.0869565	0	0	0	0	0	0	0	0	0.130435	0	0.217391	0	0.0434783	0	0	0.608696
organism	15kb_GCA_000006805.1_ASM680v1_genomic.884_7001_1	0.845098	0.285714	0.0607143	0.285714	0.0542857	0.285714	0.183571	0.142857	0.142857	0	0	0	0.142857	0	0	0	0	0	0	0.142857	0.142857	0	0	0.142857	0	0	0.571429
organism	NC_005027.1_Rhodopirellula_baltica_SH_1_chromosome,_complete_genome_6363001	0.69897	0.4	0.076	0.4	0.053	0.4	0.225	0	0	0	0	0	0	0	0	0	0	0	0	0.4	0	0	0	0	0	0	0.6
organism	15kb_GCA_000006785.2_ASM678v2_genomic.317_1_1	1.25527	0.555556	0.035	0.777778	0.0280159	0.222222	0.368889	0	0.111111	0	0.222222	0	0	0	0	0	0	0	0	0.222222	0	0.333333	0	0	0.222222	0	0.222222
organism	NC_017219.1~Bifidobacterium~longum~subsp.~infantis~ATCC~15697~=~JCM~1222~=~DSM~20088~DNA,~complete~genome_1392001	1	0.1	0.381	0.2	0.305	0.2	0.434	0	0	0	0	0	0	0	0	0	0	0	0	0.1	0.1	0	0	0	0	0	0.8
organism	13kb_GCA_000006785.2_ASM678v2_genomic.963_6001	0.954243	0.555556	0.078	0.555556	0.0848889	0.111111	0.04	0	0.333333	0	0.222222	0	0	0	0	0	0	0	0	0.111111	0	0.333333	0	0.111111	0.111111	0	0.333333
organism	5kb_GCA_000006805.1_ASM680v1_genomic.418	0.845098	0.285714	0.00142857	0.285714	0.0228571	0	0	0.142857	0.142857	0.142857	0	0	0	0	0	0	0	0	0	0	0	0.285714	0	0	0	0	0.714286
organism	9kb_GCA_000005845.2_ASM584v2_genomic.776	0.90309	0.75	0.0379167	0.875	0.0307143	0.5	1.00812	0	0	0	0.125	0	0.125	0	0	0.375	0	0	0	0.5	0	0.25	0	0	0.125	0	0.125
organism	NC_013132.1~Chitinophaga~pinensis~DSM~2588,~complete~genome_7380001	0.69897	0.4	0.001	0.6	0.00933333	0.2	0.046	0	0.2	0	0.2	0	0	0	0	0.2	0	0	0	0.2	0	0.2	0	0	0.2	0	0.4
organism	9kb_GCA_000006175.2_ASM617v2_genomic.169_1	1.38021	0.0833333	0.119583	0.0833333	0.38875	0.0833333	0.416667	0.0833333	0	0.0833333	0	0	0	0.0833333	0	0	0	0	0	0.0833333	0	0	0	0	0	0	0.916667
organism	13kb_GCA_000006785.2_ASM678v2_genomic.887_7001	0.90309	0.75	0.0916667	0.875	0.0775	0.25	0.628125	0	0.375	0	0.5	0	0	0	0	0	0	0	0	0.25	0	0.5	0	0	0.125	0	0.125
organism	NZ_FWEX01000006.1~Nitrospira~sp.~ND1~isolate~Nitrospira~sp.~strain~ND1,~whole~genome~shotgun~sequence_648001	1.11394	0.615385	0.00990385	0.538462	0.0130769	0.461538	0.0807692	0.0769231	0.153846	0.0769231	0	0	0.0769231	0	0	0	0	0.0769231	0	0.461538	0	0.0769231	0	0.0769231	0	0	0.384615
organism	15kb_GCA_000007305.1_ASM730v1_genomic.630_8001	0.90309	0.625	0.03525	0.75	0.0110417	0.375	0.324583	0.25	0.25	0.125	0.25	0	0.375	0	0	0	0	0	0	0.25	0	0.375	0	0	0.125	0.125	0.125
organism	11kb_GCA_000006805.1_ASM680v1_genomic.858	1	0.4	0.0005	0.5	0.003	0.1	0.031	0	0.2	0	0.1	0	0	0	0	0	0	0	0	0.1	0	0.3	0	0	0.1	0	0.5
organism	13kb_GCA_000006175.2_ASM617v2_genomic.199	1.23045	0.117647	0.0729412	0.0588235	0.151765	0	0	0	0.0588235	0	0	0	0	0	0	0	0	0	0	0	0	0.0588235	0	0.0588235	0	0	0.882353
organism	NC_010546.1~Cyanothece~sp.~ATCC~51142~circular~chromosome,~complete~sequence_1992001_1	0.69897	0	0	0.2	0	0	0	0	0	0	0.2	0	0	0	0	0	0	0	0	0	0	0	0	0	0.2	0	0.8
organism	9kb_GCA_000006175.2_ASM617v2_genomic.1	1.04139	0.454545	0.0581818	0.454545	0.173818	0.181818	0.459091	0.0909091	0.0909091	0.0909091	0.0909091	0	0	0.0909091	0	0	0.181818	0	0	0.181818	0	0.272727	0	0	0	0	0.545455
organism	13kb_GCA_000008265.1_ASM826v1_genomic.471_7001	0.778151	0.333333	0.000833333	0.333333	0.000833333	0	0	0	0.166667	0	0.166667	0	0	0	0	0	0	0	0	0	0	0.333333	0	0	0	0	0.666667
organism	11kb_GCA_000006805.1_ASM680v1_genomic.225_1	1.38021	0.125	0	0.5	0.000729167	0	0	0	0.125	0.125	0.25	0	0	0	0	0	0	0	0	0	0	0.125	0	0	0.375	0	0.5
organism	13kb_GCA_000006805.1_ASM680v1_genomic.197	1.27875	0.315789	0.000614035	0.315789	0.000964912	0.0526316	0.131053	0.0526316	0.157895	0	0.105263	0	0.0526316	0	0	0	0	0	0	0.0526316	0	0.157895	0	0.105263	0.105263	0	0.578947
organism	9kb_GCA_000006805.1_ASM680v1_genomic.521	1.04139	0.636364	0.0154545	0.636364	0.13	0.272727	0.457273	0.181818	0.181818	0.181818	0.0909091	0.0909091	0	0.0909091	0	0	0	0	0	0.272727	0	0.272727	0	0.0909091	0.0909091	0	0.272727
organism	NC_005042.1~Prochlorococcus~marinus~subsp.~marinus~str.~CCMP1375~complete~genome_561001	1.04139	0.181818	0.000909091	0.0909091	0	0.0909091	0.909091	0	0	0	0.0909091	0	0	0	0	0.0909091	0	0	0	0.0909091	0	0	0	0.0909091	0	0	0.818182
organism	7kb_GCA_000006785.2_ASM678v2_genomic.103	1	0.4	0.02525	0.8	0.0115	0.2	0.3595	0.3	0.1	0.1	0.2	0	0.1	0	0	0	0	0	0	0.1	0.1	0.2	0	0.1	0.4	0	0.1
organism	NC_002937.3_Desulfovibrio_vulgaris_str._Hildenborough_chromosome,_complete_genome_270001_6001	0.60206	0.25	0.0025	0.25	0.005	0	0	0	0	0	0	0	0	0	0	0	0	0	0	0	0	0.25	0	0	0	0	0.75
organism	11kb_GCA_000005845.2_ASM584v2_genomic.951_7001	0.778151	0.333333	0.00666667	0.666667	0.00416667	0.166667	0.0416667	0.166667	0.166667	0.166667	0.333333	0	0.166667	0	0	0	0	0	0	0.166667	0	0.166667	0	0	0.333333	0	0.333333
organism	11kb_GCA_000006175.2_ASM617v2_genomic.672_6001	0.778151	0.333333	0.000833333	0.5	0.0116667	0	0	0	0.166667	0	0.166667	0	0	0	0	0	0	0	0	0	0	0.333333	0	0	0.166667	0	0.5
organism	NZ_FWEX01000006.1~Nitrospira~sp.~ND1~isolate~Nitrospira~sp.~strain~ND1,~whole~genome~shotgun~sequence_2784001_6001	0.778151	0.666667	0.218333	0.666667	0.220417	0.333333	0.929167	0	0.333333	0	0.333333	0	0	0	0	0.166667	0	0	0	0.166667	0	0.333333	0.166667	0	0.166667	0	0.166667
organism	NZ_GL945017.1~Prevotella~multisaccharivorax~DSM~17128~scaffold_3,~whole~genome~shotgun~sequence_2928001_1	0.69897	0.2	0.674	0.4	0.058	0.2	2	0	0	0	0.2	0	0	0	0	0.2	0	0	0	0.2	0	0	0	0	0.2	0	0.6
organism	7kb_GCA_000006745.1_ASM674v1_genomic.39	0.69897	0.8	0.1315	0.8	0.131	0.6	1.266	0.2	0.2	0.2	0.2	0	0.2	0	0.4	0	0	0	0	0.6	0	0	0	0.2	0.2	0	0
organism	11kb_GCA_000006805.1_ASM680v1_genomic.107_7001	0.778151	0.333333	0.0725	0.166667	0.121667	0.166667	0.415	0	0	0	0	0	0.166667	0	0	0	0	0	0	0.166667	0	0	0	0.166667	0	0	0.666667
organism	15kb_GCA_000006745.1_ASM674v1_genomic.452_7001_1	0.90309	0.125	0.00125	0.25	0.00125	0.125	0.00125	0	0	0	0	0	0	0	0	0	0	0	0	0.125	0	0	0	0	0.125	0	0.75
organism	NZ_CP007139.1~Fimbriimonas~ginsengisoli~Gsoil~348,~complete~genome_1590001	0.954243	0.444444	0.000833333	0.555556	0.018	0.222222	0.196667	0	0.111111	0	0.111111	0	0	0	0	0	0	0	0	0.222222	0	0.222222	0	0	0.111111	0	0.444444
organism	NC_007677.1~Salinibacter~ruber~DSM~13855~chromosome,~complete~genome_504001_1	0.69897	0.4	0.003	0.8	0.0015	0	0	0	0	0	0.4	0	0	0	0	0	0	0	0	0	0	0.4	0	0	0.4	0	0.2
organism	NC_003062.2~Agrobacterium~fabrum~str.~C58~chromosome~circular,~complete~sequence_2070001	0.845098	0.857143	0.0152381	0.857143	0.0238095	0.571429	0.161429	0.142857	0.285714	0.142857	0	0	0.142857	0	0	0	0	0	0	0.428571	0.142857	0.285714	0	0.142857	0	0	0
organism	13kb_GCA_000006785.2_ASM678v2_genomic.761_6001	1.07918	0.25	0.00527778	0.333333	0.1075	0.0833333	0.005	0	0.0833333	0	0	0	0	0	0	0	0	0.0833333	0	0.0833333	0	0.166667	0	0	0.0833333	0	0.666667
organism	11kb_GCA_000008665.1_ASM866v1_genomic.397_1	1.51851	0	0	0.181818	0	0	0	0	0	0	0.181818	0	0	0	0	0	0	0	0	0	0	0	0	0	0.181818	0	0.818182
organism	LBUF02000015.1~Parcubacteria~group~bacterium~GW2011_GWA2_38_13b~GWA2_OD1-rel_38_13_curated_3,~whole~genome~shotgun~sequence_1_1	0.778151	0.333333	0.0483333	0.666667	0.0241667	0	0	0.333333	0	0.333333	0.333333	0	0	0	0	0	0	0	0	0	0	0.333333	0	0	0.333333	0	0.333333
organism	5kb_GCA_000006805.1_ASM680v1_genomic.540	0.778151	0.166667	0	0.166667	0.015	0	0	0.166667	0.166667	0.166667	0	0	0	0	0	0	0	0	0	0	0	0.166667	0	0	0	0	0.833333
organism	NZ_CP009415.1~Candidatus~Izimaplasma~sp.~HR1~chromosome,~complete~genome_270001_1	1.14613	0.714286	0.0321429	1	0.0157143	0.285714	0.139643	0	0.428571	0	0.285714	0	0.285714	0	0	0	0	0	0	0.285714	0	0.428571	0	0	0.285714	0	0
organism	13kb_GCA_000006845.1_ASM684v1_genomic.171_7001	0.845098	0.714286	0.062	0.714286	0.096	0.571429	0.852857	0	0.142857	0	0.285714	0	0	0	0	0	0	0	0	0.428571	0	0.142857	0.142857	0	0.142857	0	0.142857
organism	NZ_CP013070.1~Sphingobium~indicum~B90A,~complete~genome_768001_1	1.25527	0.444444	0.00305556	0.444444	0.00166667	0	0	0	0.222222	0	0.111111	0	0	0	0	0	0	0	0	0	0	0.444444	0	0	0	0	0.555556
organism	15kb_GCA_000006805.1_ASM680v1_genomic.176_7001	1.38021	0.333333	0.00114583	0.333333	0.0090625	0.25	0.105694	0	0.0833333	0	0.0833333	0	0	0	0	0	0	0	0	0.25	0	0	0	0.0833333	0.0833333	0	0.583333
organism	gi|1020263218|gb|LLKK01000002.1|_Phytoplasma_sp._Vc33_3J-2,_whole_genome_shotgun_sequence_1_6001	0.69897	0.2	0.02	0.2	0.02	0.2	0.002	0	0	0	0	0	0	0	0	0	0	0	0	0.2	0	0	0	0	0	0	0.8
organism	13kb_GCA_000005845.2_ASM584v2_genomic.362_7001	0.60206	0.25	0.0025	0.5	0.00875	0	0	0	0	0	0	0	0	0	0	0	0	0	0	0	0	0.25	0	0	0.25	0	0.5
organism	15kb_GCA_000008665.1_ASM866v1_genomic.683_fragment_1	0.69897	0.4	0.023	0.2	0.152	0.4	1.004	0	0.2	0	0.4	0	0	0	0	0	0	0	0	0.2	0	0	0.2	0	0	0	0.6
organism	13kb_GCA_000006175.2_ASM617v2_genomic.222	1.20412	0.125	0.1	0.125	0.386875	0.125	0.625	0.125	0	0.125	0	0	0.0625	0.0625	0	0	0	0	0	0.125	0	0	0	0	0	0	0.875
organism	FP565575.1_Candidatus_Methylomirabilis_oxyfera_complete_genome_2295001_6001	0.778151	0.333333	0.235833	0.333333	0.714167	0.166667	1.66667	0	0	0	0	0	0	0	0	0	0	0.166667	0	0.166667	0	0.166667	0	0	0	0	0.666667
organism	NC_002516.2~Pseudomonas~aeruginosa~PAO1,~complete~genome_2442001_1	0.845098	0.142857	0.00857143	0.428571	0.0552381	0	0	0	0	0	0.142857	0	0	0	0	0	0	0	0	0	0	0.142857	0	0	0.285714	0	0.571429
organism	NZ_CP040008.1~TM7~phylum~sp.~oral~taxon~955~strain~PM004~chromosome,~complete~genome_742001_6001	0.90309	0.25	0.000625	0.25	0.01125	0.125	0.02875	0	0.125	0	0	0	0.125	0	0	0	0	0	0	0.125	0	0.125	0	0	0	0	0.75
organism	NZ_DS996456.1~Parabacteroides~johnsonii~DSM~18315~Scfld16,~whole~genome~shotgun~sequence_744001	0.69897	0	0	0.2	0	0	0	0	0	0	0.2	0	0	0	0	0	0	0	0	0	0	0	0	0	0.2	0	0.8
organism	11kb_GCA_000007305.1_ASM730v1_genomic.652_1	1.38021	0	0	0.125	0.0104167	0	0	0	0	0	0	0	0	0	0	0	0	0	0	0	0	0	0	0	0.125	0	0.875
organism	15kb_GCA_000006805.1_ASM680v1_genomic.873_1_1	1.25527	0.666667	0.0112037	0.666667	0.0937963	0.333333	0.279444	0.111111	0	0.111111	0.111111	0.111111	0	0.111111	0	0	0	0	0	0.333333	0	0.222222	0	0.111111	0.111111	0	0.222222
organism	7kb_GCA_000006805.1_ASM680v1_genomic.537_1	1.14613	0.285714	0.0307143	0.714286	0.0115714	0.142857	0.177857	0	0	0.142857	0.285714	0	0.142857	0	0	0	0	0	0	0.142857	0	0.142857	0	0	0.428571	0	0.285714
organism	15kb_GCA_000007305.1_ASM730v1_genomic.497_8001	1.04139	0.272727	0.00424242	0.454545	0.00472727	0.181818	0.469545	0	0.0909091	0	0.272727	0	0	0	0	0	0	0	0	0.181818	0	0.0909091	0	0	0.181818	0	0.545455
organism	NZ_CP011454.1~Gemmatimonas~phototrophica~strain~AP64,~complete~genome_156001_6001	0.60206	0.25	0.0175	0.5	0.03625	0.25	0.11	0	0	0	0.25	0	0	0	0	0	0	0	0	0.25	0	0	0	0	0.25	0	0.5
organism	15kb_GCA_000006785.2_ASM678v2_genomic.132_1	1.43136	0.444444	0.00842593	0.444444	0.00972222	0.111111	0.0114815	0	0.111111	0	0	0	0	0	0	0	0	0	0	0.111111	0	0.222222	0	0.111111	0.111111	0	0.444444
organism	7kb_GCA_000006745.1_ASM674v1_genomic.362_1	1.25527	0.333333	0.00462963	0.444444	0.00708333	0.222222	0.055	0	0	0	0.111111	0	0	0	0	0	0	0	0	0.222222	0	0.111111	0	0	0.111111	0	0.555556
organism	LBUF02000020.1~Parcubacteria~group~bacterium~GW2011_GWA2_38_13b~GWA2_OD1-rel_38_13_curated_8,~whole~genome~shotgun~sequence_7001	0.778151	0.666667	0.182083	0.5	0.0355556	0.333333	1.125	0	0.333333	0	0.166667	0	0	0	0	0.333333	0	0	0	0.333333	0	0.166667	0	0.166667	0	0	0.333333
organism	11kb_GCA_000006175.2_ASM617v2_genomic.897_7001	0.69897	0.2	0.066	0.4	0.323	0.2	2	0.2	0	0.2	0	0	0.2	0	0	0	0	0	0	0.2	0	0	0	0	0.2	0	0.6
organism	15kb_GCA_000006805.1_ASM680v1_genomic.589_8001	0.90309	0.375	0.03625	0.125	0.09125	0.125	0.31125	0.125	0.125	0	0	0	0.125	0	0	0	0	0	0	0.125	0	0	0	0.25	0	0	0.625
organism	7kb_GCA_000006805.1_ASM680v1_genomic.718_1	0.69897	0.2	0.002	0.4	0.004	0.2	0.016	0	0	0	0	0	0	0	0	0	0	0	0	0	0.2	0.2	0	0	0	0	0.6
organism	13kb_GCA_000006805.1_ASM680v1_genomic.920_7001	0.954243	0.222222	0.000555556	0.111111	0.01	0	0	0.111111	0.111111	0.111111	0	0	0	0	0	0	0	0	0	0	0	0.111111	0	0.111111	0	0	0.777778
organism	NZ_FWEX01000006.1~Nitrospira~sp.~ND1~isolate~Nitrospira~sp.~strain~ND1,~whole~genome~shotgun~sequence_2352001	1.04139	0.727273	0.0209091	0.727273	0.0178409	0.363636	0.189773	0	0.363636	0	0.363636	0	0	0	0	0.0909091	0	0	0	0.363636	0	0.272727	0	0.0909091	0.0909091	0	0.181818
organism	NC_021487.1~Chthonomonas~calidirosea~T49~complete~genome_2368001_1	1.14613	0.428571	0.0166667	0.428571	0.0304762	0.142857	0.323571	0	0.142857	0	0.142857	0	0	0	0	0	0	0	0	0.142857	0	0.285714	0	0	0	0	0.571429
organism	15kb_GCA_000008665.1_ASM866v1_genomic.616_7001_1	1.14613	0.714286	0.0278571	0.857143	0.0195238	0.428571	0.2	0	0.285714	0	0	0	0	0	0	0	0	0	0	0.428571	0	0.285714	0	0	0.142857	0	0.142857
organism	NC_005027.1_Rhodopirellula_baltica_SH_1_chromosome,_complete_genome_2821001	1	0.3	0.0106667	0.3	0.046	0.1	0.221	0	0.1	0	0.1	0	0	0	0	0	0	0	0	0.1	0	0.2	0	0	0	0	0.7
organism	11kb_GCA_000007305.1_ASM730v1_genomic.172_fragment_1	0.60206	0.75	0.105	1	0.025	0.25	0.8625	0	0.25	0	0	0	0	0	0	0	0	0	0	0.25	0	0.5	0	0	0.25	0	0
organism	11kb_GCA_000007305.1_ASM730v1_genomic.985_fragment_1	0.954243	0.222222	0.00166667	0.222222	0.00277778	0.222222	0.0388889	0	0	0	0	0	0	0	0	0	0	0	0	0.222222	0	0	0	0	0	0	0.777778
organism	13kb_GCA_000006745.1_ASM674v1_genomic.22_6001	0.69897	0.6	0.248	1	0.1948	0.2	2	0	0	0	0.4	0	0	0	0	0.2	0	0	0	0.2	0	0.4	0	0	0.4	0	0
organism	13kb_GCA_000008265.1_ASM826v1_genomic.922_7001	0.60206	0	0	0.25	0.01	0	0	0	0	0	0	0	0	0	0	0	0	0	0	0	0	0	0	0	0.25	0	0.75
organism	11kb_GCA_000006765.1_ASM676v1_genomic.733_6001	0.60206	0.5	0.125	0.75	0.00416667	0	0	0	0.25	0	0.25	0	0	0	0	0	0	0	0	0	0	0.5	0	0	0.25	0	0.25
organism	15kb_GCA_000008265.1_ASM826v1_genomic.492_7001	1.14613	0.428571	0.00166667	0.571429	0.00767857	0.142857	0.108571	0	0	0	0	0	0	0	0	0	0	0	0	0.142857	0	0.285714	0	0	0.142857	0	0.428571
organism	13kb_GCA_000008265.1_ASM826v1_genomic.836_6001	0.60206	0.25	0.05	0.75	0.0133333	0.25	0.1475	0	0	0	0.25	0	0	0	0	0	0	0	0	0	0	0.25	0	0	0.5	0.25	0
organism	NC_014815.1~Micromonospora~sp.~L5,~complete~genome_2272001_1	1.07918	0.333333	0.000416667	0.333333	0.0154167	0	0	0	0.166667	0	0	0	0	0	0	0	0	0	0	0	0	0.333333	0	0	0	0	0.666667
organism	NC_005027.1_Rhodopirellula_baltica_SH_1_chromosome,_complete_genome_2233001	1.04139	0	0	0.181818	0	0	0	0	0	0	0.181818	0	0	0	0	0	0	0	0	0	0	0	0	0	0.181818	0	0.818182
organism	NZ_CP007139.1~Fimbriimonas~ginsengisoli~Gsoil~348,~complete~genome_1970001_7001	0.60206	0.25	0.125	0.25	0.25	0	0	0	0	0	0	0	0	0	0	0	0	0	0	0	0	0.25	0	0	0	0	0.75
organism	NZ_CP025780.1~Stenotrophomonas~sp.~Pemsol~chromosome_4144001_1	0.90309	0.5	0.024375	0.5	0.29875	0.25	0.631875	0.125	0.125	0.125	0.125	0	0	0.125	0	0	0	0	0	0.25	0	0.25	0	0	0	0	0.5
organism	NZ_FWEX01000006.1~Nitrospira~sp.~ND1~isolate~Nitrospira~sp.~strain~ND1,~whole~genome~shotgun~sequence_1236001_1	1.30103	0.2	0.00825	0	0	0	0	0	0.1	0	0	0	0	0	0	0	0.1	0	0	0	0	0	0	0.2	0	0	0.8
organism	NC_021487.1~Chthonomonas~calidirosea~T49~complete~genome_1536001_1	1.07918	0.166667	0	0.166667	0	0	0	0	0.166667	0	0.166667	0	0	0	0	0	0	0	0	0	0	0.166667	0	0	0	0	0.833333
organism	9kb_GCA_000006805.1_ASM680v1_genomic.383_1	1.14613	0.285714	0.0303571	0.285714	0.0025	0	0	0	0.142857	0.142857	0	0	0	0	0	0	0	0	0	0	0	0.142857	0	0.142857	0.142857	0	0.571429
organism	9kb_GCA_000006805.1_ASM680v1_genomic.160	0.954243	0.444444	0.00194444	0.444444	0.00833333	0.111111	0.222222	0.222222	0.222222	0.222222	0.111111	0	0	0	0	0	0	0	0	0.111111	0	0.222222	0	0.111111	0.111111	0	0.444444
organism	15kb_GCA_000006845.1_ASM684v1_genomic.182	1.20412	0.6875	0.0238636	0.625	0.043125	0.375	0.102188	0	0.0625	0	0.0625	0	0	0	0	0	0	0	0	0.375	0	0.25	0	0.0625	0	0	0.3125
organism	9kb_GCA_000006805.1_ASM680v1_genomic.470	1.23045	0.294118	0.00435294	0.294118	0.00376471	0.0588235	0.0429412	0.0588235	0.0588235	0.0588235	0.176471	0	0.0588235	0	0	0	0	0	0	0.0588235	0	0.235294	0	0	0	0	0.705882
organism	13kb_GCA_000006845.1_ASM684v1_genomic.765	1.27875	0.263158	0.0372632	0.368421	0.014812	0.263158	0.164	0	0.157895	0.0526316	0.157895	0	0	0.0526316	0	0	0	0	0	0.0526316	0.105263	0.157895	0.0526316	0	0.0526316	0.0526316	0.526316
organism	NZ_AP017459.1_Candidatus_Endomicrobium_trichonymphae_DNA,_complete_genome,_strain:_Rs-D17_1	0.90309	0.125	0.0125	0.125	0.00125	0	0	0	0	0	0	0	0	0	0	0	0	0	0	0	0	0.125	0	0	0	0	0.875
organism	NZ_CP011479.1~Hoeflea~sp.~IMCC20628,~complete~genome_2490001_1	1	0.4	0.0485	0.4	0.062	0.4	0.503	0	0.2	0	0	0	0	0	0	0.2	0	0	0	0.4	0	0	0	0	0	0	0.6
organism	7kb_GCA_000008665.1_ASM866v1_genomic.176_1	1.20412	0.25	0.001875	0.25	0.004375	0.125	0.014375	0	0	0	0	0	0	0	0	0.125	0	0	0	0.125	0	0.125	0	0	0	0	0.75
organism	13kb_GCA_000006785.2_ASM678v2_genomic.518_7001	0.90309	0.75	0.0152083	0.75	0.0133333	0.25	0.23125	0.25	0.25	0.25	0.25	0	0.25	0	0	0	0	0	0	0.25	0	0.375	0	0.125	0.125	0	0.125
organism	11kb_GCA_000006785.2_ASM678v2_genomic.386	1.14613	0.571429	0.028125	0.714286	0.0252143	0.214286	0.554286	0	0.285714	0	0.357143	0	0	0	0	0	0	0	0	0.214286	0	0.357143	0	0	0.142857	0	0.285714
organism	NC_014815.1~Micromonospora~sp.~L5,~complete~genome_3288001	1.04139	0.272727	0.0430303	0.363636	0.0565909	0.272727	0.287273	0.181818	0	0.181818	0	0	0.0909091	0	0	0	0	0	0	0.0909091	0.181818	0.0909091	0	0.0909091	0	0	0.545455
organism	NZ_CP016907.1~Flavobacterium~anhuiense~strain~GSE09,~complete~genome_5064001_6001	0.69897	0.4	0.001	0.4	0.009	0	0	0	0.2	0	0.2	0	0	0	0	0	0	0	0	0	0	0.4	0	0	0	0	0.6
organism	15kb_GCA_000007305.1_ASM730v1_genomic.251_7001_1	1.30103	0.1	0.001	0.1	0.0015	0.1	0.0065	0.1	0	0	0	0	0.1	0	0	0	0	0	0	0.1	0	0	0	0	0	0	0.9
organism	NC_015913.1_Candidatus_Arthromitus_sp._SFB-mouse-Japan_DNA,_complete_genome_1240001	0.69897	0.4	0.018	0.6	0.0206667	0	0	0	0	0	0	0	0	0	0	0	0	0	0	0	0	0.2	0	0.2	0.4	0	0.2
organism	15kb_GCA_000005845.2_ASM584v2_genomic.220_8001	0.954243	0.555556	0.0315556	0.555556	0.0911111	0.333333	0.624444	0	0.111111	0	0	0	0	0	0	0	0	0	0	0.333333	0	0.222222	0	0	0	0	0.444444
organism	7kb_GCA_000006745.1_ASM674v1_genomic.749_1	1	0.4	0.0005	0.4	0.007	0.2	0.021	0	0.2	0	0	0	0	0	0	0	0	0	0	0.2	0	0.2	0	0	0	0	0.6
organism	15kb_GCA_000006805.1_ASM680v1_genomic.421	1.30103	0.4	0.009125	0.35	0.00671429	0.1	0.09825	0.1	0.2	0.1	0.1	0	0.05	0	0	0	0	0	0	0.1	0	0.25	0	0.05	0	0	0.6
organism	NZ_CP011454.1~Gemmatimonas~phototrophica~strain~AP64,~complete~genome_1320001_1	0.60206	0.75	0.0975	0.75	0.0983333	0	0	0	0.25	0	0.25	0	0	0	0	0	0	0	0	0	0	0.75	0	0	0	0	0.25
organism	13kb_GCA_000006805.1_ASM680v1_genomic.657_1	1.07918	0.166667	0	0	0	0.166667	0.04	0.166667	0.166667	0	0	0	0	0	0	0	0	0	0	0	0	0	0	0.166667	0	0.166667	0.666667
organism	13kb_GCA_000006805.1_ASM680v1_genomic.379_1	1.44716	0.142857	0	0.285714	0.00116071	0.0714286	0.00285714	0	0.142857	0.0714286	0.0714286	0	0	0	0	0	0	0	0	0	0.0714286	0.142857	0	0	0.0714286	0	0.714286
organism	9kb_GCA_000006805.1_ASM680v1_genomic.396_1	1.14613	0.285714	0.0125	0.428571	0.110476	0.142857	0.714286	0	0.142857	0	0.142857	0	0	0	0	0.142857	0	0	0	0.142857	0	0.142857	0	0	0.142857	0	0.571429
organism	13kb_GCA_000008665.1_ASM866v1_genomic.216_6001	1.04139	0.181818	0.00136364	0.272727	0.00181818	0	0	0	0.0909091	0	0.0909091	0	0	0	0	0	0	0	0	0	0	0.0909091	0	0.0909091	0.181818	0	0.636364
organism	15kb_GCA_000006805.1_ASM680v1_genomic.985_8001	1	0.3	0.00133333	0.2	0	0	0	0.1	0.1	0	0.2	0	0	0	0	0	0	0	0	0	0	0.1	0	0.2	0.1	0	0.6
organism	11kb_GCA_000005845.2_ASM584v2_genomic.657_fragment_1	0.60206	0.75	0.07	1	0.048125	0.75	0.465	0.75	0	0.5	0	0	0.75	0	0	0	0	0	0	0.5	0.25	0.25	0	0	0	0	0
organism	9kb_GCA_000006845.1_ASM684v1_genomic.181	0.60206	0.75	0.639167	0.75	0.6725	0.25	2.5	0	0.25	0	0.25	0	0	0	0	0.25	0	0	0	0.25	0	0.5	0	0	0	0	0.25
organism	11kb_GCA_000006745.1_ASM674v1_genomic.221_6001	0.778151	0.666667	0.0933333	0.833333	0.0736667	0.333333	1.35917	0	0.333333	0	0.333333	0	0	0	0.333333	0	0	0	0	0.333333	0	0.333333	0	0	0.166667	0	0.166667
organism	NC_012803.1~Micrococcus~luteus~NCTC~2665,~complete~genome_1128001	0.778151	1	0.298056	1	0.296944	0.666667	0.964167	0.166667	0.166667	0.166667	0	0	0.166667	0	0.333333	0	0	0	0	0.666667	0	0.333333	0	0	0	0	0
organism	15kb_GCA_000006805.1_ASM680v1_genomic.232	1.30103	0.15	0.0243333	0.15	0.0133333	0.05	0.1915	0.15	0	0.05	0	0	0.05	0	0	0	0	0	0	0.05	0	0.05	0	0.05	0.05	0	0.8
organism	11kb_GCA_000006805.1_ASM680v1_genomic.681_5001	0.90309	0.125	0	0.125	0.00125	0	0	0	0.125	0	0	0	0	0	0	0	0	0	0	0	0	0.125	0	0	0	0	0.875
organism	NC_006350.1~Burkholderia~pseudomallei~K96243~chromosome~1,~complete~sequence_606001	1	0.1	0.102	0.3	0.031	0.3	0.421333	0	0	0	0	0	0	0	0	0	0	0	0	0.1	0.2	0	0	0	0	0	0.7
organism	NC_014355.1_Candidatus_Nitrospira_defluvii_chromosome,_complete_genome_610001	0.69897	0.4	0.004	0.4	0.004	0.2	0.772	0	0.2	0	0.2	0	0	0	0	0	0	0	0	0.2	0	0.2	0	0	0	0	0.6
organism	11kb_GCA_000006745.1_ASM674v1_genomic.229_5001	0.69897	0.6	0.112667	0.6	0.105333	0.4	1.321	0	0	0	0	0	0	0	0	0.4	0	0	0	0.4	0	0.2	0	0	0	0	0.4
organism	15kb_GCA_000005845.2_ASM584v2_genomic.686_1_fragment_2	0.60206	1	0.1675	1	0.42125	0.75	1.21333	0.5	0.25	0.5	0.25	0	0.5	0	0	0	0	0	0	0.75	0	0.25	0	0	0	0	0
organism	NZ_CP021255.1~Desulfobulbus~oralis~strain~HOT041/ORNL~chromosome,~complete~genome_2324001	0.954243	0.666667	0.052037	0.777778	0.0271429	0.222222	0.556111	0	0.333333	0	0.444444	0	0	0	0	0	0	0	0	0.222222	0	0.444444	0	0	0.111111	0	0.222222
organism	9kb_GCA_000008665.1_ASM866v1_genomic.829_1	1.30103	0	0	0.2	0.0035	0	0	0	0	0	0.1	0	0	0	0	0	0	0	0	0	0	0	0	0	0.2	0	0.8
organism	NZ_CP007139.1~Fimbriimonas~ginsengisoli~Gsoil~348,~complete~genome_3090001_7001	0.69897	0.4	0.021	0.4	0.033	0.4	0.703	0	0.2	0	0.2	0	0.2	0	0	0.2	0	0	0	0.4	0	0	0	0	0	0	0.6
organism	7kb_GCA_000006745.1_ASM674v1_genomic.299_1	0.778151	0.166667	0.00833333	0.333333	0.0225	0	0	0	0	0	0.166667	0	0	0	0	0	0	0	0	0	0	0.166667	0	0	0.166667	0	0.666667
organism	11kb_GCA_000007305.1_ASM730v1_genomic.797_7001	0.845098	0.428571	0.0495238	0.142857	0.00142857	0.142857	1.01429	0	0.142857	0	0	0	0	0	0.142857	0	0	0	0	0	0	0.142857	0.142857	0.142857	0	0	0.571429
organism	7kb_GCA_000006845.1_ASM684v1_genomic.207_1	1.14613	0.714286	0.015	0.857143	0.00678571	0.428571	0.25881	0	0.428571	0	0.285714	0	0	0	0	0	0	0	0	0.428571	0	0.285714	0	0	0.142857	0	0.142857
organism	13kb_GCA_000005845.2_ASM584v2_genomic.569_1	1.20412	0.5	0.0167188	0.625	0.03025	0.25	0.475625	0	0.25	0	0.25	0	0	0	0	0	0	0	0	0.25	0	0.25	0	0	0.125	0	0.375
organism	11kb_GCA_000006805.1_ASM680v1_genomic.63_5001	0.69897	0.6	0.0573333	0.6	0.05	0.2	0.498	0	0.2	0	0	0	0.2	0	0	0	0	0	0	0.2	0	0.4	0	0	0	0	0.4
organism	13kb_GCA_000006175.2_ASM617v2_genomic.716_7001	0.69897	0.2	0.942	0.4	0.18	0.2	2	0	0	0	0.2	0	0	0	0	0.2	0	0	0	0.2	0	0	0	0	0.2	0	0.6
organism	7kb_GCA_000006765.1_ASM676v1_genomic.222_1	0.954243	0.111111	0.0344444	0.555556	0.00755556	0.111111	0.113333	0.111111	0	0.222222	0.111111	0	0.111111	0	0	0	0	0	0	0.111111	0	0	0	0	0.444444	0	0.444444
organism	5kb_GCA_000006845.1_ASM684v1_genomic.197	0.778151	0.166667	0	0.333333	0.02	0.166667	0.0266667	0	0.166667	0	0.166667	0	0	0	0	0	0	0	0.166667	0	0	0.166667	0	0	0.166667	0.166667	0.5
organism	NC_011138.3~Alteromonas~mediterranea~DE,~complete~sequence_4040001	0.845098	0.714286	0.0537143	0.714286	0.034	0.142857	1.42857	0	0.285714	0	0.142857	0	0	0	0	0	0	0	0	0.142857	0	0.571429	0	0	0	0	0.285714
organism	9kb_GCA_000006805.1_ASM680v1_genomic.625	1.04139	0.181818	0.000909091	0.454545	0.00181818	0	0	0.0909091	0.0909091	0.0909091	0.181818	0	0	0	0	0	0	0	0	0	0	0.181818	0	0	0.272727	0	0.545455
organism	15kb_GCA_000006805.1_ASM680v1_genomic.128_7001_1	1.25527	0.666667	0.0112037	0.666667	0.0937963	0.333333	0.279444	0.111111	0	0.111111	0.111111	0.111111	0	0.111111	0	0	0	0	0	0.333333	0	0.222222	0	0.111111	0.111111	0	0.222222
organism	11kb_GCA_000006805.1_ASM680v1_genomic.564_1	1.38021	0.375	0.000555556	0.125	0	0	0	0.125	0.125	0	0.125	0	0	0	0	0	0	0	0	0	0	0.125	0	0.25	0	0	0.625
organism	9kb_GCA_000007305.1_ASM730v1_genomic.987_1	1.34242	0.454545	0.0142727	0.363636	0.0348864	0.272727	0.0768182	0.0909091	0.181818	0.0909091	0.181818	0	0.0909091	0	0	0	0	0	0	0.181818	0	0.181818	0.0909091	0	0	0	0.545455
organism	15kb_GCA_000006805.1_ASM680v1_genomic.965_1_1	1.38021	0.25	0.00111111	0.25	0.000555556	0	0	0	0	0	0.0833333	0	0	0	0	0	0	0	0	0	0	0.25	0	0	0	0	0.75
organism	7kb_GCA_000006845.1_ASM684v1_genomic.572	0.954243	0.555556	0.156	0.555556	0.01	0.333333	0.425556	0.222222	0.222222	0.111111	0.222222	0	0.111111	0.111111	0	0.111111	0	0	0	0.333333	0	0.222222	0	0	0	0	0.444444
organism	13kb_GCA_000006845.1_ASM684v1_genomic.132_1	1.07918	0.5	0.0322222	0.666667	0.0247917	0.166667	0.0383333	0	0.166667	0	0.166667	0	0	0	0	0	0	0	0	0	0.166667	0.5	0	0	0	0	0.333333
organism	7kb_GCA_000006805.1_ASM680v1_genomic.21	0.778151	0.333333	0.465833	0.333333	0.23	0.333333	1.66667	0	0	0	0	0	0.166667	0	0	0.166667	0	0	0	0.333333	0	0	0	0	0	0	0.666667
organism	9kb_GCA_000006805.1_ASM680v1_genomic.723_1	0.69897	0.2	0.002	0.4	0.004	0.2	0.016	0	0	0	0	0	0	0	0	0	0	0	0	0	0.2	0.2	0	0	0	0	0.6
organism	15kb_GCA_000008665.1_ASM866v1_genomic.712_7001_1	1.14613	0.428571	0.000714286	0.571429	0.00357143	0	0	0	0.142857	0	0.142857	0	0	0	0	0	0	0	0	0	0	0.428571	0	0	0.142857	0	0.428571
organism	9kb_GCA_000006805.1_ASM680v1_genomic.756	0.845098	0.428571	0.0104762	0.571429	0.0289286	0.285714	0.72	0	0.142857	0	0	0	0	0	0	0	0	0	0	0.142857	0.142857	0.285714	0	0	0	0	0.428571
organism	15kb_GCA_000006805.1_ASM680v1_genomic.368_8001	0.69897	0.2	0.002	0.4	0.004	0.2	0.016	0	0	0	0	0	0	0	0	0	0	0	0	0	0.2	0.2	0	0	0	0	0.6
organism	NC_004663.1~Bacteroides~thetaiotaomicron~VPI-5482~chromosome,~complete~genome_1116001	0.69897	0.6	0.0426667	0.6	0.00533333	0	0	0	0.2	0	0.2	0	0	0	0	0	0	0	0	0	0	0.6	0	0	0	0	0.4
organism	NC_003888.3~Streptomyces~coelicolor~A3(2)~chromosome,~complete~genome_724001	0.778151	0.333333	0.000833333	0.333333	0.000833333	0	0	0	0.166667	0	0.166667	0	0	0	0	0	0	0	0	0	0	0.333333	0	0	0	0	0.666667
organism	11kb_GCA_000008665.1_ASM866v1_genomic.986_1	1.07918	0.166667	0.000833333	0.166667	0	0	0	0	0	0	0.166667	0	0	0	0	0	0	0	0	0	0	0.166667	0	0	0	0	0.833333
organism	15kb_GCA_000006805.1_ASM680v1_genomic.443_8001	0.954243	0.666667	0.022037	0.666667	0.185185	0.333333	0.558889	0.222222	0.111111	0.222222	0.111111	0.111111	0	0.111111	0	0	0	0	0	0.333333	0	0.222222	0	0.111111	0.111111	0	0.222222
organism	15kb_GCA_000006805.1_ASM680v1_genomic.33_7001	1.30103	0.1	0.001	0.2	0.003	0	0	0.1	0	0.1	0	0	0	0	0	0	0	0	0	0	0	0.1	0	0	0.1	0	0.8
organism	11kb_GCA_000005845.2_ASM584v2_genomic.182_7001	0.778151	0.333333	0.3225	0.333333	0.860833	0.166667	1.66667	0.166667	0	0.166667	0	0	0	0.166667	0	0	0	0	0	0.166667	0	0	0	0.166667	0.166667	0	0.5
organism	9kb_GCA_000006805.1_ASM680v1_genomic.451_6001	0.69897	0.2	0.274	0.2	0.092	0	0	0.2	0	0.2	0	0	0	0	0	0	0	0	0	0	0	0.2	0	0	0	0	0.8
organism	NC_013132.1~Chitinophaga~pinensis~DSM~2588,~complete~genome_2598001	0.69897	0.2	0	0.6	0.00733333	0	0	0	0.2	0	0.2	0	0	0	0	0	0	0	0	0	0	0.2	0	0	0.4	0	0.4
organism	13kb_GCA_000006805.1_ASM680v1_genomic.201_1	0.90309	0.75	0.0254167	0.75	0.0329167	0.5	0.6375	0	0.25	0	0	0	0	0	0	0	0	0	0	0.5	0	0.25	0	0	0	0	0.25
organism	11kb_GCA_000006785.2_ASM678v2_genomic.295	1	0.7	0.0214286	0.8	0.019	0.3	0.207333	0	0.4	0	0.1	0	0	0	0	0.1	0	0	0	0.3	0	0.3	0	0.1	0.2	0	0.1
organism	5kb_GCA_000007305.1_ASM730v1_genomic.269	0.954243	0.222222	0.00111111	0.333333	0.00185185	0.111111	0.0144444	0.111111	0.111111	0	0.111111	0	0.111111	0	0	0	0	0	0	0.111111	0	0.111111	0	0	0.111111	0	0.666667
organism	13kb_GCA_000006805.1_ASM680v1_genomic.663_7001	0.845098	0.285714	0.000714286	0.428571	0.00238095	0.142857	0.0114286	0	0.142857	0	0	0	0	0	0	0	0	0	0	0	0.142857	0.285714	0	0	0	0	0.571429
organism	NC_005042.1~Prochlorococcus~marinus~subsp.~marinus~str.~CCMP1375~complete~genome_1232001_6001	0.69897	0.6	0.192667	0.6	0.00933333	0.2	0.09	0.2	0.2	0.2	0.2	0	0	0	0	0	0	0	0	0.2	0	0.4	0	0	0	0	0.4
organism	13kb_GCA_000006765.1_ASM676v1_genomic.316_7001	0.845098	0.142857	0	0.714286	0.203143	0.142857	1.42857	0	0.142857	0	0.285714	0	0	0	0	0	0	0	0	0	0.142857	0.142857	0	0	0.428571	0	0.285714
organism	LCBL01000002.1~Candidate~division~CPR2~bacterium~GW2011_GWC1_41_48~UU65_C0002,~whole~genome~shotgun~sequence_152001	0.778151	0.5	0.233333	0.5	0.0594444	0.5	1.36333	0	0	0	0.166667	0	0	0	0	0.333333	0	0	0	0.5	0	0	0	0	0	0	0.5
organism	NZ_CP007139.1~Fimbriimonas~ginsengisoli~Gsoil~348,~complete~genome_4200001_1	1.07918	0.333333	0.0529167	0.166667	0.103333	0	0	0	0	0	0	0	0	0	0	0	0	0	0	0	0	0.166667	0	0.166667	0	0	0.666667
organism	15kb_GCA_000006845.1_ASM684v1_genomic.157_1_1	1.20412	0.75	0.0021875	0.875	0.00375	0.125	0.048125	0.125	0.125	0	0.25	0	0	0	0	0	0	0	0	0.125	0	0.625	0	0	0.125	0	0.125
organism	11kb_GCA_000006805.1_ASM680v1_genomic.10	1.23045	0.352941	0.0170588	0.411765	0.00966387	0.117647	0.134118	0.117647	0.0588235	0.117647	0.176471	0	0.117647	0	0	0	0	0	0	0.117647	0	0.235294	0	0	0.0588235	0	0.588235
organism	NC_017464.1~Ignavibacterium~album~JCM~16511,~complete~genome_1416001	0.90309	0.625	0.027	0.75	0.0227083	0.25	0.22625	0.125	0.25	0.125	0.375	0	0.125	0	0	0	0	0	0	0.25	0	0.375	0	0	0.125	0	0.25
organism	NZ_AP018724.1~Sulfurivermis~fontis~JG42~DNA,~complete~genome_1092001	1.11394	0.615385	0.0539423	0.615385	0.172596	0.307692	0.578077	0.0769231	0.307692	0.0769231	0.307692	0	0	0.0769231	0	0	0	0.0769231	0	0.230769	0	0.307692	0	0.0769231	0.0769231	0.0769231	0.230769
organism	7kb_GCA_000008265.1_ASM826v1_genomic.190_1	1.20412	0.375	0.000625	0.5	0.006875	0	0	0	0.125	0	0.25	0	0	0	0	0	0	0	0	0	0	0.375	0	0	0.125	0	0.5
organism	15kb_GCA_000006805.1_ASM680v1_genomic.758	1.32222	0.285714	0.000555556	0.285714	0.000873016	0.0952381	0.0707143	0.047619	0.142857	0	0.0952381	0	0.047619	0	0	0	0	0	0	0.047619	0	0.142857	0	0.0952381	0.0952381	0.047619	0.571429
organism	NC_017464.1~Ignavibacterium~album~JCM~16511,~complete~genome_3016001_1	1.14613	0.428571	0.000714286	0.571429	0.00107143	0.142857	0.00142857	0	0.142857	0	0.142857	0	0	0	0	0	0	0	0	0.142857	0	0.285714	0	0	0.142857	0	0.428571
organism	3kb_GCA_000006805.1_ASM680v1_genomic.447	0.60206	0.25	0.2125	0.25	0.1825	0	0	0	0	0	0	0	0	0	0	0	0	0	0	0	0	0.25	0	0	0	0	0.75
organism	11kb_GCA_000006845.1_ASM684v1_genomic.251_1	1.32222	0.428571	0.000952381	0.285714	0.00166667	0.142857	0.0119048	0	0.142857	0	0	0	0	0	0	0	0	0	0	0.142857	0	0.142857	0	0.142857	0	0	0.571429
organism	15kb_GCA_000008665.1_ASM866v1_genomic.880_7001_1	1.14613	0.571429	0.0119643	0.571429	0.0155357	0.428571	0.39381	0.142857	0.142857	0.142857	0.142857	0	0.142857	0	0	0.142857	0.142857	0	0	0.428571	0	0.142857	0	0	0	0	0.428571
organism	15kb_GCA_000006805.1_ASM680v1_genomic.505_fragment_1	0.60206	1	0.07375	0.75	0.825	0.75	1.2575	0.25	0	0.25	0.25	0.25	0	0.25	0	0	0	0	0	0.75	0	0	0	0.25	0	0	0
organism	9kb_GCA_000006805.1_ASM680v1_genomic.583	1.11394	0.384615	0.00138462	0.307692	0.00307692	0.0769231	0.00769231	0.0769231	0.153846	0.0769231	0	0	0	0	0	0	0	0	0	0.0769231	0	0.230769	0	0.0769231	0	0	0.615385
organism	NZ_OCMS01000002.1~Fibrobacter~sp.~UWB16,~whole~genome~shotgun~sequence_216001_7001	0.778151	0.333333	0.000833333	0.333333	0.000833333	0	0	0	0.166667	0	0.166667	0	0	0	0	0	0	0	0	0	0	0.166667	0	0.166667	0.166667	0	0.5
organism	13kb_GCA_000008665.1_ASM866v1_genomic.39_1	1.20412	0.125	0	0.125	0	0	0	0	0.125	0	0.125	0	0	0	0	0	0	0	0	0	0	0.125	0	0	0	0	0.875
organism	15kb_GCA_000005845.2_ASM584v2_genomic.583_7001_1	1.14613	0.428571	0.00166667	0.714286	0.002	0.428571	0.012381	0	0	0	0.142857	0	0	0	0	0	0	0	0	0.142857	0.142857	0.142857	0.142857	0	0.285714	0	0.142857
organism	11kb_GCA_000007305.1_ASM730v1_genomic.826	1.11394	0.461538	0.00448718	0.461538	0.00333333	0.230769	0.341026	0.0769231	0.230769	0	0.230769	0	0.0769231	0	0	0	0	0	0	0.230769	0	0.0769231	0	0.153846	0.153846	0	0.384615
organism	9kb_GCA_000008665.1_ASM866v1_genomic.918_6001	0.60206	0.25	0.0025	0.25	0.0025	0	0	0	0	0	0	0	0	0	0	0	0	0	0	0	0	0.25	0	0	0	0	0.75
organism	NZ_CP029619.1~Candidatus~Cardinium~hertigii~strain~cHgTN10~chromosome,~complete~genome_714001_1	0.90309	0	0	0.5	0.00375	0	0	0	0	0.5	0	0	0	0	0	0	0	0	0	0	0	0	0	0	0.5	0	0.5
organism	15kb_GCA_000006805.1_ASM680v1_genomic.195_7001_1	0.69897	0.2	0.002	0.4	0.004	0.2	0.016	0	0	0	0	0	0	0	0	0	0	0	0	0	0.2	0.2	0	0	0	0	0.6
organism	11kb_GCA_000006785.2_ASM678v2_genomic.600_7001	0.69897	0.4	0.465	0.4	0.649	0.2	2	0	0	0	0	0	0	0	0.2	0	0	0	0	0.2	0	0.2	0	0	0	0	0.6
organism	11kb_GCA_000006805.1_ASM680v1_genomic.185	1.07918	0.75	0.0771296	0.75	0.0864815	0.333333	0.533542	0	0.333333	0	0.25	0	0	0	0.166667	0	0	0	0	0.333333	0	0.416667	0	0	0	0	0.25
organism	NC_005861.1_Parachlamydia-related_symbiont_UWE25,_complete_genome_1736001	0.60206	0.25	0.0025	0.5	0.00125	0.25	0	0	0	0	0.25	0	0	0	0	0	0	0	0	0.25	0	0	0	0	0.25	0	0.5
organism	3kb_GCA_000006765.1_ASM676v1_genomic.982	0.60206	0.5	0.08625	0.5	0.15875	0.25	1.1325	0	0.25	0	0.25	0	0	0	0	0	0	0	0	0.25	0	0.25	0	0	0	0	0.5
organism	15kb_GCA_000008665.1_ASM866v1_genomic.164_1	1.32222	0.428571	0.00539683	0.571429	0.00452381	0.285714	0.131667	0	0.142857	0	0.142857	0	0	0	0	0	0	0	0	0.285714	0	0.142857	0	0	0.142857	0	0.428571
organism	NC_014963.1_Terriglobus_saanensis_SP1PR4,_complete_genome_2320001	0.69897	0.6	0.139333	0.8	0.0835	0.4	0.715	0	0	0	0.4	0	0	0	0	0.2	0	0	0	0.4	0	0.2	0	0	0.2	0	0.2
organism	11kb_GCA_000006785.2_ASM678v2_genomic.769	1.11394	0.615385	0.1025	0.769231	0.0803077	0.230769	0.769231	0.0769231	0.230769	0.0769231	0.0769231	0.0769231	0	0	0.153846	0	0	0	0	0.230769	0	0.384615	0	0	0.153846	0	0.230769
organism	9kb_GCA_000006175.2_ASM617v2_genomic.400	0.954243	0	0	0.111111	0.00222222	0	0	0	0	0	0	0	0	0	0	0	0	0	0	0	0	0	0	0	0.111111	0	0.888889
organism	NC_005027.1_Rhodopirellula_baltica_SH_1_chromosome,_complete_genome_2387001	0.90309	0.375	0.0579167	0.375	0.00916667	0.125	1.25	0	0.125	0	0.125	0	0	0	0	0	0	0	0.125	0.125	0	0.25	0	0	0	0	0.625
organism	15kb_GCA_000006805.1_ASM680v1_genomic.892_7001_1	0.90309	0.75	0.0254167	0.75	0.0329167	0.5	0.6375	0	0.25	0	0	0	0	0	0	0	0	0	0	0.5	0	0.25	0	0	0	0	0.25
organism	NZ_CP027227.1~Victivallales~bacterium~CCUG~44730~chromosome,~complete~genome_560001_7001	0.69897	0.4	0.001	0.6	0.024	0.2	0.046	0	0.2	0	0	0	0	0	0	0.2	0	0	0	0.2	0	0.2	0	0	0.2	0	0.4
organism	13kb_GCA_000006765.1_ASM676v1_genomic.648_7001	0.90309	0.5	0.0709375	0.625	0.03525	0.25	0.244375	0	0	0	0	0	0.25	0	0	0	0	0	0	0.25	0	0.25	0	0	0.125	0	0.375
organism	11kb_GCA_000006805.1_ASM680v1_genomic.366_7001	0.778151	0.333333	0.0716667	0.666667	0.03125	0.166667	0.415	0	0	0	0.333333	0	0.166667	0	0	0	0	0	0	0.166667	0	0.166667	0	0	0.333333	0	0.333333
organism	NC_017464.1~Ignavibacterium~album~JCM~16511,~complete~genome_3032001	0.778151	0	0	0.166667	0	0	0	0	0	0	0.166667	0	0	0	0	0	0	0	0	0	0	0	0	0	0.166667	0	0.833333
organism	NZ_FWEX01000006.1~Nitrospira~sp.~ND1~isolate~Nitrospira~sp.~strain~ND1,~whole~genome~shotgun~sequence_288001_1	1.30103	0.2	0	0.2	0	0	0	0	0.2	0	0.2	0	0	0	0	0	0	0	0	0	0	0.1	0	0.1	0.1	0	0.7
organism	NZ_CP021659.1~Candidatus~Fukatsuia~symbiotica~strain~5D~chromosome,~complete~genome_854001_7001	0.778151	0.833333	0.048	1	0.273611	0.333333	0.466667	0.666667	0	0.333333	0.166667	0	0.166667	0	0	0	0	0	0	0.333333	0	0.5	0	0	0.166667	0	0
organism	NC_013132.1~Chitinophaga~pinensis~DSM~2588,~complete~genome_3330001_1	0.69897	0.4	0.004	0.6	0.00866667	0.4	0.021	0	0.2	0	0.2	0	0	0	0	0	0	0	0	0.4	0	0	0	0	0.2	0	0.4
organism	15kb_GCA_000006845.1_ASM684v1_genomic.152	1.14613	0.642857	0.00396825	0.714286	0.025	0.357143	0.227143	0.0714286	0.142857	0.0714286	0.142857	0	0	0	0	0.0714286	0	0	0	0.357143	0	0.285714	0	0	0.0714286	0	0.285714
organism	NC_014963.1_Terriglobus_saanensis_SP1PR4,_complete_genome_3600001	0.845098	0.285714	0.000714286	0.571429	0.00178571	0	0	0	0.142857	0	0.285714	0	0	0	0	0	0	0	0	0	0	0.142857	0	0.142857	0.428571	0	0.285714
organism	NC_013967.1~Haloferax~volcanii~DS2,~complete~sequence_2152001_1	0.778151	0.166667	0.0516667	0	0	0	0	0	0	0	0	0	0	0	0	0	0	0	0	0	0	0	0	0.166667	0	0	0.833333
organism	13kb_GCA_000006785.2_ASM678v2_genomic.328_1	1.25527	0.222222	0.00861111	0.777778	0.00722222	0.222222	0.220833	0.111111	0.111111	0.111111	0.222222	0	0	0	0	0	0	0	0	0	0.222222	0.222222	0	0	0.333333	0	0.222222
organism	NZ_CP007139.1~Fimbriimonas~ginsengisoli~Gsoil~348,~complete~genome_5040001_7001	0.60206	0.25	0.005	0.5	0.0025	0.25	0.0125	0	0	0	0.25	0	0	0	0	0	0	0	0	0.25	0	0	0	0	0.25	0	0.5
organism	NC_011138.3~Alteromonas~mediterranea~DE,~complete~sequence_312001	1	0.5	0.132	0.8	0.19025	0.3	0.341333	0.1	0	0.1	0.3	0	0	0.1	0	0	0	0	0	0.3	0	0.2	0	0	0.3	0	0.2
organism	NC_005861.1_Parachlamydia-related_symbiont_UWE25,_complete_genome_658001_1	1.14613	0.285714	0.0139286	0.285714	0.0157143	0.142857	0.191429	0.142857	0.142857	0.142857	0.142857	0	0.142857	0	0	0	0	0	0	0.142857	0	0.142857	0	0	0	0	0.714286
organism	15kb_GCA_000006745.1_ASM674v1_genomic.728	1.23045	0.647059	0.0541711	0.705882	0.0779412	0.411765	0.319664	0.176471	0.176471	0.176471	0.117647	0	0.0588235	0.117647	0	0	0	0	0.0588235	0.352941	0.0588235	0.294118	0	0	0	0	0.294118
organism	15kb_GCA_000006745.1_ASM674v1_genomic.804_1	1.51851	0.363636	0.00106061	0.545455	0.00222222	0	0	0	0.181818	0	0.181818	0	0	0	0	0	0	0.181818	0	0	0	0.272727	0	0.0909091	0.272727	0	0.363636
organism	15kb_GCA_000008665.1_ASM866v1_genomic.9_7001	1	0.6	0.0296667	0.6	0.339	0.6	0.756	0.2	0	0.2	0	0.2	0.2	0	0	0.2	0.2	0	0	0.6	0	0	0	0	0	0	0.4
organism	13kb_GCA_000007305.1_ASM730v1_genomic.152_1	1.20412	0.25	0.0003125	0.375	0.00708333	0	0	0	0.125	0	0.125	0	0	0	0	0	0	0	0	0	0	0.125	0	0.125	0.25	0	0.5
organism	NZ_NIDL01000002.1~Polaribacter~tangerinus~strain~WS2-14~contig2,~whole~genome~shotgun~sequence_288001_1	1.14613	0.285714	0.0857143	0.142857	0.217857	0.285714	0.518214	0	0	0.142857	0	0	0.142857	0	0	0	0	0	0	0.142857	0	0	0.142857	0	0	0	0.714286
organism	NC_007677.1~Salinibacter~ruber~DSM~13855~chromosome,~complete~genome_3450001	0.90309	0.75	0.02625	1	0.0209375	0.5	0.101875	0	0.25	0	0.375	0	0	0	0	0	0	0	0	0.5	0	0.25	0	0	0.25	0	0
organism	NZ_CP020778.1~Candidatus~Pelagibacter~sp.~RS40~genome_456001_7001	0.845098	0.428571	0.0357143	0.571429	0.0132143	0.142857	0.605714	0	0.142857	0	0.142857	0	0	0	0	0	0	0	0	0.142857	0	0.285714	0	0	0.142857	0	0.428571
organism	9kb_GCA_000008265.1_ASM826v1_genomic.882_6001	0.69897	0.4	0.001	0.4	0.001	0	0	0	0.2	0	0.2	0	0	0	0	0	0	0	0	0	0	0.4	0	0	0	0	0.6
organism	11kb_GCA_000008665.1_ASM866v1_genomic.820	1.04139	0.454545	0.00927273	0.636364	0.00272727	0.0909091	0.181818	0	0.272727	0	0.363636	0	0	0	0	0	0	0	0	0.0909091	0	0.363636	0	0	0.181818	0	0.363636
organism	NC_002937.3_Desulfovibrio_vulgaris_str._Hildenborough_chromosome,_complete_genome_1818001	1.17609	0.2	0.155556	0.4	0.106444	0.0666667	0.666667	0.0666667	0.133333	0.0666667	0.133333	0	0	0.0666667	0	0	0	0	0	0.0666667	0	0.133333	0	0	0.2	0	0.6
organism	NZ_CP009692.1~Bacillus~mycoides~strain~ATCC~6462,~complete~genome_1215001_fragment_1	0.845098	0.714286	0.0462857	0.714286	0.0125714	0.285714	0.416429	0.142857	0.428571	0	0.142857	0	0.142857	0	0	0	0	0	0	0.285714	0	0.428571	0	0	0	0	0.285714
organism	NC_000962.3_Mycobacterium_tuberculosis_H37Rv,_complete_genome_4320001	0.778151	0.166667	0.00333333	0.333333	0.00166667	0	0	0	0	0	0.166667	0	0	0	0	0	0	0	0	0	0	0.166667	0	0	0.166667	0	0.666667
organism	13kb_GCA_000006765.1_ASM676v1_genomic.467_7001	0.954243	0.666667	0.00703704	0.888889	0.00708333	0	0	0.111111	0.111111	0	0.222222	0	0	0	0	0	0	0	0	0	0	0.555556	0	0.111111	0.333333	0	0
organism	11kb_GCA_000006845.1_ASM684v1_genomic.694_5001	0.69897	0.2	0	0.4	0.001	0.2	0.092	0	0.2	0	0.2	0	0	0	0	0	0	0	0	0	0.2	0.2	0	0	0	0	0.6
organism	NC_013194.1~Candidatus~Accumulibacter~phosphatis~clade~IIA~str.~UW-1,~complete~genome_640001_1	0.845098	0.285714	0.04	0.428571	0.0457143	0.285714	0.0164286	0.142857	0	0.285714	0	0	0.142857	0	0	0	0	0	0	0.285714	0	0	0	0	0.142857	0	0.571429
organism	NC_011138.3~Alteromonas~mediterranea~DE,~complete~sequence_128001_1	1.07918	0.166667	0.000833333	0.333333	0.00875	0	0	0	0	0	0	0	0	0	0	0	0	0	0	0	0	0.166667	0	0	0.166667	0	0.666667
organism	NZ_DS996456.1~Parabacteroides~johnsonii~DSM~18315~Scfld16,~whole~genome~shotgun~sequence_66001	0.778151	0.666667	0.0625	0.666667	0.658333	0.5	1.66667	0	0	0	0	0.166667	0	0	0	0.166667	0.166667	0	0	0.5	0	0	0	0.166667	0.166667	0	0.166667
organism	15kb_GCA_000006745.1_ASM674v1_genomic.175_8001	1.07918	0.333333	0.00895833	0.583333	0.00892857	0.166667	0.19125	0.0833333	0.0833333	0.0833333	0.0833333	0	0.0833333	0	0	0	0	0.0833333	0	0.166667	0	0.166667	0	0	0.25	0	0.416667
organism	9kb_GCA_000006805.1_ASM680v1_genomic.444	1.07918	0.166667	0.00375	0.0833333	0.025	0	0	0.166667	0	0	0	0	0	0	0	0	0	0	0	0	0	0	0	0.166667	0.0833333	0	0.75
organism	9kb_GCA_000006845.1_ASM684v1_genomic.769_6001	0.60206	0.25	0.01	0.25	0.005	0.25	0.005	0	0	0	0	0	0	0	0	0.25	0	0	0	0.25	0	0	0	0	0	0	0.75
organism	3kb_GCA_000008265.1_ASM826v1_genomic.160	0.778151	0.166667	0	0.166667	0	0	0	0	0.166667	0	0.166667	0	0	0	0	0	0	0	0	0	0	0.166667	0	0	0	0	0.833333
organism	13kb_GCA_000008665.1_ASM866v1_genomic.91_6001	0.954243	0.333333	0.0185185	0.333333	0.0174074	0.111111	0.297778	0.111111	0.111111	0.111111	0.111111	0	0.111111	0	0	0	0	0	0	0.111111	0	0.111111	0	0.111111	0.111111	0	0.555556
organism	NZ_CP011479.1~Hoeflea~sp.~IMCC20628,~complete~genome_480001_6001	0.60206	0.25	0.06	0.75	0.0216667	0.25	0.265	0	0	0	0.25	0	0	0	0	0	0	0	0	0.25	0	0	0	0	0.5	0	0.25
organism	15kb_GCA_000008265.1_ASM826v1_genomic.621_1_1	0.954243	0	0	0.111111	0.148889	0.111111	0.413333	0	0	0	0	0	0	0	0	0	0	0	0	0	0.111111	0	0	0	0	0	0.888889
organism	NZ_NIDL01000002.1~Polaribacter~tangerinus~strain~WS2-14~contig2,~whole~genome~shotgun~sequence_252001_fragment_1	0.60206	0.5	0.07375	0.5	0.07375	0.5	0.23	0	0.5	0	0.5	0	0	0	0	0	0	0	0	0.5	0	0	0	0	0	0	0.5
organism	9kb_GCA_000006805.1_ASM680v1_genomic.888_6001	0.60206	0.25	0.2125	0.25	0.1825	0.25	0.6225	0	0	0	0	0	0.25	0	0	0	0	0	0	0.25	0	0	0	0	0	0	0.75
organism	LCBL01000002.1~Candidate~division~CPR2~bacterium~GW2011_GWC1_41_48~UU65_C0002,~whole~genome~shotgun~sequence_224001	0.69897	0	0	0.4	0.038	0.2	0.248	0	0	0	0	0	0	0	0	0	0	0	0	0	0.2	0	0	0	0.2	0	0.6
organism	15kb_GCA_000008265.1_ASM826v1_genomic.21_7001_1	1.14613	0.428571	0.00214286	0.571429	0.00107143	0	0	0	0.142857	0	0.142857	0	0	0	0	0	0	0	0	0	0	0.428571	0	0	0.142857	0	0.428571
organism	NZ_AP018724.1~Sulfurivermis~fontis~JG42~DNA,~complete~genome_2688001_6001	0.954243	0.444444	0.00361111	0.555556	0.0144444	0.111111	0.313333	0	0.111111	0	0.222222	0	0	0	0	0	0	0	0	0.111111	0	0.222222	0	0.111111	0.222222	0	0.333333
organism	9kb_GCA_000007305.1_ASM730v1_genomic.395_1	1.20412	0.5	0.0196875	0.75	0.00135417	0.375	0.330833	0	0.25	0	0.375	0	0	0	0	0	0	0	0	0.375	0	0.125	0	0	0.25	0	0.25
organism	11kb_GCA_000007305.1_ASM730v1_genomic.900_5001	0.778151	0.5	0.0577778	0.166667	0.00166667	0.166667	1.18333	0	0.166667	0	0	0	0	0	0.166667	0	0	0	0	0	0	0.166667	0.166667	0.166667	0	0	0.5
organism	15kb_GCA_000006805.1_ASM680v1_genomic.417_7001_1	1.20412	0.625	0.014875	0.625	0.123875	0.375	0.314375	0.125	0	0.125	0.125	0.125	0	0.125	0	0	0	0	0	0.375	0	0.125	0	0.125	0.125	0	0.25
organism	15kb_GCA_000006765.1_ASM676v1_genomic.182_1	1.07918	0.5	0.0416667	0.75	0.00944444	0.25	0.0966667	0	0.25	0	0.25	0	0	0	0	0	0	0	0	0.25	0	0.25	0	0	0.25	0	0.25
organism	9kb_GCA_000008665.1_ASM866v1_genomic.349_6001	0.778151	0.333333	0.0025	0.333333	0.005	0	0	0.166667	0	0	0	0	0	0	0	0	0	0	0	0	0	0.333333	0	0	0	0	0.666667
organism	NC_005027.1_Rhodopirellula_baltica_SH_1_chromosome,_complete_genome_3199001	0.69897	0	0	0.4	0.002	0	0	0	0	0	0.2	0	0	0	0	0	0	0	0	0	0	0	0	0	0.4	0	0.6
organism	NC_013132.1~Chitinophaga~pinensis~DSM~2588,~complete~genome_4374001	0.845098	0.142857	0.0557143	0.285714	0.0142857	0.142857	0.382857	0.142857	0	0.142857	0	0	0.142857	0	0	0	0	0	0	0.142857	0	0	0	0	0.142857	0	0.714286
organism	15kb_GCA_000008265.1_ASM826v1_genomic.748_1_1	0.90309	0.25	0.0025	0.5	0.01625	0	0	0	0	0	0	0	0	0	0	0	0	0	0	0	0	0.25	0	0	0.25	0	0.5
organism	NC_002939.5~Geobacter~sulfurreducens~PCA~chromosome,~complete~genome_1952001	0.90309	0.625	0.068	0.625	0.0785	0.5	0.370625	0	0.125	0	0.125	0	0	0	0	0	0	0	0	0.5	0	0.125	0	0	0	0	0.375
organism	5kb_GCA_000006785.2_ASM678v2_genomic.584	0.90309	0.375	0.0291667	0.75	0.0135417	0.125	0.335	0.25	0.125	0.25	0.25	0	0.125	0	0	0	0	0	0	0.125	0	0.25	0	0	0.375	0	0.25
organism	9kb_GCA_000006785.2_ASM678v2_genomic.565_6001	0.60206	0.5	0.58125	0.5	0.81125	0.25	2.5	0	0	0	0	0	0	0	0.25	0	0	0	0	0.25	0	0.25	0	0	0	0	0.5
organism	15kb_GCA_000006175.2_ASM617v2_genomic.4	1.07918	0.75	0.0188889	0.833333	0.015	0.333333	0.42875	0	0.333333	0	0.166667	0	0.0833333	0	0	0	0	0	0	0.333333	0	0.416667	0	0	0.0833333	0	0.166667
organism	15kb_GCA_000006805.1_ASM680v1_genomic.125	1.23045	0.470588	0.00889706	0.588235	0.0605294	0.176471	0.295882	0.117647	0.117647	0.176471	0.117647	0.0588235	0	0.0588235	0	0	0	0	0	0.176471	0	0.235294	0	0.0588235	0.176471	0	0.352941
organism	NC_013132.1~Chitinophaga~pinensis~DSM~2588,~complete~genome_336001_1	1.07918	0	0	0	0	0.0833333	0.0658333	0	0	0	0	0	0	0	0	0	0	0	0	0	0	0	0	0	0	0.0833333	0.916667
organism	13kb_GCA_000006175.2_ASM617v2_genomic.646	1.25527	0.111111	0.0888889	0.111111	0.343889	0.111111	0.555556	0.111111	0	0.111111	0	0	0.0555556	0.0555556	0	0	0	0	0	0.111111	0	0	0	0	0	0	0.888889
organism	7kb_GCA_000006765.1_ASM676v1_genomic.199_1	1.07918	0.333333	0.00291667	0.666667	0.02875	0	0	0	0	0	0.166667	0	0	0	0	0	0	0	0	0	0	0.333333	0	0	0.333333	0	0.333333
organism	NC_007677.1~Salinibacter~ruber~DSM~13855~chromosome,~complete~genome_612001_1	0.778151	0.666667	0.05	0.5	0.00388889	0.333333	0.445833	0	0.333333	0	0.166667	0	0	0	0	0	0	0	0	0.333333	0	0.166667	0	0.166667	0	0	0.333333
organism	5kb_GCA_000006745.1_ASM674v1_genomic.527	0.69897	0.2	0.002	0.4	0.002	0	0	0	0	0	0.2	0	0	0	0	0	0	0	0	0	0	0.2	0	0	0.2	0	0.6
organism	7kb_GCA_000006805.1_ASM680v1_genomic.534_1	0.778151	0.5	0.181111	0.333333	0.56	0.333333	1.04083	0.333333	0.166667	0	0	0	0.166667	0	0	0	0	0	0	0.333333	0	0	0	0.166667	0	0	0.5
organism	NZ_CP035926.1~Arcobacter~thereius~LMG~24486~chromosome,~complete~genome_742001_1	0.90309	0.25	0.00875	0.5	0.004375	0	0	0	0	0	0	0	0	0	0	0	0	0	0	0	0	0.25	0	0	0.25	0	0.5
organism	7kb_GCA_000006845.1_ASM684v1_genomic.299	1	0.1	0.007	0.2	0.0035	0.1	0.056	0	0	0	0.1	0	0	0	0	0	0	0	0	0.1	0	0	0	0	0.1	0	0.8
organism	11kb_GCA_000006805.1_ASM680v1_genomic.228_5001	0.778151	0.333333	0.0725	0.166667	0.121667	0.166667	0.415	0	0	0	0	0	0.166667	0	0	0	0	0	0	0.166667	0	0	0	0.166667	0	0	0.666667
organism	13kb_GCA_000006805.1_ASM680v1_genomic.639_6001	0.69897	0.6	0.0693333	1	0.0708	0.4	1.213	0	0	0	0.4	0	0.2	0	0	0	0	0	0	0.4	0	0.2	0	0	0.4	0	0
organism	13kb_GCA_000006785.2_ASM678v2_genomic.507_7001	0.778151	0.333333	0.00166667	0.666667	0.00625	0.166667	0.128333	0	0.166667	0	0.333333	0	0	0	0	0	0	0	0	0.166667	0	0.166667	0	0	0.333333	0	0.333333
organism	NZ_CP040008.1~TM7~phylum~sp.~oral~taxon~955~strain~PM004~chromosome,~complete~genome_182001_7001	0.845098	0.714286	0.0531429	0.714286	0.0922857	0.571429	0.408214	0	0.428571	0	0.285714	0	0	0	0	0	0	0	0	0.428571	0	0.285714	0	0	0	0.142857	0.142857
organism	3kb_GCA_000006175.2_ASM617v2_genomic.328	0.69897	0.4	0.003	0.4	0.004	0	0	0	0.2	0	0.2	0	0	0	0	0	0	0	0	0	0	0.4	0	0	0	0	0.6
organism	NC_013132.1~Chitinophaga~pinensis~DSM~2588,~complete~genome_5094001	0.778151	0.333333	0.0341667	0.166667	0.065	0.166667	0.01	0	0.166667	0	0	0	0	0	0	0	0	0	0	0.166667	0	0	0	0.166667	0	0	0.666667
organism	13kb_GCA_000006805.1_ASM680v1_genomic.413_7001	0.845098	0.428571	0.0414286	0.142857	0.104286	0.142857	0.355714	0.142857	0.142857	0	0	0	0.142857	0	0	0	0	0	0	0.142857	0	0	0	0.285714	0	0	0.571429
organism	13kb_GCA_000006845.1_ASM684v1_genomic.841_fragment_1	0.954243	0.222222	0.196667	0.333333	0.0677778	0.444444	0.307778	0	0.111111	0.111111	0.111111	0	0	0.111111	0	0	0	0	0	0.111111	0.111111	0	0.111111	0	0.111111	0.111111	0.444444
organism	13kb_GCA_000006805.1_ASM680v1_genomic.267_7001	0.69897	0.6	0.0693333	0.8	0.0885	0.4	1.213	0	0	0	0.2	0	0.2	0	0	0	0	0	0	0.4	0	0.2	0	0	0.2	0	0.2
organism	NC_006350.1~Burkholderia~pseudomallei~K96243~chromosome~1,~complete~sequence_648001	0.954243	0.111111	0.0722222	0.222222	0.518333	0.111111	1.11111	0.111111	0	0.111111	0.111111	0	0	0.111111	0	0	0	0	0	0.111111	0	0	0	0	0.111111	0	0.777778
organism	NZ_CP040008.1~TM7~phylum~sp.~oral~taxon~955~strain~PM004~chromosome,~complete~genome_168001_fragment_1	0.845098	0.714286	0.0645714	0.857143	0.0659524	0.428571	0.187143	0	0.285714	0	0.142857	0	0.285714	0	0	0	0	0	0	0.428571	0	0.285714	0	0	0.142857	0	0.142857
organism	NZ_CP011097.1~Candidatus~Nitrosotenuis~cloacae~strain~SAT1,~complete~genome_1330001	0.69897	0.4	0.005	0.4	0.009	0.2	0.01	0	0.2	0	0	0	0	0	0	0	0	0	0	0.2	0	0.2	0	0	0	0	0.6
organism	7kb_GCA_000006845.1_ASM684v1_genomic.972_1	1.14613	0.714286	0.0158571	0.714286	0.0282857	0.285714	0.0214286	0	0.285714	0	0.285714	0	0	0	0	0	0	0	0	0.285714	0	0.428571	0	0	0	0	0.285714
organism	7kb_GCA_000006745.1_ASM674v1_genomic.199_1	1	0.4	0.0005	0.4	0.007	0.2	0.021	0	0.2	0	0	0	0	0	0	0	0	0	0	0.2	0	0.2	0	0	0	0	0.6
organism	13kb_GCA_000006805.1_ASM680v1_genomic.207	1	0.4	0.01525	0.3	0.154667	0.1	1	0.1	0.2	0	0.1	0	0	0	0	0.1	0.1	0	0	0.1	0	0.1	0	0.2	0.1	0	0.5
organism	13kb_GCA_000005845.2_ASM584v2_genomic.681_6001_fragment_1	0.60206	0.75	0.07	1	0.048125	0.75	0.465	0.75	0	0.5	0	0	0.75	0	0	0	0	0	0	0.5	0.25	0.25	0	0	0	0	0
organism	NC_007181.1~Sulfolobus~acidocaldarius~DSM~639,~complete~genome_1734001_1	0.954243	0.222222	0.0288889	0.222222	0.0311111	0.111111	0.382222	0	0.111111	0	0	0	0	0	0	0	0	0	0	0.111111	0	0.111111	0	0	0	0	0.777778
organism	13kb_GCA_000007305.1_ASM730v1_genomic.231_6001	1.04139	0.363636	0.00136364	0.454545	0.00545454	0.0909091	0.179091	0	0.181818	0	0.181818	0	0	0	0	0	0	0	0	0.0909091	0	0.272727	0	0	0.0909091	0	0.545455
organism	9kb_GCA_000006785.2_ASM678v2_genomic.717_6001	0.845098	0.142857	0.00857143	0.285714	0.00428571	0.142857	0.0214286	0.142857	0	0.142857	0.142857	0	0.142857	0	0	0	0	0	0	0.142857	0	0	0	0	0.142857	0	0.714286
organism	NZ_HG966617.1~Candidatus~Phaeomarinobacter~ectocarpi~complete~genome_760001_6001	0.69897	0.4	0.003	0.4	0.019	0.2	0.012	0	0.2	0	0	0	0	0	0	0	0	0	0	0.2	0	0.2	0	0	0	0	0.6
organism	13kb_GCA_000008265.1_ASM826v1_genomic.710_7001	1	0.1	0.286	0.1	0.134	0.1	0.623	0	0	0	0	0	0	0	0	0.1	0	0	0	0.1	0	0	0	0	0	0	0.9
organism	11kb_GCA_000006805.1_ASM680v1_genomic.916_6001	1.04139	0.181818	0	0.363636	0.005	0.0909091	0.00727273	0.0909091	0.181818	0.181818	0	0	0	0	0	0	0	0	0	0	0.0909091	0.181818	0	0	0.0909091	0	0.636364
organism	11kb_GCA_000006175.2_ASM617v2_genomic.515	0.845098	0.857143	0.0259524	0.857143	0.14881	0.428571	1.42857	0.285714	0.285714	0.285714	0.285714	0	0.285714	0	0	0.142857	0	0	0	0.428571	0	0.428571	0	0	0	0	0.142857
organism	13kb_GCA_000006805.1_ASM680v1_genomic.560	1.23045	0.176471	0.0127451	0.0588235	0.00529412	0.0588235	0.588235	0.176471	0.117647	0.0588235	0	0	0	0.0588235	0	0	0	0	0	0	0	0.0588235	0.0588235	0.0588235	0	0	0.823529
organism	NC_014355.1_Candidatus_Nitrospira_defluvii_chromosome,_complete_genome_885001	0.69897	0.2	0.016	0.4	0.025	0	0	0	0	0.2	0	0	0	0	0	0	0	0	0	0	0	0.2	0	0	0.2	0	0.6
organism	9kb_GCA_000006805.1_ASM680v1_genomic.743_fragment_1	0.60206	1	0.07375	0.75	0.825	0.75	1.2575	0.25	0	0.25	0.25	0.25	0	0.25	0	0	0	0	0	0.75	0	0	0	0.25	0	0	0
organism	3kb_GCA_000007305.1_ASM730v1_genomic.424	0.778151	0.166667	0	0.166667	0.0216667	0.166667	0.128333	0	0.166667	0	0	0	0	0	0	0	0	0	0	0.166667	0	0	0	0	0	0	0.833333
organism	11kb_GCA_000006765.1_ASM676v1_genomic.282_6001	0.954243	0.333333	0.0433333	0.444444	0.0272222	0.222222	0.205556	0.222222	0	0.222222	0.111111	0	0.222222	0	0	0	0	0	0	0.222222	0	0.111111	0	0	0.111111	0	0.555556
organism	11kb_GCA_000006845.1_ASM684v1_genomic.77_1	0.90309	0.75	0.167708	1	0.122969	0.5	0.370312	0	0.25	0	0.25	0	0	0	0	0.125	0	0	0	0.5	0	0.25	0	0	0.25	0	0
organism	7kb_GCA_000008265.1_ASM826v1_genomic.824	1.04139	0.454545	0.00109091	0.545455	0.00166667	0	0	0	0.272727	0	0.272727	0	0	0	0	0	0	0	0	0	0	0.454545	0	0	0.0909091	0	0.454545
organism	15kb_GCA_000006805.1_ASM680v1_genomic.796	1.27875	0.210526	0.0380263	0.105263	0.00789474	0.105263	0.274474	0.157895	0.105263	0.0526316	0	0	0	0.0526316	0	0	0	0	0	0	0.0526316	0.0526316	0.0526316	0.105263	0	0	0.736842
organism	13kb_GCA_000006805.1_ASM680v1_genomic.148_7001	0.845098	0.285714	0.0614286	0.714286	0.0231429	0.142857	0.355714	0	0	0.142857	0.285714	0	0.142857	0	0	0	0	0	0	0.142857	0	0.142857	0	0	0.428571	0	0.285714
organism	NZ_CP007139.1~Fimbriimonas~ginsengisoli~Gsoil~348,~complete~genome_1700001	1	0.3	0.00733333	0.4	0.0105	0.2	0.2335	0	0.1	0	0.2	0	0	0	0	0.1	0	0	0	0.2	0	0	0	0.1	0.2	0	0.5
organism	13kb_GCA_000006805.1_ASM680v1_genomic.567_6001	0.954243	0.666667	0.0224074	0.666667	0.187593	0.333333	0.558889	0.111111	0	0.111111	0.111111	0.111111	0	0.111111	0	0	0	0	0	0.333333	0	0.222222	0	0.111111	0.111111	0	0.222222
organism	11kb_GCA_000006805.1_ASM680v1_genomic.897_5001	0.845098	0.285714	0.0464286	0	0	0.142857	1.42857	0.285714	0.142857	0	0	0	0	0.142857	0	0	0	0	0	0	0	0	0.142857	0.142857	0	0	0.714286
organism	NZ_CP027227.1~Victivallales~bacterium~CCUG~44730~chromosome,~complete~genome_3794001_7001	0.69897	0.6	0.0113333	0	0	0	0	0.2	0.2	0	0	0	0	0	0	0	0	0	0	0	0	0	0	0.6	0	0	0.4
organism	15kb_GCA_000006785.2_ASM678v2_genomic.387_8001	1	0.2	0.024	0.7	0.00385714	0.1	0.126	0	0	0	0.4	0	0	0	0	0.1	0	0	0	0.1	0	0.1	0	0	0.5	0	0.3
organism	11kb_GCA_000006805.1_ASM680v1_genomic.636_1	1.32222	0.142857	0.00238095	0.571429	0.00047619	0.285714	0.0133333	0	0	0	0.285714	0	0	0	0	0	0	0	0	0.142857	0.142857	0	0	0	0.285714	0	0.428571
organism	15kb_GCA_000006805.1_ASM680v1_genomic.456_1_1	1.14613	0.142857	0.00214286	0.142857	0.00428571	0	0	0	0	0.142857	0	0	0	0	0	0	0	0	0	0	0	0	0	0.142857	0.142857	0	0.714286
organism	13kb_GCA_000006745.1_ASM674v1_genomic.862_6001	0.845098	0.428571	0.00190476	0.714286	0.00771429	0.142857	0.281429	0	0.142857	0	0.285714	0	0	0	0	0	0	0	0	0.142857	0	0.285714	0	0	0.285714	0	0.285714
organism	9kb_GCA_000008665.1_ASM866v1_genomic.740_6001	0.845098	0.428571	0.00380952	0.857143	0.00880952	0	0	0	0	0	0.428571	0	0	0	0	0	0	0	0	0	0	0.428571	0	0	0.428571	0	0.142857
organism	9kb_GCA_000008265.1_ASM826v1_genomic.329	0.90309	0.375	0.0233333	0.375	0.00916667	0.25	0.63125	0	0	0	0	0	0	0	0	0.125	0.375	0	0	0.25	0	0.125	0	0	0	0	0.625
organism	15kb_GCA_000006805.1_ASM680v1_genomic.451_7001_1	1.34242	0.0909091	0.000454545	0.0909091	0	0	0	0	0	0	0.0909091	0	0	0	0	0	0	0	0	0	0	0	0	0.0909091	0.0909091	0	0.818182
organism	NC_006347.1~Bacteroides~fragilis~YCH46~DNA,~complete~genome_3809001_6001	0.69897	0.4	0.004	0.4	0.003	0.2	0.014	0	0.2	0	0.2	0	0	0	0	0	0	0	0	0.2	0	0	0	0.2	0.2	0	0.4
organism	13kb_GCA_000007305.1_ASM730v1_genomic.242_7001	0.69897	0.6	0.104667	0.8	0.1245	0.6	0.68	0	0	0	0.2	0	0	0	0	0	0	0	0	0.6	0	0	0	0	0.2	0	0.2
organism	11kb_GCA_000008665.1_ASM866v1_genomic.127_7001	0.845098	0.285714	0.0285714	0.285714	0.0128571	0.142857	0.285714	0	0	0	0	0	0	0	0	0	0	0	0	0.142857	0	0.142857	0	0	0	0	0.714286
organism	11kb_GCA_000006785.2_ASM678v2_genomic.760_1	1.38021	0.5	0.0304167	0.625	0.03675	0.25	0.416667	0	0.25	0	0.25	0	0	0	0	0.125	0	0	0	0.25	0	0.25	0	0	0.125	0	0.375
organism	13kb_GCA_000006805.1_ASM680v1_genomic.406_7001	0.778151	0.666667	0.34625	0.666667	0.3875	0.5	1.15389	0	0.166667	0	0.166667	0	0	0	0.333333	0	0	0	0	0.5	0	0.166667	0	0	0	0	0.333333
organism	11kb_GCA_000006785.2_ASM678v2_genomic.895_7001	0.778151	0.666667	0.05375	0.833333	0.0756667	0.333333	0.215	0	0.166667	0.166667	0.333333	0	0	0	0	0	0	0	0	0.333333	0	0.166667	0	0.166667	0.333333	0	0
organism	13kb_GCA_000007305.1_ASM730v1_genomic.501	1.11394	0.384615	0.000615385	0.384615	0.0126154	0.230769	0.0238462	0	0.153846	0	0.0769231	0	0	0	0	0.0769231	0	0	0	0.230769	0	0.153846	0	0	0	0	0.615385
organism	NC_003454.1_Fusobacterium_nucleatum_subsp._nucleatum_ATCC_25586_chromosome,_complete_genome_1197001	1	0.7	0.0355714	0.7	0.0275714	0.2	0.5025	0	0.2	0	0.2	0	0	0	0	0	0	0	0	0.2	0	0.4	0	0.1	0.1	0	0.2
organism	11kb_GCA_000007305.1_ASM730v1_genomic.459	1.17609	0.466667	0.00409524	0.666667	0.00573333	0.0666667	0.118	0	0.133333	0	0.133333	0	0	0	0	0	0	0.0666667	0	0.0666667	0	0.333333	0	0.0666667	0.266667	0	0.266667
organism	15kb_GCA_000006805.1_ASM680v1_genomic.388	1.17609	0.4	0.0422222	0.466667	0.0204762	0.4	0.170778	0.133333	0.0666667	0.0666667	0.2	0	0.0666667	0	0	0.0666667	0	0	0	0.266667	0.0666667	0.0666667	0	0.0666667	0.0666667	0.0666667	0.4
organism	11kb_GCA_000006745.1_ASM674v1_genomic.915	0.90309	0.625	0.055	0.875	0.0917857	0.375	0.535417	0.125	0.25	0.25	0.25	0	0.25	0	0	0.125	0	0	0	0.25	0.125	0.375	0	0	0.125	0	0.125
organism	7kb_GCA_000005845.2_ASM584v2_genomic.907	0.954243	0.666667	0.142593	0.555556	0.223333	0.444444	0.109722	0.444444	0.333333	0.444444	0	0	0.222222	0.111111	0	0	0	0	0	0.444444	0	0.111111	0	0.111111	0	0	0.333333
organism	NZ_LT627734.1_Candidatus_Aquiluna_sp._UB-MaderosW2red_genome_assembly,_chromosome:_I_1530001	0.69897	0.4	0.007	0.8	0.0075	0.2	0.022	0	0.2	0	0.2	0	0	0	0	0	0	0	0	0.2	0	0.2	0	0	0.4	0	0.2
organism	NZ_CP011479.1~Hoeflea~sp.~IMCC20628,~complete~genome_490001_1	1	0.2	0.001	0.8	0.00175	0.2	0.021	0	0	0.2	0.4	0	0	0	0	0	0	0	0	0.2	0	0	0	0	0.6	0	0.2
organism	15kb_GCA_000006805.1_ASM680v1_genomic.874_7001	1.30103	0.6	0.00983333	0.6	0.0833333	0.3	0.2515	0.2	0.2	0.2	0.1	0.1	0	0.1	0	0	0	0	0	0.3	0	0.2	0	0.1	0.1	0	0.3
organism	11kb_GCA_000006845.1_ASM684v1_genomic.588_1	1.25527	0.166667	0	0.166667	0	0	0	0	0.166667	0	0.166667	0	0	0	0	0	0	0	0	0	0	0.166667	0	0	0	0	0.833333
organism	9kb_GCA_000006745.1_ASM674v1_genomic.59_6001	0.69897	0.6	0.162	1	0.1828	0.4	0.79	0.2	0	0.2	0	0	0.2	0	0	0	0	0	0	0.4	0	0.2	0	0	0.4	0	0
organism	NZ_CP030032.1~Bradymonas~sediminis~strain~FA350~chromosome,~complete~genome_1694001	1.14613	0.357143	0.0154286	0.5	0.0109184	0.0714286	0.405	0	0.142857	0	0.214286	0	0	0	0	0	0	0	0	0.0714286	0	0.214286	0	0.0714286	0.214286	0	0.428571
organism	15kb_GCA_000006745.1_ASM674v1_genomic.558	1.07918	0.75	0.0377778	0.833333	0.03825	0.583333	0.1475	0.0833333	0.333333	0.0833333	0.166667	0	0.0833333	0	0	0.0833333	0	0	0	0.5	0.0833333	0.25	0	0	0	0	0.166667
organism	13kb_GCA_000007305.1_ASM730v1_genomic.467_1	1.20412	0.5	0.0196875	0.75	0.00135417	0.375	0.330833	0	0.25	0	0.375	0	0	0	0	0	0	0	0	0.375	0	0.125	0	0	0.25	0	0.25
organism	NC_014815.1~Micromonospora~sp.~L5,~complete~genome_1344001_1	0.778151	0.5	0.0988889	0.5	0.261111	0.166667	1.66667	0	0.166667	0	0	0	0	0	0	0.166667	0	0	0	0.166667	0	0.333333	0	0	0	0	0.5
organism	NC_005027.1_Rhodopirellula_baltica_SH_1_chromosome,_complete_genome_3143001_1	0.845098	0.428571	0.04	0.571429	0.3725	0.428571	0.940952	0.142857	0	0.142857	0	0	0	0.142857	0	0	0	0	0	0.285714	0.142857	0.142857	0	0	0	0	0.428571
organism	11kb_GCA_000006805.1_ASM680v1_genomic.554_1	0.69897	0.2	0.07	0.2	0	0.2	2	0	0	0	0.2	0	0	0	0	0.2	0	0	0	0.2	0	0	0	0	0	0	0.8
organism	9kb_GCA_000006805.1_ASM680v1_genomic.1_6001	0.69897	0.2	0	0.2	0	0	0	0	0.2	0	0.2	0	0	0	0	0	0	0	0	0	0	0.2	0	0	0	0	0.8
organism	NZ_CP021255.1~Desulfobulbus~oralis~strain~HOT041/ORNL~chromosome,~complete~genome_1078001_6001	0.778151	0.666667	0.0316667	0.833333	0.322	0.5	0.712778	0.166667	0.166667	0.166667	0.5	0	0	0.166667	0	0	0	0	0	0.5	0	0.166667	0	0	0.166667	0	0.166667
organism	15kb_GCA_000007305.1_ASM730v1_genomic.23_fragment_1	1.04139	0.545455	0.0975758	0.636364	0.0306494	0.363636	0.467955	0	0.0909091	0	0.272727	0	0.181818	0	0	0.0909091	0	0	0	0.363636	0	0.0909091	0	0.0909091	0.181818	0	0.272727
organism	NC_021487.1~Chthonomonas~calidirosea~T49~complete~genome_2216001	0.954243	0.444444	0.0844444	0.666667	0.206852	0.222222	1.11111	0.111111	0	0.111111	0.222222	0	0	0.111111	0	0	0	0	0	0.222222	0	0.222222	0	0	0.222222	0	0.333333
organism	15kb_GCA_000006805.1_ASM680v1_genomic.74_1_1	0.778151	0.5	0.181111	0.333333	0.56	0.333333	1.04083	0.333333	0.166667	0	0	0	0.166667	0	0	0	0	0	0	0.333333	0	0	0	0.166667	0	0	0.5
organism	7kb_GCA_000007305.1_ASM730v1_genomic.683_1	1.30103	0.3	0.0251667	0.1	0.001	0.3	0.0845	0.1	0.1	0	0	0	0.1	0	0	0	0	0	0	0.1	0	0	0.2	0	0	0	0.7
organism	NC_017219.1~Bifidobacterium~longum~subsp.~infantis~ATCC~15697~=~JCM~1222~=~DSM~20088~DNA,~complete~genome_1720001	0.90309	0.625	0.0325	0.75	0.0491667	0.25	0.129375	0	0.25	0	0.25	0	0	0	0	0	0	0	0.25	0.125	0.125	0.5	0	0	0	0	0.25
organism	7kb_GCA_000006745.1_ASM674v1_genomic.868_1	1	0.4	0.02075	0.5	0.0228	0.3	0.189	0.2	0	0.2	0.1	0	0.2	0	0	0	0	0.1	0	0.3	0	0.1	0	0	0.1	0	0.5
organism	NC_007181.1~Sulfolobus~acidocaldarius~DSM~639,~complete~genome_2022001	0.778151	0.666667	0.16375	0.666667	0.1575	0.166667	1.66667	0	0.166667	0	0.333333	0	0	0	0.166667	0	0	0	0	0.166667	0	0.5	0	0	0	0	0.333333
organism	NC_013132.1~Chitinophaga~pinensis~DSM~2588,~complete~genome_6966001	0.954243	0.222222	0.000555556	0.555556	0.0106667	0.222222	0.557778	0	0.111111	0	0.333333	0	0.111111	0	0	0	0	0	0	0.222222	0	0	0	0	0.333333	0	0.444444
organism	13kb_GCA_000006845.1_ASM684v1_genomic.821_1	0.90309	0.75	0.0179167	0.5	0.010625	0.25	0.1575	0.25	0.25	0	0.25	0	0	0	0	0.25	0	0	0	0.25	0	0.25	0	0.25	0	0	0.25
organism	7kb_GCA_000006805.1_ASM680v1_genomic.418_1	1.14613	0.285714	0.0303571	0.285714	0.0025	0	0	0	0.142857	0.142857	0	0	0	0	0	0	0	0	0	0	0	0.142857	0	0.142857	0.142857	0	0.571429
organism	NC_008800.1~Yersinia~enterocolitica~subsp.~enterocolitica~8081~chromosome,~complete~genome_1056001	0.954243	0.555556	0.152	0.666667	0.125185	0.333333	0.851481	0	0.111111	0	0.222222	0.111111	0	0	0.111111	0	0	0	0	0.333333	0	0.222222	0	0	0.111111	0	0.333333
organism	13kb_GCA_000008265.1_ASM826v1_genomic.723_1	1.14613	0.285714	0.1025	0.285714	0.333571	0.142857	0.714286	0.142857	0.142857	0.142857	0	0	0	0.142857	0	0	0	0	0	0.142857	0	0.142857	0	0	0	0	0.714286
organism	13kb_GCA_000006745.1_ASM674v1_genomic.383	1.11394	0.615385	0.08	0.846154	0.0684615	0.384615	0.429538	0	0.307692	0	0.384615	0.0769231	0	0	0.153846	0	0	0	0	0.230769	0.0769231	0.307692	0.0769231	0	0.230769	0	0.0769231
organism	15kb_GCA_000006805.1_ASM680v1_genomic.388_1	1.43136	0.333333	0.0185185	0.555556	0.0037037	0.444444	0.0417593	0.111111	0	0.111111	0.222222	0	0.111111	0	0	0	0	0	0	0.333333	0.111111	0	0	0	0.111111	0	0.444444
organism	13kb_GCA_000006805.1_ASM680v1_genomic.384_7001	1.07918	0.166667	0	0.333333	0.00270833	0.0833333	0.00666667	0	0.166667	0.0833333	0.0833333	0	0	0	0	0	0	0	0	0	0.0833333	0.166667	0	0	0.0833333	0	0.666667
organism	11kb_GCA_000006845.1_ASM684v1_genomic.187_5001	0.778151	0.666667	0.0533333	0.666667	0.0220833	0.333333	0.163333	0	0	0	0	0	0	0	0	0	0	0	0	0.333333	0	0.166667	0	0.166667	0.166667	0	0.166667
organism	13kb_GCA_000006805.1_ASM680v1_genomic.793_6001	1	0.4	0.002	0.3	0.00366667	0	0	0	0.2	0	0.1	0	0	0	0	0	0	0	0	0	0	0.3	0	0.1	0	0	0.6
organism	NC_008800.1~Yersinia~enterocolitica~subsp.~enterocolitica~8081~chromosome,~complete~genome_1932001	0.90309	0.625	0.02425	0.625	0.01425	0.375	0.13875	0.25	0.125	0.125	0.125	0	0.375	0	0	0	0	0	0	0.25	0	0.125	0.125	0.125	0.25	0	0.125
organism	NC_017464.1~Ignavibacterium~album~JCM~16511,~complete~genome_1624001	0.845098	0.714286	0.0242857	0.571429	0.0228571	0.142857	0.382857	0.428571	0	0.285714	0.142857	0	0.142857	0	0	0	0	0	0	0.142857	0	0.428571	0	0.142857	0	0	0.285714
organism	13kb_GCA_000006785.2_ASM678v2_genomic.276_7001	0.90309	0.75	0.0479167	0.875	0.0403571	0.25	1.01937	0	0.125	0	0.25	0	0	0	0.25	0	0	0	0	0.25	0	0.5	0	0	0.125	0	0.125
organism	NC_014334.2~Lactobacillus~paracasei~strain~Zhang,~complete~genome_2090001_7001	0.60206	0.75	0.0583333	0.75	0.0391667	0.5	0.4625	0.5	0.25	0.25	0.25	0	0.5	0	0	0	0	0	0	0.5	0	0.25	0	0	0	0	0.25
organism	15kb_GCA_000006175.2_ASM617v2_genomic.873_7001_1	1.38021	0.0833333	0.000416667	0.166667	0.000208333	0	0	0	0	0	0.0833333	0	0	0	0	0	0	0	0	0	0	0.0833333	0	0	0.0833333	0	0.833333
organism	NZ_CP011479.1~Hoeflea~sp.~IMCC20628,~complete~genome_4190001_7001	0.69897	0.8	0.0255	0.6	0.016	0.2	0.036	0.2	0.2	0.2	0	0	0	0	0	0	0	0	0	0.2	0	0.4	0	0.2	0	0	0.2
organism	13kb_GCA_000008665.1_ASM866v1_genomic.569	0.954243	0.444444	0.0291667	0.333333	0.376667	0.222222	0.704444	0.111111	0	0.111111	0	0.111111	0.111111	0	0	0	0.111111	0	0	0.222222	0	0.111111	0	0.111111	0	0	0.555556
organism	NC_014624.2~Eubacterium~callanderi~strain~KIST612,~complete~genome_664001_1	1.07918	0.333333	0.0025	0.5	0.00333333	0	0	0	0	0	0.166667	0	0	0	0	0	0	0	0	0	0	0.333333	0	0	0.166667	0	0.5
organism	15kb_GCA_000006805.1_ASM680v1_genomic.429_1_1	0.778151	0.666667	0.0358333	0.666667	0.035	0.166667	0.415	0.166667	0.333333	0.166667	0	0	0.166667	0	0	0	0	0	0	0.166667	0	0.5	0	0	0	0	0.333333
organism	NC_014624.2~Eubacterium~callanderi~strain~KIST612,~complete~genome_2896001_1	1	0.4	0.1875	0.6	0.1925	0.5	0.6938	0.1	0.1	0.1	0.1	0	0	0.1	0	0	0	0.1	0	0.3	0.2	0.1	0	0	0	0	0.4
organism	NC_003888.3~Streptomyces~coelicolor~A3(2)~chromosome,~complete~genome_8080001	0.69897	0.2	0	0.4	0.002	0	0	0	0.2	0	0.2	0	0	0	0	0	0	0	0	0	0	0.2	0	0	0.2	0	0.6
organism	7kb_GCA_000007305.1_ASM730v1_genomic.849	1.04139	0.363636	0.000909091	0.272727	0.00181818	0.181818	0.0318182	0	0.0909091	0	0	0	0	0	0	0	0	0	0	0.181818	0	0.0909091	0	0.0909091	0	0	0.636364
organism	NZ_CP021659.1~Candidatus~Fukatsuia~symbiotica~strain~5D~chromosome,~complete~genome_882001_1	0.954243	0.222222	0.0561111	0.555556	0.0251111	0.111111	1.11111	0.222222	0	0.222222	0.111111	0	0	0.111111	0	0	0	0	0	0.111111	0	0.111111	0	0	0.333333	0	0.444444
organism	15kb_GCA_000006805.1_ASM680v1_genomic.56_1	1.65321	0.2	0	0.333333	0.000977778	0.0666667	0.00177778	0.0666667	0.2	0.133333	0.0666667	0	0	0	0	0	0	0	0	0	0.0666667	0.2	0	0	0.0666667	0	0.666667
organism	9kb_GCA_000008265.1_ASM826v1_genomic.935_6001	0.60206	0.25	0.2725	0.5	0.6375	0.25	2.5	0	0	0	0.25	0.25	0	0	0	0	0	0	0	0.25	0	0	0	0	0.25	0	0.5
organism	15kb_GCA_000006805.1_ASM680v1_genomic.564_1_1	0.778151	0.333333	0.0708333	0.5	0.0444444	0.166667	0.415	0	0.166667	0.166667	0	0	0.166667	0	0	0	0	0	0	0.166667	0	0.166667	0	0	0.166667	0	0.5
organism	NC_014815.1~Micromonospora~sp.~L5,~complete~genome_6784001_1	0.845098	0.428571	0.169048	0.428571	0.180952	0.285714	0.720714	0	0.142857	0	0	0	0	0	0	0	0	0	0	0.285714	0	0.142857	0	0	0	0	0.571429
organism	11kb_GCA_000006175.2_ASM617v2_genomic.505_6001	1.07918	0.0833333	0.239167	0.0833333	0.7775	0.0833333	0.833333	0.0833333	0	0.0833333	0	0	0	0.0833333	0	0	0	0	0	0.0833333	0	0	0	0	0	0	0.916667
organism	9kb_GCA_000006805.1_ASM680v1_genomic.639_1	1.25527	0.444444	0.0105556	0.333333	0.0262963	0.222222	0.0625	0	0.222222	0	0	0	0	0	0	0	0	0	0	0.222222	0	0.111111	0	0.111111	0	0	0.555556
organism	NC_014815.1~Micromonospora~sp.~L5,~complete~genome_752001	1.11394	0.384615	0.00353846	0.538462	0.00978022	0.153846	0.365385	0	0.230769	0	0.230769	0.0769231	0	0	0	0	0	0	0.0769231	0.0769231	0.0769231	0.230769	0	0.0769231	0.153846	0	0.384615
organism	7kb_GCA_000006805.1_ASM680v1_genomic.474	1	0.1	0.002	0.2	0.006	0	0	0.1	0	0.1	0	0	0	0	0	0	0	0	0	0	0	0.1	0	0	0.1	0	0.8
organism	NZ_CP010311.1~Geoalkalibacter~subterraneus~strain~Red1,~complete~genome_1210001	0.954243	0.333333	0.0114815	0.555556	0.036	0.111111	0.128889	0.111111	0.111111	0.111111	0.222222	0	0	0	0	0	0	0	0	0.111111	0	0.222222	0	0	0.222222	0	0.444444
organism	11kb_GCA_000006805.1_ASM680v1_genomic.307_5001	0.90309	0.625	0.02975	0.625	0.24775	0.375	0.62875	0.125	0	0.125	0.125	0.125	0	0.125	0	0	0	0	0	0.375	0	0.125	0	0.125	0.125	0	0.25
organism	3kb_GCA_000006805.1_ASM680v1_genomic.592	0.60206	0.25	0.0875	0.25	1.1575	0.25	2.5	0	0	0	0	0	0	0	0	0.25	0	0	0	0.25	0	0	0	0	0	0	0.75
organism	13kb_GCA_000006805.1_ASM680v1_genomic.671_7001	0.90309	0.375	0.03625	0.125	0.09125	0.125	0.31125	0.125	0.125	0	0	0	0.125	0	0	0	0	0	0	0.125	0	0	0	0.25	0	0	0.625
organism	NC_004663.1~Bacteroides~thetaiotaomicron~VPI-5482~chromosome,~complete~genome_3764001	0.69897	0.4	0.292	0.4	0.938	0.2	2	0.2	0	0.2	0	0	0	0.2	0	0	0	0	0	0.2	0	0.2	0	0	0	0	0.6
organism	NZ_LGKP01000035.1~Herpetosiphon~geysericola~strain~DSM~7119~contig_2,~whole~genome~shotgun~sequence_260001_1	0.90309	0.25	0.00125	0.25	0.00125	0	0	0	0	0	0	0	0	0	0	0	0	0	0	0	0	0.25	0	0	0	0	0.75
organism	15kb_GCA_000006805.1_ASM680v1_genomic.160_1_1	1.38021	0.166667	0	0.333333	0.00229167	0.0833333	0.00333333	0.0833333	0.166667	0.166667	0	0	0	0	0	0	0	0	0	0	0.0833333	0.166667	0	0	0.0833333	0	0.666667
organism	15kb_GCA_000006745.1_ASM674v1_genomic.716_7001	1.14613	0.571429	0.125179	0.142857	0	0.285714	0.359286	0.142857	0.285714	0	0.142857	0	0	0.142857	0	0	0	0	0	0.142857	0	0	0.142857	0.285714	0	0	0.428571
organism	NZ_CP027227.1~Victivallales~bacterium~CCUG~44730~chromosome,~complete~genome_700001_1	1.20412	0.375	0.00520833	0.625	0.00525	0.125	0.24125	0	0.125	0	0.125	0	0	0	0	0	0	0	0	0.125	0	0.25	0	0	0.25	0	0.375
organism	15kb_GCA_000007305.1_ASM730v1_genomic.951_fragment_1	0.90309	0.375	0.0158333	0.75	0.0152083	0.125	0.22125	0	0.125	0	0.25	0	0	0	0	0	0	0.125	0	0.125	0	0.25	0	0	0.375	0	0.25
organism	NC_013194.1~Candidatus~Accumulibacter~phosphatis~clade~IIA~str.~UW-1,~complete~genome_552001	0.845098	0.142857	0.395714	0.142857	0.31	0.142857	0.802857	0	0	0	0	0	0	0	0	0	0	0	0.142857	0.142857	0	0	0	0	0	0	0.857143
organism	9kb_GCA_000006765.1_ASM676v1_genomic.908	0.954243	0.444444	0.00305556	0.444444	0.0127778	0.444444	0.105278	0	0	0	0	0	0	0	0	0	0	0	0.111111	0.444444	0	0	0	0	0	0	0.555556
organism	9kb_GCA_000006805.1_ASM680v1_genomic.401_1	1	0.4	0.013	0	0	0	0	0.2	0.2	0	0	0	0	0	0	0	0.2	0	0	0	0	0	0	0.4	0	0	0.6
organism	15kb_GCA_000006805.1_ASM680v1_genomic.998_8001	0.90309	0.25	0.05375	0.5	0.025625	0.125	0.31125	0	0	0.125	0	0	0.125	0	0	0	0	0	0	0.125	0	0.125	0	0	0.25	0	0.5
organism	15kb_GCA_000006845.1_ASM684v1_genomic.559_7001	1.20412	0.75	0.0317708	0.75	0.0989583	0.25	0.32625	0.125	0.375	0.125	0.25	0	0	0.125	0	0	0	0	0	0.25	0	0.375	0	0.125	0.125	0	0.125
organism	NC_020449.1_Candidatus_Cloacamonas_acidaminovorans_str._Evry_provisional_genome_sequence_from_WWE1_candidate_division_98001	0.778151	0.666667	0.159167	0.833333	0.170333	0.166667	1.66667	0	0.333333	0	0.5	0.166667	0	0	0	0	0	0	0	0.166667	0	0.5	0	0	0.166667	0	0.166667
organism	11kb_GCA_000006745.1_ASM674v1_genomic.471_5001	0.60206	0.25	0.8275	0.5	0.015	0	0	0	0	0	0	0	0	0	0	0	0	0	0	0	0	0.25	0	0	0.25	0	0.5
organism	7kb_GCA_000008665.1_ASM866v1_genomic.247_1	1.25527	0.222222	0.000833333	0.333333	0.00314815	0	0	0	0	0	0.111111	0	0	0	0	0	0	0	0	0	0	0.222222	0	0	0.111111	0	0.666667
organism	9kb_GCA_000006845.1_ASM684v1_genomic.398	1.07918	0.333333	0.167708	0.666667	0.0847917	0.333333	0.246875	0	0	0	0	0	0	0	0	0.0833333	0	0	0	0.333333	0	0	0	0	0.333333	0	0.333333
organism	NZ_CP010311.1~Geoalkalibacter~subterraneus~strain~Red1,~complete~genome_1260001	0.845098	0.571429	0.0425	0.571429	0.0335714	0.285714	0.105714	0	0.285714	0	0.142857	0	0	0	0	0	0	0	0	0.285714	0	0.142857	0	0.142857	0.142857	0	0.285714
organism	15kb_GCA_000007305.1_ASM730v1_genomic.14_fragment_1	0.60206	0.5	0.05	0.5	0.0375	0.5	0.5	0	0	0	0	0	0	0	0	0	0	0	0	0.5	0	0	0	0	0	0	0.5
organism	NC_013132.1~Chitinophaga~pinensis~DSM~2588,~complete~genome_7596001_1	0.90309	0.125	0	0.125	0	0	0	0	0.125	0	0.125	0	0	0	0	0	0	0	0	0	0	0.125	0	0	0	0	0.875
organism	NC_006347.1~Bacteroides~fragilis~YCH46~DNA,~complete~genome_2080001	1.07918	0.333333	0.005	0.416667	0.00633333	0.166667	0.00333333	0.0833333	0.0833333	0	0.0833333	0	0	0	0	0	0	0	0	0.0833333	0.0833333	0.166667	0	0.0833333	0.0833333	0	0.5
organism	7kb_GCA_000006805.1_ASM680v1_genomic.84	1	0.2	0.0015	0.1	0.004	0	0	0.1	0.1	0	0	0	0	0	0	0	0	0	0	0	0	0.1	0	0.1	0	0	0.8
organism	NC_021487.1~Chthonomonas~calidirosea~T49~complete~genome_184001_1	1.25527	0.222222	0.00138889	0.333333	0.000925926	0	0	0	0	0	0.111111	0	0	0	0	0	0	0	0	0	0	0.222222	0	0	0.111111	0	0.666667
organism	13kb_GCA_000005845.2_ASM584v2_genomic.165_6001	0.845098	0.714286	0.11	0.857143	0.0992857	0.285714	0.769286	0	0.428571	0	0.142857	0	0	0	0.142857	0	0	0	0	0.285714	0	0.428571	0	0	0.142857	0	0.142857
organism	NC_002516.2~Pseudomonas~aeruginosa~PAO1,~complete~genome_3048001	0.778151	0.333333	0.0025	0.833333	0.00633333	0	0	0	0	0	0.5	0	0	0	0	0	0	0	0	0	0	0.333333	0	0	0.5	0	0.166667
organism	15kb_GCA_000006805.1_ASM680v1_genomic.186_1	1.47712	0.1	0.000333333	0.1	0	0	0	0.1	0	0	0.1	0	0	0	0	0	0	0	0	0	0	0.1	0	0	0	0	0.9
organism	NC_014815.1~Micromonospora~sp.~L5,~complete~genome_5896001	0.954243	0.222222	0.00388889	0.222222	0.00277778	0	0	0	0.111111	0	0	0	0	0	0	0	0	0	0	0	0	0.222222	0	0	0	0	0.777778
organism	11kb_GCA_000007305.1_ASM730v1_genomic.485_6001	0.69897	0.6	0.00333333	0.6	0.002	0.2	0.026	0.2	0	0	0.2	0	0.2	0	0	0	0	0	0	0	0	0.4	0.2	0	0.2	0	0.2
organism	15kb_GCA_000006745.1_ASM674v1_genomic.634	1.32222	0.380952	0.00869048	0.428571	0.0290476	0.142857	0.17254	0	0.142857	0	0.047619	0.047619	0	0	0	0	0	0.047619	0	0.142857	0	0.190476	0	0.047619	0.0952381	0	0.52381
organism	9kb_GCA_000006845.1_ASM684v1_genomic.348	1.04139	0.636364	0.038961	0.636364	0.0501299	0.545455	0.415455	0	0.0909091	0	0.272727	0	0	0	0	0	0	0	0	0.454545	0	0.0909091	0.0909091	0	0.0909091	0	0.272727
organism	NZ_NIDL01000002.1~Polaribacter~tangerinus~strain~WS2-14~contig2,~whole~genome~shotgun~sequence_288001_fragment_1	0.954243	0.333333	0.195185	0.111111	0.338889	0.444444	0.958611	0.111111	0	0.111111	0	0	0.111111	0.222222	0	0	0	0	0	0.111111	0	0	0.222222	0	0	0.111111	0.555556
organism	NZ_AP017459.1_Candidatus_Endomicrobium_trichonymphae_DNA,_complete_genome,_strain:_Rs-D17_217001	0.954243	0.444444	0.000555556	0.444444	0.000555556	0	0	0	0.222222	0	0.222222	0	0	0	0	0	0	0	0	0	0	0.444444	0	0	0	0	0.555556
organism	NC_021487.1~Chthonomonas~calidirosea~T49~complete~genome_1896001	0.954243	0.444444	0.0780556	0.555556	0.0602222	0.444444	0.282778	0	0.222222	0	0.111111	0	0	0	0	0	0	0	0	0.444444	0	0	0	0	0.111111	0	0.444444
organism	5kb_GCA_000006805.1_ASM680v1_genomic.89	0.954243	0.444444	0.00222222	0.444444	0.00444444	0.111111	0.0111111	0.111111	0.222222	0.111111	0	0	0	0	0	0	0	0	0	0.111111	0	0.333333	0	0	0	0	0.555556
organism	11kb_GCA_000007305.1_ASM730v1_genomic.769_1	1.38021	0.25	0.000208333	0.25	0.006875	0	0	0	0.125	0	0.125	0	0	0	0	0	0	0	0	0	0	0	0	0.25	0.25	0	0.5
organism	NZ_CP009692.1~Bacillus~mycoides~strain~ATCC~6462,~complete~genome_165001_7001	0.778151	0.666667	0.0591667	0.833333	0.0303333	0.333333	0.396667	0	0.166667	0	0.166667	0	0	0	0	0.333333	0	0	0	0.333333	0	0.333333	0	0	0.166667	0	0.166667
organism	15kb_GCA_000006805.1_ASM680v1_genomic.503_8001	0.90309	0.25	0.040625	0.125	0.01625	0.25	0.673125	0.125	0.125	0	0	0	0	0.125	0	0	0	0	0	0.125	0	0	0.125	0	0	0	0.75
organism	15kb_GCA_000008265.1_ASM826v1_genomic.868_7001	1.25527	0.777778	0.0215079	0.777778	0.0211111	0.222222	0.278333	0	0.222222	0	0.222222	0	0	0	0	0	0	0	0	0.222222	0	0.555556	0	0	0	0	0.222222
organism	NZ_CP016907.1~Flavobacterium~anhuiense~strain~GSE09,~complete~genome_1320001	0.845098	0.428571	0.022381	0.714286	0.0157143	0	0	0	0.142857	0	0.285714	0	0	0	0	0	0	0	0	0	0	0.428571	0	0	0.285714	0	0.285714
organism	NC_017464.1~Ignavibacterium~album~JCM~16511,~complete~genome_1536001	1.07918	0.75	0.0383333	0.583333	0.0178571	0.416667	0.295667	0.0833333	0.416667	0	0.166667	0	0	0.0833333	0	0.0833333	0	0	0	0.416667	0	0.166667	0	0.166667	0	0	0.25
organism	13kb_GCA_000007305.1_ASM730v1_genomic.631	1.17609	0.2	0.000888889	0.333333	0.00306667	0	0	0	0.0666667	0	0.133333	0	0	0	0	0	0	0	0	0	0	0.133333	0	0.0666667	0.2	0	0.6
organism	NC_004757.1~Nitrosomonas~europaea~ATCC~19718,~complete~genome_1400001	0.778151	0.666667	0.04125	0.5	0.0138889	0.166667	0.176667	0	0.333333	0	0.166667	0	0	0	0	0	0	0	0	0.166667	0	0.333333	0	0.166667	0	0	0.333333
organism	NZ_CP030032.1~Bradymonas~sediminis~strain~FA350~chromosome,~complete~genome_2982001	1.14613	0.428571	0.00869048	0.428571	0.010119	0.142857	0.132143	0.285714	0.214286	0.357143	0	0	0.142857	0	0	0	0	0	0	0.142857	0	0.214286	0	0.0714286	0.0714286	0	0.5
organism	NZ_CP010552.1~Candidatus~Thioglobus~autotrophicus~strain~EF1~chromosome,~complete~genome_820001_1	1.20412	0.375	0.00208333	0.5	0.0160938	0.125	0.045625	0	0.125	0	0.125	0	0	0	0	0	0	0	0	0.125	0	0.25	0	0	0.125	0	0.5
organism	NC_003210.1~Listeria~monocytogenes~EGD-e~chromosome,~complete~genome_908001	0.778151	0.333333	0.000833333	0.833333	0.008	0	0	0	0.166667	0	0.333333	0	0	0	0	0	0	0	0	0	0	0.333333	0	0	0.5	0	0.166667
organism	15kb_GCA_000006805.1_ASM680v1_genomic.419_1	1.47712	0.2	0.0005	0.5	0.00306667	0.1	0.0143333	0	0	0	0.2	0	0	0	0	0	0	0	0	0	0.1	0.2	0	0	0.2	0	0.5
organism	NC_014355.1_Candidatus_Nitrospira_defluvii_chromosome,_complete_genome_4140001	0.90309	0.25	0.018125	0.625	0.005	0.125	0.02625	0	0	0	0.25	0	0	0	0	0	0	0	0	0.125	0	0.125	0	0	0.375	0	0.375
organism	NZ_CP009692.1~Bacillus~mycoides~strain~ATCC~6462,~complete~genome_1350001_7001	0.845098	0.428571	0.0657143	0.857143	0.0247619	0.285714	0.495714	0	0	0	0.428571	0	0	0	0	0.142857	0	0	0	0.285714	0	0.142857	0	0	0.428571	0	0.142857
organism	9kb_GCA_000006175.2_ASM617v2_genomic.444_1	1.25527	0.111111	0.0172222	0.111111	0.000555556	0.111111	0.0177778	0	0	0	0	0	0	0	0	0	0	0	0	0	0	0	0.111111	0	0.111111	0	0.777778
organism	NZ_CP025785.1~Candidatus~Borrelia~tachyglossi~strain~Bc-F10-1268~chromosome_462001	1.14613	0.571429	0.0384821	0.714286	0.0307857	0.5	0.382857	0	0	0	0.0714286	0	0.142857	0	0	0.285714	0	0	0	0.5	0	0.0714286	0	0	0.142857	0	0.285714
organism	NC_005027.1_Rhodopirellula_baltica_SH_1_chromosome,_complete_genome_6699001	1.04139	0.181818	0.0290909	0.181818	0.0268182	0.0909091	0.298182	0	0	0	0	0	0	0	0	0	0	0	0	0.0909091	0	0.0909091	0	0	0	0	0.818182
organism	13kb_GCA_000006175.2_ASM617v2_genomic.217	1.27875	0.157895	0.0615789	0.157895	0.217368	0.157895	0.356491	0.105263	0	0.105263	0	0	0.0526316	0.0526316	0	0	0	0	0	0.105263	0	0	0.0526316	0	0.0526316	0	0.789474
organism	11kb_GCA_000006805.1_ASM680v1_genomic.154_1	1.32222	0.285714	0.00833333	0.428571	0.0736508	0.142857	0.47619	0	0.142857	0	0.142857	0	0	0	0	0.142857	0	0	0	0.142857	0	0.142857	0	0	0.142857	0	0.571429
organism	15kb_GCA_000006805.1_ASM680v1_genomic.676_1_1	0.90309	0.625	0.02975	0.625	0.24775	0.375	0.62875	0.125	0	0.125	0.125	0.125	0	0.125	0	0	0	0	0	0.375	0	0.125	0	0.125	0.125	0	0.25
organism	15kb_GCA_000006805.1_ASM680v1_genomic.297_8001	0.954243	0.444444	0.0947222	0.666667	0.00148148	0	0	0	0.111111	0	0.222222	0	0	0	0	0	0	0	0	0	0	0.444444	0	0	0.222222	0	0.333333
organism	13kb_GCA_000006745.1_ASM674v1_genomic.707_7001	0.69897	0.4	0.279	0.6	0.111333	0.2	2	0	0.2	0	0.2	0	0	0	0	0	0	0	0	0.2	0	0.2	0	0	0.2	0	0.4
organism	NZ_CP013070.1~Sphingobium~indicum~B90A,~complete~genome_2220001_6001	0.845098	1	0.0604082	1	0.0112245	0.285714	0.723571	0.285714	0.285714	0.142857	0.142857	0	0.285714	0	0	0	0	0	0	0.285714	0	0.714286	0	0	0	0	0
organism	NC_017464.1~Ignavibacterium~album~JCM~16511,~complete~genome_2656001	0.954243	0.222222	0.0388889	0.222222	0.0333333	0.111111	0.297778	0.222222	0	0.222222	0	0	0.111111	0	0	0	0	0	0	0.111111	0	0.111111	0	0	0	0	0.777778
organism	11kb_GCA_000006845.1_ASM684v1_genomic.301	1.27875	0.315789	0.0265789	0.315789	0.00236842	0.210526	0.13	0	0.105263	0	0.105263	0	0	0	0	0.0526316	0	0	0	0.0526316	0.0526316	0.157895	0.0526316	0.0526316	0.0526316	0.0526316	0.526316
organism	11kb_GCA_000008665.1_ASM866v1_genomic.339_5001	0.90309	0.375	0.100833	0.625	0.15225	0.125	1.25	0.125	0.125	0.125	0.25	0	0	0	0	0	0	0	0	0.125	0	0.25	0	0	0.25	0	0.375
organism	9kb_GCA_000006845.1_ASM684v1_genomic.778_1	0.69897	0.8	0.015	0.8	0.066	0.4	1.001	0.2	0	0.2	0	0	0	0	0	0.2	0	0	0	0.4	0	0.4	0	0	0	0	0.2
organism	7kb_GCA_000008665.1_ASM866v1_genomic.124	1	0.3	0.000666667	0.3	0.000666667	0.1	1	0	0.1	0	0.1	0	0	0	0	0	0	0	0	0.1	0	0.2	0	0	0	0	0.7
organism	15kb_GCA_000006805.1_ASM680v1_genomic.575	1.27875	0.157895	0.0114035	0.105263	0.00789474	0.105263	0.274474	0.157895	0.105263	0.0526316	0	0	0	0.0526316	0	0	0	0	0	0	0.0526316	0.0526316	0.0526316	0.0526316	0	0	0.789474
organism	7kb_GCA_000006745.1_ASM674v1_genomic.23	0.845098	0.428571	0.00142857	0.571429	0.00607143	0.142857	0.03	0	0	0	0.142857	0	0	0	0	0	0	0	0	0.142857	0	0.285714	0	0	0.142857	0	0.428571
organism	5kb_GCA_000006175.2_ASM617v2_genomic.997	0.845098	0.142857	0.41	0.142857	1.33286	0.285714	0.718571	0.142857	0	0.142857	0	0	0	0.142857	0	0	0	0	0	0.142857	0	0	0	0	0	0.142857	0.714286
organism	NC_010546.1~Cyanothece~sp.~ATCC~51142~circular~chromosome,~complete~sequence_2646001_1	0.954243	0.222222	0.0616667	0.444444	0.144444	0.222222	0.559444	0	0	0	0	0.111111	0	0	0	0	0	0	0	0.111111	0.111111	0.111111	0	0	0.111111	0	0.555556
organism	5kb_GCA_000007305.1_ASM730v1_genomic.74	1.14613	0.285714	0.000535714	0.357143	0.00185714	0.142857	0.0157143	0.0714286	0.142857	0	0.0714286	0	0.0714286	0	0	0	0	0	0	0.142857	0	0.142857	0	0	0.0714286	0	0.642857
organism	NC_003062.2~Agrobacterium~fabrum~str.~C58~chromosome~circular,~complete~sequence_1044001_1	1	0.5	0.022	0.6	0.025	0.3	0.133	0	0.2	0	0.3	0	0	0	0	0	0	0	0	0.1	0.1	0.3	0.1	0	0.1	0	0.3
organism	NC_004663.1~Bacteroides~thetaiotaomicron~VPI-5482~chromosome,~complete~genome_3248001	0.845098	0.142857	0.121429	0.571429	0.0267857	0.142857	0.355714	0	0	0	0.285714	0	0.142857	0	0	0	0	0	0	0.142857	0	0	0	0	0.428571	0	0.428571
organism	13kb_GCA_000006745.1_ASM674v1_genomic.142_1	1.25527	0.555556	0.015	0.444444	0.04625	0.444444	0.162083	0.111111	0.222222	0.222222	0	0	0.222222	0	0	0	0	0	0	0.444444	0	0	0	0.111111	0	0	0.444444
organism	7kb_GCA_000006845.1_ASM684v1_genomic.625	0.845098	0.857143	0.0116667	1	0.00795918	0.571429	0.170714	0.142857	0.142857	0.142857	0.285714	0	0	0	0	0.142857	0	0	0	0.571429	0	0.285714	0	0	0.142857	0	0
organism	15kb_GCA_000006745.1_ASM674v1_genomic.373	1	0.4	0.251	0.7	0.293143	0.4	0.75625	0.1	0.1	0.2	0.1	0	0	0.2	0	0.1	0.1	0	0	0.3	0.1	0.1	0	0	0.2	0	0.3
organism	NC_017219.1~Bifidobacterium~longum~subsp.~infantis~ATCC~15697~=~JCM~1222~=~DSM~20088~DNA,~complete~genome_1504001_1	0.90309	0.125	0.0325	0	0	0	0	0	0	0	0	0	0	0	0	0	0.125	0	0	0	0	0	0	0.125	0	0	0.875
organism	15kb_GCA_000006805.1_ASM680v1_genomic.941_8001	0.90309	0.5	0.0271875	0.125	0.09125	0.125	0.31125	0.25	0.25	0	0	0	0.125	0	0	0	0	0	0	0.125	0	0	0	0.375	0	0	0.5
organism	11kb_GCA_000007305.1_ASM730v1_genomic.929_6001	0.90309	0.25	0.059375	0.125	0	0.125	0.1075	0	0.125	0	0.125	0	0	0	0	0	0.125	0	0	0	0	0	0.125	0.125	0.125	0	0.625
organism	15kb_GCA_000006805.1_ASM680v1_genomic.125_7001	1.20412	0.75	0.0123958	0.75	0.104167	0.375	0.314375	0.25	0.125	0.25	0.125	0.125	0	0.125	0	0	0	0	0	0.375	0	0.25	0	0.125	0.125	0	0.125
organism	NZ_GL945017.1~Prevotella~multisaccharivorax~DSM~17128~scaffold_3,~whole~genome~shotgun~sequence_320001_1	0.60206	0.25	0.2325	0.25	0.77	0.25	0.145	0	0	0	0	0	0	0	0	0	0	0	0	0.25	0	0	0	0	0	0	0.75
organism	9kb_GCA_000006745.1_ASM674v1_genomic.740_fragment_1	0.778151	1	0.00972222	1	0.176111	0.833333	0.365	0.166667	0.166667	0.166667	0	0	0.166667	0	0	0	0	0	0	0.833333	0	0.166667	0	0	0	0	0
organism	15kb_GCA_000006785.2_ASM678v2_genomic.3_1_fragment_1	0.60206	0.75	0.261667	1	0.218125	0.75	1.94	0	0	0	0.25	0	0	0	0	0	0	0	0	0.75	0	0	0	0	0.25	0	0
organism	15kb_GCA_000006805.1_ASM680v1_genomic.907_8001	1.04139	0.454545	0.0525455	0.272727	0.00333333	0.0909091	0.909091	0.181818	0.272727	0.0909091	0.0909091	0	0	0.0909091	0	0	0	0	0	0	0	0.272727	0.0909091	0.0909091	0	0	0.545455
organism	11kb_GCA_000007305.1_ASM730v1_genomic.440_6001	0.954243	0.111111	0.00222222	0.111111	0.0277778	0	0	0	0	0	0	0	0	0	0	0	0	0	0	0	0	0	0	0.111111	0.111111	0	0.777778
organism	7kb_GCA_000006175.2_ASM617v2_genomic.563_1	0.69897	0.2	0.574	0.4	0.934	0.2	2	0.2	0	0.2	0	0	0	0.2	0	0	0	0	0	0.2	0	0	0	0	0.2	0	0.6
organism	NC_012803.1~Micrococcus~luteus~NCTC~2665,~complete~genome_2232001_1	0.845098	0.714286	0.164	0.714286	0.533429	0.285714	1.42857	0.285714	0.428571	0.285714	0.285714	0	0	0.285714	0	0	0	0	0	0.285714	0	0.428571	0	0	0	0	0.285714
organism	13kb_GCA_000006785.2_ASM678v2_genomic.723	1.17609	0.666667	0.0153333	0.733333	0.0141212	0.133333	0.543667	0	0.333333	0	0.266667	0	0	0	0.133333	0	0	0	0	0.133333	0	0.466667	0	0.0666667	0.133333	0	0.2
organism	7kb_GCA_000006805.1_ASM680v1_genomic.843	0.954243	0.222222	0.0194444	0.444444	0.129722	0.222222	0.56	0	0.111111	0	0.111111	0	0	0	0	0.111111	0	0	0	0.111111	0.111111	0.111111	0	0	0.111111	0	0.555556
organism	15kb_GCA_000006745.1_ASM674v1_genomic.390_1_1	1.14613	0.285714	0.00142857	0.714286	0.004	0.142857	0.140714	0	0	0	0.142857	0	0	0	0	0	0	0	0	0.142857	0	0.142857	0	0	0.428571	0	0.285714
organism	NZ_CP035926.1~Arcobacter~thereius~LMG~24486~chromosome,~complete~genome_1204001	1.30103	0.2	0.089625	0.3	0.0805	0.15	0.175	0.05	0.05	0.05	0.1	0	0.05	0.05	0	0	0	0	0	0.15	0	0.05	0	0	0.1	0	0.7
organism	15kb_GCA_000006805.1_ASM680v1_genomic.381_8001	1	0.2	0.0005	0.2	0.0005	0	0	0.1	0.1	0	0.1	0	0	0	0	0	0	0	0	0	0	0.2	0	0	0	0	0.8
organism	13kb_GCA_000006845.1_ASM684v1_genomic.873_1	1	0.2	0.041	0.2	0.017	0.2	0.126	0	0	0	0	0	0	0	0	0.2	0	0	0	0.2	0	0	0	0	0	0	0.8
organism	15kb_GCA_000006805.1_ASM680v1_genomic.288	1.04139	0.545455	0.0133333	0.454545	0.0150909	0.272727	0.311515	0.0909091	0.181818	0	0	0	0	0	0	0	0.0909091	0	0	0.181818	0.0909091	0.181818	0	0.181818	0	0	0.363636
organism	NZ_CP011479.1~Hoeflea~sp.~IMCC20628,~complete~genome_4170001_6001	0.60206	0.75	0.584167	0.75	0.779167	0.25	2.5	0.25	0.25	0.25	0.25	0	0	0.25	0	0	0	0	0	0.25	0	0.5	0	0	0	0	0.25
organism	9kb_GCA_000006805.1_ASM680v1_genomic.56_6001	0.60206	0.25	0.0025	0.5	0.005	0.25	0.02	0	0	0	0	0	0	0	0	0	0	0	0	0	0.25	0.25	0	0	0	0	0.5
organism	13kb_GCA_000007305.1_ASM730v1_genomic.376_1	1.25527	0.777778	0.0127778	0.666667	0.00138889	0.333333	0.0946296	0	0.444444	0	0.333333	0.111111	0	0	0	0	0	0	0	0.222222	0	0.444444	0.111111	0	0	0	0.222222
organism	NZ_CP030032.1~Bradymonas~sediminis~strain~FA350~chromosome,~complete~genome_1022001	0.90309	0.5	0.0503125	0.625	0.02675	0.25	0.954375	0	0.25	0	0.25	0	0	0	0	0.25	0.125	0	0	0.25	0	0.25	0	0	0.125	0	0.375
organism	9kb_GCA_000006805.1_ASM680v1_genomic.814	1.11394	0.461538	0.000897436	0.461538	0.00141026	0.0769231	0.191538	0.0769231	0.230769	0	0.153846	0	0.0769231	0	0	0	0	0	0	0.0769231	0	0.230769	0	0.153846	0.153846	0	0.384615
organism	11kb_GCA_000008665.1_ASM866v1_genomic.619_7001	0.69897	0.2	0.078	0.2	0.088	0.2	0.536	0.2	0	0.2	0	0	0.2	0	0	0	0	0	0	0.2	0	0	0	0	0	0	0.8
organism	11kb_GCA_000006805.1_ASM680v1_genomic.115_5001	0.845098	0.428571	0.00238095	0.571429	0.0025	0.285714	0.055	0	0	0	0.142857	0	0	0	0	0	0	0	0	0.142857	0.142857	0.285714	0	0	0	0	0.428571
organism	7kb_GCA_000006805.1_ASM680v1_genomic.206_1	1.20412	0.25	0.0265625	0.125	0.045625	0.125	0.155625	0.125	0.125	0	0	0	0.125	0	0	0	0	0	0	0.125	0	0	0	0.125	0	0	0.75
organism	5kb_GCA_000006805.1_ASM680v1_genomic.603	0.60206	0.25	0.2125	0.25	0.1825	0.25	0.6225	0	0	0	0	0	0.25	0	0	0	0	0	0	0.25	0	0	0	0	0	0	0.75
organism	15kb_GCA_000006805.1_ASM680v1_genomic.734	1.11394	0.384615	0.0501538	0.230769	0.174615	0.153846	0.480385	0.307692	0.230769	0.0769231	0	0	0.0769231	0	0	0	0	0	0	0.153846	0	0.0769231	0	0.153846	0	0	0.615385
organism	NC_020449.1_Candidatus_Cloacamonas_acidaminovorans_str._Evry_provisional_genome_sequence_from_WWE1_candidate_division_525001	0.845098	0.285714	0.0792857	0.714286	0.148857	0.285714	0.720714	0	0	0	0.142857	0.142857	0	0	0	0	0	0	0	0.285714	0	0	0	0	0.428571	0	0.285714
organism	5kb_GCA_000007305.1_ASM730v1_genomic.8	0.778151	0.333333	0.0116667	0.333333	0.0025	0.333333	0.814167	0.166667	0	0	0.166667	0	0.166667	0	0	0	0	0	0	0.333333	0	0	0	0	0	0	0.666667
organism	NC_017464.1~Ignavibacterium~album~JCM~16511,~complete~genome_3336001	0.90309	0.125	0	0.125	0	0	0	0	0.125	0	0.125	0	0	0	0	0	0	0	0	0	0	0.125	0	0	0	0	0.875
organism	9kb_GCA_000008265.1_ASM826v1_genomic.534	1.07918	0.0833333	0.238333	0.0833333	0.111667	0.0833333	0.519167	0	0	0	0	0	0	0	0	0.0833333	0	0	0	0.0833333	0	0	0	0	0	0	0.916667
organism	NC_005042.1~Prochlorococcus~marinus~subsp.~marinus~str.~CCMP1375~complete~genome_1430001_6001	0.954243	0.333333	0.0203704	0.666667	0.0105556	0.111111	0.165556	0	0	0	0.333333	0	0	0	0	0	0	0	0	0.111111	0	0.222222	0	0	0.333333	0	0.333333
organism	9kb_GCA_000008665.1_ASM866v1_genomic.111_6001	0.90309	0.125	0	0.25	0.01125	0.125	0.25	0	0.125	0	0	0	0	0	0	0	0	0	0	0.125	0	0	0	0	0.125	0	0.75
organism	15kb_GCA_000006805.1_ASM680v1_genomic.968	1.23045	0.588235	0.00717647	0.588235	0.0605882	0.176471	0.295882	0.117647	0.176471	0.176471	0.0588235	0.0588235	0	0.0588235	0	0	0	0	0	0.176471	0	0.294118	0	0.117647	0.117647	0	0.294118
organism	15kb_GCA_000006765.1_ASM676v1_genomic.148_7001_1	1.14613	0.285714	0.00214286	0.714286	0.00142857	0	0	0	0.142857	0	0.142857	0	0	0	0	0	0	0	0	0	0	0.285714	0	0	0.428571	0	0.285714
organism	11kb_GCA_000006175.2_ASM617v2_genomic.927_1	1.17609	0.4	0.00466667	0.6	0.00488889	0.2	0.473333	0	0.2	0	0.2	0	0	0	0.2	0	0	0	0	0.2	0	0.2	0	0	0.2	0	0.4
organism	15kb_GCA_000006175.2_ASM617v2_genomic.845_1_1	1.07918	0.333333	0.121667	0.5	0.387778	0.166667	0.833333	0.166667	0	0.166667	0.166667	0	0	0.166667	0	0	0	0	0	0.166667	0	0.166667	0	0	0.166667	0	0.5
organism	13kb_GCA_000006805.1_ASM680v1_genomic.546_1	1	0.2	0.001	0.2	0	0	0	0.2	0	0	0.2	0	0	0	0	0	0	0	0	0	0	0.2	0	0	0	0	0.8
organism	15kb_GCA_000006175.2_ASM617v2_genomic.911_7001	1.20412	0	0	0.125	0.226875	0	0	0	0	0	0	0	0	0	0	0	0	0	0	0	0	0	0	0	0.125	0	0.875
organism	9kb_GCA_000006745.1_ASM674v1_genomic.164	0.954243	0.666667	0.0690741	0.777778	0.0793651	0.111111	1.11111	0	0.222222	0	0.333333	0	0	0	0	0.111111	0	0	0	0.111111	0	0.555556	0	0	0.111111	0	0.222222
organism	NC_017219.1~Bifidobacterium~longum~subsp.~infantis~ATCC~15697~=~JCM~1222~=~DSM~20088~DNA,~complete~genome_1512001	1.23045	0.176471	0.215882	0.235294	0.315	0.176471	0.459608	0.0588235	0	0.117647	0	0	0	0.0588235	0	0	0	0.0588235	0	0.176471	0	0	0	0	0.0588235	0	0.764706
organism	NZ_CP007139.1~Fimbriimonas~ginsengisoli~Gsoil~348,~complete~genome_4850001_1	1	0	0	0.2	0	0	0	0	0	0	0.2	0	0	0	0	0	0	0	0	0	0	0	0	0	0.2	0	0.8
organism	7kb_GCA_000006175.2_ASM617v2_genomic.519	0.778151	0.166667	0	0.166667	0	0	0	0	0.166667	0	0.166667	0	0	0	0	0	0	0	0	0	0	0	0	0.166667	0.166667	0	0.666667
organism	NZ_CP027227.1~Victivallales~bacterium~CCUG~44730~chromosome,~complete~genome_308001_1	0.954243	0.333333	0.25037	0.444444	0.3525	0.333333	0.85963	0.111111	0	0.111111	0	0	0	0.111111	0	0.111111	0	0	0	0.222222	0	0	0.111111	0	0.222222	0	0.444444
organism	13kb_GCA_000008265.1_ASM826v1_genomic.833_1	0.778151	0.333333	0.0516667	0	0	0	0	0	0	0	0	0	0	0	0	0	0	0	0	0	0	0	0	0.333333	0	0	0.666667
organism	NC_006350.1~Burkholderia~pseudomallei~K96243~chromosome~1,~complete~sequence_660001	0.778151	0	0	0.166667	0	0	0	0	0	0	0.166667	0	0	0	0	0	0	0	0	0	0	0	0	0	0.166667	0	0.833333
organism	13kb_GCA_000006175.2_ASM617v2_genomic.304_1	1.07918	0.333333	0.0216667	0.5	0.00611111	0.166667	0.591667	0	0.166667	0	0.166667	0	0	0	0.166667	0	0	0	0	0.166667	0	0.166667	0	0	0.166667	0	0.5
organism	13kb_GCA_000006805.1_ASM680v1_genomic.213	1.25527	0.5	0.0181481	0.5	0.00123457	0.111111	0.346944	0.111111	0.277778	0.0555556	0.222222	0	0.0555556	0.0555556	0	0	0	0	0	0.0555556	0	0.333333	0.0555556	0.0555556	0.111111	0	0.388889
organism	13kb_GCA_000008665.1_ASM866v1_genomic.219	1.23045	0.470588	0.00477941	0.705882	0.00151961	0.235294	0.205588	0	0.0588235	0	0.352941	0	0	0	0	0.0588235	0.176471	0	0	0.235294	0	0.235294	0	0	0.235294	0	0.294118
organism	NC_014355.1_Candidatus_Nitrospira_defluvii_chromosome,_complete_genome_2750001	0.778151	0.166667	0	0.833333	0.016	0.166667	0.211667	0	0.166667	0	0.333333	0	0	0	0	0	0	0	0	0	0.166667	0.166667	0	0	0.5	0	0.166667
organism	15kb_GCA_000006745.1_ASM674v1_genomic.161_8001	1.04139	0.272727	0.000606061	0.363636	0.000909091	0	0	0	0.0909091	0	0.0909091	0	0	0	0	0	0	0	0	0	0	0.272727	0	0	0.0909091	0	0.636364
organism	NZ_CP030032.1~Bradymonas~sediminis~strain~FA350~chromosome,~complete~genome_1792001_1	1.07918	0.166667	0.0025	0.333333	0.00458333	0.166667	0.0208333	0	0	0	0	0	0	0	0	0	0	0	0	0.166667	0	0	0	0	0.166667	0	0.666667
organism	11kb_GCA_000006845.1_ASM684v1_genomic.108_7001	0.69897	0.4	0.001	0.4	0.021	0	0	0	0.2	0	0.2	0	0	0	0	0	0	0	0	0	0	0.4	0	0	0	0	0.6
organism	NZ_CP007139.1~Fimbriimonas~ginsengisoli~Gsoil~348,~complete~genome_3970001_1	1	0.4	0.144	0.4	0.0675	0.2	1	0.2	0.2	0	0.2	0	0	0	0	0	0	0	0	0.2	0	0.2	0	0	0	0	0.6
organism	NZ_CP030032.1~Bradymonas~sediminis~strain~FA350~chromosome,~complete~genome_308001	0.954243	0.333333	0.0177778	0.555556	0.0182222	0.444444	0.375556	0.111111	0	0.111111	0.111111	0	0.111111	0	0	0.111111	0	0	0	0.222222	0.111111	0.111111	0	0	0.111111	0.111111	0.333333
organism	NC_013132.1~Chitinophaga~pinensis~DSM~2588,~complete~genome_708001_1	0.778151	0.333333	0.0216667	0.333333	0.0141667	0	0	0	0.166667	0	0.166667	0	0	0	0	0	0.166667	0	0	0	0	0.166667	0	0.166667	0.166667	0	0.5
organism	9kb_GCA_000006805.1_ASM680v1_genomic.65	1.04139	0	0	0.0909091	0.0190909	0.0909091	0.0390909	0	0	0	0	0	0	0	0	0	0	0	0	0	0.0909091	0	0	0	0	0	0.909091
organism	11kb_GCA_000006805.1_ASM680v1_genomic.550_6001	0.60206	0.75	0.055	0.25	0.005	0.25	0.05	0.25	0.25	0	0	0	0	0	0	0	0.25	0	0	0.25	0	0	0	0.5	0	0	0.25
organism	11kb_GCA_000006745.1_ASM674v1_genomic.676_7001	0.69897	0.4	0.001	0.4	0.014	0.2	0.042	0	0.2	0	0	0	0	0	0	0	0	0	0	0.2	0	0	0	0.2	0.2	0	0.4
organism	NZ_CP010311.1~Geoalkalibacter~subterraneus~strain~Red1,~complete~genome_1460001_6001	0.60206	0.5	0.36125	0.5	1.17	0.25	2.5	0.25	0	0.25	0	0	0	0.25	0	0	0	0	0	0.25	0	0.25	0	0	0	0	0.5
organism	NC_013132.1~Chitinophaga~pinensis~DSM~2588,~complete~genome_42001_1	0.69897	0.4	0.236	0.8	0.1125	0.2	1.81	0	0.2	0.4	0.2	0	0	0	0	0.2	0	0	0	0.2	0	0.2	0	0	0.4	0	0.2
organism	NC_013132.1~Chitinophaga~pinensis~DSM~2588,~complete~genome_4368001_1	0.90309	0.125	0.1275	0.25	0.374375	0.125	1.25	0	0	0	0.125	0	0	0	0	0	0	0	0	0.125	0	0	0	0	0.125	0	0.75
organism	11kb_GCA_000005845.2_ASM584v2_genomic.41_1	0.845098	0.714286	0.0494286	0.714286	0.0311429	0.571429	0.307143	0	0	0	0	0	0	0	0	0.142857	0	0	0	0.428571	0	0.142857	0.142857	0	0.142857	0	0.142857
organism	NZ_FWEX01000006.1~Nitrospira~sp.~ND1~isolate~Nitrospira~sp.~strain~ND1,~whole~genome~shotgun~sequence_1536001	1.11394	0.307692	0.1	0.461538	0.143462	0.230769	0.517436	0.0769231	0	0.0769231	0.153846	0	0.0769231	0	0	0	0	0	0	0.230769	0	0.0769231	0	0	0.153846	0	0.538462
organism	NZ_HG422565.1~Candidatus~Microthrix~parvicella~RN1,~whole~genome~shotgun~sequence_3940001_6001	0.60206	0.5	0.345	0.75	0.0991667	0.25	2.5	0	0.25	0	0.25	0	0.25	0	0	0	0	0	0	0.25	0	0.25	0	0	0.25	0	0.25
organism	13kb_GCA_000006805.1_ASM680v1_genomic.489	1.11394	0.461538	0.00448718	0.384615	0.00323077	0.384615	0.0626154	0	0	0	0.0769231	0	0.0769231	0	0	0.0769231	0	0	0	0.307692	0	0.0769231	0.0769231	0	0	0	0.538462
organism	7kb_GCA_000006805.1_ASM680v1_genomic.857_1	1.41497	0.153846	0	0.307692	0.00125	0.0769231	0.00307692	0	0.153846	0.0769231	0.0769231	0	0	0	0	0	0	0	0	0	0.0769231	0.153846	0	0	0.0769231	0	0.692308
organism	NC_005027.1_Rhodopirellula_baltica_SH_1_chromosome,_complete_genome_5446001	0.845098	0.714286	0.034	0.857143	0.00523809	0.285714	0.244286	0.142857	0.285714	0.142857	0.428571	0	0	0	0	0.142857	0	0	0	0.285714	0	0.428571	0	0	0.142857	0	0.142857
organism	15kb_GCA_000006805.1_ASM680v1_genomic.977_7001	1.25527	0.222222	0.0236111	0.333333	0.0148148	0.111111	0.138333	0	0.111111	0.111111	0	0	0.111111	0	0	0	0	0	0	0.111111	0	0.111111	0	0	0.111111	0	0.666667
organism	13kb_GCA_000008665.1_ASM866v1_genomic.475_fragment_1	0.954243	0.333333	0.0896296	0.555556	0.14	0.111111	1.11111	0.111111	0.111111	0	0.111111	0	0	0	0	0	0	0	0	0.111111	0	0.222222	0	0	0.222222	0	0.444444
organism	3kb_GCA_000006765.1_ASM676v1_genomic.691	0.60206	0.25	0.0025	0.25	0.005	0	0	0	0	0	0	0	0	0	0	0	0	0	0	0	0	0.25	0	0	0	0	0.75
organism	15kb_GCA_000007305.1_ASM730v1_genomic.126_7001_1	1.07918	0.333333	0.00333333	0.333333	0.00125	0.166667	0.00833333	0	0	0	0	0	0	0	0	0	0	0	0	0.166667	0	0.166667	0	0	0	0	0.666667
organism	NC_011138.3~Alteromonas~mediterranea~DE,~complete~sequence_3976001	0.69897	0.4	0.002	0.4	0.002	0	0	0	0.2	0	0.2	0	0	0	0	0	0	0	0	0	0	0.4	0	0	0	0	0.6
organism	15kb_GCA_000006805.1_ASM680v1_genomic.56_1_1	1.38021	0.166667	0	0.333333	0.00229167	0.0833333	0.00333333	0.0833333	0.166667	0.166667	0	0	0	0	0	0	0	0	0	0	0.0833333	0.166667	0	0	0.0833333	0	0.666667
organism	15kb_GCA_000006845.1_ASM684v1_genomic.634_8001	0.90309	0.75	0.030625	0.875	0.0164286	0.375	0.213333	0	0.25	0	0.5	0	0	0	0	0	0	0	0	0.375	0	0.375	0	0	0.125	0	0.125
organism	7kb_GCA_000006805.1_ASM680v1_genomic.786_1	0.954243	0.111111	0.00111111	0.222222	0.00611111	0.111111	0.0344444	0	0	0	0	0	0	0	0	0	0	0	0	0.111111	0	0	0	0	0.111111	0	0.777778
organism	5kb_GCA_000006805.1_ASM680v1_genomic.908	0.778151	0.333333	0.0716667	0.833333	0.027	0.166667	0.415	0	0	0.166667	0.333333	0	0.166667	0	0	0	0	0	0	0.166667	0	0.166667	0	0	0.5	0	0.166667
organism	NC_004663.1~Bacteroides~thetaiotaomicron~VPI-5482~chromosome,~complete~genome_3064001	0.69897	0.4	0.574	0.4	1.866	0.4	2	0.4	0	0.4	0	0	0	0.4	0	0	0	0	0	0.4	0	0	0	0	0	0	0.6
organism	13kb_GCA_000005845.2_ASM584v2_genomic.605_7001_fragment_1	0.69897	0.8	0.0575	1	0.0372	0.8	0.33	0.8	0	0.6	0	0	0.8	0	0	0	0	0	0	0.6	0.2	0.2	0	0	0	0	0
organism	15kb_GCA_000006805.1_ASM680v1_genomic.998_1_1	1.20412	0.25	0.000625	0	0	0.125	0.03	0.125	0.125	0	0	0	0	0	0	0	0	0	0	0	0	0	0	0.25	0	0.125	0.625
organism	NC_014624.2~Eubacterium~callanderi~strain~KIST612,~complete~genome_1808001	0.954243	0.111111	0	0	0	0	0	0	0.111111	0	0	0	0	0	0	0	0	0	0	0	0	0	0	0.111111	0	0	0.888889
organism	9kb_GCA_000008665.1_ASM866v1_genomic.901_6001	0.69897	0.2	0	0.2	0	0	0	0	0.2	0	0.2	0	0	0	0	0	0	0	0	0	0	0	0	0.2	0.2	0	0.6
organism	9kb_GCA_000006745.1_ASM674v1_genomic.560_1	1.25527	0.333333	0.00203704	0.555556	0.00366667	0.111111	0.000555556	0	0.111111	0	0.111111	0	0	0	0	0	0	0.111111	0	0.111111	0	0.222222	0	0	0.222222	0	0.444444
organism	9kb_GCA_000006175.2_ASM617v2_genomic.216_1	1.41497	0	0	0.0769231	0	0	0	0	0	0	0.0769231	0	0	0	0	0	0	0	0	0	0	0	0	0	0.0769231	0	0.923077
organism	NC_014624.2~Eubacterium~callanderi~strain~KIST612,~complete~genome_1816001	1	0.4	0.18075	0.4	0.28575	0.2	0.63	0.1	0.1	0.1	0.1	0	0	0.1	0	0	0	0	0	0.2	0	0.2	0	0	0	0	0.6
organism	NC_006347.1~Bacteroides~fragilis~YCH46~DNA,~complete~genome_4602001	1	0.5	0.06	0.8	0.015125	0.2	0.5	0.1	0.1	0	0.3	0	0	0.1	0	0	0	0	0	0.2	0	0.3	0	0	0.3	0	0.2
organism	11kb_GCA_000006805.1_ASM680v1_genomic.46_6001	0.90309	0.375	0.0145833	0.375	0.112917	0.125	0.05625	0	0.125	0	0.125	0	0	0	0	0	0	0	0	0.125	0	0.25	0	0	0	0	0.625
organism	NC_017219.1~Bifidobacterium~longum~subsp.~infantis~ATCC~15697~=~JCM~1222~=~DSM~20088~DNA,~complete~genome_1712001	0.845098	0.142857	0.0142857	0.142857	0.00857143	0	0	0.142857	0	0.142857	0	0	0	0	0	0	0	0	0	0	0	0.142857	0	0	0	0	0.857143
organism	7kb_GCA_000008265.1_ASM826v1_genomic.769_1	1.14613	0.285714	0.00107143	0.571429	0.00160714	0.142857	0.00357143	0	0.142857	0	0.285714	0	0	0	0	0	0	0	0	0.142857	0	0.142857	0	0	0.285714	0	0.428571
organism	5kb_GCA_000006765.1_ASM676v1_genomic.755	0.845098	0.857143	0.0385714	0.857143	0.0297619	0.571429	0.266429	0.285714	0.285714	0.285714	0.142857	0	0.285714	0	0	0	0	0	0	0.571429	0	0.285714	0	0	0	0	0.142857
organism	NC_014963.1_Terriglobus_saanensis_SP1PR4,_complete_genome_5025001	0.69897	0.8	0.063	0.8	0.0065	0.2	0.642	0.4	0.2	0.2	0.2	0	0	0	0	0.2	0	0	0	0.2	0	0.6	0	0	0	0	0.2
organism	7kb_GCA_000006805.1_ASM680v1_genomic.359_1	0.778151	0.333333	0.271667	0.333333	0.56	0.333333	1.04083	0.166667	0	0	0	0	0.166667	0	0	0	0	0	0	0.333333	0	0	0	0	0	0	0.666667
organism	NZ_GL945017.1~Prevotella~multisaccharivorax~DSM~17128~scaffold_3,~whole~genome~shotgun~sequence_24001	0.954243	0.333333	0.0285185	0.333333	0.00111111	0	0	0	0.111111	0	0.111111	0	0	0	0	0	0	0	0	0	0	0.111111	0	0.222222	0.222222	0	0.444444
organism	NC_005027.1_Rhodopirellula_baltica_SH_1_chromosome,_complete_genome_3563001_1	1.07918	0.5	0.02	0.666667	0.0125	0.333333	0.154167	0.333333	0	0.333333	0.333333	0	0.333333	0	0	0	0	0	0	0.333333	0	0.166667	0	0	0.166667	0	0.333333
organism	NZ_VISF01000001.1~Seleniivibrio~woodruffii~strain~S4~Ga0008828_unitig_0_quiver.1,~whole~genome~shotgun~sequence_2760001_6001	0.778151	0.666667	0.187083	0.5	0.301111	0.166667	1.66667	0	0.166667	0	0	0	0	0	0.166667	0	0	0	0	0.166667	0	0.333333	0	0.166667	0	0	0.333333
organism	13kb_GCA_000006785.2_ASM678v2_genomic.241_fragment_1	0.90309	0.5	0.114062	0.75	0.0652083	0.25	1.20063	0	0.25	0	0.375	0	0	0	0.125	0	0	0	0	0.25	0	0.25	0	0	0.25	0	0.25
organism	15kb_GCA_000007305.1_ASM730v1_genomic.325_7001	1.20412	0.625	0.002375	0.625	0.003375	0.25	0.225938	0.125	0.125	0	0.125	0	0.125	0	0.125	0	0	0	0	0.25	0	0.375	0	0	0	0	0.375
organism	15kb_GCA_000006785.2_ASM678v2_genomic.151_8001	1	0.6	0.0586667	0.7	0.0558571	0.1	0.036	0	0.3	0	0.3	0	0	0	0	0	0	0	0	0.1	0	0.5	0	0	0.1	0	0.3
organism	11kb_GCA_000006805.1_ASM680v1_genomic.882_5001	0.90309	0.625	0.02975	0.625	0.24775	0.375	0.62875	0.125	0	0.125	0.125	0.125	0	0.125	0	0	0	0	0	0.375	0	0.125	0	0.125	0.125	0	0.25
organism	11kb_GCA_000006805.1_ASM680v1_genomic.39_1	1.38021	0.125	0	0.125	0.00375	0	0	0.125	0.125	0.125	0	0	0	0	0	0	0	0	0	0	0	0.125	0	0	0	0	0.875
organism	15kb_GCA_000008265.1_ASM826v1_genomic.92_7001_1	1.14613	0.285714	0.0110714	0.285714	0.0075	0.142857	0.00714286	0	0	0	0	0	0	0	0	0	0.285714	0	0	0.142857	0	0.142857	0	0	0	0	0.714286
organism	NZ_CP012420.1_Rickettsia_amblyommatis_strain_Ac37_chromosome,_complete_genome_126001_1	1.25527	0.444444	0.0101389	0.555556	0.000333333	0.111111	0.104444	0	0.111111	0	0.222222	0	0	0	0	0	0	0	0	0.111111	0	0.333333	0	0	0.111111	0	0.444444
organism	NC_002516.2~Pseudomonas~aeruginosa~PAO1,~complete~genome_114001_1	0.778151	0.333333	0.00166667	0.666667	0.0508333	0.166667	1.22833	0	0.166667	0	0.333333	0	0	0	0	0	0	0	0.166667	0	0.166667	0.166667	0	0.166667	0.333333	0	0.166667
organism	13kb_GCA_000008665.1_ASM866v1_genomic.754_6001	1.20412	0.25	0.00578125	0.4375	0.00553571	0.125	0.0821875	0	0.0625	0	0.1875	0	0	0	0	0	0	0	0	0	0.0625	0.125	0.0625	0.0625	0.25	0	0.4375
organism	15kb_GCA_000008265.1_ASM826v1_genomic.919_fragment_1	0.60206	0.5	0.0425	0.5	0.285	0.25	0.1125	0	0.25	0	0	0	0	0	0	0	0	0	0	0.25	0	0.25	0	0	0	0	0.5
organism	5kb_GCA_000006175.2_ASM617v2_genomic.906	0.778151	0.333333	0.000833333	0.666667	0.00625	0.166667	0.0383333	0	0.166667	0	0.333333	0	0	0	0	0.166667	0	0	0	0.166667	0	0.166667	0	0	0.333333	0	0.333333
organism	15kb_GCA_000007305.1_ASM730v1_genomic.951_1	1.51851	0.363636	0.000454545	0.545455	0.00121212	0	0	0	0.0909091	0	0.181818	0	0	0	0	0	0	0	0	0	0	0.272727	0	0.0909091	0.272727	0	0.363636
organism	9kb_GCA_000006805.1_ASM680v1_genomic.643	1	0.4	0.00325	0.4	0.00475	0.1	0.01	0.1	0.2	0.1	0.1	0	0	0	0	0.1	0	0	0	0.1	0	0.3	0	0	0	0	0.6
organism	13kb_GCA_000008265.1_ASM826v1_genomic.450_7001	0.69897	0.4	0.004	0.4	0.104	0	0	0	0	0	0	0	0	0	0	0	0.4	0	0	0	0	0.4	0	0	0	0	0.6
organism	NZ_CP021255.1~Desulfobulbus~oralis~strain~HOT041/ORNL~chromosome,~complete~genome_2058001_6001	0.90309	0.375	0.00833333	0.25	0.001875	0.25	0.02	0	0.125	0	0.125	0	0	0	0	0	0	0	0	0.125	0	0.125	0.125	0	0	0	0.625
organism	11kb_GCA_000006805.1_ASM680v1_genomic.120	1.07918	0.416667	0.0251667	0.416667	0.0151667	0.166667	0.520417	0.166667	0.166667	0.166667	0	0	0.0833333	0.0833333	0	0	0	0	0	0.0833333	0	0.25	0.0833333	0	0.0833333	0	0.5
organism	15kb_GCA_000005845.2_ASM584v2_genomic.141_7001	1	0.2	0	0.2	0	0	0	0	0.2	0	0.2	0	0	0	0	0	0	0	0	0	0	0.2	0	0	0	0	0.8
organism	15kb_GCA_000008665.1_ASM866v1_genomic.75_8001	1.04139	0.181818	0	0.363636	0.00522727	0	0	0	0.181818	0	0.181818	0	0	0	0	0	0	0	0	0	0	0.181818	0	0	0.181818	0	0.636364
organism	15kb_GCA_000006785.2_ASM678v2_genomic.401_1_1	1.20412	0.75	0.00802083	0.75	0.00270833	0.375	0.336042	0.25	0.25	0	0.375	0	0.125	0	0	0	0	0	0	0.375	0	0.25	0	0.125	0.125	0	0.125
organism	15kb_GCA_000006745.1_ASM674v1_genomic.566	1.17609	0.733333	0.00236364	0.733333	0.00478788	0.266667	0.0158333	0.0666667	0.2	0.0666667	0.133333	0	0.0666667	0	0	0	0	0	0	0.266667	0	0.466667	0	0	0	0	0.266667
organism	13kb_GCA_000006805.1_ASM680v1_genomic.767_1	1.14613	0.285714	0.00107143	0.571429	0.00446429	0	0	0	0	0	0.285714	0	0	0	0	0	0	0	0	0	0	0.285714	0	0	0.285714	0	0.428571
organism	13kb_GCA_000008665.1_ASM866v1_genomic.732_1	1.30103	0.3	0.000333333	0.4	0.003875	0	0	0	0.1	0.1	0.1	0	0	0	0	0	0	0	0	0	0	0.2	0	0.1	0.2	0	0.5
organism	15kb_GCA_000006805.1_ASM680v1_genomic.347_7001	1.25527	0.333333	0.0161111	0.111111	0.0405556	0.111111	0.138333	0.111111	0.111111	0	0	0	0.111111	0	0	0	0	0	0	0.111111	0	0	0	0.222222	0	0	0.666667
organism	15kb_GCA_000006175.2_ASM617v2_genomic.912_7001	1.25527	0.333333	0.0553704	0.444444	0.194861	0.111111	0.555556	0.111111	0	0.111111	0.111111	0	0	0.111111	0	0	0	0	0	0.111111	0	0.222222	0	0	0.111111	0	0.555556
organism	11kb_GCA_000006745.1_ASM674v1_genomic.390_7001	0.60206	0.75	0.815833	0.75	1.55667	0.75	1.6875	0.25	0.25	0.5	0	0	0	0.5	0	0	0	0	0	0.25	0.25	0.25	0.25	0	0	0	0
organism	NC_018178.1~Melioribacter~roseus~P3M,~complete~genome_1472001_1	1.14613	0.714286	0.0145714	0.571429	0.00267857	0	0	0	0.428571	0	0.285714	0	0	0	0	0	0	0	0	0	0	0.428571	0	0.285714	0.142857	0	0.142857
organism	11kb_GCA_000006845.1_ASM684v1_genomic.530_7001	0.778151	0.666667	0.0608333	0.833333	0.0303333	0.5	0.284444	0	0.166667	0	0.5	0	0	0	0	0	0	0	0	0.5	0	0.166667	0	0	0.166667	0	0.166667
organism	NZ_CP021255.1~Desulfobulbus~oralis~strain~HOT041/ORNL~chromosome,~complete~genome_1428001_6001	0.778151	0.666667	0.199583	0.5	0.238333	0.333333	0.9575	0	0.333333	0	0.166667	0	0	0	0	0	0	0	0	0.166667	0	0.333333	0.166667	0	0	0	0.333333
organism	NZ_HG422565.1~Candidatus~Microthrix~parvicella~RN1,~whole~genome~shotgun~sequence_4140001_7001	0.60206	0.25	0.0975	0.5	0.055	0.25	0.67	0.25	0	0.25	0.25	0	0.25	0	0	0	0	0	0	0.25	0	0	0	0	0.25	0	0.5
organism	13kb_GCA_000006175.2_ASM617v2_genomic.771_7001	0.60206	0.5	0.05375	0.5	0.02125	0.25	0.315	0	0	0	0	0	0	0	0	0.25	0	0	0	0.25	0	0.25	0	0	0	0	0.5
organism	7kb_GCA_000008265.1_ASM826v1_genomic.590_1	1	0.4	0.001	0.4	0.0005	0	0	0	0.2	0	0.2	0	0	0	0	0	0	0	0	0	0	0.2	0	0.2	0.2	0	0.4
organism	13kb_GCA_000006805.1_ASM680v1_genomic.62_7001	0.954243	0.555556	0.02	0.555556	0.0166667	0.111111	0.276667	0.111111	0.111111	0	0.333333	0	0.111111	0	0	0	0	0	0	0.111111	0	0.222222	0	0.222222	0.222222	0	0.222222
organism	NZ_GL945017.1~Prevotella~multisaccharivorax~DSM~17128~scaffold_3,~whole~genome~shotgun~sequence_2336001	0.954243	0.333333	0.0777778	0.555556	0.0577778	0.222222	0.350556	0	0	0	0.222222	0	0.111111	0	0	0	0	0	0	0.222222	0	0.111111	0	0	0.222222	0	0.444444
organism	11kb_GCA_000006805.1_ASM680v1_genomic.851_1	1.25527	0.166667	0	0	0	0	0	0.166667	0.166667	0	0	0	0	0	0	0	0	0	0	0	0	0	0	0.166667	0	0	0.833333
organism	13kb_GCA_000006805.1_ASM680v1_genomic.725	1.20412	0.3125	0.023125	0.3125	0.009625	0.25	0.352656	0.125	0.125	0	0.125	0	0.0625	0.0625	0	0.0625	0	0	0	0.125	0.0625	0.0625	0.0625	0.0625	0.0625	0	0.5625
organism	15kb_GCA_000006745.1_ASM674v1_genomic.722	1.20412	0.6875	0.0496591	0.6875	0.0223295	0.375	0.253646	0.1875	0.375	0.1875	0.1875	0	0.1875	0.0625	0	0	0	0	0	0.3125	0	0.3125	0.0625	0	0.0625	0	0.25
organism	NZ_CP016772.1~Candidatus~Planktophila~dulcis~isolate~MMS-IA-53~chromosome,~complete~genome_480001_6001	0.845098	0.714286	0.0302857	0.714286	0.0474286	0.285714	0.435714	0	0.285714	0	0.285714	0	0	0	0	0.142857	0	0	0	0.285714	0	0.285714	0	0.142857	0.142857	0	0.142857
organism	NC_000962.3_Mycobacterium_tuberculosis_H37Rv,_complete_genome_2260001	0.778151	0.666667	0.0125	0.666667	0.01875	0.166667	0.715	0.333333	0	0.166667	0.166667	0	0	0	0	0	0	0.166667	0	0.166667	0	0.5	0	0	0	0	0.333333
organism	9kb_GCA_000006845.1_ASM684v1_genomic.716	1.04139	0.727273	0.0402273	0.818182	0.0388889	0.181818	0.455	0	0.272727	0	0.363636	0	0	0	0	0	0	0	0	0.181818	0	0.545455	0	0	0.0909091	0	0.181818
organism	11kb_GCA_000006805.1_ASM680v1_genomic.902	1	0.4	0.0945	0.6	0.0358333	0.5	0.2902	0.1	0	0.1	0.2	0	0.1	0	0	0.1	0	0	0	0.4	0.1	0	0	0	0.1	0	0.4
organism	NZ_CP027227.1~Victivallales~bacterium~CCUG~44730~chromosome,~complete~genome_294001_6001	0.845098	0.428571	0.0142857	0.285714	0.00285714	0.285714	0.0321429	0	0	0	0.142857	0	0	0	0	0	0	0	0	0.285714	0	0	0	0.142857	0	0	0.571429
organism	13kb_GCA_000006805.1_ASM680v1_genomic.775_7001	0.954243	0.555556	0.0246667	0.555556	0.0917778	0.222222	0.0655556	0	0.111111	0	0	0	0	0	0	0	0	0	0	0.222222	0	0.333333	0	0	0	0	0.444444
organism	13kb_GCA_000006805.1_ASM680v1_genomic.212_7001	0.60206	0	0	0.25	0.0075	0.25	0.02	0	0	0	0	0	0	0	0	0	0	0	0	0	0.25	0	0	0	0	0	0.75
organism	NC_021487.1~Chthonomonas~calidirosea~T49~complete~genome_1528001	0.90309	0.375	0.00666667	0.875	0.00482143	0.25	0.34625	0	0.125	0	0.5	0	0	0	0	0.125	0	0	0.125	0.25	0	0.125	0	0	0.5	0	0.125
organism	11kb_GCA_000006805.1_ASM680v1_genomic.229_7001	0.69897	0.4	0.026	0.2	0	0	0	0	0.2	0	0.2	0	0	0	0	0	0	0	0	0	0	0.2	0	0.2	0	0	0.6
organism	15kb_GCA_000006785.2_ASM678v2_genomic.284_1	1.59106	0.230769	0.00649573	0.307692	0.00852564	0.153846	0.06	0.0769231	0	0.0769231	0.153846	0	0.0769231	0	0	0	0	0	0	0.153846	0	0	0	0.0769231	0.153846	0	0.615385
organism	NZ_DS996456.1~Parabacteroides~johnsonii~DSM~18315~Scfld16,~whole~genome~shotgun~sequence_102001	0.778151	0.666667	0.0504167	0.666667	0.397917	0.333333	1.66667	0.166667	0	0.166667	0	0	0	0.166667	0	0.166667	0.5	0	0	0.333333	0	0.333333	0	0	0	0	0.333333
organism	13kb_GCA_000008665.1_ASM866v1_genomic.729_7001	1.11394	0.461538	0.00846154	0.461538	0.00807692	0.0769231	0.252308	0	0.230769	0	0.230769	0	0	0	0	0	0	0	0	0.0769231	0	0.384615	0	0	0	0	0.538462
organism	13kb_GCA_000006765.1_ASM676v1_genomic.350_1	1.07918	1	0.0102778	1	0.0144444	0.166667	0.833333	0.166667	0.166667	0.166667	0.166667	0	0	0	0	0	0	0	0.166667	0.166667	0	0.833333	0	0	0	0	0
organism	13kb_GCA_000006805.1_ASM680v1_genomic.896	1.25527	0.277778	0.0166667	0.166667	0.0157407	0.166667	0.232778	0.222222	0.166667	0.0555556	0	0	0.0555556	0.0555556	0	0	0	0	0	0.0555556	0.0555556	0.0555556	0.0555556	0.111111	0	0	0.666667
organism	9kb_GCA_000005845.2_ASM584v2_genomic.170	1.07918	0.583333	0.0170238	0.583333	0.0491667	0.25	0.468333	0	0.166667	0	0.0833333	0	0	0	0	0	0	0	0	0.25	0	0.333333	0	0	0	0	0.416667
organism	11kb_GCA_000008265.1_ASM826v1_genomic.173_7001	0.69897	0.4	0.006	0.2	0	0	0	0	0.2	0	0.2	0	0	0	0	0	0	0	0	0	0	0.2	0	0.2	0	0	0.6
organism	NZ_CP021255.1~Desulfobulbus~oralis~strain~HOT041/ORNL~chromosome,~complete~genome_588001_7001	0.845098	0.714286	0.135429	0.714286	0.0148571	0.285714	0.732857	0.285714	0.285714	0	0.142857	0	0	0	0	0.142857	0	0	0	0.142857	0.142857	0.428571	0	0.142857	0	0	0.142857
organism	15kb_GCA_000008665.1_ASM866v1_genomic.345_1_1	1.20412	0.375	0.0504167	0.625	0.076125	0.125	0.625	0.125	0.125	0.125	0.25	0	0	0	0	0	0	0	0	0.125	0	0.25	0	0	0.25	0	0.375
organism	NC_003888.3~Streptomyces~coelicolor~A3(2)~chromosome,~complete~genome_2824001	0.69897	0.2	0.552	0	0	0.2	2	0.2	0	0	0	0	0.2	0	0	0	0	0	0	0	0	0	0.2	0	0	0	0.8
organism	13kb_GCA_000007305.1_ASM730v1_genomic.155	1.27875	0.105263	0.00947368	0.105263	0.0607895	0.0526316	0.0236842	0	0	0	0	0	0	0	0	0	0	0	0	0.0526316	0	0	0	0.0526316	0.0526316	0	0.842105
organism	7kb_GCA_000006805.1_ASM680v1_genomic.137_1	1.14613	0.714286	0.0197143	0.714286	0.0124286	0.428571	0.0942857	0.142857	0.428571	0.142857	0.285714	0	0.142857	0	0	0	0	0	0	0.428571	0	0.285714	0	0	0	0	0.285714
organism	11kb_GCA_000006745.1_ASM674v1_genomic.617_6001	0.60206	0.75	0.186667	0.75	0.184167	0.5	2.03875	0	0.25	0	0	0	0	0	0.5	0	0	0	0	0.5	0	0.25	0	0	0	0	0.25
organism	15kb_GCA_000006805.1_ASM680v1_genomic.258_1_1	1	0.4	0.0035	0.4	0.015	0.2	0.044	0	0.2	0	0	0	0	0	0	0	0	0	0	0.2	0	0.2	0	0	0	0	0.6
organism	15kb_GCA_000006765.1_ASM676v1_genomic.237_fragment_1	0.845098	0.428571	0.00619048	0.714286	0.0368571	0.285714	1.40286	0	0.142857	0	0.571429	0	0	0	0	0	0	0	0	0.285714	0	0.142857	0	0	0.285714	0	0.285714
organism	NC_004663.1~Bacteroides~thetaiotaomicron~VPI-5482~chromosome,~complete~genome_4004001	0.90309	0.125	0.35875	0.25	0.583125	0.125	1.25	0.125	0	0.125	0.125	0	0	0.125	0	0	0	0	0	0.125	0	0	0	0	0.125	0	0.75
organism	5kb_GCA_000008665.1_ASM866v1_genomic.684	0.845098	0.285714	0.000714286	0.714286	0.00171429	0	0	0	0.142857	0	0.428571	0	0	0	0	0	0	0	0	0	0	0.285714	0	0	0.428571	0	0.285714
organism	15kb_GCA_000006745.1_ASM674v1_genomic.34_8001	0.845098	0.428571	0.0114286	0.714286	0.00371429	0	0	0	0.142857	0	0.428571	0	0	0	0	0	0	0	0	0	0	0.428571	0	0	0.285714	0	0.285714
organism	NZ_FWEX01000006.1~Nitrospira~sp.~ND1~isolate~Nitrospira~sp.~strain~ND1,~whole~genome~shotgun~sequence_948001_6001	0.69897	0.4	0.001	0.4	0.001	0	0	0	0.2	0	0.2	0	0	0	0	0	0	0	0	0	0	0.4	0	0	0	0	0.6
organism	9kb_GCA_000006845.1_ASM684v1_genomic.883_6001	0.69897	0.6	0.149333	0.8	0.1115	0.6	0.23	0	0.2	0	0.2	0	0	0	0	0	0	0	0	0.4	0.2	0.2	0	0	0	0	0.2
organism	NZ_NIDL01000002.1~Polaribacter~tangerinus~strain~WS2-14~contig2,~whole~genome~shotgun~sequence_288001_6001	0.845098	0.714286	0.164	0.428571	0.0366667	0.428571	1.12048	0.285714	0.428571	0	0	0	0	0.285714	0	0	0	0	0	0.142857	0	0.285714	0.285714	0	0	0	0.285714
organism	13kb_GCA_000008665.1_ASM866v1_genomic.123	1.25527	0.222222	0.000972222	0.222222	0.000833333	0.0555556	0.214444	0	0.111111	0	0.0555556	0	0	0	0	0	0	0	0	0.0555556	0	0.111111	0	0.0555556	0.0555556	0	0.722222
organism	NC_004663.1~Bacteroides~thetaiotaomicron~VPI-5482~chromosome,~complete~genome_2028001	0.778151	0.166667	0.175	0.833333	0.132	0.333333	0.705	0	0	0	0.333333	0	0	0	0	0	0	0	0.166667	0.166667	0.166667	0	0	0	0.5	0	0.166667
organism	15kb_GCA_000006805.1_ASM680v1_genomic.182_1	1.47712	0.3	0.00977778	0.6	0.00661111	0.2	0.0486667	0	0	0	0.2	0	0.1	0	0	0	0	0	0	0.1	0.1	0.2	0	0	0.2	0	0.4
organism	11kb_GCA_000006845.1_ASM684v1_genomic.405_7001	0.778151	0.5	0.07	0.333333	0.0416667	0.333333	0.989167	0	0.166667	0	0.166667	0	0	0	0	0	0	0	0	0.166667	0	0.166667	0.166667	0	0	0	0.5
organism	13kb_GCA_000006805.1_ASM680v1_genomic.635	1.25527	0.277778	0.0166667	0.111111	0.0227778	0.111111	0.346944	0.222222	0.166667	0.0555556	0	0	0.0555556	0.0555556	0	0	0	0	0	0.0555556	0	0.0555556	0.0555556	0.111111	0	0	0.722222
organism	15kb_GCA_000006805.1_ASM680v1_genomic.811_7001_1	1.30103	0.2	0.01625	0	0	0.1	0.5	0.2	0.1	0	0	0	0	0.1	0	0	0	0	0	0	0	0	0.1	0.1	0	0	0.8
organism	15kb_GCA_000007305.1_ASM730v1_genomic.251_8001	1	0	0	0.1	0.025	0	0	0	0	0	0	0	0	0	0	0	0	0	0	0	0	0	0	0	0.1	0	0.9
organism	15kb_GCA_000008665.1_ASM866v1_genomic.389_8001	1.07918	0.166667	0.0166667	0.166667	0.0075	0.0833333	0.166667	0	0	0	0	0	0	0	0	0	0	0	0	0.0833333	0	0.0833333	0	0	0	0	0.833333
organism	15kb_GCA_000006845.1_ASM684v1_genomic.917_8001	0.845098	0.571429	0.105	0.428571	0.067619	0.285714	0.732143	0.142857	0.142857	0	0	0	0	0	0	0	0	0	0	0.285714	0	0.142857	0	0.142857	0	0	0.428571
organism	NC_015913.1_Candidatus_Arthromitus_sp._SFB-mouse-Japan_DNA,_complete_genome_1295001	0.778151	0.5	0.247778	0.5	0.300556	0.166667	1.66667	0	0.166667	0	0.166667	0	0	0	0.166667	0	0	0	0	0.166667	0	0.333333	0	0	0	0	0.5
organism	11kb_GCA_000007305.1_ASM730v1_genomic.222	1.30103	0.05	0.001	0.05	0.0125	0	0	0	0	0	0	0	0	0	0	0	0	0	0	0	0	0	0	0.05	0.05	0	0.9
organism	7kb_GCA_000006845.1_ASM684v1_genomic.630_1	0.845098	0.857143	0.00738095	0.428571	0.00809524	0.142857	0.0785714	0.142857	0.142857	0	0	0	0	0	0	0	0.142857	0	0	0.142857	0	0.285714	0	0.428571	0	0	0.142857
organism	NC_010546.1~Cyanothece~sp.~ATCC~51142~circular~chromosome,~complete~sequence_1746001	0.954243	0.444444	0.00166667	0.555556	0.00222222	0.222222	0.0277778	0	0.222222	0	0.222222	0	0	0	0	0	0	0	0	0.222222	0	0.111111	0	0.111111	0.222222	0	0.333333
organism	13kb_GCA_000006805.1_ASM680v1_genomic.254_6001	0.90309	0.25	0.00125	0	0	0.125	0.06	0.125	0.125	0	0	0	0	0	0	0	0	0	0	0	0	0	0	0.25	0	0.125	0.625
organism	9kb_GCA_000007305.1_ASM730v1_genomic.213_6001	0.69897	0.2	0	0.2	0	0	0	0	0.2	0	0.2	0	0	0	0	0	0	0	0	0	0	0.2	0	0	0	0	0.8
organism	13kb_GCA_000006805.1_ASM680v1_genomic.19_6001	0.845098	0.285714	0.0464286	0	0	0.142857	1.42857	0.285714	0.142857	0	0	0	0	0.142857	0	0	0	0	0	0	0	0	0.142857	0.142857	0	0	0.714286
organism	NC_014355.1_Candidatus_Nitrospira_defluvii_chromosome,_complete_genome_1665001	0.778151	0.166667	0.00166667	0.333333	0.0025	0	0	0	0	0	0	0	0	0	0	0	0	0	0	0	0	0.166667	0	0	0.166667	0	0.666667
organism	13kb_GCA_000006845.1_ASM684v1_genomic.772_7001	0.69897	0.4	0.001	0.4	0.04	0.2	0.232	0	0.2	0	0	0	0	0	0	0	0	0	0	0.2	0	0.2	0	0	0	0	0.6
organism	NC_013739.1~Conexibacter~woesei~DSM~14684,~complete~genome_488001	0.90309	0.625	0.02625	0.375	0.02	0.125	0.075	0	0.375	0	0	0	0	0	0	0	0	0	0	0	0	0.375	0.125	0.125	0	0	0.375
organism	11kb_GCA_000008665.1_ASM866v1_genomic.838	1.25527	0.222222	0.00569444	0.333333	0.0037963	0.166667	0.0751852	0	0.0555556	0	0.0555556	0	0	0	0	0	0	0	0	0.111111	0.0555556	0.111111	0	0	0.0555556	0	0.666667
organism	13kb_GCA_000006805.1_ASM680v1_genomic.583_6001	0.845098	0.142857	0	0.142857	0.0128571	0	0	0.142857	0.142857	0.142857	0	0	0	0	0	0	0	0	0	0	0	0.142857	0	0	0	0	0.857143
organism	9kb_GCA_000006805.1_ASM680v1_genomic.769	1	0.4	0.02175	0.1	0.073	0.1	0.249	0.2	0.2	0	0	0	0.1	0	0	0	0	0	0	0.1	0	0	0	0.3	0	0	0.6
organism	NZ_VISF01000001.1~Seleniivibrio~woodruffii~strain~S4~Ga0008828_unitig_0_quiver.1,~whole~genome~shotgun~sequence_2136001_6001	0.954243	0.333333	0.00259259	0.444444	0.00555556	0.111111	0.0355556	0	0.111111	0	0	0	0	0	0	0	0	0	0	0.111111	0	0.222222	0	0	0.111111	0	0.555556
organism	11kb_GCA_000006745.1_ASM674v1_genomic.129_6001	0.69897	0	0	0.2	0.2	0	0	0	0	0	0	0	0	0	0	0	0	0	0	0	0	0	0	0	0.2	0	0.8
organism	9kb_GCA_000008265.1_ASM826v1_genomic.127	0.90309	0.75	0.0635417	0.625	0.07025	0.375	0.51875	0	0.125	0	0.125	0	0	0	0	0	0	0	0	0.375	0	0.25	0	0.125	0	0	0.25
organism	NZ_CP010311.1~Geoalkalibacter~subterraneus~strain~Red1,~complete~genome_3170001_1	1.30103	0.2	0.00275	0.5	0.0033	0	0	0.1	0	0	0.2	0	0	0	0	0	0	0.2	0	0	0	0.2	0	0	0.3	0	0.5
organism	NZ_CP010311.1~Geoalkalibacter~subterraneus~strain~Red1,~complete~genome_220001	1.07918	0.25	0.0669444	0.333333	0.131875	0.416667	0.2565	0.0833333	0	0.166667	0	0	0.0833333	0	0	0	0	0	0	0.25	0	0	0	0	0.0833333	0.166667	0.5
organism	NC_014815.1~Micromonospora~sp.~L5,~complete~genome_5632001_fragment_1	0.90309	0.625	0.10375	0.875	0.204643	0.375	0.734167	0.125	0.125	0.125	0.25	0	0	0.125	0	0	0	0	0	0.375	0	0.25	0	0	0.25	0	0.125
organism	NZ_HG422565.1~Candidatus~Microthrix~parvicella~RN1,~whole~genome~shotgun~sequence_980001_1	0.90309	0.25	0.195	0.375	0.150417	0.25	0.893125	0.125	0	0.125	0	0	0.125	0	0	0	0	0	0	0.125	0.125	0.125	0	0	0	0	0.625
organism	9kb_GCA_000006745.1_ASM674v1_genomic.605	1.20412	0.3125	0.00575	0.5625	0.00694444	0.1875	0.136667	0.0625	0.0625	0.0625	0.125	0	0.0625	0	0	0	0	0.0625	0	0.1875	0	0.125	0	0	0.25	0	0.4375
organism	NZ_CP029619.1~Candidatus~Cardinium~hertigii~strain~cHgTN10~chromosome,~complete~genome_700001_6001	0.845098	0.142857	0.00714286	0.428571	0.00476191	0	0	0	0	0.285714	0	0	0	0	0	0	0	0	0	0	0	0.142857	0	0	0.285714	0	0.571429
organism	NZ_CP016907.1~Flavobacterium~anhuiense~strain~GSE09,~complete~genome_4104001_1	0.90309	0.125	0.0425	0.125	0.2575	0.25	0.0875	0	0	0	0	0	0	0	0	0	0	0	0	0.125	0	0	0	0	0	0.125	0.75
organism	NC_007677.1~Salinibacter~ruber~DSM~13855~chromosome,~complete~genome_1392001_1	0.954243	0.111111	0.115556	0.222222	0.0633333	0.111111	0.58	0	0	0	0	0	0	0	0	0	0	0	0	0.111111	0	0	0	0	0.111111	0	0.777778
organism	NC_014624.2~Eubacterium~callanderi~strain~KIST612,~complete~genome_488001_1	1	0.6	0.302667	0.8	0.2405	0.4	1	0.2	0.2	0.2	0.4	0	0	0.2	0	0	0	0	0	0.2	0	0.2	0.2	0	0.4	0	0
organism	13kb_GCA_000006845.1_ASM684v1_genomic.957_6001	0.69897	0.4	0.337	0.6	0.03	0.2	2	0	0.2	0	0.2	0	0	0	0	0.2	0	0	0	0.2	0	0.2	0	0	0.2	0	0.4
organism	15kb_GCA_000006805.1_ASM680v1_genomic.339_1	1.17609	0.2	0	0	0	0	0	0.2	0.2	0	0	0	0	0	0	0	0	0	0	0	0	0	0	0.2	0	0	0.8
organism	7kb_GCA_000006175.2_ASM617v2_genomic.369_1	1.25527	0.111111	0.0172222	0.111111	0.000555556	0.111111	0.0177778	0	0	0	0	0	0	0	0	0	0	0	0	0	0	0	0.111111	0	0.111111	0	0.777778
organism	NC_014334.2~Lactobacillus~paracasei~strain~Zhang,~complete~genome_1180001	1.04139	0.363636	0.0627273	0.272727	0.187879	0.181818	0.909091	0	0.0909091	0	0.0909091	0	0	0	0	0	0	0	0	0.181818	0	0.0909091	0	0.0909091	0	0	0.636364
organism	13kb_GCA_000006785.2_ASM678v2_genomic.375_1	1.07918	0.666667	0.0477083	0.666667	0.0466667	0.166667	0.7675	0	0	0	0.166667	0	0	0	0.166667	0	0	0	0	0.166667	0	0.5	0	0	0	0	0.333333
organism	11kb_GCA_000008665.1_ASM866v1_genomic.536_5001	1	0.3	0.000666667	0.3	0.00733333	0	0	0	0.1	0	0.1	0	0	0	0	0	0	0	0	0	0	0.2	0	0.1	0.1	0	0.6
organism	11kb_GCA_000008665.1_ASM866v1_genomic.602_6001	0.845098	0.142857	0.0185714	0.285714	0.00285714	0.142857	0.0442857	0	0	0	0.142857	0	0	0	0	0	0	0	0	0.142857	0	0	0	0	0.142857	0	0.714286
organism	NZ_NIDL01000002.1~Polaribacter~tangerinus~strain~WS2-14~contig2,~whole~genome~shotgun~sequence_336001_1	0.90309	0.25	0.2075	0.25	0.509375	0.25	1.25	0.125	0	0.125	0	0.125	0.125	0	0	0	0	0	0	0.25	0	0	0	0	0	0	0.75
organism	NC_012803.1~Micrococcus~luteus~NCTC~2665,~complete~genome_6001	0.69897	0.4	0.088	0.6	0.153333	0.4	2	0	0	0	0.2	0	0	0	0	0.4	0	0	0	0.4	0	0	0	0	0.2	0	0.4
organism	NC_002937.3_Desulfovibrio_vulgaris_str._Hildenborough_chromosome,_complete_genome_1260001_1	0.778151	0.333333	0.00166667	0.333333	0.0025	0	0	0	0.166667	0	0.166667	0	0	0	0	0	0	0	0	0	0	0.333333	0	0	0	0	0.666667
organism	5kb_GCA_000008265.1_ASM826v1_genomic.920	0.845098	0.285714	0.00428571	0.428571	0.0104762	0.142857	0.217143	0	0	0	0	0	0	0	0	0	0	0	0	0.142857	0	0.142857	0	0	0.142857	0	0.571429
organism	NC_013739.1~Conexibacter~woesei~DSM~14684,~complete~genome_5672001_1	1.07918	0.333333	0.000833333	0.166667	0.0125	0	0	0	0.166667	0	0	0	0	0	0	0	0	0	0	0	0	0.166667	0	0.166667	0	0	0.666667
organism	13kb_GCA_000006845.1_ASM684v1_genomic.283_1	1.07918	0.166667	0	0.166667	0.0116667	0	0	0	0.166667	0	0	0	0	0	0	0	0	0	0	0	0	0.166667	0	0	0	0	0.833333
organism	13kb_GCA_000006805.1_ASM680v1_genomic.88	1.17609	0.4	0.017	0.533333	0.0853333	0.133333	0.416333	0.133333	0.133333	0.2	0.133333	0	0.0666667	0.0666667	0	0	0	0	0	0.133333	0	0.2	0	0.0666667	0.2	0	0.4
organism	9kb_GCA_000006805.1_ASM680v1_genomic.646	1.04139	0.181818	0.0386364	0.181818	0.0372727	0.0909091	0.226364	0.0909091	0.0909091	0.0909091	0	0	0.0909091	0	0	0	0	0	0	0.0909091	0	0.0909091	0	0	0	0	0.818182
organism	NZ_OCMS01000002.1~Fibrobacter~sp.~UWB16,~whole~genome~shotgun~sequence_768001_6001	0.60206	0.5	0.06375	0.5	0.06125	0.25	2.5	0	0	0	0	0	0.25	0	0	0	0	0	0	0.25	0	0.25	0	0	0	0	0.5
organism	15kb_GCA_000008665.1_ASM866v1_genomic.194_7001_1	1.14613	0.428571	0.0547619	0.285714	0.0589286	0.142857	0.714286	0	0.142857	0	0.142857	0	0	0	0	0.142857	0	0	0	0.142857	0	0.142857	0	0.142857	0	0	0.571429
organism	11kb_GCA_000006805.1_ASM680v1_genomic.286_5001	0.90309	0.125	0	0.125	0.00125	0	0	0	0.125	0	0	0	0	0	0	0	0	0	0	0	0	0.125	0	0	0	0	0.875
organism	NZ_CP009692.1~Bacillus~mycoides~strain~ATCC~6462,~complete~genome_1215001_1	1.34242	0.545455	0.0124242	0.636364	0.00688312	0.0909091	0.174091	0.0909091	0.181818	0.0909091	0.0909091	0	0.0909091	0	0	0	0	0	0	0.0909091	0	0.454545	0	0	0.0909091	0	0.363636
organism	9kb_GCA_000006805.1_ASM680v1_genomic.910	1.07918	0.166667	0.000416667	0.166667	0.000416667	0	0	0.0833333	0.0833333	0	0.0833333	0	0	0	0	0	0	0	0	0	0	0.166667	0	0	0	0	0.833333
organism	3kb_GCA_000006845.1_ASM684v1_genomic.251	0.60206	0.25	0.005	0.25	0.0025	0	0	0	0	0	0	0	0	0	0	0	0	0	0	0	0	0.25	0	0	0	0	0.75
organism	NC_012803.1~Micrococcus~luteus~NCTC~2665,~complete~genome_1884001	1	0.5	0.1364	0.6	0.124333	0.4	0.47325	0	0.2	0	0.2	0	0	0	0.1	0	0	0	0	0.4	0	0.1	0	0	0.1	0	0.4
organism	NZ_GL945017.1~Prevotella~multisaccharivorax~DSM~17128~scaffold_3,~whole~genome~shotgun~sequence_1072001	0.90309	0.375	0.0220833	0.375	0.0141667	0.25	0.491875	0	0.125	0	0.125	0	0	0	0.125	0	0	0	0	0.125	0	0.125	0.125	0	0.125	0	0.5
organism	15kb_GCA_000008665.1_ASM866v1_genomic.651_8001	0.845098	0.285714	0.04	0.285714	0.395714	0.285714	0.905714	0.142857	0	0.142857	0	0.142857	0.142857	0	0	0	0	0	0	0.285714	0	0	0	0	0	0	0.714286
organism	13kb_GCA_000006805.1_ASM680v1_genomic.784_7001	0.778151	0.166667	0	0	0	0	0	0.166667	0.166667	0	0	0	0	0	0	0	0	0	0	0	0	0	0	0.166667	0	0	0.833333
organism	13kb_GCA_000006765.1_ASM676v1_genomic.168_7001	0.954243	0.444444	0.0180556	0.666667	0.00722222	0.222222	0.148889	0	0	0	0.333333	0	0	0	0	0	0	0	0	0.111111	0	0.222222	0.111111	0	0.333333	0	0.222222
organism	11kb_GCA_000005845.2_ASM584v2_genomic.657_1_fragment_1	0.60206	0.75	0.07	1	0.048125	0.75	0.465	0.75	0	0.5	0	0	0.75	0	0	0	0	0	0	0.5	0.25	0.25	0	0	0	0	0
organism	15kb_GCA_000006805.1_ASM680v1_genomic.182_1_1	1.20412	0.375	0.0183333	0.625	0.01225	0.125	0.155625	0	0	0	0.25	0	0.125	0	0	0	0	0	0	0.125	0	0.25	0	0	0.25	0	0.375
organism	11kb_GCA_000006805.1_ASM680v1_genomic.805_1	1.43136	0.222222	0.00037037	0.444444	0.00037037	0	0	0.111111	0.111111	0	0.222222	0	0	0	0	0	0	0	0	0	0	0.222222	0	0	0.222222	0	0.555556
organism	11kb_GCA_000006805.1_ASM680v1_genomic.704_6001	0.845098	0.285714	0.0464286	0	0	0.142857	1.42857	0.285714	0.142857	0	0	0	0	0.142857	0	0	0	0	0	0	0	0	0.142857	0.142857	0	0	0.714286
organism	NZ_CP010311.1~Geoalkalibacter~subterraneus~strain~Red1,~complete~genome_240001	0.954243	0.444444	0.000833333	0.666667	0.0364815	0	0	0	0.111111	0.111111	0.222222	0	0	0	0	0	0	0	0	0	0	0.444444	0	0	0.222222	0	0.333333
organism	7kb_GCA_000006805.1_ASM680v1_genomic.615_fragment_1	0.60206	1	0.07375	0.75	0.825	0.75	1.2575	0.25	0	0.25	0.25	0.25	0	0.25	0	0	0	0	0	0.75	0	0	0	0.25	0	0	0
organism	3kb_GCA_000006805.1_ASM680v1_genomic.330	0.69897	0.2	0	0.2	0.026	0.2	0.154	0	0.2	0	0	0	0	0	0	0	0	0	0	0.2	0	0	0	0	0	0	0.8
organism	15kb_GCA_000007305.1_ASM730v1_genomic.804_8001	0.845098	0.428571	0.0109524	0.428571	0.037619	0.285714	0.723571	0.142857	0.142857	0	0.142857	0	0.142857	0	0	0	0	0	0	0.285714	0	0.142857	0	0	0	0	0.571429
organism	NZ_CP013070.1~Sphingobium~indicum~B90A,~complete~genome_2880001	1.30103	0.35	0.0105	0.4	0.016	0.2	0.2195	0.05	0.2	0	0.15	0	0.05	0	0	0	0	0	0.05	0.15	0	0.2	0	0	0.05	0.05	0.55
organism	15kb_GCA_000006805.1_ASM680v1_genomic.787_fragment_1	0.60206	1	0.07375	0.75	0.825	0.75	1.2575	0.25	0	0.25	0.25	0.25	0	0.25	0	0	0	0	0	0.75	0	0	0	0.25	0	0	0
organism	11kb_GCA_000006745.1_ASM674v1_genomic.182_5001	0.69897	0.6	0.0886667	0.6	0.117333	0.4	1.414	0	0.2	0	0	0	0	0	0	0.2	0	0	0	0.4	0	0.2	0	0	0	0	0.4
organism	NC_014963.1_Terriglobus_saanensis_SP1PR4,_complete_genome_2295001	0.845098	0.142857	0.145714	0.285714	0.427857	0.142857	1.42857	0	0	0	0.142857	0	0	0	0	0	0	0	0	0.142857	0	0	0	0	0.142857	0	0.714286
organism	3kb_GCA_000006805.1_ASM680v1_genomic.615	0.778151	0.166667	0	0.166667	0.015	0	0	0.166667	0.166667	0.166667	0	0	0	0	0	0	0	0	0	0	0	0	0	0.166667	0.166667	0	0.666667
organism	NC_017219.1~Bifidobacterium~longum~subsp.~infantis~ATCC~15697~=~JCM~1222~=~DSM~20088~DNA,~complete~genome_1104001	0.954243	0.444444	0.00138889	0.666667	0.0087037	0	0	0	0.222222	0	0.111111	0	0	0	0	0	0	0	0	0	0	0.444444	0	0	0.222222	0	0.333333
organism	NC_002939.5~Geobacter~sulfurreducens~PCA~chromosome,~complete~genome_1048001_1	0.69897	0.6	0.213333	0.8	0.214	0.6	0.822	0	0	0	0.2	0	0	0	0	0	0	0	0.2	0.6	0	0	0	0	0.2	0	0.2
organism	13kb_GCA_000008265.1_ASM826v1_genomic.995_6001	0.954243	0.333333	0.00185185	0.333333	0.0118519	0.222222	0.14	0	0.111111	0	0.111111	0	0	0	0	0	0	0	0	0.222222	0	0	0	0.111111	0.111111	0	0.555556
organism	3kb_GCA_000006805.1_ASM680v1_genomic.419	0.60206	0.5	0.08875	0.5	1.175	0.25	2.5	0.25	0	0.25	0	0	0	0.25	0	0	0	0	0	0.25	0	0.25	0	0	0	0	0.5
organism	11kb_GCA_000007305.1_ASM730v1_genomic.422_5001	0.69897	0.6	0.088	0.8	0.087	0.6	1.11667	0	0.2	0	0.2	0	0	0	0.4	0	0	0	0	0.6	0	0	0	0	0.2	0	0.2
organism	15kb_GCA_000006785.2_ASM678v2_genomic.344_7001_1_fragment_1	0.60206	1	0.310625	1	0.318125	0.5	1.36125	0	0.25	0	0.25	0	0	0	0	0	0	0	0	0.5	0	0.5	0	0	0	0	0
organism	15kb_GCA_000006805.1_ASM680v1_genomic.787_1_fragment_1	0.60206	1	0.07375	0.75	0.825	0.75	1.2575	0.25	0	0.25	0.25	0.25	0	0.25	0	0	0	0	0	0.75	0	0	0	0.25	0	0	0
organism	9kb_GCA_000006745.1_ASM674v1_genomic.26	1.20412	0.4375	0.00660714	0.75	0.00739583	0.3125	0.085875	0	0	0	0.1875	0	0	0	0	0	0	0.125	0	0.125	0.0625	0.25	0.0625	0	0.3125	0.0625	0.125
organism	NC_013739.1~Conexibacter~woesei~DSM~14684,~complete~genome_1840001	0.845098	0.142857	0.0271429	0.428571	0.275238	0.142857	0.545714	0	0	0	0	0	0	0	0	0	0	0	0	0.142857	0	0	0	0	0.285714	0	0.571429
organism	15kb_GCA_000006745.1_ASM674v1_genomic.785_1	1.5563	0.416667	0.000833333	0.583333	0.00178571	0	0	0	0.166667	0	0.166667	0	0	0	0	0	0	0.166667	0	0	0	0.333333	0	0.0833333	0.25	0	0.333333
organism	5kb_GCA_000005845.2_ASM584v2_genomic.649	0.845098	0.285714	0.5	0.285714	0.0121429	0.142857	1.42857	0.142857	0.142857	0.142857	0.142857	0	0	0.142857	0	0	0	0	0	0.142857	0	0.142857	0	0	0	0	0.714286
organism	11kb_GCA_000006785.2_ASM678v2_genomic.716_7001	0.60206	0.75	0.085	1	0.01625	0.25	1.775	0	0.25	0	0.25	0	0	0	0.25	0	0	0	0	0.25	0	0.5	0	0	0.25	0	0
organism	9kb_GCA_000006805.1_ASM680v1_genomic.408_1	1.25527	0.555556	0.0132222	0.555556	0.110111	0.333333	0.279444	0.111111	0	0.111111	0.111111	0.111111	0	0.111111	0	0	0	0	0	0.333333	0	0.111111	0	0.111111	0.111111	0	0.333333
organism	15kb_GCA_000005845.2_ASM584v2_genomic.22_8001	0.845098	0.571429	0.04	0.571429	0.04	0.285714	0.422857	0.142857	0.285714	0.142857	0.285714	0	0.142857	0	0	0	0	0	0	0.285714	0	0.285714	0	0	0	0	0.428571
organism	15kb_GCA_000006805.1_ASM680v1_genomic.106_1_1	0.778151	0.333333	0.271667	0.333333	0.56	0.333333	1.04083	0.166667	0	0	0	0	0.166667	0	0	0	0	0	0	0.333333	0	0	0	0	0	0	0.666667
organism	3kb_GCA_000008665.1_ASM866v1_genomic.574	0.778151	0.166667	0.00333333	0	0	0	0	0	0	0	0	0	0	0	0	0	0	0	0	0	0	0	0	0.166667	0	0	0.833333
organism	NZ_CP011454.1~Gemmatimonas~phototrophica~strain~AP64,~complete~genome_48001_1	1.14613	0.428571	0.00166667	0.428571	0.00285714	0.142857	0.00428571	0	0	0	0.142857	0	0	0	0	0	0	0	0	0.142857	0	0.142857	0	0.142857	0.142857	0	0.428571
organism	11kb_GCA_000006745.1_ASM674v1_genomic.229_6001	0.778151	0.666667	0.0558333	0.5	0.122222	0.333333	1.17833	0	0.166667	0	0	0	0	0	0	0.166667	0	0	0	0.333333	0	0.166667	0	0.166667	0	0	0.333333
organism	5kb_GCA_000006785.2_ASM678v2_genomic.490	0.845098	0.571429	0.184286	0.714286	0.153429	0.142857	1.42857	0	0.285714	0.142857	0.428571	0	0	0	0	0.142857	0	0	0	0.142857	0	0.285714	0	0.142857	0.285714	0	0.142857
organism	11kb_GCA_000006805.1_ASM680v1_genomic.877	1.04139	0.181818	0.148182	0.181818	0.305455	0.181818	0.567727	0.0909091	0	0	0	0	0.0909091	0	0	0	0	0	0	0.181818	0	0	0	0	0	0	0.818182
organism	NC_012803.1~Micrococcus~luteus~NCTC~2665,~complete~genome_30001	0.845098	0.428571	0.00380952	0.571429	0.0564286	0.285714	0.276429	0.142857	0.142857	0.142857	0	0	0.142857	0	0	0	0	0	0	0.142857	0.142857	0.285714	0	0	0	0	0.428571
organism	NZ_CP027227.1~Victivallales~bacterium~CCUG~44730~chromosome,~complete~genome_3248001	0.90309	0.75	0.147083	0.875	0.169464	0.375	0.45	0.125	0.25	0.125	0.25	0	0	0.125	0	0	0	0	0	0.375	0	0.375	0	0	0.125	0	0.125
organism	15kb_GCA_000006805.1_ASM680v1_genomic.570	1.30103	0.1	0.0005	0.25	0.0053	0.05	0.0215	0.05	0.05	0.05	0.1	0	0	0	0	0	0	0	0	0	0.05	0.1	0	0	0.1	0	0.75
organism	NC_000962.3_Mycobacterium_tuberculosis_H37Rv,_complete_genome_2925001	0.90309	0.25	0.078125	0.875	0.00196429	0.125	1.25	0	0	0	0.5	0	0	0	0	0	0	0	0.125	0.125	0	0.125	0	0	0.625	0	0.125
organism	9kb_GCA_000006785.2_ASM678v2_genomic.78_6001	0.69897	0.4	0.001	0.4	0.005	0	0	0	0.2	0	0.2	0	0	0	0	0	0	0	0	0	0	0.2	0	0.2	0.2	0	0.4
organism	11kb_GCA_000008265.1_ASM826v1_genomic.268	1.04139	0.363636	0.0127273	0.363636	0.00590909	0.181818	0.459091	0	0.0909091	0	0	0	0	0	0	0.0909091	0.272727	0	0	0.181818	0	0.181818	0	0	0	0	0.636364
organism	5kb_GCA_000006805.1_ASM680v1_genomic.135	0.778151	0.166667	0	0.166667	0.0216667	0.166667	0.128333	0	0.166667	0	0	0	0	0	0	0	0	0	0	0.166667	0	0	0	0	0	0	0.833333
organism	9kb_GCA_000006805.1_ASM680v1_genomic.394	0.90309	0.375	0.165	0.125	0.01625	0.375	0.865417	0.125	0.125	0	0	0	0.125	0.125	0	0	0	0	0	0.125	0	0	0.25	0	0	0	0.625
organism	11kb_GCA_000007305.1_ASM730v1_genomic.175_fragment_1	0.954243	0.222222	0.00166667	0.222222	0.00277778	0.222222	0.0388889	0	0	0	0	0	0	0	0	0	0	0	0	0.222222	0	0	0	0	0	0	0.777778
organism	11kb_GCA_000006765.1_ASM676v1_genomic.758_7001	0.69897	0.2	0.002	0.6	0.00266667	0.2	0.004	0	0	0	0.2	0	0	0	0	0	0	0	0	0.2	0	0	0	0	0.4	0	0.4
organism	11kb_GCA_000006805.1_ASM680v1_genomic.162	0.954243	0.444444	0.005	0.444444	0.0436111	0	0	0	0	0	0.111111	0	0	0	0	0	0	0	0	0	0	0.444444	0	0	0	0	0.555556
organism	9kb_GCA_000008665.1_ASM866v1_genomic.505	0.69897	0.4	0.055	0.4	0.044	0.2	0.536	0.2	0	0.2	0.2	0	0.2	0	0	0	0	0	0	0.2	0	0	0	0.2	0.2	0	0.4
organism	9kb_GCA_000006745.1_ASM674v1_genomic.100_6001	0.60206	0.25	0.005	0.75	0.04	0.25	1.1975	0	0	0	0.25	0	0	0	0	0	0	0	0	0	0.25	0.25	0	0	0.25	0	0.25
organism	13kb_GCA_000006845.1_ASM684v1_genomic.907	1.14613	0.642857	0.024127	0.714286	0.0320714	0.357143	0.106429	0	0.142857	0	0.142857	0	0	0	0	0	0	0	0	0.285714	0.0714286	0.357143	0	0	0	0	0.285714
organism	NC_006347.1~Bacteroides~fragilis~YCH46~DNA,~complete~genome_4628001	1.14613	0.285714	0.01625	0.5	0.00408163	0.214286	0.23881	0.0714286	0.142857	0	0.285714	0	0.0714286	0	0.0714286	0	0	0	0	0.142857	0.0714286	0.142857	0	0	0.142857	0	0.5
organism	15kb_GCA_000006175.2_ASM617v2_genomic.900	1.34242	0.227273	0.0261818	0.227273	0.0888182	0.136364	0.152727	0.0454545	0.136364	0.0454545	0.0454545	0	0	0.0454545	0	0	0	0	0	0.0909091	0	0.136364	0	0	0	0.0454545	0.727273
organism	NZ_CP021659.1~Candidatus~Fukatsuia~symbiotica~strain~5D~chromosome,~complete~genome_1372001	1.14613	0.357143	0.167571	0.5	0.139286	0.285714	0.537321	0.142857	0.0714286	0.214286	0.214286	0	0.142857	0.0714286	0	0.0714286	0	0	0	0.214286	0.0714286	0	0	0.142857	0.214286	0	0.357143
organism	11kb_GCA_000006745.1_ASM674v1_genomic.692	1.14613	0.642857	0.0693651	0.571429	0.0336607	0.428571	0.289881	0.214286	0.285714	0.214286	0.214286	0	0.214286	0.0714286	0	0	0	0	0	0.357143	0	0.142857	0.0714286	0.0714286	0.0714286	0	0.285714
organism	NZ_CP027227.1~Victivallales~bacterium~CCUG~44730~chromosome,~complete~genome_1120001_6001	1.07918	0.166667	0.162083	0.166667	0.139583	0.166667	0.550417	0	0	0	0	0	0	0	0	0.0833333	0	0	0	0.0833333	0	0	0.0833333	0	0.0833333	0	0.75
organism	15kb_GCA_000005845.2_ASM584v2_genomic.954_1_fragment_1	0.60206	0.75	0.07	1	0.048125	0.75	0.465	0.75	0	0.5	0	0	0.75	0	0	0	0	0	0	0.5	0.25	0.25	0	0	0	0	0
organism	11kb_GCA_000007305.1_ASM730v1_genomic.480_7001	0.778151	0.333333	0.000833333	0.333333	0.00333333	0	0	0	0.166667	0	0.166667	0	0	0	0	0	0	0	0	0	0	0.166667	0	0.166667	0.166667	0	0.5
organism	13kb_GCA_000008665.1_ASM866v1_genomic.672_fragment_1	1.11394	0.384615	0.00353846	0.692308	0.00324786	0.0769231	0.00461538	0	0	0	0.307692	0	0	0	0	0	0	0	0	0	0	0.384615	0	0	0.307692	0.0769231	0.230769
organism	NZ_CP027227.1~Victivallales~bacterium~CCUG~44730~chromosome,~complete~genome_1064001_6001	0.69897	0.6	0.124	0.6	0.208667	0.2	0.046	0	0.2	0	0	0	0	0	0	0	0	0	0	0.2	0	0.4	0	0	0	0	0.4
organism	NZ_CP011479.1~Hoeflea~sp.~IMCC20628,~complete~genome_980001_1	1.07918	0.166667	0	0.666667	0.0025	0	0	0	0.166667	0.333333	0.333333	0	0	0	0	0	0	0	0	0	0	0	0	0.166667	0.666667	0	0.166667
organism	NZ_AP019801.1~Thermus~thermophilus~HC11~DNA,~complete~genome_1056001	1.07918	0.666667	0.0820833	0.916667	0.0631061	0.25	0.403611	0	0.333333	0	0.416667	0	0	0	0	0.0833333	0	0	0.0833333	0.25	0	0.416667	0	0	0.25	0	0.0833333
organism	9kb_GCA_000006805.1_ASM680v1_genomic.704	0.845098	0.428571	0.0104762	0.571429	0.0289286	0.285714	0.72	0	0.142857	0	0	0	0	0	0	0	0	0	0	0.142857	0.142857	0.285714	0	0	0	0	0.428571
organism	3kb_GCA_000006845.1_ASM684v1_genomic.495	0.778151	0.333333	0.186667	0.5	0.123333	0.166667	0.0933333	0	0	0	0.166667	0	0	0	0	0	0	0	0	0.166667	0	0.166667	0	0	0.166667	0	0.5
organism	15kb_GCA_000007305.1_ASM730v1_genomic.247_7001	1.25527	0.444444	0.00222222	0.555556	0.00344444	0.111111	0.109444	0	0.222222	0	0.222222	0	0	0	0	0	0	0	0	0.111111	0	0.333333	0	0	0.111111	0	0.444444
organism	LBWX01000003.1~Candidate~division~CPR2~bacterium~GW2011_GWC2_39_35~UT47_C0003,~whole~genome~shotgun~sequence_8001	0.60206	0	0	0	0	0.25	0.03	0	0	0	0	0	0	0	0	0	0	0	0	0	0	0	0	0	0	0.25	0.75
organism	13kb_GCA_000006805.1_ASM680v1_genomic.861_6001	0.954243	0.444444	0.00222222	0.333333	0.00407407	0	0	0.111111	0.222222	0	0.111111	0	0	0	0	0	0	0	0	0	0	0.333333	0	0.111111	0	0	0.555556
organism	15kb_GCA_000006175.2_ASM617v2_genomic.490_1	1.38021	0.125	0	0.25	0.000416667	0.125	0.127083	0	0.125	0	0.125	0	0	0	0	0	0	0	0.125	0	0	0.125	0	0	0.125	0.125	0.625
organism	11kb_GCA_000006805.1_ASM680v1_genomic.267_1	1.32222	0.142857	0	0.142857	0.00428571	0	0	0.142857	0.142857	0.142857	0	0	0	0	0	0	0	0	0	0	0	0.142857	0	0	0	0	0.857143
organism	15kb_GCA_000006175.2_ASM617v2_genomic.900_8001	1.20412	0.0625	0.179375	0.0625	0.583125	0.125	0.314375	0.0625	0	0.0625	0	0	0	0.0625	0	0	0	0	0	0.0625	0	0	0	0	0	0.0625	0.875
organism	13kb_GCA_000007305.1_ASM730v1_genomic.776_6001	0.90309	0.625	0.03525	0.75	0.0110417	0.375	0.324583	0.25	0.25	0.125	0.25	0	0.375	0	0	0	0	0	0	0.25	0	0.375	0	0	0.125	0.125	0.125
organism	15kb_GCA_000005845.2_ASM584v2_genomic.604_8001	1.04139	0.636364	0.0888312	1	0.0628926	0.272727	0.433333	0	0.272727	0	0.363636	0	0	0	0.0909091	0	0	0	0	0.181818	0.0909091	0.454545	0	0	0.272727	0	0
organism	NC_005042.1~Prochlorococcus~marinus~subsp.~marinus~str.~CCMP1375~complete~genome_1078001_6001	0.954243	0.333333	0.00518519	0.555556	0.0215556	0.111111	0.313333	0	0	0	0.222222	0	0	0	0	0	0	0	0	0.111111	0	0.222222	0	0	0.222222	0	0.444444
organism	NZ_CP008796.1~Thermodesulfobacterium~commune~DSM~2178,~complete~genome_1420001_6001	0.60206	1	0.054375	1	0.114375	1	0.134375	0.5	0	0.5	0	0	0.5	0	0	0	0	0	0	1	0	0	0	0	0	0	0
organism	NC_009636.1~Sinorhizobium~medicae~WSM419~chromosome,~complete~genome_1974001_1	1.17609	0.0666667	0.192	0.133333	0.023	0.133333	0.041	0.0666667	0	0	0	0	0	0	0	0	0	0	0	0	0.133333	0	0	0.0666667	0	0	0.8
organism	13kb_GCA_000006175.2_ASM617v2_genomic.400_1	1.25527	0	0	0.111111	0.00111111	0	0	0	0	0	0	0	0	0	0	0	0	0	0	0	0	0	0	0	0.111111	0	0.888889
organism	NC_003888.3~Streptomyces~coelicolor~A3(2)~chromosome,~complete~genome_4220001	0.69897	0.2	0.002	0.2	0.002	0	0	0	0	0	0	0	0	0	0	0	0	0	0	0	0	0.2	0	0	0	0	0.8
organism	15kb_GCA_000006175.2_ASM617v2_genomic.445_8001	0.60206	0.75	0.055	0.75	0.519167	0.75	2.5	0.5	0.25	0.5	0	0	0.5	0	0	0.25	0	0	0	0.75	0	0	0	0	0	0	0.25
organism	NZ_CP009692.1~Bacillus~mycoides~strain~ATCC~6462,~complete~genome_1065001_7001	0.954243	0.444444	0.00277778	0.777778	0.00174603	0.222222	0.179444	0	0.222222	0	0.333333	0	0.111111	0	0	0	0	0	0	0.111111	0.111111	0.333333	0	0	0.222222	0	0.222222
organism	9kb_GCA_000006805.1_ASM680v1_genomic.690	1.07918	0.0833333	0.00166667	0.25	0.0122222	0.0833333	0.0358333	0	0	0	0.0833333	0	0	0	0	0	0	0	0	0	0.0833333	0.0833333	0	0	0.0833333	0	0.75
organism	NZ_CP013070.1~Sphingobium~indicum~B90A,~complete~genome_3480001_1	1.14613	0.571429	0.00107143	0.571429	0.00125	0.285714	0.00928571	0.285714	0.142857	0	0.285714	0	0.285714	0	0	0	0	0	0	0.142857	0	0.285714	0.142857	0	0.142857	0	0.285714
organism	NZ_GL945017.1~Prevotella~multisaccharivorax~DSM~17128~scaffold_3,~whole~genome~shotgun~sequence_1592001_1	1.20412	0.25	0.01	0.25	0.0525	0.25	0.319375	0.125	0	0.125	0	0	0.125	0	0	0.125	0	0	0	0.25	0	0	0	0	0	0	0.75
organism	NC_014815.1~Micromonospora~sp.~L5,~complete~genome_2624001	0.778151	0.333333	0.0283333	0.5	0.0272222	0.333333	0.223333	0	0	0	0.166667	0	0	0	0	0	0	0	0	0.333333	0	0	0	0	0.166667	0	0.5
organism	NZ_CP027227.1~Victivallales~bacterium~CCUG~44730~chromosome,~complete~genome_2632001_6001	0.845098	0.428571	0.0109524	0.714286	0.0742857	0.142857	0.647143	0	0.142857	0	0.285714	0	0	0	0	0	0	0	0	0.142857	0	0.285714	0	0	0.285714	0	0.285714
organism	9kb_GCA_000006805.1_ASM680v1_genomic.45	1	0.3	0.00433333	0.3	0.00333333	0.2	0.01	0	0.1	0	0.1	0	0	0	0	0.1	0	0	0	0.2	0	0.1	0	0	0	0	0.7
organism	NC_014355.1_Candidatus_Nitrospira_defluvii_chromosome,_complete_genome_1520001	0.90309	0.25	0.01375	0.375	0.0175	0.25	0.290625	0	0	0	0	0	0	0	0	0.125	0	0	0	0.25	0	0	0	0	0.125	0	0.625
organism	15kb_GCA_000006845.1_ASM684v1_genomic.452_1	0.778151	0.833333	0.007	0.833333	0.005	0.166667	0.00166667	0.333333	0.166667	0.333333	0.166667	0	0	0	0	0	0	0	0	0.166667	0	0.666667	0	0	0	0	0.166667
organism	15kb_GCA_000007305.1_ASM730v1_genomic.521_8001_fragment_1	0.778151	0.5	0.01	0.666667	0.0104167	0.333333	1.66667	0	0	0	0.166667	0	0	0	0	0.333333	0	0	0	0.333333	0	0.166667	0	0	0.166667	0	0.333333
organism	11kb_GCA_000006765.1_ASM676v1_genomic.725_6001	0.778151	0.666667	0.07	0.833333	0.0133333	0.666667	0.467083	0	0.166667	0	0.166667	0	0	0	0	0	0	0	0.166667	0.666667	0	0	0	0	0.166667	0	0.166667
organism	13kb_GCA_000006845.1_ASM684v1_genomic.811_7001	0.778151	0.666667	0.151667	0.833333	0.194333	0.5	1.11167	0	0.166667	0	0.166667	0	0	0	0	0.166667	0	0	0	0.5	0	0.166667	0	0	0.166667	0	0.166667
organism	15kb_GCA_000006785.2_ASM678v2_genomic.181_fragment_1	0.90309	0.5	0.114062	0.75	0.0652083	0.25	1.20063	0	0.25	0	0.375	0	0	0	0.125	0	0	0	0	0.25	0	0.25	0	0	0.25	0	0.25
organism	NC_002516.2~Pseudomonas~aeruginosa~PAO1,~complete~genome_1128001_1	0.60206	0.25	0.09	0.5	0.04625	0.25	0.3925	0	0	0	0.25	0	0	0	0	0.25	0	0	0	0.25	0	0	0	0	0.25	0	0.5
organism	7kb_GCA_000006805.1_ASM680v1_genomic.503	1.04139	0.363636	0.00113636	0.363636	0.00181818	0.0909091	0.226364	0.0909091	0.181818	0	0.181818	0	0.0909091	0	0	0	0	0	0	0.0909091	0	0.181818	0	0.0909091	0.0909091	0	0.545455
organism	15kb_GCA_000006765.1_ASM676v1_genomic.233_7001_1	1	0.4	0.015	0.4	0.0045	0.2	1	0	0	0	0	0	0	0	0	0.2	0.4	0	0	0.2	0	0	0	0.2	0.2	0	0.4
organism	15kb_GCA_000006765.1_ASM676v1_genomic.472	1.11394	0.538462	0.00626374	0.538462	0.00120879	0.153846	0.00538461	0.0769231	0.153846	0.0769231	0.153846	0	0.0769231	0	0	0	0	0	0	0.153846	0	0.230769	0	0.153846	0.153846	0	0.307692
organism	13kb_GCA_000007305.1_ASM730v1_genomic.21_6001	0.778151	0	0	0.166667	0	0	0	0	0	0	0.166667	0	0	0	0	0	0	0	0	0	0	0	0	0	0.166667	0	0.833333
organism	9kb_GCA_000006745.1_ASM674v1_genomic.241	1.20412	0.3125	0.00575	0.5625	0.00694444	0.1875	0.136667	0.0625	0.0625	0.0625	0.125	0	0.0625	0	0	0	0	0.0625	0	0.1875	0	0.125	0	0	0.25	0	0.4375
organism	7kb_GCA_000006765.1_ASM676v1_genomic.355_1	1.20412	0.5	0.0160938	0.5	0.0182812	0.25	0.172813	0	0.25	0	0.25	0	0	0	0	0	0	0	0	0.25	0	0.25	0	0	0	0	0.5
organism	13kb_GCA_000008665.1_ASM866v1_genomic.888	1.27875	0.157895	0.00105263	0.210526	0.000657895	0.0526316	0.203158	0	0.105263	0	0.105263	0	0	0	0	0	0	0	0	0.0526316	0	0.105263	0	0	0.0526316	0	0.789474
organism	15kb_GCA_000006805.1_ASM680v1_genomic.774_7001	1.30103	0.2	0.03425	0.2	0.0195	0.1	0.1915	0.1	0.1	0.1	0.1	0	0.1	0	0	0	0	0	0	0.1	0	0.1	0	0	0	0	0.8
organism	11kb_GCA_000006765.1_ASM676v1_genomic.966	0.954243	0.444444	0.0291667	0.666667	0.0231481	0.333333	0.31	0	0	0	0.333333	0	0	0	0.111111	0	0	0	0	0.333333	0	0.111111	0	0	0.222222	0	0.333333
organism	5kb_GCA_000006805.1_ASM680v1_genomic.941	0.90309	0.125	0.08125	0.25	0.583125	0.125	1.25	0.125	0	0.125	0.125	0	0	0.125	0	0	0	0	0	0.125	0	0	0	0	0.125	0	0.75
organism	15kb_GCA_000006745.1_ASM674v1_genomic.903_1	1.30103	0.5	0.0213	0.7	0.00842857	0.3	0.0945	0.2	0	0.2	0.2	0	0.2	0	0	0	0	0.1	0	0.3	0	0.2	0	0	0.2	0	0.3
organism	13kb_GCA_000006175.2_ASM617v2_genomic.274	0.845098	0.285714	0.0178571	0.285714	0.000714286	0.142857	1.42857	0	0.142857	0	0.142857	0	0	0	0	0.142857	0.142857	0	0	0.142857	0	0.142857	0	0	0	0	0.714286
organism	NZ_HG422565.1~Candidatus~Microthrix~parvicella~RN1,~whole~genome~shotgun~sequence_4010001_1	1	0.4	0.0425	0.6	0.039	0.2	0.249	0	0.2	0.2	0.2	0	0.2	0	0	0	0	0	0	0.2	0	0.2	0	0	0.2	0	0.4
organism	9kb_GCA_000007305.1_ASM730v1_genomic.946_6001	0.778151	0.166667	0.00166667	0.333333	0.00416667	0.166667	0.00333333	0	0	0	0	0	0	0	0	0	0	0	0	0	0.166667	0.166667	0	0	0	0	0.666667
organism	15kb_GCA_000006805.1_ASM680v1_genomic.94_1_1	0.90309	0.125	0.08125	0.25	0.583125	0.125	1.25	0.125	0	0.125	0.125	0	0	0.125	0	0	0	0	0	0.125	0	0	0	0	0.125	0	0.75
organism	3kb_GCA_000006805.1_ASM680v1_genomic.641	0.60206	0.25	0.005	0.25	0.0075	0	0	0.25	0	0	0	0	0	0	0	0	0	0	0	0	0	0.25	0	0	0	0	0.75
organism	9kb_GCA_000006175.2_ASM617v2_genomic.521	0.845098	0.142857	0.0228571	0.142857	0	0	0	0	0	0	0.142857	0	0	0	0	0	0	0	0	0	0	0.142857	0	0	0	0	0.857143
organism	NC_005042.1~Prochlorococcus~marinus~subsp.~marinus~str.~CCMP1375~complete~genome_550001_6001	0.845098	0.428571	0.00142857	0.428571	0.01	0.142857	0.11	0	0	0	0	0	0	0	0	0	0	0	0	0.142857	0	0.285714	0	0	0	0	0.571429
organism	11kb_GCA_000006175.2_ASM617v2_genomic.174_5001	0.69897	0	0	0.2	0	0	0	0	0	0	0.2	0	0	0	0	0	0	0	0	0	0	0	0	0	0.2	0	0.8
organism	9kb_GCA_000006765.1_ASM676v1_genomic.34_6001	0.778151	0.333333	0.00416667	0.666667	0.02125	0.166667	0.0233333	0	0.166667	0	0.166667	0	0	0	0	0	0	0	0	0.166667	0	0.166667	0	0	0.333333	0	0.333333
organism	11kb_GCA_000006805.1_ASM680v1_genomic.163	1	0.8	0.024375	0.8	0.018625	0.6	0.123667	0.3	0.1	0.2	0.2	0	0.2	0	0	0	0	0	0	0.5	0.1	0.2	0	0.1	0	0	0.1
organism	13kb_GCA_000008665.1_ASM866v1_genomic.706_1	1.25527	0.333333	0.00740741	0.333333	0.00611111	0.222222	0.111111	0	0.111111	0	0	0	0	0	0	0	0	0	0	0.222222	0	0.111111	0	0	0	0	0.666667
organism	11kb_GCA_000007305.1_ASM730v1_genomic.270_7001	0.69897	0.4	0.014	0.2	0.042	0.2	0.02	0	0.2	0	0	0	0	0	0	0	0	0	0	0.2	0	0	0	0.2	0	0	0.6
organism	NZ_CP007139.1~Fimbriimonas~ginsengisoli~Gsoil~348,~complete~genome_4390001_6001	0.778151	0.333333	0.0025	0.333333	0.0125	0	0	0	0.166667	0	0	0	0	0	0	0	0	0	0	0	0	0.166667	0	0.166667	0.166667	0	0.5
organism	15kb_GCA_000006805.1_ASM680v1_genomic.331_7001	1.14613	0.428571	0.115952	0.571429	0.104286	0.285714	0.3575	0	0	0	0	0	0	0	0.142857	0	0	0	0	0.285714	0	0.142857	0	0	0.142857	0	0.428571
organism	NC_005027.1_Rhodopirellula_baltica_SH_1_chromosome,_complete_genome_4935001_1	1.07918	0.333333	0.0025	0.666667	0.0133333	0.333333	0.06625	0	0.166667	0	0.166667	0	0	0	0	0	0	0	0	0.166667	0.166667	0.166667	0	0	0.166667	0	0.333333
organism	13kb_GCA_000006785.2_ASM678v2_genomic.431_6001	0.845098	0.714286	0.0657143	0.714286	0.0642857	0.285714	1.165	0	0	0	0.142857	0	0	0	0.285714	0	0	0	0	0.285714	0	0.428571	0	0	0	0	0.285714
organism	13kb_GCA_000006805.1_ASM680v1_genomic.107_1	1.20412	0.375	0.0179167	0.5	0.0117188	0.125	0.155625	0	0.125	0	0.125	0	0.125	0	0	0	0	0	0	0.125	0	0.25	0	0	0.125	0	0.5
organism	NC_017219.1~Bifidobacterium~longum~subsp.~infantis~ATCC~15697~=~JCM~1222~=~DSM~20088~DNA,~complete~genome_256001	0.954243	0.444444	0.00222222	0.444444	0.0138889	0.111111	0.0766667	0	0.111111	0	0.111111	0	0	0	0	0	0	0	0	0.111111	0	0.333333	0	0	0	0	0.555556
organism	NZ_CP007139.1~Fimbriimonas~ginsengisoli~Gsoil~348,~complete~genome_1700001_1	1	0.2	0.001	0.4	0.0005	0	0	0	0	0	0.2	0	0	0	0	0	0	0	0	0	0	0.2	0	0	0.2	0	0.6
organism	15kb_GCA_000008665.1_ASM866v1_genomic.860_1	1.47712	0.3	0.00555556	0.4	0.00575	0.1	0.0893333	0.1	0.1	0.1	0.1	0	0.1	0	0	0	0	0	0	0.1	0	0.2	0	0	0.1	0	0.6
organism	15kb_GCA_000006785.2_ASM678v2_genomic.629_fragment_1	0.778151	0.833333	0.0443333	0.666667	0.0266667	0.5	0.259444	0.333333	0.166667	0	0.166667	0	0.166667	0	0	0	0	0	0	0.5	0	0.166667	0	0.166667	0	0	0.166667
organism	7kb_GCA_000006765.1_ASM676v1_genomic.123	0.60206	0.5	0.08	0.5	0.24125	0.5	0.4925	0	0	0	0	0	0	0	0	0	0	0	0	0.5	0	0	0	0	0	0	0.5
organism	FP565575.1_Candidatus_Methylomirabilis_oxyfera_complete_genome_18001_1	0.778151	0.666667	0.121667	0.666667	0.0883333	0.333333	0.805	0.166667	0	0.166667	0	0	0	0	0	0.166667	0	0	0	0.333333	0	0.333333	0	0	0	0	0.333333
organism	11kb_GCA_000006765.1_ASM676v1_genomic.312_fragment_1	0.778151	0.666667	0.07	0.833333	0.0133333	0.666667	0.467083	0	0.333333	0	0.333333	0	0	0	0	0	0	0	0.166667	0.666667	0	0	0	0	0.166667	0	0.166667
organism	13kb_GCA_000005845.2_ASM584v2_genomic.997_7001	1.04139	0.454545	0.00127273	0.727273	0.00193182	0.181818	0.0113636	0	0.181818	0	0.181818	0	0	0	0	0	0	0	0	0	0.181818	0.454545	0	0	0.0909091	0	0.272727
organism	9kb_GCA_000006845.1_ASM684v1_genomic.964_6001	0.60206	0.5	0.09	0.5	0.0825	0.5	1.485	0	0	0	0	0	0	0	0	0	0	0	0	0.5	0	0	0	0	0	0	0.5
organism	15kb_GCA_000006845.1_ASM684v1_genomic.932_1	1.38021	0.625	0.00841667	0.625	0.00316667	0.125	0.0583333	0	0.375	0	0.25	0	0	0	0	0.125	0	0	0	0.125	0	0.5	0	0	0	0	0.375
organism	15kb_GCA_000006745.1_ASM674v1_genomic.516	1.30103	0.3	0.00716667	0.45	0.00555556	0.1	0.0925	0.1	0.05	0.1	0.1	0	0.1	0	0	0	0	0.05	0	0.1	0	0.2	0	0	0.15	0	0.55
organism	11kb_GCA_000008265.1_ASM826v1_genomic.449_7001	0.69897	0.4	0.01	0.6	0.026	0.2	0.314	0	0	0	0.2	0	0	0	0	0.2	0	0	0	0.2	0	0.2	0	0	0.2	0	0.4
organism	NC_013132.1~Chitinophaga~pinensis~DSM~2588,~complete~genome_4380001_1	0.90309	0.25	0.04875	0.375	0.0266667	0.25	0.335	0.25	0	0.25	0	0	0.25	0	0	0	0	0	0	0.25	0	0	0	0	0.125	0	0.625
organism	13kb_GCA_000006785.2_ASM678v2_genomic.835_6001	0.69897	0.4	0.013	0.6	0.00466667	0	0	0.2	0	0	0.2	0	0	0	0	0	0	0	0	0	0	0.4	0	0	0.2	0	0.4
organism	NZ_AP017459.1_Candidatus_Endomicrobium_trichonymphae_DNA,_complete_genome,_strain:_Rs-D17_945001	1.07918	0.0833333	0	0	0	0	0	0	0.0833333	0	0	0	0	0	0	0	0	0	0	0	0	0	0	0.0833333	0	0	0.916667
organism	NZ_OCMS01000002.1~Fibrobacter~sp.~UWB16,~whole~genome~shotgun~sequence_468001	1.04139	0.454545	0.0512727	0.454545	0.116364	0.181818	0.511818	0.0909091	0.272727	0	0.0909091	0	0	0	0	0.0909091	0	0	0	0.181818	0	0.181818	0	0.0909091	0.0909091	0	0.454545
organism	NC_014355.1_Candidatus_Nitrospira_defluvii_chromosome,_complete_genome_3770001	0.69897	0.4	0.001	0.6	0.008	0	0	0	0.2	0	0	0	0	0	0	0	0	0	0	0	0	0.4	0	0	0.2	0	0.4
organism	11kb_GCA_000006805.1_ASM680v1_genomic.415_5001	0.845098	0.714286	0.034	0.714286	0.283143	0.428571	0.718571	0.142857	0	0.142857	0.142857	0.142857	0	0.142857	0	0	0	0	0	0.428571	0	0.142857	0	0.142857	0.142857	0	0.142857
organism	NC_005042.1~Prochlorococcus~marinus~subsp.~marinus~str.~CCMP1375~complete~genome_1386001_6001	0.778151	0.333333	0.0108333	0.333333	0.000833333	0.166667	0.015	0	0.166667	0	0.166667	0	0	0	0	0	0	0	0	0	0	0.333333	0	0	0	0.166667	0.5
organism	5kb_GCA_000006805.1_ASM680v1_genomic.503	0.954243	0.111111	0	0.111111	0.01	0	0	0.111111	0.111111	0.111111	0	0	0	0	0	0	0	0	0	0	0	0.111111	0	0	0	0	0.888889
organism	11kb_GCA_000008265.1_ASM826v1_genomic.360_6001	0.845098	0.142857	0	0.142857	0	0	0	0	0.142857	0	0.142857	0	0	0	0	0	0	0	0	0	0	0	0	0.142857	0.142857	0	0.714286
organism	15kb_GCA_000007305.1_ASM730v1_genomic.856_fragment_1	1.11394	0.153846	0.0138462	0.153846	0.0888462	0.0769231	0.0346154	0	0	0	0	0	0	0	0	0	0	0	0	0.0769231	0	0	0	0.0769231	0.0769231	0	0.769231
organism	15kb_GCA_000006785.2_ASM678v2_genomic.356_1_1	1.14613	0.714286	0.0147143	0.714286	0.0104286	0.142857	0.25	0	0.142857	0	0.142857	0	0	0	0	0.142857	0	0	0	0.142857	0	0.428571	0	0.142857	0.142857	0	0.142857
organism	13kb_GCA_000006745.1_ASM674v1_genomic.610_7001	1	0.4	0.00375	0.7	0.00642857	0	0	0	0.1	0	0.2	0	0	0	0	0	0	0.2	0	0	0	0.4	0	0	0.3	0	0.3
organism	NC_014334.2~Lactobacillus~paracasei~strain~Zhang,~complete~genome_2630001_1	1	0.2	0	0.2	0	0	0	0	0.2	0	0.2	0	0	0	0	0	0	0	0	0	0	0.2	0	0	0	0	0.8
organism	13kb_GCA_000007305.1_ASM730v1_genomic.652_7001	1	0.4	0.05375	0.5	0.025	0.3	0.307	0.1	0.2	0.1	0.2	0	0.2	0	0	0	0	0	0	0.3	0	0.1	0	0	0.1	0	0.5
organism	13kb_GCA_000007305.1_ASM730v1_genomic.399_1	1.07918	0.166667	0.00166667	0.166667	0.0116667	0	0	0	0	0	0	0	0	0	0	0	0	0	0	0	0	0	0	0.166667	0.166667	0	0.666667
organism	15kb_GCA_000006845.1_ASM684v1_genomic.175_1_1	1.07918	0.333333	0.01125	0.333333	0.00125	0.333333	0.833333	0	0	0	0	0	0	0	0	0.166667	0.166667	0	0	0.333333	0	0	0	0	0	0	0.666667
organism	NZ_CP011097.1~Candidatus~Nitrosotenuis~cloacae~strain~SAT1,~complete~genome_940001_7001	0.60206	0	0	0.5	0.0475	0	0	0	0	0	0.25	0	0	0	0	0	0	0	0	0	0	0	0	0	0.5	0	0.5
organism	NZ_CP030032.1~Bradymonas~sediminis~strain~FA350~chromosome,~complete~genome_1288001_1	1.07918	0.333333	0.0129167	0.333333	0.00875	0	0	0	0	0	0	0	0	0	0	0	0.333333	0	0	0	0	0.333333	0	0	0	0	0.666667
organism	9kb_GCA_000006805.1_ASM680v1_genomic.498_6001	0.69897	0.4	0.001	0.4	0.006	0	0	0	0.2	0	0	0	0	0	0	0	0	0	0	0	0	0.4	0	0	0	0	0.6
organism	NZ_CP027227.1~Victivallales~bacterium~CCUG~44730~chromosome,~complete~genome_98001_1	1.25527	0.333333	0.0540741	0.555556	0.0491111	0.111111	0.555556	0	0.111111	0	0.111111	0	0	0	0	0	0	0	0	0.111111	0	0.222222	0	0	0.222222	0	0.444444
organism	5kb_GCA_000006805.1_ASM680v1_genomic.377	0.845098	0.285714	0.00214286	0.571429	0.00892857	0	0	0	0	0	0.285714	0	0	0	0	0	0	0	0	0	0	0.285714	0	0	0.285714	0	0.428571
organism	9kb_GCA_000006845.1_ASM684v1_genomic.588_6001	0.69897	0.4	0.013	0.6	0.127333	0.4	1.001	0	0.2	0	0.2	0	0	0	0	0.2	0	0	0	0.4	0	0	0	0	0.2	0	0.4
organism	13kb_GCA_000006805.1_ASM680v1_genomic.847_7001	0.845098	0.142857	0.00285714	0.285714	0.00214286	0	0	0.142857	0	0	0.142857	0	0	0	0	0	0	0	0	0	0	0.142857	0	0	0.142857	0	0.714286
organism	NC_017219.1~Bifidobacterium~longum~subsp.~infantis~ATCC~15697~=~JCM~1222~=~DSM~20088~DNA,~complete~genome_1320001_1	1.17609	0.133333	0.181	0.2	0.136	0.2	0.255778	0	0	0	0	0	0	0	0	0.0666667	0	0	0	0.133333	0.0666667	0	0	0	0	0	0.8
organism	NC_013194.1~Candidatus~Accumulibacter~phosphatis~clade~IIA~str.~UW-1,~complete~genome_3296001_1	0.69897	0.2	0.472	0.4	0.209	0.2	1.81	0	0	0.2	0	0	0	0	0	0.2	0	0	0	0.2	0	0	0	0	0.2	0	0.6
organism	NC_002939.5~Geobacter~sulfurreducens~PCA~chromosome,~complete~genome_2912001_1	1.20412	0.125	0	0.125	0	0	0	0	0.125	0	0.125	0	0	0	0	0	0	0	0	0	0	0	0	0.125	0.125	0	0.75
organism	13kb_GCA_000005845.2_ASM584v2_genomic.195	1.20412	0.75	0.055625	1	0.0450781	0.3125	0.32275	0	0.4375	0	0.25	0	0	0	0.125	0	0	0	0	0.25	0.0625	0.5	0	0	0.1875	0	0
organism	11kb_GCA_000008265.1_ASM826v1_genomic.659_6001	0.778151	0.166667	0	0.166667	0	0	0	0	0.166667	0	0.166667	0	0	0	0	0	0	0	0	0	0	0	0	0.166667	0.166667	0	0.666667
organism	7kb_GCA_000006805.1_ASM680v1_genomic.365	1	0.3	0.00133333	0.2	0	0	0	0.1	0.1	0	0.2	0	0	0	0	0	0	0	0	0	0	0.1	0	0.2	0.1	0	0.6
organism	13kb_GCA_000006785.2_ASM678v2_genomic.12_1	1	0.4	0.0005	0.4	0.001	0	0	0	0.2	0	0.2	0	0	0	0	0	0	0	0	0	0	0.4	0	0	0	0	0.6
organism	9kb_GCA_000006805.1_ASM680v1_genomic.784_6001	0.60206	0.25	0.0025	0.5	0.005	0.25	0.02	0	0	0	0	0	0	0	0	0	0	0	0	0	0.25	0.25	0	0	0	0	0.5
organism	NC_005042.1~Prochlorococcus~marinus~subsp.~marinus~str.~CCMP1375~complete~genome_572001_1	0.778151	0.333333	0.0683333	0.333333	0.065	0.333333	0.01	0	0	0	0	0	0	0	0	0	0	0	0	0.333333	0	0	0	0	0	0	0.666667
organism	NC_014963.1_Terriglobus_saanensis_SP1PR4,_complete_genome_4675001	0.778151	0.166667	0.0433333	0.166667	0	0.166667	1.66667	0	0	0	0.166667	0	0	0	0	0.166667	0	0	0	0.166667	0	0	0	0	0	0	0.833333
organism	13kb_GCA_000006805.1_ASM680v1_genomic.506_1	1	0.6	0.122333	0.6	0.0703333	0.4	0.6915	0.2	0	0.2	0.2	0	0.2	0	0	0.2	0	0	0	0.4	0	0.2	0	0	0	0	0.4
organism	5kb_GCA_000006805.1_ASM680v1_genomic.497	0.845098	0.142857	0	0	0	0	0	0.142857	0.142857	0	0	0	0	0	0	0	0	0	0	0	0	0	0	0.142857	0	0	0.857143
organism	13kb_GCA_000006805.1_ASM680v1_genomic.395_1	0.778151	1	0.203889	1	0.117222	0.666667	1.1525	0.333333	0	0.333333	0.333333	0	0.333333	0	0	0.333333	0	0	0	0.666667	0	0.333333	0	0	0	0	0
organism	NZ_CP010311.1~Geoalkalibacter~subterraneus~strain~Red1,~complete~genome_3370001_6001	0.60206	0.25	0.0025	0.5	0.01125	0	0	0	0	0	0.25	0	0	0	0	0	0	0	0	0	0	0.25	0	0	0.25	0	0.5
organism	NC_012985.3~Candidatus~Liberibacter~asiaticus~str.~psy62,~complete~genome_8001_1	0.778151	0.666667	0.292083	0.5	0.728333	0.5	1.15111	0.166667	0	0.166667	0	0	0	0.166667	0.166667	0	0	0	0	0.333333	0	0.166667	0.166667	0	0	0	0.333333
organism	5kb_GCA_000006805.1_ASM680v1_genomic.146	0.69897	0.4	0.035	0.6	0.309333	0.2	2	0	0.2	0	0.2	0	0	0	0	0.2	0	0	0	0.2	0	0.2	0	0	0.2	0	0.4
organism	3kb_GCA_000006805.1_ASM680v1_genomic.551	0.69897	0.2	0	0.4	0.018	0	0	0.2	0.2	0.4	0	0	0	0	0	0	0	0	0	0	0	0.2	0	0	0.2	0	0.6
organism	NC_000918.1~Aquifex~aeolicus~VF5~chromosome,~complete~genome_1324001	0.845098	0.714286	0.0314286	0.714286	0.00628571	0.285714	0.233571	0	0.428571	0	0.428571	0	0	0	0	0.142857	0	0	0	0.285714	0	0.428571	0	0	0	0	0.285714
organism	11kb_GCA_000006845.1_ASM684v1_genomic.639_7001	0.845098	0	0	0.142857	0.24	0.142857	0.345714	0	0	0	0	0	0	0	0	0	0	0	0	0	0.142857	0	0	0	0	0	0.857143
organism	13kb_GCA_000006175.2_ASM617v2_genomic.754_7001	0.778151	0.666667	0.182083	0.666667	0.16	0.333333	0.938333	0	0.333333	0	0.333333	0	0	0	0.166667	0.166667	0	0	0	0.333333	0	0.333333	0	0	0	0	0.333333
organism	NC_005027.1_Rhodopirellula_baltica_SH_1_chromosome,_complete_genome_315001	0.69897	0.4	0.016	0	0	0	0	0	0.2	0	0	0	0	0	0	0	0	0	0	0	0	0	0	0.4	0	0	0.6
organism	11kb_GCA_000006175.2_ASM617v2_genomic.70_6001	0.954243	0.222222	0.137778	0.111111	0.286667	0	0	0	0.111111	0	0	0	0	0	0	0	0	0	0	0	0	0.111111	0	0.111111	0	0	0.777778
organism	NC_014815.1~Micromonospora~sp.~L5,~complete~genome_440001	0.954243	0.222222	0.0161111	0.555556	0.00844444	0.111111	0.0755556	0	0.111111	0	0.222222	0	0	0	0	0	0	0	0	0.111111	0	0.111111	0	0	0.333333	0	0.444444
organism	13kb_GCA_000006805.1_ASM680v1_genomic.116	1.23045	0.235294	0.000735294	0.294118	0.00105882	0.117647	0.0873529	0.0588235	0.117647	0	0.117647	0	0.0588235	0	0	0	0	0	0	0.0588235	0	0.117647	0	0.0588235	0.117647	0.0588235	0.588235
organism	13kb_GCA_000006805.1_ASM680v1_genomic.671_6001	0.845098	0.428571	0.0414286	0.142857	0.104286	0.142857	0.355714	0.142857	0.142857	0	0	0	0.142857	0	0	0	0	0	0	0.142857	0	0	0	0.285714	0	0	0.571429
organism	7kb_GCA_000006805.1_ASM680v1_genomic.573	0.90309	0.25	0.05375	0.5	0.025625	0.125	0.31125	0	0	0.125	0	0	0.125	0	0	0	0	0	0	0.125	0	0.125	0	0	0.25	0	0.5
organism	NZ_FWEX01000006.1~Nitrospira~sp.~ND1~isolate~Nitrospira~sp.~strain~ND1,~whole~genome~shotgun~sequence_1236001	1.17609	0.333333	0.00666667	0.4	0.111111	0.133333	0.666667	0	0.2	0	0.133333	0.0666667	0	0	0	0.0666667	0.0666667	0	0	0.133333	0	0.133333	0	0.0666667	0.133333	0	0.533333
organism	11kb_GCA_000008265.1_ASM826v1_genomic.278	1.04139	0.636364	0.0394805	0.636364	0.0602597	0.272727	0.67697	0	0.272727	0	0.181818	0	0	0	0	0.0909091	0	0	0	0.272727	0	0.363636	0	0	0	0	0.363636
organism	7kb_GCA_000006845.1_ASM684v1_genomic.380_1	1.25527	0.333333	0.0414815	0.555556	0.0247778	0.333333	0.0638889	0	0.111111	0	0.222222	0	0	0	0	0	0	0	0	0.222222	0.111111	0.111111	0	0	0.111111	0	0.444444
organism	NZ_CP016771.1~Candidatus~Nanopelagicus~hibericus~isolate~MMS-21-160~chromosome,~complete~genome_900001_7001	0.845098	0.285714	0.00357143	0.571429	0.00321429	0	0	0	0.142857	0	0.285714	0	0	0	0	0	0	0	0	0	0	0.285714	0	0	0.285714	0	0.428571
organism	NZ_LGKP01000035.1~Herpetosiphon~geysericola~strain~DSM~7119~contig_2,~whole~genome~shotgun~sequence_530001_1	1	0.4	0.01	0.6	0.001	0.2	0.002	0	0	0	0.2	0	0	0	0	0.2	0	0	0	0.2	0	0.2	0	0	0.2	0	0.4
organism	15kb_GCA_000006845.1_ASM684v1_genomic.960_1_1	1.20412	0.75	0.00260417	0.75	0.0015625	0.125	0.000625	0.25	0.125	0.25	0.25	0	0	0	0	0	0	0	0	0.125	0	0.625	0	0	0	0	0.25
organism	NZ_CP007139.1~Fimbriimonas~ginsengisoli~Gsoil~348,~complete~genome_350001_1	1.20412	0.375	0.00458333	0.625	0.01125	0	0	0	0.125	0	0.25	0	0	0	0	0	0	0	0	0	0	0.375	0	0	0.25	0	0.375
organism	13kb_GCA_000006805.1_ASM680v1_genomic.973_7001	1.07918	0.166667	0	0.333333	0.00458333	0.0833333	0.00666667	0.0833333	0.166667	0.166667	0	0	0	0	0	0	0	0	0	0	0.0833333	0.166667	0	0	0.0833333	0	0.666667
organism	11kb_GCA_000006845.1_ASM684v1_genomic.408	1.20412	0.3125	0.001125	0.5	0.00195312	0	0	0	0.0625	0	0.1875	0	0	0	0	0	0	0	0	0	0	0.3125	0	0	0.1875	0	0.5
organism	9kb_GCA_000006845.1_ASM684v1_genomic.500_6001	0.60206	0.5	0.09	0.5	0.0825	0.5	1.485	0	0	0	0	0	0	0	0	0	0	0	0	0.5	0	0	0	0	0	0	0.5
organism	NC_003454.1_Fusobacterium_nucleatum_subsp._nucleatum_ATCC_25586_chromosome,_complete_genome_1218001_1	0.845098	0.142857	0.00428571	0.285714	0.00285714	0	0	0	0	0	0.142857	0	0	0	0	0	0	0	0	0	0	0.142857	0	0	0.142857	0	0.714286
organism	15kb_GCA_000006745.1_ASM674v1_genomic.529_8001	0.90309	0.375	0.00166667	0.625	0.001	0	0	0	0.125	0	0.25	0	0	0	0	0	0	0	0	0	0	0.375	0	0	0.25	0	0.375
organism	15kb_GCA_000006805.1_ASM680v1_genomic.739_8001	1	0.4	0.002	0.3	0.00366667	0.1	0.086	0.1	0.2	0	0.1	0	0	0	0	0	0	0	0	0	0	0.3	0	0.1	0	0.1	0.5
organism	7kb_GCA_000006805.1_ASM680v1_genomic.307	1.11394	0.153846	0	0.230769	0.00641026	0.0769231	0.0592308	0.0769231	0.153846	0.0769231	0	0	0	0	0	0	0	0	0	0.0769231	0	0.0769231	0	0	0.0769231	0	0.769231
organism	15kb_GCA_000006805.1_ASM680v1_genomic.833_8001	1	0.2	0.0005	0.2	0.0005	0	0	0.1	0.1	0	0.1	0	0	0	0	0	0	0	0	0	0	0.2	0	0	0	0	0.8
organism	15kb_GCA_000006805.1_ASM680v1_genomic.774	1.36173	0.217391	0.0124348	0.173913	0.00967391	0.0869565	0.0854348	0.0869565	0.0869565	0.0869565	0.0434783	0	0.0434783	0	0	0	0	0	0	0.0869565	0	0.0869565	0	0.0434783	0	0	0.782609
organism	15kb_GCA_000007305.1_ASM730v1_genomic.447_7001	1.07918	0.666667	0.000833333	0.666667	0.00333333	0.333333	0.02	0.166667	0.166667	0	0	0	0.166667	0	0	0	0	0	0	0.333333	0	0.333333	0	0	0	0	0.333333
organism	NZ_CP016907.1~Flavobacterium~anhuiense~strain~GSE09,~complete~genome_480001_6001	0.845098	0.285714	0.000714286	0.428571	0.0128571	0.142857	0.0442857	0	0.142857	0	0.142857	0	0	0	0	0	0	0	0	0.142857	0	0.142857	0	0	0.142857	0	0.571429
organism	NZ_CP013070.1~Sphingobium~indicum~B90A,~complete~genome_756001_1	1.30103	0.1	0.0005	0.1	0	0	0	0	0	0	0.1	0	0	0	0	0	0	0	0	0	0	0	0	0.1	0.1	0	0.8
organism	15kb_GCA_000006785.2_ASM678v2_genomic.940_7001	1.41497	0.384615	0.00846154	0.461538	0.0394231	0.0769231	0.0119231	0	0	0	0	0	0	0	0	0	0	0.0769231	0	0	0	0.307692	0.0769231	0	0.153846	0	0.461538
organism	NZ_CP027227.1~Victivallales~bacterium~CCUG~44730~chromosome,~complete~genome_4564001	1.17609	0.466667	0.00590476	0.4	0.00577778	0.133333	0.093	0.133333	0	0.0666667	0.133333	0	0.0666667	0	0	0	0	0	0	0.133333	0	0.133333	0	0.2	0.133333	0	0.4
organism	FP565575.1_Candidatus_Methylomirabilis_oxyfera_complete_genome_2511001_6001	0.778151	0.166667	0	0.333333	0.00166667	0	0	0	0.166667	0	0.166667	0	0	0	0	0	0	0	0	0	0	0.166667	0	0	0.166667	0	0.666667
organism	NZ_CP012420.1_Rickettsia_amblyommatis_strain_Ac37_chromosome,_complete_genome_1260001	1.17609	0.0666667	0	0.0666667	0	0	0	0	0.0666667	0	0.0666667	0	0	0	0	0	0	0	0	0	0	0.0666667	0	0	0	0	0.933333
organism	13kb_GCA_000006805.1_ASM680v1_genomic.643_1	1.07918	0.666667	0.0491667	0.5	0.0525	0.5	0.302222	0	0.166667	0	0	0	0	0	0	0.166667	0	0	0	0.5	0	0	0	0.166667	0	0	0.333333
organism	11kb_GCA_000006745.1_ASM674v1_genomic.737_7001	0.69897	0.2	0.078	0.2	0.088	0.2	0.536	0.2	0	0.2	0	0	0.2	0	0	0	0	0	0	0.2	0	0	0	0	0	0	0.8
organism	11kb_GCA_000008265.1_ASM826v1_genomic.920	1	0.3	0.00166667	0.2	0.052	0	0	0	0	0	0	0	0	0	0	0	0.2	0	0	0	0	0.2	0	0.1	0	0	0.7
organism	11kb_GCA_000006175.2_ASM617v2_genomic.891_6001	0.90309	0.25	0.2	0.375	0.581667	0.125	1.25	0.125	0	0.125	0.125	0	0	0.125	0	0	0.125	0	0	0.125	0	0.125	0	0	0.125	0	0.625
organism	NC_002939.5~Geobacter~sulfurreducens~PCA~chromosome,~complete~genome_3592001_1	0.90309	0	0	0.5	0.05	0	0	0	0	0	0.25	0	0	0	0	0	0	0	0	0	0	0	0	0	0.5	0	0.5
organism	NZ_CP011097.1~Candidatus~Nitrosotenuis~cloacae~strain~SAT1,~complete~genome_900001	1.17609	0.466667	0.000285714	0.466667	0.014381	0	0	0	0.266667	0	0.266667	0	0	0	0	0	0	0	0	0	0	0.466667	0	0	0	0	0.533333
organism	NC_003210.1~Listeria~monocytogenes~EGD-e~chromosome,~complete~genome_1132001	0.69897	0.4	0.701	0.8	0.004	0.4	1.001	0.2	0	0	0	0	0	0.2	0	0	0	0	0	0.2	0	0	0.2	0	0.6	0	0
organism	NC_002939.5~Geobacter~sulfurreducens~PCA~chromosome,~complete~genome_1488001	0.778151	0.333333	0.04	0.333333	0.0383333	0.166667	0.01	0	0	0	0	0	0	0	0	0	0	0	0	0.166667	0	0.166667	0	0	0	0	0.666667
organism	15kb_GCA_000006805.1_ASM680v1_genomic.522_8001	0.90309	0.375	0.0366667	0.75	0.016875	0.125	0.31125	0	0	0.125	0.375	0	0.125	0	0	0	0	0	0	0.125	0	0.25	0	0	0.375	0	0.25
organism	13kb_GCA_000008665.1_ASM866v1_genomic.685_7001	0.778151	0.333333	0.00416667	0.666667	0.00541667	0.166667	0.253333	0	0	0	0.333333	0	0	0	0	0	0	0	0	0.166667	0	0.166667	0	0	0.333333	0	0.333333
organism	9kb_GCA_000006175.2_ASM617v2_genomic.213	0.90309	0	0	0.125	0.0025	0	0	0	0	0	0	0	0	0	0	0	0	0	0	0	0	0	0	0	0.125	0	0.875
organism	NC_014334.2~Lactobacillus~paracasei~strain~Zhang,~complete~genome_640001_1	1.14613	0.428571	0.0166667	0.571429	0.00839286	0.285714	0.132143	0.285714	0.142857	0.142857	0.285714	0	0.285714	0	0	0	0	0	0	0.285714	0	0.142857	0	0	0.142857	0	0.428571
organism	NC_014355.1_Candidatus_Nitrospira_defluvii_chromosome,_complete_genome_2730001	0.778151	0.166667	0	0.166667	0	0	0	0	0.166667	0	0.166667	0	0	0	0	0	0	0	0	0	0	0.166667	0	0	0	0	0.833333
organism	NZ_CP025780.1~Stenotrophomonas~sp.~Pemsol~chromosome_2870001_1	1	0.4	0.002	0.4	0.0035	0	0	0	0.2	0	0	0	0	0	0	0	0	0	0	0	0	0.4	0	0	0	0	0.6
organism	9kb_GCA_000006785.2_ASM678v2_genomic.209_1	1.20412	0.375	0.0025	0.5	0.0126563	0.25	0.024375	0	0.125	0	0.125	0	0	0	0	0	0	0	0	0.25	0	0.125	0	0	0.125	0	0.5
organism	5kb_GCA_000006805.1_ASM680v1_genomic.760	0.778151	0.666667	0.0675	0.5	0.00833333	0.333333	0.2875	0	0.166667	0	0.166667	0	0	0	0	0	0	0	0	0.333333	0	0.166667	0	0.166667	0	0	0.333333
organism	13kb_GCA_000006845.1_ASM684v1_genomic.653_1	1.14613	0.857143	0.00202381	0.857143	0.00202381	0.142857	0.055	0.142857	0.285714	0	0.285714	0	0	0	0	0	0	0	0	0.142857	0	0.714286	0	0	0	0	0.142857
organism	15kb_GCA_000006805.1_ASM680v1_genomic.838	1.20412	0.25	0.01875	0.3125	0.0675	0.1875	0.261875	0.0625	0.125	0	0.0625	0	0.0625	0	0	0.0625	0	0	0	0.125	0.0625	0.0625	0	0.0625	0.0625	0	0.625
organism	13kb_GCA_000006175.2_ASM617v2_genomic.423_7001	0.60206	0.75	0.556667	1	0.071875	0.25	2.5	0	0.25	0	0.5	0	0.25	0	0	0	0	0	0	0.25	0	0.5	0	0	0.25	0	0
organism	3kb_GCA_000005845.2_ASM584v2_genomic.289	0.69897	0.6	0.487333	0.8	0.4765	0.6	0.0846667	0.4	0.2	0.4	0	0	0.2	0.2	0	0	0	0	0	0.6	0	0	0	0	0.2	0	0.2
organism	NC_003888.3~Streptomyces~coelicolor~A3(2)~chromosome,~complete~genome_4716001	0.845098	0.428571	0.00380952	0.714286	0.00942857	0.142857	0.0157143	0	0.142857	0	0.142857	0	0	0	0	0	0	0	0	0.142857	0	0.285714	0	0	0.285714	0	0.285714
organism	NZ_CP016907.1~Flavobacterium~anhuiense~strain~GSE09,~complete~genome_2280001_1	1	0.4	0.004	0.4	0.308	0.2	1	0	0	0	0	0	0	0	0	0	0	0	0	0.2	0	0.2	0	0	0	0	0.6
organism	NC_005042.1~Prochlorococcus~marinus~subsp.~marinus~str.~CCMP1375~complete~genome_1430001	1.23045	0.352941	0.0131373	0.588235	0.00923529	0.117647	0.0661765	0	0	0	0.176471	0	0	0	0	0	0	0	0	0.117647	0	0.235294	0	0	0.235294	0	0.411765
organism	NZ_CP011097.1~Candidatus~Nitrosotenuis~cloacae~strain~SAT1,~complete~genome_550001	0.845098	0.571429	0.0771429	0.571429	0.123571	0.428571	0.0714286	0	0.285714	0	0.142857	0	0	0	0	0	0	0	0	0.428571	0	0.142857	0	0	0	0	0.428571
organism	11kb_GCA_000006805.1_ASM680v1_genomic.467	1	0.2	0	0.2	0.0045	0.1	0.046	0.2	0.2	0.1	0.1	0	0	0	0	0	0	0	0	0	0.1	0.1	0	0.1	0	0	0.7
organism	15kb_GCA_000007305.1_ASM730v1_genomic.100	1.20412	0.375	0.000625	0.375	0.004375	0.0625	0.095	0	0.1875	0	0.1875	0	0	0	0	0	0	0	0	0.0625	0	0.1875	0	0.125	0.125	0	0.5
organism	11kb_GCA_000006805.1_ASM680v1_genomic.203_5001	0.60206	0.75	0.0508333	0.5	0.20375	0.5	1.275	0.25	0.25	0	0	0	0	0	0	0	0	0	0	0.5	0	0	0	0.25	0	0	0.25
organism	11kb_GCA_000007305.1_ASM730v1_genomic.223_6001	0.778151	0.333333	0.0025	0.333333	0.00416667	0.166667	0.0183333	0	0	0	0	0	0	0	0	0	0	0	0	0.166667	0	0.166667	0	0	0	0	0.666667
organism	13kb_GCA_000007305.1_ASM730v1_genomic.754_7001	0.845098	0.857143	0.00119048	0.857143	0.00523809	0.142857	0.194286	0.142857	0.285714	0	0.142857	0	0	0	0	0	0	0	0	0.142857	0	0.571429	0	0.142857	0.142857	0	0
organism	7kb_GCA_000006175.2_ASM617v2_genomic.271	1.14613	0.142857	0.114286	0.142857	0.442143	0.142857	0.714286	0.142857	0	0.142857	0	0	0.0714286	0.0714286	0	0	0	0	0	0.142857	0	0	0	0	0	0	0.857143
organism	15kb_GCA_000006785.2_ASM678v2_genomic.528_7001_1	1	0.6	0.00433333	0.8	0.002	0	0	0.2	0.2	0	0.2	0	0	0	0	0	0	0	0	0	0	0.6	0	0	0.2	0	0.2
organism	NZ_CP010311.1~Geoalkalibacter~subterraneus~strain~Red1,~complete~genome_970001_7001	0.69897	0.2	0.014	0.6	0.0266667	0.2	0.024	0.2	0	0.2	0	0	0.2	0	0	0	0	0	0	0.2	0	0	0	0	0.4	0	0.4
organism	NC_014355.1_Candidatus_Nitrospira_defluvii_chromosome,_complete_genome_3960001	1	0.2	0.153	0.2	0.558	0.1	1	0.1	0	0.1	0	0	0	0.1	0	0	0	0	0	0.1	0	0.1	0	0	0	0	0.8
organism	15kb_GCA_000006765.1_ASM676v1_genomic.527_1	1.38021	0.75	0.00923611	0.75	0.0108333	0.125	0.38375	0	0.375	0	0.25	0	0	0	0.125	0	0	0	0	0.125	0	0.625	0	0	0	0	0.25
organism	15kb_GCA_000006805.1_ASM680v1_genomic.722	1.27875	0.473684	0.0120468	0.526316	0.0568947	0.210526	0.231316	0.105263	0.105263	0.157895	0.105263	0.0526316	0.0526316	0.0526316	0	0	0	0	0	0.210526	0	0.157895	0	0.105263	0.157895	0	0.368421
organism	NZ_CP007139.1~Fimbriimonas~ginsengisoli~Gsoil~348,~complete~genome_1570001_7001	0.69897	0.2	0	0.2	0	0	0	0	0.2	0	0.2	0	0	0	0	0	0	0	0	0	0	0.2	0	0	0	0	0.8
organism	13kb_GCA_000006175.2_ASM617v2_genomic.103	1.17609	0	0	0.0666667	0.00133333	0	0	0	0	0	0	0	0	0	0	0	0	0	0	0	0	0	0	0	0.0666667	0	0.933333
organism	9kb_GCA_000005845.2_ASM584v2_genomic.352_1	1.14613	0.714286	0.002	0.714286	0.00342857	0.142857	0.0178571	0.142857	0.142857	0.142857	0	0	0.142857	0	0	0	0	0	0	0.142857	0	0.571429	0	0	0	0	0.285714
organism	NC_013132.1~Chitinophaga~pinensis~DSM~2588,~complete~genome_7362001	0.845098	0.285714	0.00214286	0.857143	0.0464286	0.285714	0.0614286	0	0.142857	0	0.142857	0	0	0	0	0	0	0	0	0	0.285714	0.285714	0	0	0.285714	0	0.142857
organism	NZ_CP035926.1~Arcobacter~thereius~LMG~24486~chromosome,~complete~genome_1148001_7001	1.04139	0.363636	0.0197727	0.454545	0.0150909	0.0909091	0.226364	0	0.0909091	0	0.0909091	0	0.0909091	0	0	0	0	0	0	0.0909091	0	0.272727	0	0	0.0909091	0	0.545455
organism	13kb_GCA_000006765.1_ASM676v1_genomic.207_7001	0.69897	0.4	0.001	0.4	0.011	0.2	0.046	0	0.2	0	0.2	0	0.2	0	0	0	0	0	0	0.2	0	0.2	0	0	0	0	0.6
organism	7kb_GCA_000006805.1_ASM680v1_genomic.114_1	1.25527	0.111111	0	0.111111	0.005	0	0	0.111111	0.111111	0.111111	0	0	0	0	0	0	0	0	0	0	0	0.111111	0	0	0	0	0.888889
organism	NC_014815.1~Micromonospora~sp.~L5,~complete~genome_6944001	0.90309	0.75	0.0383333	0.75	0.0445833	0.25	0.318125	0	0.125	0	0	0.125	0	0	0	0	0	0	0	0.25	0	0.5	0	0	0	0	0.25
organism	13kb_GCA_000006805.1_ASM680v1_genomic.45	1.11394	0.461538	0.0487179	0.461538	0.0275641	0.384615	0.229385	0.153846	0.0769231	0.0769231	0.153846	0	0.0769231	0	0	0.0769231	0	0	0	0.307692	0	0.0769231	0	0.0769231	0.0769231	0.0769231	0.384615
organism	5kb_GCA_000008265.1_ASM826v1_genomic.102	0.845098	0.285714	0.00214286	0.428571	0.000952381	0.285714	0.00357143	0	0.142857	0	0.142857	0	0	0	0	0.142857	0	0	0	0.285714	0	0	0	0	0.142857	0	0.571429
organism	15kb_GCA_000007305.1_ASM730v1_genomic.466_8001	0.954243	0.222222	0.00111111	0.222222	0.00111111	0.111111	0.0766667	0	0.111111	0	0.111111	0	0	0	0	0	0	0	0	0.111111	0	0.111111	0	0	0	0	0.777778
organism	9kb_GCA_000006175.2_ASM617v2_genomic.607_1	1	0.4	0.031	0.6	0.0196667	0.2	0.328	0	0.2	0	0.2	0	0	0	0	0	0	0	0	0.2	0	0.2	0	0	0.2	0	0.4
organism	13kb_GCA_000006805.1_ASM680v1_genomic.318	1.17609	0.466667	0.0155238	0.533333	0.0859167	0.2	0.282222	0.133333	0.133333	0.2	0.0666667	0	0.0666667	0.0666667	0	0	0	0	0	0.2	0	0.2	0	0.0666667	0.133333	0	0.4
organism	NC_014624.2~Eubacterium~callanderi~strain~KIST612,~complete~genome_4232001_1	0.778151	0	0	0	0	0.333333	1.66667	0	0	0	0	0	0	0	0	0	0	0	0	0	0	0	0	0	0	0.333333	0.666667
organism	NC_006350.1~Burkholderia~pseudomallei~K96243~chromosome~1,~complete~sequence_1638001	0.778151	0.333333	0.0416667	0.333333	0.0833333	0.166667	0.0783333	0	0.166667	0	0.166667	0	0	0	0	0	0	0	0	0.166667	0	0.166667	0	0	0	0	0.666667
organism	15kb_GCA_000007305.1_ASM730v1_genomic.60_8001	1.07918	0.333333	0.00916667	0.25	0.00916667	0.166667	0.08875	0.0833333	0	0	0	0	0.0833333	0	0	0	0	0	0	0.166667	0	0.0833333	0	0.0833333	0	0	0.666667
organism	15kb_GCA_000006845.1_ASM684v1_genomic.781	1.20412	0.375	0.0308333	0.5	0.0328125	0.25	0.113594	0	0.125	0	0.1875	0	0	0	0	0	0	0	0	0.1875	0.0625	0.1875	0	0	0.0625	0	0.5
organism	15kb_GCA_000007305.1_ASM730v1_genomic.679_8001	0.845098	0.285714	0.433571	0.571429	0.0817857	0.285714	1.42857	0	0	0	0.285714	0	0.285714	0	0	0	0	0	0	0.285714	0	0	0	0	0.285714	0	0.428571
organism	NZ_CP016771.1~Candidatus~Nanopelagicus~hibericus~isolate~MMS-21-160~chromosome,~complete~genome_372001_1	0.778151	0.333333	0.0175	0.333333	0.0308333	0	0	0	0.166667	0	0	0	0	0	0	0	0	0	0	0	0	0.333333	0	0	0	0	0.666667
organism	NZ_CP021255.1~Desulfobulbus~oralis~strain~HOT041/ORNL~chromosome,~complete~genome_336001_1	1.25527	0.444444	0.00722222	0.555556	0.00544444	0.222222	0.0263889	0.444444	0	0.222222	0	0	0.222222	0	0	0	0	0	0	0.222222	0	0.222222	0	0	0.111111	0	0.444444
organism	11kb_GCA_000008265.1_ASM826v1_genomic.569_5001	0.69897	0.4	0.007	0.6	0.00333333	0.4	0.051	0	0	0	0.2	0	0	0	0	0.2	0	0	0	0.4	0	0	0	0	0.2	0	0.4
organism	13kb_GCA_000008265.1_ASM826v1_genomic.906_7001	1.07918	0.166667	0	0.166667	0.000416667	0	0	0	0.166667	0	0.0833333	0	0	0	0	0	0	0	0	0	0	0.0833333	0	0.0833333	0.0833333	0	0.75
organism	NC_013194.1~Candidatus~Accumulibacter~phosphatis~clade~IIA~str.~UW-1,~complete~genome_96001_1	0.69897	0.4	0.512	0.6	0.342667	0.4	1.905	0.2	0	0.4	0	0	0.2	0	0	0.2	0	0	0	0.4	0	0	0	0	0.2	0	0.4
organism	NC_006347.1~Bacteroides~fragilis~YCH46~DNA,~complete~genome_3315001	1.32222	0.0952381	0.108095	0.238095	0.0428571	0.0952381	0.241905	0	0	0	0.047619	0	0	0	0	0	0	0	0	0.047619	0.047619	0.047619	0	0	0.0952381	0	0.761905
organism	11kb_GCA_000006805.1_ASM680v1_genomic.389_1	1.5563	0.166667	0	0.416667	0.00172222	0.0833333	0.00222222	0.0833333	0.166667	0.25	0	0	0	0	0	0	0	0	0	0	0.0833333	0.166667	0	0	0.166667	0	0.583333
organism	NZ_HG422565.1~Candidatus~Microthrix~parvicella~RN1,~whole~genome~shotgun~sequence_1600001	1	0.7	0.103714	0.7	0.220714	0.2	1	0.1	0.3	0.1	0.3	0	0	0.1	0	0	0	0.1	0	0.2	0	0.5	0	0	0	0	0.3
organism	5kb_GCA_000006805.1_ASM680v1_genomic.813	0.90309	0.5	0.0528125	0.375	0.0445833	0.25	0.285	0.25	0	0.25	0.125	0	0.25	0	0	0	0	0	0	0.25	0	0.125	0	0.125	0	0	0.5
organism	NC_014815.1~Micromonospora~sp.~L5,~complete~genome_5896001_1	0.954243	0.222222	0.00388889	0.222222	0.00222222	0	0	0	0.111111	0	0.111111	0	0	0	0	0	0	0	0	0	0	0.222222	0	0	0	0	0.777778
organism	15kb_GCA_000006805.1_ASM680v1_genomic.92_7001	1.20412	0.125	0.000625	0.125	0	0	0	0.125	0	0	0.125	0	0	0	0	0	0	0	0	0	0	0.125	0	0	0	0	0.875
organism	13kb_GCA_000006805.1_ASM680v1_genomic.272_7001	0.90309	0.375	0.0366667	0.625	0.0245	0.125	0.31125	0	0	0	0.25	0	0.125	0	0	0	0	0	0	0.125	0	0.25	0	0	0.25	0	0.375
organism	NZ_GL945017.1~Prevotella~multisaccharivorax~DSM~17128~scaffold_3,~whole~genome~shotgun~sequence_2232001	0.90309	0.75	0.0260417	0.625	0.03225	0.125	0.04375	0	0.25	0	0.25	0	0	0	0	0	0	0	0	0.125	0	0.5	0	0.125	0	0	0.25
organism	FP565575.1_Candidatus_Methylomirabilis_oxyfera_complete_genome_1053001_1	1.14613	0.428571	0.000952381	0.285714	0.00142857	0	0	0	0.142857	0	0.142857	0	0	0	0	0	0	0	0	0	0	0.285714	0	0.142857	0	0	0.571429
organism	NC_020449.1_Candidatus_Cloacamonas_acidaminovorans_str._Evry_provisional_genome_sequence_from_WWE1_candidate_division_938001	0.778151	0.666667	0.0279167	0.666667	0.0345833	0.5	0.328889	0.166667	0	0	0.166667	0.166667	0.166667	0	0	0	0	0	0	0.5	0	0.166667	0	0	0	0	0.333333
organism	15kb_GCA_000007305.1_ASM730v1_genomic.856_1_1	1.34242	0.0909091	0.000909091	0.0909091	0.0113636	0	0	0	0	0	0	0	0	0	0	0	0	0	0	0	0	0	0	0.0909091	0.0909091	0	0.818182
organism	9kb_GCA_000008265.1_ASM826v1_genomic.503_1	1.14613	0.428571	0.00238095	0.571429	0.00142857	0.285714	0.0182143	0	0	0	0.142857	0	0	0	0	0.142857	0	0	0	0.285714	0	0.142857	0	0	0.142857	0	0.428571
organism	15kb_GCA_000006805.1_ASM680v1_genomic.295	1.23045	0.235294	0.0176471	0.294118	0.0635294	0.176471	0.246471	0.0588235	0.117647	0	0.0588235	0	0.0588235	0	0	0.0588235	0	0	0	0.117647	0.0588235	0.0588235	0	0.0588235	0.0588235	0	0.647059
organism	11kb_GCA_000006845.1_ASM684v1_genomic.360_1	1.32222	0.571429	0.0152381	0.571429	0.00630952	0.428571	0.189841	0	0	0	0	0	0	0	0	0	0	0	0	0.285714	0	0.142857	0.142857	0	0.142857	0	0.285714
organism	NZ_CP010311.1~Geoalkalibacter~subterraneus~strain~Red1,~complete~genome_200001_1	0.60206	0.5	0.35375	0.5	0.3475	0.25	0.315	0	0.25	0	0	0	0	0	0	0.25	0	0	0	0.25	0	0.25	0	0	0	0	0.5
organism	11kb_GCA_000008265.1_ASM826v1_genomic.540_7001	0.845098	0.142857	0.00142857	0.428571	0.0109524	0	0	0	0	0	0.142857	0	0	0	0	0	0	0	0	0	0	0.142857	0	0	0.285714	0	0.571429
organism	15kb_GCA_000006745.1_ASM674v1_genomic.61_7001	1.25527	0.444444	0.000694444	0.444444	0.000416667	0	0	0	0.222222	0	0.222222	0	0	0	0	0	0	0	0	0	0	0.333333	0	0.111111	0.111111	0	0.444444
organism	15kb_GCA_000006805.1_ASM680v1_genomic.69_fragment_1	0.60206	1	0.07375	0.75	0.825	0.75	1.2575	0.25	0	0.25	0.25	0.25	0	0.25	0	0	0	0	0	0.75	0	0	0	0.25	0	0	0
organism	NC_013194.1~Candidatus~Accumulibacter~phosphatis~clade~IIA~str.~UW-1,~complete~genome_2792001_1	1.14613	0.142857	0	0.571429	0.0201786	0	0	0	0.142857	0	0.285714	0	0	0	0	0	0	0	0	0	0	0.142857	0	0	0.428571	0	0.428571
organism	15kb_GCA_000006805.1_ASM680v1_genomic.67_7001	1.20412	0.5	0.0532813	0.75	0.000833333	0	0	0	0.125	0	0.25	0	0	0	0	0	0	0	0	0	0	0.5	0	0	0.25	0	0.25
organism	NC_014334.2~Lactobacillus~paracasei~strain~Zhang,~complete~genome_380001_1	0.90309	0.75	0.00708333	0.75	0.01875	0.25	0.0275	0.25	0.25	0.25	0.25	0	0.25	0	0	0	0	0	0	0.25	0	0.25	0	0.25	0.25	0	0
organism	15kb_GCA_000006785.2_ASM678v2_genomic.77	1.30103	0.4	0.0134375	0.5	0.01985	0.25	0.1577	0.05	0.2	0.05	0.25	0	0.05	0	0	0	0	0	0.05	0.2	0	0.15	0	0.05	0.15	0.05	0.4
organism	13kb_GCA_000006805.1_ASM680v1_genomic.571_1	1.20412	0.125	0	0	0	0	0	0.125	0.125	0	0	0	0	0	0	0	0	0	0	0	0	0	0	0.125	0	0	0.875
organism	7kb_GCA_000006805.1_ASM680v1_genomic.856	0.954243	0.333333	0.00148148	0.333333	0.0511111	0.111111	0.15	0	0	0	0	0	0	0	0	0	0	0	0	0.111111	0	0.222222	0	0	0	0	0.666667
organism	NZ_LGKP01000035.1~Herpetosiphon~geysericola~strain~DSM~7119~contig_2,~whole~genome~shotgun~sequence_40001_1	1	0.6	0.0246667	0.4	0.024	0.2	0.221	0	0.2	0	0.2	0	0	0	0	0	0	0	0	0.2	0	0.2	0	0.2	0	0	0.4
organism	11kb_GCA_000006845.1_ASM684v1_genomic.747_7001	0.778151	0.333333	0.00666667	0.666667	0.00333333	0.166667	0.0183333	0	0	0	0.333333	0	0	0	0	0	0	0	0	0.166667	0	0.166667	0	0	0.333333	0	0.333333
organism	13kb_GCA_000006845.1_ASM684v1_genomic.965_7001	0.778151	0.666667	0.03625	0.833333	0.0246667	0.166667	0.415	0	0.166667	0	0.5	0	0.166667	0	0	0	0	0	0	0.166667	0	0.5	0	0	0.166667	0	0.166667
organism	5kb_GCA_000007305.1_ASM730v1_genomic.7	0.60206	0.5	0.19125	0.75	0.19	0.5	1.2575	0	0	0	0.25	0	0	0	0	0	0	0	0	0.5	0	0	0	0	0.25	0	0.25
organism	13kb_GCA_000006745.1_ASM674v1_genomic.562	1.14613	0.428571	0.0253571	0.785714	0.0166883	0.285714	0.265714	0.142857	0.0714286	0.142857	0.214286	0	0.142857	0	0.0714286	0	0	0.0714286	0	0.285714	0	0.142857	0	0	0.357143	0	0.214286
organism	15kb_GCA_000006805.1_ASM680v1_genomic.585_7001	1.30103	0.2	0.00025	0.2	0.00025	0	0	0.1	0.1	0	0.1	0	0	0	0	0	0	0	0	0	0	0.2	0	0	0	0	0.8
organism	11kb_GCA_000006805.1_ASM680v1_genomic.648_6001	0.69897	0.4	0.034	0.4	0.215	0.2	0.09	0.2	0.2	0.2	0	0	0	0	0	0	0	0	0	0.2	0	0.2	0	0	0	0	0.6
organism	11kb_GCA_000007305.1_ASM730v1_genomic.600_5001	0.845098	0.428571	0.00190476	0.571429	0.00107143	0.428571	0.00380952	0	0.142857	0	0.285714	0	0	0	0	0	0	0	0	0.285714	0	0	0.142857	0	0.285714	0	0.285714
organism	11kb_GCA_000006805.1_ASM680v1_genomic.712	1.23045	0.294118	0.000823529	0.294118	0.00105882	0.0588235	0.146471	0.0588235	0.117647	0	0.117647	0	0.0588235	0	0	0	0	0	0	0.0588235	0	0.117647	0	0.117647	0.117647	0	0.588235
organism	NZ_HG966617.1~Candidatus~Phaeomarinobacter~ectocarpi~complete~genome_1160001_1	0.60206	0.75	0.103333	1	0.07625	0.25	0.47	0	0.25	0	0	0	0	0	0	0	0	0	0	0.25	0	0.5	0	0	0.25	0	0
organism	NC_006350.1~Burkholderia~pseudomallei~K96243~chromosome~1,~complete~sequence_102001	0.90309	0.25	0.02625	0.5	0.008125	0.125	0.335	0.125	0	0.125	0.125	0	0.125	0	0	0	0	0	0	0.125	0	0.125	0	0	0.25	0	0.5
organism	13kb_GCA_000006175.2_ASM617v2_genomic.944	0.954243	0.444444	0.0155556	0.444444	0.00611111	0.222222	0.561111	0	0.111111	0	0.111111	0	0	0	0	0.111111	0.333333	0	0	0.222222	0	0.222222	0	0	0	0	0.555556
organism	NC_006350.1~Burkholderia~pseudomallei~K96243~chromosome~1,~complete~sequence_3084001	0.845098	0.714286	0.0462857	0.714286	0.0417143	0.285714	0.733571	0	0.428571	0	0.142857	0	0	0	0	0	0	0	0	0.285714	0	0.428571	0	0	0	0	0.285714
organism	NC_013739.1~Conexibacter~woesei~DSM~14684,~complete~genome_1824001_1	0.778151	0.666667	0.05	0.333333	0.0233333	0.333333	0.406667	0	0	0	0	0	0	0	0	0	0	0	0	0.333333	0	0	0	0.333333	0	0	0.333333
organism	9kb_GCA_000006745.1_ASM674v1_genomic.625_1	1.14613	0.142857	0	0.571429	0.00196429	0.142857	0.00428571	0	0.142857	0	0.142857	0	0	0	0	0	0	0	0	0.142857	0	0	0	0	0.428571	0	0.428571
organism	15kb_GCA_000006845.1_ASM684v1_genomic.130_7001	1.20412	0.5	0.00515625	0.375	0.00479167	0.25	0.0234375	0.125	0.125	0	0	0	0	0	0	0	0.25	0	0	0.25	0	0.125	0	0.125	0	0	0.5
organism	15kb_GCA_000006745.1_ASM674v1_genomic.631_8001	1.11394	0.769231	0.00538461	0.615385	0.0075	0.384615	0.0712308	0.0769231	0.153846	0.0769231	0.0769231	0	0.0769231	0	0	0	0	0.0769231	0	0.230769	0	0.307692	0.153846	0.0769231	0.0769231	0	0.153846
organism	9kb_GCA_000006845.1_ASM684v1_genomic.204_1	1.14613	0.714286	0.0178571	0.714286	0.00328571	0.285714	0.365357	0	0.285714	0	0	0	0	0	0	0.142857	0	0	0.142857	0.285714	0	0.428571	0	0	0	0	0.285714
organism	5kb_GCA_000006805.1_ASM680v1_genomic.109	1	0.1	0	0.4	0.0075	0.1	0.008	0.1	0.1	0.3	0	0	0	0	0	0	0	0	0	0	0.1	0.1	0	0	0.2	0	0.6
organism	13kb_GCA_000008665.1_ASM866v1_genomic.543_7001	0.954243	0.555556	0.0511111	0.333333	0.000740741	0.222222	0.231111	0	0.333333	0	0.111111	0	0.111111	0	0	0	0	0	0	0.222222	0	0.111111	0	0.222222	0	0	0.444444
organism	NZ_CP025785.1~Candidatus~Borrelia~tachyglossi~strain~Bc-F10-1268~chromosome_658001_1	1.14613	0.571429	0.0482143	0.571429	0.0521429	0.428571	0.265952	0	0.142857	0	0.142857	0	0	0	0	0	0	0	0	0.428571	0	0.142857	0	0	0	0	0.428571
organism	13kb_GCA_000006845.1_ASM684v1_genomic.204_1	1	0.6	0.0223333	0.8	0.018	0.4	0.1125	0	0	0	0.2	0	0	0	0	0.2	0	0	0	0.4	0	0.2	0	0	0.2	0	0.2
organism	15kb_GCA_000007305.1_ASM730v1_genomic.882_8001	0.90309	0.375	0.00208333	0.375	0.0170833	0.125	0.19	0	0.125	0	0.125	0	0	0	0	0	0	0	0	0.125	0	0	0	0.25	0.25	0	0.375
organism	13kb_GCA_000006745.1_ASM674v1_genomic.70_6001	1.04139	0.272727	0.0118182	0.545455	0.0107576	0.0909091	0.0663636	0.0909091	0.0909091	0.0909091	0.0909091	0	0.0909091	0	0	0	0	0.0909091	0	0.0909091	0	0.181818	0	0	0.272727	0	0.454545
organism	NC_002516.2~Pseudomonas~aeruginosa~PAO1,~complete~genome_5274001_1	0.69897	0.4	0.001	0.8	0.0025	0.2	0.004	0	0.2	0	0.2	0	0	0	0	0	0	0	0	0.2	0	0.2	0	0	0.4	0	0.2
organism	9kb_GCA_000006805.1_ASM680v1_genomic.272	0.778151	0.333333	0.000833333	0.5	0.00277778	0.166667	0.0133333	0	0.166667	0	0	0	0	0	0	0	0	0	0	0	0.166667	0.333333	0	0	0	0	0.5
organism	NZ_FNVN01000001.1~Halobellus~limi~strain~CGMCC~1.10331,~whole~genome~shotgun~sequence_28001	1.34242	0.136364	0.0448485	0.136364	0.141364	0.0454545	0.454545	0.0454545	0	0.0454545	0.0909091	0	0	0.0454545	0	0	0	0	0	0.0454545	0	0.0454545	0	0.0454545	0.0454545	0	0.818182
organism	NC_013194.1~Candidatus~Accumulibacter~phosphatis~clade~IIA~str.~UW-1,~complete~genome_96001	0.90309	0.5	0.234375	0.625	0.17025	0.375	1.17083	0.25	0	0.25	0	0	0.125	0	0	0.25	0	0	0	0.375	0	0.125	0	0	0.125	0	0.375
organism	NC_006347.1~Bacteroides~fragilis~YCH46~DNA,~complete~genome_2145001_6001	0.954243	0.222222	0.00111111	0.444444	0.0144444	0	0	0	0.111111	0	0.111111	0	0	0	0	0	0	0	0	0	0	0.111111	0	0.111111	0.333333	0	0.444444
organism	NZ_CP030032.1~Bradymonas~sediminis~strain~FA350~chromosome,~complete~genome_1778001_1	1.20412	0.375	0.0025	0.5	0.00109375	0.375	0.0841667	0	0.125	0	0.125	0	0	0	0	0	0	0	0	0.25	0.125	0.125	0	0	0	0	0.5
organism	15kb_GCA_000006805.1_ASM680v1_genomic.842_7001_1	1.25527	0.222222	0.0236111	0.333333	0.0142593	0.222222	0.0713889	0.111111	0.111111	0	0	0	0.111111	0	0	0	0	0	0	0.111111	0.111111	0	0	0.111111	0.111111	0	0.555556
organism	11kb_GCA_000005845.2_ASM584v2_genomic.109_5001	0.778151	0.333333	0.00333333	0.833333	0.00133333	0.333333	0.02	0.166667	0	0.166667	0.5	0	0.333333	0	0	0	0	0	0	0.333333	0	0	0	0	0.5	0	0.166667
organism	15kb_GCA_000006745.1_ASM674v1_genomic.221_7001	1	0.4	0.1655	0.6	0.00433333	0.2	1	0	0.2	0	0	0	0.2	0	0	0	0	0	0	0.2	0	0.2	0	0	0.2	0	0.4
organism	11kb_GCA_000006845.1_ASM684v1_genomic.662_1	0.69897	0.8	0.041	1	0.0232	0.2	0.442	0.2	0.2	0.2	0.4	0	0	0	0	0	0	0	0	0.2	0	0.6	0	0	0.2	0	0
organism	NC_005027.1_Rhodopirellula_baltica_SH_1_chromosome,_complete_genome_2212001_1	1.20412	0.125	0.019375	0.25	0.006875	0.25	0.040625	0.125	0	0.25	0	0	0.125	0	0	0	0	0	0	0.125	0	0	0	0	0.125	0.125	0.625
organism	NC_007677.1~Salinibacter~ruber~DSM~13855~chromosome,~complete~genome_2646001	0.778151	0.333333	0.0125	0.5	0.00888889	0.166667	0.0533333	0	0.166667	0	0.166667	0	0	0	0	0	0	0	0	0.166667	0	0.166667	0	0	0.166667	0	0.5
organism	NC_002163.1~Campylobacter~jejuni~subsp.~jejuni~NCTC~11168~=~ATCC~700819~chromosome,~complete~genome_160001	0.778151	0.666667	0.0429167	0.666667	0.0316667	0.5	0.552778	0	0.166667	0	0.333333	0	0	0	0.166667	0	0	0	0	0.5	0	0.166667	0	0	0	0	0.333333
organism	15kb_GCA_000007305.1_ASM730v1_genomic.382_8001	0.90309	0.375	0.00583333	0.25	0.001875	0.25	0.610625	0.125	0.125	0	0.125	0	0.125	0	0	0	0	0	0	0.25	0	0	0	0.125	0	0	0.625
organism	11kb_GCA_000006805.1_ASM680v1_genomic.760_5001	0.845098	0.142857	0	0.285714	0.00285714	0	0	0	0.142857	0	0.142857	0	0	0	0	0	0	0	0	0	0	0.142857	0	0	0.142857	0	0.714286
organism	NZ_HG422565.1~Candidatus~Microthrix~parvicella~RN1,~whole~genome~shotgun~sequence_1_1	1.20412	0.25	0.0046875	0.5	0.00625	0.25	0.0196875	0.125	0.125	0.125	0.125	0	0.125	0	0	0	0	0	0	0.125	0.125	0.125	0	0	0.125	0	0.5
organism	NC_003210.1~Listeria~monocytogenes~EGD-e~chromosome,~complete~genome_1440001	0.778151	0.333333	0.0616667	0.666667	0.0416667	0	0	0	0.166667	0	0.333333	0	0	0	0	0	0	0	0	0	0	0.333333	0	0	0.333333	0	0.333333
organism	13kb_GCA_000006805.1_ASM680v1_genomic.581_7001	0.778151	0.166667	0	0	0	0	0	0.166667	0.166667	0	0	0	0	0	0	0	0	0	0	0	0	0	0	0.166667	0	0	0.833333
organism	15kb_GCA_000008265.1_ASM826v1_genomic.7_7001	1.30103	0.4	0.002625	0.4	0.00925	0	0	0	0.2	0	0	0	0	0	0	0	0	0	0	0	0	0.4	0	0	0	0	0.6
organism	7kb_GCA_000007305.1_ASM730v1_genomic.210	0.778151	0.666667	0.055	0.666667	0.0725	0.5	0.930556	0	0.333333	0	0.166667	0	0	0	0.333333	0	0	0	0	0.5	0	0.166667	0	0	0	0	0.333333
organism	15kb_GCA_000006845.1_ASM684v1_genomic.788_1	1.43136	0.333333	0.0437037	0.333333	0.0212346	0.444444	0.102593	0	0.111111	0.111111	0.111111	0	0	0.111111	0	0	0	0	0	0.111111	0.111111	0.111111	0.111111	0	0	0.111111	0.444444
organism	9kb_GCA_000006805.1_ASM680v1_genomic.294_fragment_1	0.60206	1	0.07375	0.75	0.825	0.75	1.2575	0.25	0	0.25	0.25	0.25	0	0.25	0	0	0	0	0	0.75	0	0	0	0.25	0	0	0
organism	11kb_GCA_000006805.1_ASM680v1_genomic.141	1.07918	0.25	0.0244444	0.5	0.0144444	0.0833333	0.2075	0	0	0.0833333	0.166667	0	0.0833333	0	0	0	0	0	0	0.0833333	0	0.166667	0	0	0.25	0	0.5
organism	NZ_CP025785.1~Candidatus~Borrelia~tachyglossi~strain~Bc-F10-1268~chromosome_826001_1	1.14613	0.714286	0.0437143	0.857143	0.0580952	0.571429	0.405536	0	0.428571	0	0.285714	0	0	0	0	0	0	0	0	0.428571	0.142857	0.285714	0	0	0	0	0.142857
organism	15kb_GCA_000006805.1_ASM680v1_genomic.522_1_1	0.90309	0.625	0.0295	0.5	0.312188	0.375	0.62875	0.25	0.125	0.25	0	0.125	0	0.125	0	0	0	0	0	0.375	0	0.125	0	0.125	0	0	0.375
organism	11kb_GCA_000006805.1_ASM680v1_genomic.556_7001	0.69897	0.8	0.059	0.6	0.66	0.6	1.006	0.2	0	0.2	0	0.2	0	0.2	0	0	0	0	0	0.6	0	0	0	0.2	0	0	0.2
organism	15kb_GCA_000006805.1_ASM680v1_genomic.414_1	1.38021	0.375	0.000555556	0.5	0.0015625	0	0	0	0	0	0.25	0	0	0	0	0	0	0	0	0	0	0.375	0	0	0.125	0	0.5
organism	9kb_GCA_000006745.1_ASM674v1_genomic.736	1.11394	0.307692	0.00269231	0.538462	0.00494506	0	0	0	0.153846	0	0.153846	0	0	0	0	0	0	0.153846	0	0	0	0.230769	0	0.0769231	0.307692	0	0.384615
organism	13kb_GCA_000007305.1_ASM730v1_genomic.764_1	1.17609	0.4	0.00288889	0.466667	0.004	0.266667	0.028	0.0666667	0.0666667	0	0.0666667	0	0.0666667	0	0	0	0	0	0	0.266667	0	0.133333	0	0	0.0666667	0	0.533333
organism	13kb_GCA_000006845.1_ASM684v1_genomic.654_6001	0.845098	0.857143	0.00476191	0.857143	0.0097619	0.142857	0.11	0.142857	0.142857	0	0.142857	0	0	0	0	0	0	0	0	0.142857	0	0.714286	0	0	0	0	0.142857
organism	7kb_GCA_000006805.1_ASM680v1_genomic.725	0.954243	0.333333	0.0555556	0.111111	0.0811111	0.222222	0.693889	0.222222	0.111111	0	0	0	0.111111	0.111111	0	0	0	0	0	0.111111	0	0	0.111111	0.111111	0	0	0.666667
organism	9kb_GCA_000007305.1_ASM730v1_genomic.979_fragment_1	0.778151	0.5	0.00222222	0.5	0.000555556	0.5	0.00444444	0	0.166667	0	0.5	0	0	0	0	0	0	0	0	0.333333	0	0	0.166667	0	0.166667	0	0.333333
organism	15kb_GCA_000007305.1_ASM730v1_genomic.314_7001	1.25527	0.555556	0.0377778	0.555556	0.00355556	0.111111	0.0305556	0	0.222222	0	0.222222	0	0	0	0	0	0	0	0	0.111111	0	0.333333	0	0.111111	0.111111	0	0.333333
organism	NZ_CP009415.1~Candidatus~Izimaplasma~sp.~HR1~chromosome,~complete~genome_1500001_7001	0.60206	0.75	0.0841667	0.75	0.00416667	0	0	0	0.25	0	0.25	0	0	0	0	0	0	0	0	0	0	0.75	0	0	0	0	0.25
organism	11kb_GCA_000008265.1_ASM826v1_genomic.936_5001	0.845098	0.142857	0	0.142857	0	0	0	0	0.142857	0	0.142857	0	0	0	0	0	0	0	0	0	0	0.142857	0	0	0	0	0.857143
organism	7kb_GCA_000006845.1_ASM684v1_genomic.207	0.845098	0.714286	0.03	0.857143	0.0135714	0.571429	0.388571	0	0.428571	0	0.285714	0	0	0	0	0	0	0	0	0.571429	0	0.142857	0	0	0.142857	0	0.142857
organism	7kb_GCA_000006765.1_ASM676v1_genomic.961	0.778151	0.166667	0	0.166667	0	0	0	0	0.166667	0	0.166667	0	0	0	0	0	0	0	0	0	0	0.166667	0	0	0	0	0.833333
organism	11kb_GCA_000006765.1_ASM676v1_genomic.931_5001	0.60206	0.5	0.115	0.5	0.11625	0.5	1.44625	0	0	0	0	0	0	0	0	0.25	0	0	0.25	0.5	0	0	0	0	0	0	0.5
organism	9kb_GCA_000006175.2_ASM617v2_genomic.195_6001	0.60206	0.25	0.0175	0.25	0.0175	0	0	0	0	0	0	0	0	0	0	0	0	0	0	0	0	0.25	0	0	0	0	0.75
organism	15kb_GCA_000006805.1_ASM680v1_genomic.489_7001_1	1.25527	0.222222	0.000277778	0.222222	0.000277778	0	0	0.111111	0.111111	0	0.111111	0	0	0	0	0	0	0	0	0	0	0.222222	0	0	0	0	0.777778
organism	11kb_GCA_000006765.1_ASM676v1_genomic.148_5001	0.60206	0.75	0.715	0.5	1.14625	0.5	2.5	0.25	0	0	0	0	0	0	0.5	0	0	0	0	0.5	0	0	0	0.25	0	0	0.25
organism	NC_005027.1_Rhodopirellula_baltica_SH_1_chromosome,_complete_genome_455001_1	1.14613	0.142857	0	0.142857	0.000714286	0	0	0	0.142857	0	0	0	0	0	0	0	0	0	0	0	0	0.142857	0	0	0	0	0.857143
organism	NZ_CP012420.1_Rickettsia_amblyommatis_strain_Ac37_chromosome,_complete_genome_621001	1.07918	0.75	0.0308333	0.75	0.0334259	0.25	0.403611	0	0.25	0	0.25	0	0	0	0	0	0	0	0.0833333	0.25	0	0.416667	0	0.0833333	0.0833333	0	0.166667
organism	NZ_VISF01000001.1~Seleniivibrio~woodruffii~strain~S4~Ga0008828_unitig_0_quiver.1,~whole~genome~shotgun~sequence_2088001_1	1	1	0.1194	1	0.2516	0.6	0.729333	0.2	0.2	0.2	0.2	0	0	0.2	0	0	0	0	0	0.6	0	0.4	0	0	0	0	0
organism	9kb_GCA_000006805.1_ASM680v1_genomic.58_1	1.14613	0	0	0.142857	0.015	0.142857	0.0307143	0	0	0	0	0	0	0	0	0	0	0	0	0	0.142857	0	0	0	0	0	0.857143
organism	15kb_GCA_000006805.1_ASM680v1_genomic.260_7001_1	1.07918	0.166667	0	0.166667	0.0108333	0.166667	0.0641667	0	0.166667	0	0	0	0	0	0	0	0	0	0	0.166667	0	0	0	0	0	0	0.833333
organism	3kb_GCA_000008665.1_ASM866v1_genomic.200	0.69897	0.4	0.001	0.4	0.003	0	0	0	0.2	0	0.2	0	0	0	0	0	0	0	0	0	0	0.4	0	0	0	0	0.6
organism	15kb_GCA_000008665.1_ASM866v1_genomic.75_7001_1	1.20412	0.125	0	0.125	0	0	0	0	0.125	0	0.125	0	0	0	0	0	0	0	0	0	0	0.125	0	0	0	0	0.875
organism	9kb_GCA_000006805.1_ASM680v1_genomic.414_1	1.20412	0.5	0.0225	0.5	0.0132812	0.25	0.136875	0.125	0.25	0.125	0.25	0	0.125	0	0	0	0	0	0	0.25	0	0.25	0	0	0	0	0.5
organism	15kb_GCA_000006765.1_ASM676v1_genomic.485_1	1.14613	0.571429	0.153214	0.428571	0.219048	0.285714	0.714286	0.142857	0.142857	0	0	0	0	0	0.285714	0	0	0	0	0.285714	0	0.142857	0	0.142857	0	0	0.428571
organism	NZ_CP007139.1~Fimbriimonas~ginsengisoli~Gsoil~348,~complete~genome_2560001_1	1.20412	0.375	0.00291667	0.375	0.00125	0.125	0	0	0	0	0.125	0	0	0	0	0.125	0	0	0	0.125	0	0	0	0.25	0.25	0	0.375
organism	7kb_GCA_000006805.1_ASM680v1_genomic.516_1	0.954243	0.333333	0.00111111	0.333333	0.0133333	0	0	0.111111	0.111111	0.111111	0	0	0	0	0	0	0	0	0	0	0	0.333333	0	0	0	0	0.666667
organism	NZ_CP025780.1~Stenotrophomonas~sp.~Pemsol~chromosome_630001_1	1.07918	0.166667	0	0.666667	0.00208333	0	0	0	0.166667	0	0.166667	0	0	0	0	0	0	0	0	0	0	0.166667	0	0	0.5	0	0.333333
organism	15kb_GCA_000008265.1_ASM826v1_genomic.16	1.30103	0.15	0.0955	0.2	0.1335	0.1	0.40575	0.05	0.05	0.05	0.05	0	0	0.05	0	0.05	0	0	0	0.1	0	0.05	0	0	0.05	0	0.8
organism	9kb_GCA_000006845.1_ASM684v1_genomic.205	0.90309	0.75	0.181042	0.625	0.25	0.5	0.857187	0	0.125	0	0.125	0	0	0	0.25	0	0	0	0	0.5	0	0.125	0	0.125	0	0	0.25
organism	NZ_CP016907.1~Flavobacterium~anhuiense~strain~GSE09,~complete~genome_3816001_1	0.778151	0.333333	0.00166667	0	0	0.333333	0.035	0	0	0	0	0	0	0	0	0	0	0	0	0	0	0	0	0.333333	0	0.333333	0.333333
organism	15kb_GCA_000006805.1_ASM680v1_genomic.577_1	1.38021	0.625	0.00866667	0.625	0.007	0.125	0.10375	0.125	0.25	0.125	0.125	0	0.125	0	0	0	0	0	0	0.125	0	0.375	0	0.125	0.125	0	0.25
organism	13kb_GCA_000008665.1_ASM866v1_genomic.992	1	0.4	0.013	0.6	0.046	0.3	0.396333	0	0.2	0	0.2	0	0	0	0	0	0	0	0	0.3	0	0.1	0	0	0.2	0	0.4
organism	9kb_GCA_000006805.1_ASM680v1_genomic.247	1.07918	0.166667	0.000833333	0.333333	0.00270833	0	0	0.0833333	0.0833333	0.0833333	0.0833333	0	0	0	0	0	0	0	0	0	0	0.166667	0	0	0.166667	0	0.666667
organism	15kb_GCA_000006805.1_ASM680v1_genomic.654	1.14613	0.285714	0.00232143	0.357143	0.00185714	0.214286	0.0161905	0.142857	0.142857	0.0714286	0.142857	0	0	0	0	0	0	0	0	0.142857	0.0714286	0.0714286	0	0.0714286	0.0714286	0	0.571429
organism	NC_014624.2~Eubacterium~callanderi~strain~KIST612,~complete~genome_1456001	0.845098	0.285714	0.03	0.428571	0.0138095	0.285714	0.105	0	0	0	0.142857	0	0	0	0	0.142857	0	0	0	0.285714	0	0	0	0	0.142857	0	0.571429
organism	15kb_GCA_000006785.2_ASM678v2_genomic.583_8001	0.954243	0.666667	0.0248148	0.888889	0.00305556	0.333333	0.204444	0	0.222222	0	0.333333	0	0	0	0	0	0	0	0	0.333333	0	0.333333	0	0	0.222222	0	0.111111
organism	15kb_GCA_000006785.2_ASM678v2_genomic.696_8001	0.90309	0.5	0.0440625	1	0.0207813	0.375	0.164167	0	0.125	0.125	0.5	0	0	0	0	0	0	0	0	0.375	0	0.125	0	0	0.5	0	0
organism	11kb_GCA_000005845.2_ASM584v2_genomic.46	1.14613	0.642857	0.0315873	0.642857	0.0836508	0.214286	0.24381	0.142857	0.214286	0.142857	0.214286	0	0.142857	0.0714286	0	0	0	0	0	0.214286	0	0.357143	0	0.0714286	0.0714286	0	0.285714
organism	11kb_GCA_000006805.1_ASM680v1_genomic.291_1	1.43136	0.555556	0.0113333	0.555556	0.000444444	0.222222	0.0012963	0	0.222222	0	0.111111	0	0	0	0	0	0	0	0	0.222222	0	0.333333	0	0	0	0	0.444444
organism	9kb_GCA_000008265.1_ASM826v1_genomic.754_1	1.20412	0.5	0.0460938	0.5	0.15	0.375	0.240417	0.125	0.25	0.125	0	0	0	0.125	0	0	0	0	0	0.375	0	0.125	0	0	0	0	0.5
organism	11kb_GCA_000006805.1_ASM680v1_genomic.265_6001	0.778151	0.5	0.0483333	0.166667	0.121667	0.166667	0.415	0.166667	0.166667	0	0	0	0.166667	0	0	0	0	0	0	0.166667	0	0	0	0.333333	0	0	0.5
organism	NZ_CP012420.1_Rickettsia_amblyommatis_strain_Ac37_chromosome,_complete_genome_702001_1	1.20412	0.375	0.00875	0.375	0.004375	0.125	0.07875	0	0.125	0	0.125	0	0	0	0	0.125	0	0	0	0.125	0	0.25	0	0	0	0	0.625
organism	NC_005042.1~Prochlorococcus~marinus~subsp.~marinus~str.~CCMP1375~complete~genome_1078001_7001	0.90309	0.25	0.0075	0.375	0.03125	0.125	0.3525	0	0	0	0.125	0	0	0	0	0	0	0	0	0.125	0	0.125	0	0	0.125	0	0.625
organism	7kb_GCA_000006805.1_ASM680v1_genomic.673	0.954243	0	0	0.222222	0.0116667	0.111111	0.0477778	0	0	0	0.111111	0	0	0	0	0	0	0	0	0	0.111111	0	0	0	0.111111	0	0.777778
organism	9kb_GCA_000007305.1_ASM730v1_genomic.88_6001	0.69897	0.2	0.002	0.2	0	0.2	0.004	0	0	0	0.2	0	0	0	0	0	0	0	0	0.2	0	0	0	0	0	0	0.8
organism	NZ_CP007139.1~Fimbriimonas~ginsengisoli~Gsoil~348,~complete~genome_340001	1.04139	0.272727	0.000606061	0.545455	0.00484848	0	0	0	0.0909091	0	0.0909091	0	0	0	0	0	0	0	0	0	0	0.272727	0	0	0.272727	0	0.454545
organism	9kb_GCA_000007305.1_ASM730v1_genomic.994_6001	0.69897	0.2	0.004	0	0	0	0	0	0	0	0	0	0	0	0	0	0	0	0	0	0	0	0	0.2	0	0	0.8
organism	15kb_GCA_000006765.1_ASM676v1_genomic.958_8001	0.954243	0.444444	0.0286111	0.444444	0.0325	0.222222	0.307222	0	0.222222	0	0.222222	0	0	0	0	0	0	0	0	0.222222	0	0.222222	0	0	0	0	0.555556
organism	15kb_GCA_000005845.2_ASM584v2_genomic.783_7001_1	1.14613	0.428571	0.00476191	0.857143	0.00238095	0.428571	0.0121429	0.142857	0	0.142857	0.428571	0	0.285714	0	0	0	0	0	0	0.428571	0	0	0	0	0.428571	0	0.142857
organism	NZ_CP013070.1~Sphingobium~indicum~B90A,~complete~genome_432001	1.11394	0.384615	0.00230769	0.538462	0.00505494	0.230769	0.025641	0.0769231	0.230769	0	0.230769	0	0.0769231	0	0	0	0	0	0	0.153846	0.0769231	0.230769	0	0	0.0769231	0	0.461538
organism	15kb_GCA_000006845.1_ASM684v1_genomic.381	1.20412	0.4375	0.0385714	0.5	0.00476562	0.1875	0.396667	0	0.1875	0	0.1875	0	0	0	0	0.125	0	0	0	0.125	0.0625	0.25	0	0.0625	0.0625	0	0.4375
organism	NC_004757.1~Nitrosomonas~europaea~ATCC~19718,~complete~genome_1300001	0.778151	0.166667	0.00166667	0.166667	0.00833333	0	0	0	0	0	0	0	0	0	0	0	0	0	0	0	0	0.166667	0	0	0	0	0.833333
organism	11kb_GCA_000006765.1_ASM676v1_genomic.459_6001	1	0.1	0	0.3	0.002	0	0	0	0.1	0	0.1	0	0	0	0	0	0	0	0	0	0	0.1	0	0	0.2	0	0.7
organism	11kb_GCA_000006785.2_ASM678v2_genomic.463_5001	0.69897	0.6	0.112	0.8	0.064	0.4	2	0	0	0	0.2	0	0	0	0	0.4	0	0	0	0.4	0	0.2	0	0	0.2	0	0.2
organism	NZ_CP011454.1~Gemmatimonas~phototrophica~strain~AP64,~complete~genome_4308001	1.04139	0.636364	0.0712987	0.727273	0.143636	0.272727	0.61303	0.0909091	0.181818	0.0909091	0.0909091	0	0	0.0909091	0	0.0909091	0	0	0	0.272727	0	0.363636	0	0	0.0909091	0	0.272727
organism	11kb_GCA_000008665.1_ASM866v1_genomic.246_6001	0.778151	0.333333	0.0025	0.333333	0.00333333	0	0	0	0	0	0	0	0	0	0	0	0	0	0	0	0	0.333333	0	0	0	0	0.666667
organism	11kb_GCA_000006805.1_ASM680v1_genomic.643_7001	0.69897	0.4	0.001	0.4	0.002	0	0	0	0.2	0	0.2	0	0	0	0	0	0	0	0	0	0	0.2	0	0.2	0.2	0	0.4
organism	9kb_GCA_000006805.1_ASM680v1_genomic.80	1.04139	0.636364	0.0154545	0.636364	0.13	0.272727	0.457273	0.181818	0.181818	0.181818	0.0909091	0.0909091	0	0.0909091	0	0	0	0	0	0.272727	0	0.272727	0	0.0909091	0.0909091	0	0.272727
organism	NC_006350.1~Burkholderia~pseudomallei~K96243~chromosome~1,~complete~sequence_1944001	0.90309	0.5	0.003125	0.375	0.00333333	0	0	0.125	0.125	0.125	0.125	0	0	0	0	0	0	0	0	0	0	0.375	0	0.125	0	0	0.5
organism	11kb_GCA_000008665.1_ASM866v1_genomic.713_7001	0.845098	0.285714	0.172143	0.571429	0.217143	0.142857	1.42857	0.142857	0.142857	0.142857	0.285714	0	0	0	0	0	0	0	0	0.142857	0	0.142857	0	0	0.285714	0	0.428571
organism	11kb_GCA_000007305.1_ASM730v1_genomic.577_7001	0.69897	0.2	0.004	0	0	0	0	0	0	0	0	0	0	0	0	0	0	0	0	0	0	0	0	0.2	0	0	0.8
organism	11kb_GCA_000008265.1_ASM826v1_genomic.733	1.11394	0.461538	0.00538461	0.615385	0.00480769	0.230769	0.0517949	0	0.153846	0	0.230769	0	0	0	0	0.0769231	0	0	0	0.230769	0	0.153846	0	0.0769231	0.230769	0	0.307692
organism	11kb_GCA_000006805.1_ASM680v1_genomic.650_7001	0.60206	0.75	0.0733333	0.75	0.105833	0.5	2.5	0	0.25	0	0.25	0	0	0	0	0.5	0	0	0	0.5	0	0.25	0	0	0	0	0.25
organism	5kb_GCA_000006805.1_ASM680v1_genomic.494	0.778151	0.166667	0	0.166667	0.015	0	0	0.166667	0.166667	0.166667	0	0	0	0	0	0	0	0	0	0	0	0.166667	0	0	0	0	0.833333
organism	NC_003888.3~Streptomyces~coelicolor~A3(2)~chromosome,~complete~genome_2412001	0.69897	0.4	0.001	0.6	0.00533333	0.2	0.152	0	0.2	0	0.2	0	0	0	0	0	0	0	0	0.2	0	0.2	0	0	0.2	0	0.4
organism	NC_011297.1~Dictyoglomus~thermophilum~H-6-12,~complete~genome_1224001	0.778151	0.666667	0.0591667	0.666667	0.04625	0.333333	0.443333	0	0.166667	0	0.166667	0	0	0	0	0.166667	0	0	0	0.333333	0	0.333333	0	0	0	0	0.333333
organism	9kb_GCA_000006805.1_ASM680v1_genomic.929_1	1.14613	0.714286	0.0168571	0.571429	0.178393	0.428571	0.359286	0.285714	0.142857	0.285714	0	0.142857	0	0.142857	0	0	0	0	0	0.428571	0	0.142857	0	0.142857	0	0	0.285714
organism	15kb_GCA_000006785.2_ASM678v2_genomic.486	1.27875	0.473684	0.00631579	0.736842	0.0043985	0.263158	0.253474	0.157895	0.210526	0.0526316	0.315789	0	0.0526316	0	0	0	0	0	0	0.157895	0.105263	0.263158	0	0.0526316	0.210526	0	0.210526
organism	15kb_GCA_000006805.1_ASM680v1_genomic.551	1.32222	0.285714	0.00714286	0.190476	0.0129762	0.047619	0.118571	0.0952381	0.0952381	0.047619	0	0	0.047619	0	0	0	0	0	0	0.047619	0	0.142857	0	0.0952381	0	0	0.714286
organism	NZ_CP016907.1~Flavobacterium~anhuiense~strain~GSE09,~complete~genome_2208001_6001	1	0.4	0.074	0.3	0.217333	0.2	0.568	0.1	0.1	0	0.1	0	0	0	0	0	0	0	0	0.2	0	0.1	0	0.1	0	0	0.6
organism	11kb_GCA_000006805.1_ASM680v1_genomic.119_5001	0.845098	0.285714	0.000714286	0.142857	0.0128571	0	0	0.142857	0.142857	0.142857	0	0	0	0	0	0	0	0	0	0	0	0.142857	0	0.142857	0	0	0.714286
organism	11kb_GCA_000006175.2_ASM617v2_genomic.415_7001	0.778151	0	0	0.166667	0	0	0	0	0	0	0.166667	0	0	0	0	0	0	0	0	0	0	0	0	0	0.166667	0	0.833333
organism	13kb_GCA_000006785.2_ASM678v2_genomic.820_fragment_1	0.69897	1	0.1988	1	0.5312	0.6	2	0.4	0.2	0	0.4	0	0	0	0	0	0	0	0	0.6	0	0.4	0	0	0	0	0
organism	NZ_CP013070.1~Sphingobium~indicum~B90A,~complete~genome_1476001	1	0.4	0.00325	0.6	0.00766667	0.1	0.002	0	0.2	0	0.2	0	0	0	0	0	0	0	0	0.1	0	0.3	0	0	0.2	0	0.4
organism	NZ_CP011454.1~Gemmatimonas~phototrophica~strain~AP64,~complete~genome_120001_6001	0.954243	0.222222	0.00111111	0.555556	0.0113333	0.111111	0.428889	0	0.111111	0	0.111111	0	0	0	0	0	0	0	0	0.111111	0	0.111111	0	0	0.333333	0	0.444444
organism	7kb_GCA_000006175.2_ASM617v2_genomic.199	1.04139	0.0909091	0.0281818	0.0909091	0.000909091	0.0909091	0.0290909	0	0	0	0	0	0	0	0	0	0	0	0	0	0	0	0.0909091	0	0.0909091	0	0.818182
organism	15kb_GCA_000008665.1_ASM866v1_genomic.880_7001	1.20412	0.625	0.009	0.625	0.01175	0.375	0.344583	0.125	0.125	0.125	0.125	0	0.125	0	0	0.125	0.25	0	0	0.375	0	0.25	0	0	0	0	0.375
organism	13kb_GCA_000007305.1_ASM730v1_genomic.588_7001	0.69897	0.2	0.002	0.4	0.002	0.2	0.004	0	0	0	0.2	0	0	0	0	0	0	0	0	0.2	0	0	0	0	0.2	0	0.6
organism	11kb_GCA_000006805.1_ASM680v1_genomic.519_1	0.778151	0.333333	0.271667	0.333333	0.56	0.333333	1.04083	0.166667	0	0	0	0	0.166667	0	0	0	0	0	0	0.333333	0	0	0	0	0	0	0.666667
organism	11kb_GCA_000006805.1_ASM680v1_genomic.494_7001	0.60206	0.25	0.0025	0.5	0.005	0.25	0.02	0	0	0	0	0	0	0	0	0	0	0	0	0	0.25	0.25	0	0	0	0	0.5
organism	15kb_GCA_000006805.1_ASM680v1_genomic.308_7001_1	0.90309	0.75	0.0254167	0.5	0.04875	0.5	0.6375	0.25	0.25	0	0	0	0	0	0	0	0	0	0	0.5	0	0	0	0.25	0	0	0.25
organism	NC_004663.1~Bacteroides~thetaiotaomicron~VPI-5482~chromosome,~complete~genome_2540001	0.778151	0	0	0.333333	0.14	0.166667	1.66667	0	0	0	0	0	0	0	0	0	0	0	0	0	0.166667	0	0	0	0.166667	0	0.666667
organism	11kb_GCA_000006175.2_ASM617v2_genomic.503_7001	0.90309	0.25	0.18375	0.375	0.391667	0.125	1.25	0.125	0	0.125	0.125	0	0	0.125	0	0	0	0	0	0.125	0	0.125	0	0	0.125	0	0.625
organism	7kb_GCA_000006765.1_ASM676v1_genomic.829_1	1	0.1	0.084	0.2	0.0885	0.3	0.0626667	0	0	0	0	0	0	0	0	0	0	0	0.1	0.1	0	0	0	0	0.1	0.2	0.6
organism	15kb_GCA_000006845.1_ASM684v1_genomic.605_1	0.90309	0.625	0.0435	0.75	0.07	0.5	0.485938	0	0.125	0	0.375	0	0	0	0	0	0	0	0	0.5	0	0.125	0	0	0.125	0	0.25
organism	15kb_GCA_000007305.1_ASM730v1_genomic.100_8001	0.954243	0.333333	0.00185185	0.333333	0.0151852	0.111111	0.168889	0	0.111111	0	0.111111	0	0	0	0	0	0	0	0	0.111111	0	0.111111	0	0.111111	0.111111	0	0.555556
organism	9kb_GCA_000006745.1_ASM674v1_genomic.889_1	1.20412	0.25	0.0003125	0.25	0.0053125	0.25	0.0053125	0	0.125	0	0	0	0	0	0	0	0	0	0	0.25	0	0	0	0	0	0	0.75
organism	15kb_GCA_000006765.1_ASM676v1_genomic.416_8001	0.90309	0.375	0.00166667	0.5	0.0015625	0	0	0	0	0	0.125	0	0	0	0	0	0	0	0	0	0	0.375	0	0	0.125	0	0.5
organism	13kb_GCA_000006805.1_ASM680v1_genomic.746_6001	0.954243	0.222222	0.00166667	0.222222	0.015	0	0	0	0	0	0	0	0	0	0	0	0	0	0	0	0	0.222222	0	0	0	0	0.777778
organism	11kb_GCA_000006785.2_ASM678v2_genomic.506_5001	0.845098	0.714286	0.0382857	0.857143	0.005	0.428571	0.262857	0	0.142857	0	0.285714	0	0	0	0	0	0	0	0	0.428571	0	0.285714	0	0	0.142857	0	0.142857
organism	NZ_CP013070.1~Sphingobium~indicum~B90A,~complete~genome_300001_7001	0.778151	0.333333	0.0025	0.666667	0.00458333	0	0	0	0.166667	0	0	0	0	0	0	0	0	0	0	0	0	0.333333	0	0	0.333333	0	0.333333
organism	NC_021487.1~Chthonomonas~calidirosea~T49~complete~genome_1904001	0.845098	0.714286	0.0477143	0.571429	0.0128571	0.285714	0.325714	0.285714	0.285714	0.142857	0.142857	0	0.285714	0	0	0	0	0	0	0.285714	0	0.285714	0	0.142857	0	0	0.285714
organism	13kb_GCA_000008665.1_ASM866v1_genomic.162	1.25527	0.555556	0.00594444	0.777778	0.00460318	0.333333	0.19	0.0555556	0.0555556	0.0555556	0.388889	0	0.0555556	0	0	0.0555556	0.166667	0	0	0.333333	0	0.222222	0	0	0.222222	0	0.222222
organism	13kb_GCA_000006805.1_ASM680v1_genomic.607	1.17609	0.2	0.0195556	0.533333	0.0105	0.133333	0.0973333	0	0	0.0666667	0.133333	0	0.0666667	0	0	0	0	0	0	0.0666667	0.0666667	0.133333	0	0	0.266667	0	0.466667
organism	11kb_GCA_000008265.1_ASM826v1_genomic.279_7001	0.954243	0.444444	0.000833333	0.555556	0.00155556	0.111111	0.00111111	0	0.222222	0	0.222222	0	0	0	0	0	0	0	0	0.111111	0	0.333333	0	0	0.111111	0	0.444444
organism	15kb_GCA_000007305.1_ASM730v1_genomic.165_7001_1	1.25527	0.555556	0.0155556	0.777778	0.0112698	0.333333	0.129815	0.111111	0.222222	0.111111	0.333333	0	0.222222	0	0	0	0	0	0	0.333333	0	0.222222	0	0	0.222222	0	0.222222
organism	11kb_GCA_000006745.1_ASM674v1_genomic.340_1	1.38021	0.375	0.00222222	0.5	0.0040625	0	0	0	0	0	0	0	0	0	0	0	0	0.125	0	0	0	0.375	0	0	0.125	0	0.5
organism	NC_013132.1~Chitinophaga~pinensis~DSM~2588,~complete~genome_90001_1	0.69897	0.6	0.0793333	0.4	0.137	0.4	0.516	0	0.2	0	0	0	0	0	0	0	0	0	0	0.4	0	0	0	0.2	0	0	0.4
organism	NZ_AP018724.1~Sulfurivermis~fontis~JG42~DNA,~complete~genome_1806001	1.07918	0.416667	0.0968333	0.583333	0.0289286	0.25	0.759444	0	0.166667	0	0.333333	0	0	0	0	0	0	0	0.0833333	0.25	0	0.166667	0	0	0.166667	0	0.416667
organism	5kb_GCA_000006805.1_ASM680v1_genomic.610	0.778151	0.333333	0.00666667	0.333333	0.00833333	0.166667	0.0916667	0	0	0	0	0	0	0	0	0	0	0	0	0.166667	0	0.166667	0	0	0	0	0.666667
organism	NZ_CP030032.1~Bradymonas~sediminis~strain~FA350~chromosome,~complete~genome_1414001_7001	0.778151	0.5	0.0794444	0.666667	0.120417	0.333333	1.66667	0	0.166667	0	0.333333	0	0	0	0	0	0	0	0	0.333333	0	0.166667	0	0	0.166667	0	0.333333
organism	NZ_GL945017.1~Prevotella~multisaccharivorax~DSM~17128~scaffold_3,~whole~genome~shotgun~sequence_1848001_1	0.845098	0.142857	0.0371429	0.142857	0	0	0	0	0	0	0.142857	0	0	0	0	0	0	0	0	0	0	0.142857	0	0	0	0	0.857143
organism	7kb_GCA_000006175.2_ASM617v2_genomic.687	0.69897	0.2	0.016	0.2	0.016	0.2	0.02	0	0	0	0	0	0	0	0	0.2	0	0	0	0.2	0	0	0	0	0	0	0.8
organism	13kb_GCA_000006805.1_ASM680v1_genomic.64_6001	0.845098	0.714286	0.0337143	0.714286	0.285429	0.428571	0.718571	0.285714	0.142857	0.285714	0.142857	0.142857	0	0.142857	0	0	0	0	0	0.428571	0	0.142857	0	0.142857	0.142857	0	0.142857
organism	3kb_GCA_000006785.2_ASM678v2_genomic.35	0.69897	0.6	0.156667	1	0.0732	0.2	2	0	0.2	0	0.6	0	0	0	0	0	0	0	0	0.2	0	0.4	0	0	0.4	0	0
organism	NC_005027.1_Rhodopirellula_baltica_SH_1_chromosome,_complete_genome_6230001	0.845098	0.142857	0.0642857	0	0	0.142857	0.134286	0	0	0	0	0	0	0	0	0	0	0	0	0	0	0	0.142857	0	0	0	0.857143
organism	7kb_GCA_000006805.1_ASM680v1_genomic.392	0.954243	0.333333	0.224815	0.333333	0.118148	0.333333	0.757407	0	0.111111	0	0	0	0.222222	0	0	0	0	0	0	0.333333	0	0	0	0	0	0	0.666667
organism	7kb_GCA_000006805.1_ASM680v1_genomic.767_1	0.845098	0.428571	0.155238	0.285714	0.48	0.285714	0.892143	0.285714	0.142857	0	0	0	0.142857	0	0	0	0	0	0	0.285714	0	0	0	0.142857	0	0	0.571429
organism	9kb_GCA_000006785.2_ASM678v2_genomic.398_6001	0.69897	0.6	0.158667	0.6	0.166	0.4	0.359	0	0.2	0	0	0	0	0	0	0	0	0	0	0.4	0	0.2	0	0	0	0	0.4
organism	13kb_GCA_000006805.1_ASM680v1_genomic.798_7001	0.778151	0.166667	0	0	0	0.166667	0.08	0.166667	0.166667	0	0	0	0	0	0	0	0	0	0	0	0	0	0	0.166667	0	0.166667	0.666667
organism	15kb_GCA_000006785.2_ASM678v2_genomic.344_8001	1	0.7	0.0712857	0.9	0.0572222	0.2	0.5445	0	0.2	0	0.4	0	0	0	0	0	0	0	0	0.2	0	0.5	0	0	0.2	0	0.1
organism	NZ_CP012420.1_Rickettsia_amblyommatis_strain_Ac37_chromosome,_complete_genome_1026001	1.04139	0.636364	0.0497403	0.454545	0.0554545	0.363636	0.379091	0.0909091	0.181818	0	0	0	0	0	0	0	0	0	0	0.363636	0	0.0909091	0	0.181818	0	0	0.363636
organism	9kb_GCA_000008265.1_ASM826v1_genomic.880_1	1	0.4	0.0015	0.4	0.0115	0	0	0	0	0	0	0	0	0	0	0	0	0	0	0	0	0.4	0	0	0	0	0.6
organism	9kb_GCA_000008265.1_ASM826v1_genomic.839	1.04139	0.454545	0.002	0.545455	0.00424242	0	0	0	0.181818	0	0.181818	0	0	0	0	0	0	0	0	0	0	0.454545	0	0	0.0909091	0	0.454545
organism	11kb_GCA_000006745.1_ASM674v1_genomic.542_5001	0.69897	0	0	0.4	0.005	0	0	0	0	0	0	0	0	0	0	0	0	0	0	0	0	0	0	0	0.4	0	0.6
organism	NZ_CP010311.1~Geoalkalibacter~subterraneus~strain~Red1,~complete~genome_1400001_6001	0.69897	0.4	0.004	0.6	0.0626667	0	0	0	0.2	0	0.2	0	0	0	0	0	0	0	0	0	0	0.4	0	0	0.2	0	0.4
organism	NC_003062.2~Agrobacterium~fabrum~str.~C58~chromosome~circular,~complete~sequence_1476001_fragment_1	0.60206	0.5	0.04375	1	0.01125	0.25	0.055	0.25	0	0	0.5	0	0.25	0	0	0	0	0	0	0.25	0	0.25	0	0	0.5	0	0
organism	11kb_GCA_000006805.1_ASM680v1_genomic.79	0.90309	0.125	0.00125	0.125	0	0	0	0.125	0	0	0.125	0	0	0	0	0	0	0	0	0	0	0.125	0	0	0	0	0.875
organism	7kb_GCA_000006745.1_ASM674v1_genomic.79_1	1.30103	0.2	0.006	0.4	0.00625	0.1	0.0985	0	0	0	0.2	0	0	0	0	0	0	0	0	0.1	0	0.1	0	0	0.2	0	0.6
organism	NC_014963.1_Terriglobus_saanensis_SP1PR4,_complete_genome_3000001	0.69897	0.4	0.008	0.6	0.0106667	0	0	0	0.2	0	0.2	0	0	0	0	0	0	0	0	0	0	0.4	0	0	0.2	0	0.4
organism	15kb_GCA_000006805.1_ASM680v1_genomic.881_1	1.5563	0.166667	0.0795833	0.25	0.0887963	0.25	0.157315	0.0833333	0	0.166667	0	0	0	0.0833333	0	0.0833333	0	0	0	0.0833333	0.0833333	0	0.0833333	0	0.0833333	0	0.666667
organism	7kb_GCA_000006805.1_ASM680v1_genomic.80	0.90309	0.125	0.00125	0.125	0	0	0	0.125	0	0	0.125	0	0	0	0	0	0	0	0	0	0	0.125	0	0	0	0	0.875
organism	13kb_GCA_000006785.2_ASM678v2_genomic.71_6001	1.11394	0.307692	0.0186538	0.461538	0.0788462	0	0	0	0	0	0	0	0	0	0	0	0	0.0769231	0	0	0	0.307692	0	0	0.153846	0	0.538462
organism	NZ_HG422565.1~Candidatus~Microthrix~parvicella~RN1,~whole~genome~shotgun~sequence_970001	1.04139	0.272727	0.0266667	0.363636	0.125682	0.363636	0.287045	0	0	0	0	0.0909091	0	0	0	0	0	0	0	0.0909091	0.181818	0.0909091	0.0909091	0	0	0	0.545455
organism	11kb_GCA_000006805.1_ASM680v1_genomic.396_1	1.25527	0.5	0.104815	0.5	0.0412963	0.333333	0.555556	0	0	0	0	0	0.166667	0	0	0.166667	0	0	0	0.333333	0	0.166667	0	0	0	0	0.5
organism	NC_015913.1_Candidatus_Arthromitus_sp._SFB-mouse-Japan_DNA,_complete_genome_120001	0.954243	0.111111	0.154444	0.333333	0.403704	0.333333	0.934815	0	0	0	0	0	0	0	0	0.111111	0	0	0	0.111111	0.222222	0	0	0	0	0	0.666667
organism	11kb_GCA_000007305.1_ASM730v1_genomic.961	1	0.5	0.0252	0.6	0.0176667	0.3	0.294333	0	0.2	0	0.1	0	0.1	0	0	0	0	0	0	0.3	0	0.2	0	0	0.1	0	0.4
organism	11kb_GCA_000008665.1_ASM866v1_genomic.843_1	0.954243	0	0	0.111111	0	0	0	0	0	0	0.111111	0	0	0	0	0	0	0	0	0	0	0	0	0	0.111111	0	0.888889
organism	13kb_GCA_000007305.1_ASM730v1_genomic.848_6001	0.954243	0.111111	0.00111111	0.222222	0.00222222	0	0	0	0	0	0.111111	0	0	0	0	0	0	0	0	0	0	0.111111	0	0	0.111111	0	0.777778
organism	NC_013132.1~Chitinophaga~pinensis~DSM~2588,~complete~genome_1464001	0.69897	0.4	0.003	0.6	0.0106667	0.4	0.012	0	0	0	0	0	0	0	0	0	0	0	0	0.4	0	0	0	0	0.2	0	0.4
organism	15kb_GCA_000006805.1_ASM680v1_genomic.403_1	1.51851	0.0909091	0	0	0	0.0909091	0.0145455	0.0909091	0.0909091	0	0	0	0	0	0	0	0	0	0	0	0	0	0	0.0909091	0	0.0909091	0.818182
organism	15kb_GCA_000006175.2_ASM617v2_genomic.447_7001	1.44716	0.0714286	0.000357143	0.142857	0.000178571	0	0	0	0	0	0.0714286	0	0	0	0	0	0	0	0	0	0	0.0714286	0	0	0.0714286	0	0.857143
organism	15kb_GCA_000006805.1_ASM680v1_genomic.494_8001	1.14613	0.142857	0	0.357143	0.00442857	0.0714286	0.00571429	0.0714286	0.142857	0.214286	0	0	0	0	0	0	0	0	0	0	0.0714286	0.142857	0	0	0.142857	0	0.642857
organism	11kb_GCA_000008265.1_ASM826v1_genomic.587_5001	0.778151	0.166667	0.00166667	0	0	0	0	0	0	0	0	0	0	0	0	0	0	0	0	0	0	0	0	0.166667	0	0	0.833333
organism	NC_014624.2~Eubacterium~callanderi~strain~KIST612,~complete~genome_88001	0.60206	0.5	0.28375	0.75	0.295	0.75	0.815833	0	0	0	0	0	0	0	0	0	0	0	0.25	0.5	0.25	0	0	0	0	0	0.25
organism	NZ_CP011479.1~Hoeflea~sp.~IMCC20628,~complete~genome_4750001_1	0.845098	0.428571	0.102857	0.571429	0.0235714	0.428571	0.652381	0.285714	0	0.428571	0.142857	0	0.285714	0	0	0	0	0	0	0.285714	0	0	0.142857	0	0.285714	0	0.285714
organism	15kb_GCA_000006845.1_ASM684v1_genomic.916	1.17609	0.6	0.0268148	0.533333	0.053	0.133333	0.0586667	0.0666667	0.2	0	0.2	0	0	0	0	0	0	0	0	0.133333	0	0.4	0	0.0666667	0	0	0.4
organism	11kb_GCA_000006175.2_ASM617v2_genomic.820_1	1.25527	0.333333	0.0102778	0.5	0.0605556	0.166667	0.555556	0.166667	0	0.166667	0	0	0.166667	0	0	0	0	0	0	0.166667	0	0.166667	0	0	0.166667	0	0.5
organism	9kb_GCA_000006805.1_ASM680v1_genomic.384	1.04139	0.272727	0.0266667	0.545455	0.0180303	0.181818	0.132727	0	0	0	0.181818	0	0.0909091	0	0	0	0	0	0	0.0909091	0.0909091	0.181818	0	0	0.181818	0	0.454545
organism	13kb_GCA_000008665.1_ASM866v1_genomic.738_6001	1	0.3	0.000666667	0.4	0.00775	0	0	0	0.1	0.1	0.1	0	0	0	0	0	0	0	0	0	0	0.2	0	0.1	0.2	0	0.5
organism	13kb_GCA_000005845.2_ASM584v2_genomic.623_6001	0.90309	0.75	0.0852083	0.625	0.11125	0.375	0.931667	0	0.25	0	0	0.125	0	0	0.25	0	0	0	0	0.25	0	0.375	0	0.125	0	0.125	0.125
organism	15kb_GCA_000007305.1_ASM730v1_genomic.268_fragment_1	0.60206	0.75	0.105	1	0.025	0.25	0.8625	0	0.25	0	0	0	0	0	0	0	0	0	0	0.25	0	0.5	0	0	0.25	0	0
organism	NC_013132.1~Chitinophaga~pinensis~DSM~2588,~complete~genome_7434001_1	0.778151	0.333333	0.1975	0.166667	0.00166667	0.166667	0.413333	0	0	0	0	0	0	0	0	0	0	0	0.166667	0	0	0.166667	0.166667	0	0	0	0.666667
organism	13kb_GCA_000006845.1_ASM684v1_genomic.687_7001	0.69897	0.6	0.3	0.6	0.362	0.4	1.009	0	0.2	0	0.2	0	0	0	0.2	0	0	0	0	0.4	0	0.2	0	0	0	0	0.4
organism	13kb_GCA_000006805.1_ASM680v1_genomic.861_7001	1	0.3	0.00266667	0.3	0.00366667	0	0	0	0.1	0	0.1	0	0	0	0	0	0	0	0	0	0	0.3	0	0	0	0	0.7
organism	11kb_GCA_000008665.1_ASM866v1_genomic.331_7001	0.90309	0.375	0.00666667	0.625	0.007	0	0	0	0.125	0	0.25	0	0	0	0	0	0	0	0	0	0	0.375	0	0	0.25	0	0.375
organism	NC_004663.1~Bacteroides~thetaiotaomicron~VPI-5482~chromosome,~complete~genome_1800001	0.69897	0.2	0.008	0.2	0.02	0	0	0	0	0	0	0	0	0	0	0	0	0	0	0	0	0.2	0	0	0	0	0.8
organism	15kb_GCA_000006745.1_ASM674v1_genomic.603	1.23045	0.529412	0.0660131	0.647059	0.0529412	0.294118	0.328706	0.176471	0.117647	0.176471	0.117647	0	0.0588235	0.117647	0	0	0	0	0.0588235	0.235294	0.0588235	0.294118	0	0	0.0588235	0	0.352941
organism	NC_005042.1~Prochlorococcus~marinus~subsp.~marinus~str.~CCMP1375~complete~genome_264001_6001	0.954243	0.666667	0.0935185	0.777778	0.0661905	0.111111	1.11111	0	0.111111	0	0.333333	0	0	0	0.111111	0	0	0	0	0.111111	0	0.444444	0	0.111111	0.222222	0	0.111111
organism	NZ_CP030032.1~Bradymonas~sediminis~strain~FA350~chromosome,~complete~genome_2982001_6001	0.845098	0.285714	0.05	0.428571	0.0314286	0.285714	0.264286	0.285714	0	0.428571	0	0	0.285714	0	0	0	0	0	0	0.285714	0	0	0	0	0.142857	0	0.571429
organism	13kb_GCA_000006805.1_ASM680v1_genomic.792	1.27875	0.105263	0.0360526	0.157895	0.0152632	0.0526316	0.201579	0.0526316	0.0526316	0.105263	0.0526316	0	0.0526316	0	0	0	0	0	0	0.0526316	0	0.0526316	0	0	0.0526316	0	0.842105
organism	NC_002516.2~Pseudomonas~aeruginosa~PAO1,~complete~genome_1482001	0.69897	0	0	0.2	0	0	0	0	0	0	0.2	0	0	0	0	0	0	0	0	0	0	0	0	0	0.2	0	0.8
organism	NZ_CP011454.1~Gemmatimonas~phototrophica~strain~AP64,~complete~genome_3228001	1.04139	0.636364	0.0207792	0.636364	0.0302597	0.454545	0.149636	0	0.181818	0	0.181818	0	0	0	0	0	0	0	0	0.363636	0	0.181818	0.0909091	0	0.0909091	0	0.272727
organism	NC_013132.1~Chitinophaga~pinensis~DSM~2588,~complete~genome_4848001	0.845098	0.142857	0.0714286	0.142857	0.06	0.428571	0.489524	0	0	0	0	0	0	0	0	0	0	0	0	0	0.142857	0	0.142857	0	0	0.142857	0.571429
organism	NC_013739.1~Conexibacter~woesei~DSM~14684,~complete~genome_1520001	0.845098	0.142857	0	0.285714	0.00142857	0.142857	1.04857	0	0.142857	0	0.142857	0	0	0	0	0	0	0	0	0.142857	0	0	0	0	0.142857	0	0.714286
organism	NC_010546.1~Cyanothece~sp.~ATCC~51142~circular~chromosome,~complete~sequence_522001	0.778151	0.333333	0.0025	0.666667	0.02375	0.5	0.103889	0	0	0	0	0	0	0	0	0	0	0	0	0.166667	0.333333	0.166667	0	0	0	0	0.333333
organism	11kb_GCA_000007305.1_ASM730v1_genomic.606_1	1.59106	0.384615	0.00138462	0.307692	0.00160256	0.153846	0.00333333	0.153846	0	0	0	0	0.153846	0	0	0	0	0	0	0.153846	0	0.153846	0	0.0769231	0	0	0.615385
organism	13kb_GCA_000006805.1_ASM680v1_genomic.688_1	1.30103	0	0	0.1	0.0045	0	0	0	0	0.1	0	0	0	0	0	0	0	0	0	0	0	0	0	0	0.1	0	0.9
organism	5kb_GCA_000006805.1_ASM680v1_genomic.16	0.69897	0.2	0	0.4	0.018	0.2	0.154	0	0.2	0	0	0	0	0	0	0	0	0	0	0.2	0	0	0	0	0.2	0	0.6
organism	NZ_GL945017.1~Prevotella~multisaccharivorax~DSM~17128~scaffold_3,~whole~genome~shotgun~sequence_1608001_1	1.20412	0.375	0.00645833	0.25	0.0046875	0.375	0.01125	0.25	0	0.125	0	0	0.25	0	0	0	0	0	0	0.125	0	0.125	0.125	0	0	0.125	0.5
organism	NZ_AP019791.1~Rubrobacter~xylanophilus~AA3-22~DNA,~complete~genome_1596001_7001	0.954243	0.444444	0.00555556	0.444444	0.055	0.222222	0.325	0	0.222222	0	0.111111	0	0	0	0	0	0	0	0.111111	0.222222	0	0.222222	0	0	0	0	0.555556
organism	13kb_GCA_000006175.2_ASM617v2_genomic.224_1	1	0.4	0.146	0.6	0.465333	0.2	1	0.2	0	0.2	0.2	0	0	0.2	0	0	0	0	0	0.2	0	0.2	0	0	0.2	0	0.4
organism	15kb_GCA_000006805.1_ASM680v1_genomic.75_1	1.17609	0.4	0.0103333	0	0	0.2	0.038	0	0.2	0	0	0	0	0	0	0	0	0	0	0	0	0	0.2	0.2	0	0	0.6
organism	15kb_GCA_000006175.2_ASM617v2_genomic.577_1_1	0.778151	1	0.0366667	1	0.381111	0.666667	1.66667	0.666667	0.333333	0.666667	0	0	0.666667	0	0	0	0	0	0	0.666667	0	0.333333	0	0	0	0	0
organism	NC_005027.1_Rhodopirellula_baltica_SH_1_chromosome,_complete_genome_6356001	0.845098	0.285714	0.025	0.285714	0.0185714	0.142857	0.145714	0.142857	0	0.142857	0	0	0.142857	0	0	0	0	0	0	0.142857	0	0.142857	0	0	0	0	0.714286
organism	11kb_GCA_000006175.2_ASM617v2_genomic.861_1	1.43136	0.222222	0.0540741	0.222222	0.174074	0.111111	0.37037	0.111111	0	0.111111	0	0	0	0.111111	0	0	0.111111	0	0	0.111111	0	0.111111	0	0	0	0	0.777778
organism	11kb_GCA_000007305.1_ASM730v1_genomic.480_6001	0.90309	0.25	0.000625	0.25	0.0025	0	0	0	0.125	0	0.125	0	0	0	0	0	0	0	0	0	0	0.125	0	0.125	0.125	0	0.625
organism	NZ_HG422565.1~Candidatus~Microthrix~parvicella~RN1,~whole~genome~shotgun~sequence_390001_6001	0.845098	0.142857	0	0.142857	0.00571429	0	0	0	0.142857	0	0	0	0	0	0	0	0	0.142857	0	0	0	0.142857	0	0	0	0	0.857143
organism	15kb_GCA_000008265.1_ASM826v1_genomic.282	1.30103	0.2	0.071625	0.25	0.1068	0.1	0.40575	0.05	0.1	0.05	0.1	0	0	0.05	0	0.05	0	0	0	0.1	0	0.1	0	0	0.05	0	0.75
organism	11kb_GCA_000006805.1_ASM680v1_genomic.440_1	1.32222	0.142857	0	0.428571	0.00111111	0	0	0	0.142857	0.142857	0.142857	0	0	0	0	0	0	0	0	0	0	0.142857	0	0	0.285714	0	0.571429
organism	7kb_GCA_000006785.2_ASM678v2_genomic.985	0.845098	0.714286	0.181143	0.714286	0.188857	0.571429	0.526786	0	0.285714	0	0	0	0	0	0.142857	0	0	0	0	0.571429	0	0.142857	0	0	0	0	0.285714
organism	NC_013132.1~Chitinophaga~pinensis~DSM~2588,~complete~genome_8850001	0.69897	0.4	0.001	0.6	0.018	0	0	0	0.2	0	0.2	0	0	0	0	0	0	0	0	0	0	0.4	0	0	0.2	0	0.4
organism	13kb_GCA_000006805.1_ASM680v1_genomic.448	1.17609	0.333333	0.012	0.4	0.009	0.0666667	0.166	0.0666667	0.0666667	0.0666667	0.2	0	0.0666667	0	0	0	0	0	0	0.0666667	0	0.133333	0	0.133333	0.2	0	0.466667
organism	9kb_GCA_000007305.1_ASM730v1_genomic.916	0.954243	0.444444	0.000833333	0.444444	0.00305556	0.333333	0.0625926	0.111111	0.222222	0	0.111111	0	0.111111	0	0	0	0	0	0	0.333333	0	0.111111	0	0	0	0	0.555556
organism	11kb_GCA_000006745.1_ASM674v1_genomic.576_5001	0.845098	0.285714	0.00285714	0.285714	0.005	0	0	0	0.142857	0	0	0	0	0	0	0	0	0	0	0	0	0.142857	0	0.142857	0.142857	0	0.571429
organism	11kb_GCA_000006745.1_ASM674v1_genomic.52_6001	0.845098	0.428571	0.00666667	0.571429	0.0153571	0	0	0	0.142857	0	0.142857	0	0	0	0	0	0	0.285714	0	0	0	0.428571	0	0	0.142857	0	0.428571
organism	7kb_GCA_000006745.1_ASM674v1_genomic.797_1	1.07918	0.333333	0.000416667	0.5	0.00555556	0.333333	0.0316667	0	0.166667	0	0.166667	0	0	0	0	0	0	0	0	0.333333	0	0	0	0	0.166667	0	0.5
organism	13kb_GCA_000006745.1_ASM674v1_genomic.850_fragment_1	0.90309	0.375	0.0291667	0.875	0.0144643	0.375	0.17875	0.25	0.125	0.25	0.25	0	0.25	0	0	0	0	0	0	0.25	0.125	0.125	0	0	0.375	0	0.125
organism	NZ_CP030032.1~Bradymonas~sediminis~strain~FA350~chromosome,~complete~genome_2268001_1	0.90309	0.5	0.04	0.75	0.00333333	0	0	0	0	0	0.25	0	0	0	0	0	0	0	0	0	0	0.5	0	0	0.25	0	0.25
organism	NC_014815.1~Micromonospora~sp.~L5,~complete~genome_4656001_1	1.20412	0.25	0.0009375	0.5	0.0015625	0	0	0.125	0	0	0.125	0	0	0	0	0	0	0	0	0	0	0.25	0	0	0.25	0	0.5
organism	15kb_GCA_000008665.1_ASM866v1_genomic.9_8001	0.845098	0.428571	0.042381	0.428571	0.484286	0.285714	0.905714	0.142857	0	0.142857	0	0.142857	0.142857	0	0	0	0.142857	0	0	0.285714	0	0.142857	0	0	0	0	0.571429
organism	15kb_GCA_000006745.1_ASM674v1_genomic.606_8001	0.69897	0.6	0.244	0.8	0.2055	0.6	0.750667	0	0	0	0	0	0	0	0	0	0	0	0	0.4	0.2	0.2	0	0	0	0	0.2
organism	NZ_LKHV01000001.1~Candidatus~Berkiella~cookevillensis~strain~CC99~CC99x_contig000001,~whole~genome~shotgun~sequence_270001_1	1.14613	0.428571	0.000714286	0.428571	0.00142857	0	0	0	0.142857	0	0	0	0	0	0	0	0	0	0	0	0	0.428571	0	0	0	0	0.571429
organism	NZ_CP030032.1~Bradymonas~sediminis~strain~FA350~chromosome,~complete~genome_3444001_6001	0.778151	0.166667	0	0.166667	0.0216667	0.166667	0.0383333	0	0.166667	0	0	0	0	0	0	0.166667	0	0	0	0.166667	0	0	0	0	0	0	0.833333
organism	11kb_GCA_000007305.1_ASM730v1_genomic.334_7001	0.69897	0	0	0.2	0.05	0	0	0	0	0	0	0	0	0	0	0	0	0	0	0	0	0	0	0	0.2	0	0.8
organism	NC_005027.1_Rhodopirellula_baltica_SH_1_chromosome,_complete_genome_5362001_1	0.90309	0	0	0.5	0.00125	0	0	0	0	0	0.25	0	0	0	0	0	0	0	0	0	0	0	0	0	0.5	0	0.5
organism	15kb_GCA_000006175.2_ASM617v2_genomic.874_1	1.68124	0.0625	0	0.1875	0	0.0625	0.00125	0	0.0625	0	0.1875	0	0	0	0	0	0	0	0	0	0	0.0625	0	0	0.125	0.0625	0.75
organism	11kb_GCA_000006745.1_ASM674v1_genomic.999	1.30103	0.4	0.0065625	0.65	0.00657692	0.3	0.0633333	0.05	0	0.05	0.15	0	0.05	0	0	0	0	0.1	0	0.15	0.05	0.2	0.05	0	0.25	0.05	0.25
organism	NC_013739.1~Conexibacter~woesei~DSM~14684,~complete~genome_4160001	0.954243	0.444444	0.005	0.777778	0.00698413	0.111111	0.0144444	0	0.222222	0	0.333333	0	0	0	0	0	0	0	0	0.111111	0	0.333333	0	0	0.333333	0	0.222222
organism	7kb_GCA_000008265.1_ASM826v1_genomic.837	1.04139	0.454545	0.00327273	0.454545	0.00836364	0.272727	0.123333	0	0.181818	0	0.181818	0	0	0	0	0	0	0	0	0.272727	0	0.181818	0	0	0	0	0.545455
organism	9kb_GCA_000006845.1_ASM684v1_genomic.481	1.14613	0.357143	0.0135714	0.428571	0.00190476	0.142857	0.322857	0	0.142857	0	0.214286	0	0	0	0	0.0714286	0	0	0	0.0714286	0.0714286	0.214286	0	0.0714286	0.0714286	0	0.5
organism	9kb_GCA_000007305.1_ASM730v1_genomic.694	0.954243	0.222222	0.00166667	0.222222	0.00777778	0	0	0	0	0	0.111111	0	0	0	0	0	0	0	0	0	0	0.111111	0	0.111111	0.111111	0	0.666667
organism	11kb_GCA_000008665.1_ASM866v1_genomic.411	0.954243	0.444444	0.00944444	0.666667	0.00722222	0.222222	0.307222	0	0.222222	0	0.333333	0	0	0	0	0	0	0	0	0.222222	0	0.222222	0	0	0.222222	0	0.333333
organism	NC_014334.2~Lactobacillus~paracasei~strain~Zhang,~complete~genome_2630001_7001	0.60206	0.75	0.0133333	0.75	0.015	0	0	0.25	0.25	0.25	0	0	0	0	0	0	0	0	0	0	0	0.75	0	0	0	0	0.25
organism	15kb_GCA_000006805.1_ASM680v1_genomic.881_8001	0.954243	0.111111	0	0.222222	0.0111111	0.111111	0.473333	0	0.111111	0	0.111111	0	0	0	0	0	0	0	0	0	0.111111	0.111111	0	0	0	0	0.777778
organism	13kb_GCA_000007305.1_ASM730v1_genomic.464_6001	1.07918	0.5	0.0218056	0.416667	0.0511667	0.25	0.140833	0.0833333	0.25	0.0833333	0.25	0	0.0833333	0	0	0	0	0	0	0.166667	0	0.25	0.0833333	0	0	0	0.5
organism	13kb_GCA_000006805.1_ASM680v1_genomic.480_7001	0.60206	1	0.28875	0.75	0.175833	0.75	1.22417	0.25	0	0.25	0.25	0	0.25	0	0	0.25	0.25	0	0	0.5	0	0.25	0.25	0	0	0	0
organism	11kb_GCA_000006805.1_ASM680v1_genomic.276_7001	0.778151	0.666667	0.0491667	0.5	0.55	0.5	0.838333	0.166667	0	0.166667	0	0.166667	0	0.166667	0	0	0	0	0	0.5	0	0	0	0.166667	0	0	0.333333
organism	13kb_GCA_000006765.1_ASM676v1_genomic.178_6001	0.954243	0.333333	0.0259259	0.444444	0.0388889	0.222222	0.263333	0	0.111111	0	0.222222	0	0	0	0	0	0	0	0	0.222222	0	0.111111	0	0	0.111111	0	0.555556
organism	NC_006350.1~Burkholderia~pseudomallei~K96243~chromosome~1,~complete~sequence_2436001	0.69897	0.2	0.004	0.2	0.2	0	0	0	0	0	0	0	0	0	0	0	0	0	0	0	0	0.2	0	0	0	0	0.8
organism	7kb_GCA_000006805.1_ASM680v1_genomic.445	1	0.4	0.0225	0.6	0.0135	0.1	0.249	0	0	0.1	0.3	0	0.1	0	0	0	0	0	0	0.1	0	0.2	0	0.1	0.3	0	0.3
organism	9kb_GCA_000007305.1_ASM730v1_genomic.186_1	1.20412	0.375	0.0314583	0.125	0.00125	0.375	0.105625	0.125	0.125	0	0	0	0.125	0	0	0	0	0	0	0.125	0	0	0.25	0	0	0	0.625
organism	3kb_GCA_000008665.1_ASM866v1_genomic.682	0.845098	0.428571	0.0309524	0.428571	0.03	0.142857	0.468571	0	0.142857	0	0	0	0	0	0	0	0	0	0	0.142857	0	0.285714	0	0	0	0	0.571429
organism	7kb_GCA_000006845.1_ASM684v1_genomic.979	0.778151	0.666667	0.0483333	0.833333	0.0396667	0.166667	0.0766667	0	0.333333	0	0.333333	0	0	0	0	0	0	0	0	0	0.166667	0.666667	0	0	0	0	0.166667
organism	9kb_GCA_000005845.2_ASM584v2_genomic.460_6001	0.69897	0.4	0.004	0.4	0.01	0	0	0	0.2	0	0	0	0	0	0	0	0	0	0	0	0	0.4	0	0	0	0	0.6
organism	15kb_GCA_000006845.1_ASM684v1_genomic.62_7001_1	0.90309	0.5	0.02625	0.5	0.01125	0.25	0.1575	0	0	0	0	0	0	0	0	0.25	0	0	0	0.25	0	0.25	0	0	0	0	0.5
organism	NC_014355.1_Candidatus_Nitrospira_defluvii_chromosome,_complete_genome_685001	0.778151	0.333333	0.00166667	0.666667	0.0145833	0	0	0	0.166667	0	0.333333	0	0	0	0	0	0	0	0	0	0	0.333333	0	0	0.333333	0	0.333333
organism	NZ_CP009415.1~Candidatus~Izimaplasma~sp.~HR1~chromosome,~complete~genome_960001_1	0.845098	0.714286	0.0205714	0.714286	0.269143	0.285714	0.717143	0.142857	0.142857	0.142857	0.142857	0	0	0.142857	0	0	0	0	0	0.285714	0	0.428571	0	0	0	0	0.285714
organism	FP565575.1_Candidatus_Methylomirabilis_oxyfera_complete_genome_2493001_1	1.07918	0.166667	0.0341667	0.333333	0.00666667	0.166667	0.105	0	0	0	0.166667	0	0	0	0	0.166667	0	0	0	0.166667	0	0	0	0	0.166667	0	0.666667
organism	11kb_GCA_000006175.2_ASM617v2_genomic.625	1.20412	0.25	0.0517188	0.3125	0.156125	0.125	0.625	0.125	0	0.125	0.0625	0	0.0625	0.0625	0	0	0	0	0	0.125	0	0.125	0	0	0.0625	0	0.6875
organism	7kb_GCA_000008265.1_ASM826v1_genomic.757	0.845098	0.142857	0.408571	0.142857	0.191429	0.142857	0.89	0	0	0	0	0	0	0	0	0.142857	0	0	0	0.142857	0	0	0	0	0	0	0.857143
organism	11kb_GCA_000006175.2_ASM617v2_genomic.532_5001	0.60206	0.75	0.365	0.75	0.320833	0.5	1.4075	0	0	0	0	0	0	0	0.25	0.25	0	0	0	0.5	0	0.25	0	0	0	0	0.25
organism	NC_004663.1~Bacteroides~thetaiotaomicron~VPI-5482~chromosome,~complete~genome_4088001	0.69897	0.2	0.658	0.4	0.337	0.2	1.076	0	0	0	0.2	0	0	0	0	0	0	0	0.2	0.2	0	0	0	0	0.2	0	0.6
organism	9kb_GCA_000006805.1_ASM680v1_genomic.247_1	0.845098	0.142857	0.00285714	0.285714	0.00857143	0	0	0.142857	0	0.142857	0	0	0	0	0	0	0	0	0	0	0	0.142857	0	0	0.142857	0	0.714286
organism	NC_010546.1~Cyanothece~sp.~ATCC~51142~circular~chromosome,~complete~sequence_4530001_1	0.778151	0.666667	0.04625	0.833333	0.045	0.333333	0.710833	0	0.166667	0	0.333333	0	0	0	0	0	0	0	0	0.333333	0	0.333333	0	0	0.166667	0	0.166667
organism	NZ_AP018724.1~Sulfurivermis~fontis~JG42~DNA,~complete~genome_1918001	1.11394	0.615385	0.0281731	0.692308	0.00179487	0.153846	0.0242308	0.0769231	0.307692	0.0769231	0.307692	0	0.0769231	0	0	0	0	0	0	0.153846	0	0.384615	0	0.0769231	0.153846	0	0.230769
organism	9kb_GCA_000006805.1_ASM680v1_genomic.616_1	1.25527	0.444444	0.0148611	0.666667	0.0100926	0.111111	0.315	0	0.111111	0	0.333333	0	0	0	0	0	0	0	0	0.111111	0	0.333333	0	0	0.222222	0	0.333333
organism	15kb_GCA_000006805.1_ASM680v1_genomic.866	1.25527	0.388889	0.00626984	0.5	0.0588272	0.111111	0.283611	0.166667	0.166667	0.166667	0.166667	0	0	0.0555556	0	0	0	0	0	0.111111	0	0.222222	0	0.0555556	0.166667	0	0.444444
organism	13kb_GCA_000006745.1_ASM674v1_genomic.383_7001	0.778151	0.666667	0.345833	0.5	0.509444	0.5	1.24222	0	0.166667	0	0.166667	0.166667	0	0	0.333333	0	0	0	0	0.333333	0	0.166667	0.166667	0	0	0	0.333333
organism	11kb_GCA_000006745.1_ASM674v1_genomic.469	0.954243	0.555556	0.0488889	0.777778	0.0820635	0.333333	0.475926	0.111111	0.222222	0.222222	0.111111	0	0.222222	0	0	0.111111	0	0	0	0.222222	0.111111	0.333333	0	0	0.111111	0	0.222222
organism	11kb_GCA_000006805.1_ASM680v1_genomic.564_7001	0.60206	0.5	0.1075	0.75	0.0675	0.25	0.6225	0	0	0.25	0	0	0.25	0	0	0	0	0	0	0.25	0	0.25	0	0	0.25	0	0.25
organism	7kb_GCA_000006745.1_ASM674v1_genomic.850_1	0.60206	0.5	0.35875	0.25	0.0175	0	0	0.25	0.25	0	0	0	0	0	0	0	0	0	0	0	0	0.25	0	0.25	0	0	0.5
organism	NC_009636.1~Sinorhizobium~medicae~WSM419~chromosome,~complete~genome_402001	0.69897	0.8	0.006	0.8	0.022	0.2	0.062	0.2	0.2	0	0	0	0	0	0	0	0	0	0	0.2	0	0.6	0	0	0	0	0.2
organism	NZ_AP018724.1~Sulfurivermis~fontis~JG42~DNA,~complete~genome_2912001_1	1.20412	0	0	0.125	0	0.125	0.02875	0	0	0	0.125	0	0	0	0	0	0	0	0	0	0.125	0	0	0	0	0	0.875
organism	9kb_GCA_000006845.1_ASM684v1_genomic.947_1	0.60206	0.5	0.05875	0.5	0.00375	0.5	0.0025	0	0	0	0.25	0	0	0	0	0.5	0	0	0	0.5	0	0	0	0	0	0	0.5
organism	NZ_CP016907.1~Flavobacterium~anhuiense~strain~GSE09,~complete~genome_2340001_7001	0.778151	0.166667	0	0.166667	0	0	0	0	0.166667	0	0.166667	0	0	0	0	0	0	0	0	0	0	0.166667	0	0	0	0	0.833333
organism	13kb_GCA_000006805.1_ASM680v1_genomic.680	1.20412	0.3125	0.023125	0.3125	0.009625	0.25	0.352656	0.125	0.125	0	0.125	0	0.0625	0.0625	0	0.0625	0	0	0	0.125	0.0625	0.0625	0.0625	0.0625	0.0625	0	0.5625
organism	3kb_GCA_000006805.1_ASM680v1_genomic.830	0.778151	0.333333	0.00583333	0.333333	0.0025	0	0	0	0	0	0.166667	0	0	0	0	0	0	0	0	0	0	0.333333	0	0	0	0	0.666667
organism	FP565575.1_Candidatus_Methylomirabilis_oxyfera_complete_genome_1737001	1.17609	0.266667	0.0133333	0.466667	0.00628571	0.0666667	0.178667	0.133333	0.0666667	0.0666667	0.0666667	0	0.0666667	0	0	0	0	0.0666667	0	0.0666667	0	0.2	0	0	0.2	0	0.533333
organism	NC_013132.1~Chitinophaga~pinensis~DSM~2588,~complete~genome_6126001_1	0.954243	0.333333	0.00296296	0.666667	0.0564815	0.444444	0.0705556	0	0.111111	0	0.222222	0	0	0	0	0	0	0	0	0.111111	0.333333	0.111111	0	0.111111	0.111111	0	0.222222
organism	11kb_GCA_000006805.1_ASM680v1_genomic.489	1.17609	0.0666667	0	0.133333	0.01	0.0666667	0.0286667	0.0666667	0.0666667	0.0666667	0	0	0	0	0	0	0	0	0	0	0.0666667	0.0666667	0	0	0	0	0.866667
organism	NZ_AP018724.1~Sulfurivermis~fontis~JG42~DNA,~complete~genome_1862001_1	1.20412	0.5	0.0185937	0.625	0.028625	0.25	0.39875	0.125	0.125	0	0.125	0	0	0	0	0	0	0	0	0.125	0.125	0.375	0	0	0	0	0.375
organism	15kb_GCA_000006175.2_ASM617v2_genomic.32	1.17609	0	0	0.0666667	0.00133333	0	0	0	0	0	0	0	0	0	0	0	0	0	0	0	0	0	0	0	0.0666667	0	0.933333
organism	NC_008800.1~Yersinia~enterocolitica~subsp.~enterocolitica~8081~chromosome,~complete~genome_2130001	0.90309	0.75	0.073125	0.625	0.03275	0.25	0.271875	0	0.375	0	0.25	0	0	0	0	0	0	0	0.125	0.125	0.125	0.375	0	0.25	0	0	0.125
organism	NC_011138.3~Alteromonas~mediterranea~DE,~complete~sequence_1592001	0.845098	1	0.0157143	0.857143	0.0180952	0.428571	0.142381	0.285714	0.285714	0.285714	0.142857	0	0.142857	0	0	0	0	0	0	0.428571	0	0.428571	0	0.142857	0	0	0
organism	NZ_CP011097.1~Candidatus~Nitrosotenuis~cloacae~strain~SAT1,~complete~genome_220001_6001	0.69897	0.4	0.042	0.2	0.002	0	0	0	0	0	0	0	0	0	0	0	0	0	0	0	0	0.2	0	0.2	0	0	0.6
organism	15kb_GCA_000006805.1_ASM680v1_genomic.628_fragment_1	0.845098	0.428571	0.0138095	0.428571	0.0657143	0.142857	1.42857	0	0.142857	0	0.142857	0	0.142857	0	0	0	0	0	0	0.142857	0	0.285714	0	0	0	0	0.571429
organism	15kb_GCA_000006845.1_ASM684v1_genomic.464	1.11394	0.538462	0.00648352	0.461538	0.00371795	0.0769231	0.120769	0.0769231	0.0769231	0.0769231	0.0769231	0	0	0	0	0.0769231	0	0	0	0	0	0.461538	0.0769231	0	0	0	0.461538
organism	13kb_GCA_000007305.1_ASM730v1_genomic.47_6001	0.845098	0.428571	0.06	0.571429	0.0375	0.142857	0.492857	0	0	0	0	0	0	0	0	0	0	0	0	0.142857	0	0.285714	0	0	0.142857	0	0.428571
organism	15kb_GCA_000006765.1_ASM676v1_genomic.168_fragment_1	0.954243	0.333333	0.105185	0.555556	0.111111	0.111111	1.11111	0	0	0	0.333333	0	0	0	0	0	0	0	0	0.111111	0	0.222222	0	0	0.222222	0	0.444444
organism	NC_010546.1~Cyanothece~sp.~ATCC~51142~circular~chromosome,~complete~sequence_1914001_1	0.778151	0.333333	0.583333	0.333333	0.778333	0.166667	1.66667	0.166667	0.166667	0.166667	0	0	0	0.166667	0	0	0	0	0	0.166667	0	0.166667	0	0	0	0	0.666667
organism	7kb_GCA_000006805.1_ASM680v1_genomic.942_1	1.14613	0.285714	0.0232143	0	0	0.142857	0.714286	0.285714	0.142857	0	0	0	0	0.142857	0	0	0	0	0	0	0	0	0.142857	0.142857	0	0	0.714286
organism	15kb_GCA_000006845.1_ASM684v1_genomic.641_8001	1.04139	0.181818	0.160909	0.181818	0.0781818	0.363636	0.251818	0	0	0.0909091	0	0	0	0.0909091	0	0	0	0	0	0.0909091	0.0909091	0	0.0909091	0	0	0.0909091	0.636364
organism	13kb_GCA_000006805.1_ASM680v1_genomic.296	1.20412	0.25	0.01875	0.3125	0.0675	0.1875	0.261875	0.0625	0.125	0	0.0625	0	0.0625	0	0	0.0625	0	0	0	0.125	0.0625	0.0625	0	0.0625	0.0625	0	0.625
organism	13kb_GCA_000006845.1_ASM684v1_genomic.464_6001	0.845098	0.571429	0.00714286	0.571429	0.0275	0.285714	0.355714	0.142857	0	0.142857	0	0	0	0	0	0	0	0	0	0.285714	0	0.285714	0	0	0	0	0.428571
organism	5kb_GCA_000006805.1_ASM680v1_genomic.214	0.845098	0.142857	0.00142857	0.142857	0	0	0	0.142857	0	0	0.142857	0	0	0	0	0	0	0	0	0	0	0.142857	0	0	0	0	0.857143
organism	5kb_GCA_000006805.1_ASM680v1_genomic.309	0.69897	0.2	0	0	0	0	0	0.2	0.2	0	0	0	0	0	0	0	0	0	0	0	0	0	0	0.2	0	0	0.8
organism	9kb_GCA_000006845.1_ASM684v1_genomic.428	0.845098	0.428571	0.166667	0.714286	0.0134286	0.285714	1.03857	0	0.142857	0	0.142857	0	0	0	0	0.285714	0	0	0	0.285714	0	0.142857	0	0	0.285714	0	0.285714
organism	15kb_GCA_000006785.2_ASM678v2_genomic.801_fragment_1	0.60206	1	0.310625	1	0.318125	0.5	1.36125	0	0.25	0	0.25	0	0	0	0	0	0	0	0	0.5	0	0.5	0	0	0	0	0
organism	13kb_GCA_000006805.1_ASM680v1_genomic.435_1	1.14613	0.285714	0.0125	0.428571	0.110476	0.142857	0.714286	0	0.142857	0	0.142857	0	0	0	0	0.142857	0	0	0	0.142857	0	0.142857	0	0	0.142857	0	0.571429
organism	15kb_GCA_000006175.2_ASM617v2_genomic.723	0.845098	0.857143	0.032619	0.714286	0.178286	0.571429	1.42857	0.285714	0.142857	0.285714	0.142857	0	0.285714	0	0	0.285714	0.285714	0	0	0.571429	0	0.142857	0	0.142857	0	0	0.142857
organism	15kb_GCA_000006845.1_ASM684v1_genomic.377_7001	1	0.2	0.002	0.2	0.002	0.2	0.003	0	0	0	0	0	0	0	0	0	0	0	0	0.2	0	0	0	0	0	0	0.8
organism	NZ_CP011097.1~Candidatus~Nitrosotenuis~cloacae~strain~SAT1,~complete~genome_1450001	1.17609	0.4	0.000666667	0.4	0.00411111	0	0	0	0.133333	0	0	0	0	0	0	0	0	0	0	0	0	0.4	0	0	0	0	0.6
organism	NZ_CP010311.1~Geoalkalibacter~subterraneus~strain~Red1,~complete~genome_2890001_7001	0.69897	0.6	0.0553333	0.6	0.172	0.4	1.518	0	0.2	0	0.2	0	0	0	0	0	0	0	0	0.4	0	0.2	0	0	0	0	0.4
organism	5kb_GCA_000008265.1_ASM826v1_genomic.820	0.69897	0.4	0.003	0.4	0.023	0	0	0	0	0	0	0	0	0	0	0	0	0	0	0	0	0.4	0	0	0	0	0.6
organism	13kb_GCA_000005845.2_ASM584v2_genomic.26_7001	0.778151	0.333333	0.000833333	0.666667	0.00541667	0	0	0	0.166667	0.333333	0	0	0	0	0	0	0	0	0	0	0	0.166667	0	0.166667	0.5	0	0.166667
organism	NC_004663.1~Bacteroides~thetaiotaomicron~VPI-5482~chromosome,~complete~genome_1600001	0.60206	0.25	0.0175	0.25	0.015	0.25	0.1175	0	0	0	0	0	0	0	0	0	0	0	0	0.25	0	0	0	0	0	0	0.75
organism	13kb_GCA_000006805.1_ASM680v1_genomic.912_6001	0.778151	0.333333	0.0708333	0.5	0.0444444	0.166667	0.415	0	0.166667	0.166667	0	0	0.166667	0	0	0	0	0	0	0.166667	0	0.166667	0	0	0.166667	0	0.5
organism	9kb_GCA_000007305.1_ASM730v1_genomic.342	1	0.4	0.00875	0.4	0.006	0.3	0.443333	0.1	0.1	0	0.2	0	0.1	0	0	0	0	0	0	0.3	0	0	0	0.1	0.1	0	0.5
organism	11kb_GCA_000007305.1_ASM730v1_genomic.357_5001	0.90309	0.375	0.0579167	0.625	0.017	0.25	0.2825	0.125	0.125	0.125	0.375	0	0.125	0	0	0	0	0	0	0.25	0	0.125	0	0	0.25	0	0.375
organism	15kb_GCA_000006765.1_ASM676v1_genomic.709_fragment_1	0.845098	0.571429	0.00928571	0.714286	0.00342857	0	0	0.142857	0.285714	0	0.142857	0	0	0	0	0	0	0	0	0	0	0.571429	0	0	0.142857	0	0.285714
organism	NZ_CP007139.1~Fimbriimonas~ginsengisoli~Gsoil~348,~complete~genome_3120001_1	1	0.4	0.001	0.4	0.001	0	0	0	0.2	0	0.2	0	0	0	0	0	0	0	0	0	0	0.4	0	0	0	0	0.6
organism	NZ_AP018724.1~Sulfurivermis~fontis~JG42~DNA,~complete~genome_2688001_7001	0.954243	0.444444	0.005	0.555556	0.0235556	0.111111	0.313333	0	0.111111	0	0.222222	0	0	0	0	0	0	0	0	0.111111	0	0.222222	0	0.111111	0.222222	0	0.333333
organism	NC_000962.3_Mycobacterium_tuberculosis_H37Rv,_complete_genome_2030001	0.90309	0.125	0.00125	0.5	0.000625	0	0	0	0	0	0.25	0	0	0	0	0	0	0	0	0	0	0	0	0.125	0.5	0	0.375
organism	NC_013132.1~Chitinophaga~pinensis~DSM~2588,~complete~genome_4314001_1	0.778151	0.166667	0.00166667	0.5	0.0144444	0	0	0	0	0	0	0	0	0	0	0	0	0	0	0	0	0.166667	0	0	0.333333	0	0.5
organism	NC_014624.2~Eubacterium~callanderi~strain~KIST612,~complete~genome_1088001_1	0.845098	0.285714	0.445	0.285714	0.0421429	0.428571	0.776667	0	0	0	0	0	0	0	0	0.285714	0	0	0	0.142857	0	0	0.142857	0	0.142857	0.142857	0.428571
organism	11kb_GCA_000006175.2_ASM617v2_genomic.918_1	1.25527	0.333333	0.0102778	0.5	0.0605556	0.166667	0.555556	0.166667	0	0.166667	0	0	0.166667	0	0	0	0	0	0	0.166667	0	0.166667	0	0	0.166667	0	0.5
organism	13kb_GCA_000006785.2_ASM678v2_genomic.123_6001	0.954243	0.444444	0.02	0.333333	0.0481481	0.111111	0.503333	0	0.111111	0	0.111111	0	0	0	0	0	0	0	0	0.111111	0	0.222222	0	0.111111	0	0	0.555556
organism	NC_004757.1~Nitrosomonas~europaea~ATCC~19718,~complete~genome_1488001	0.60206	0.25	0.0025	0.75	0.025	0.5	0.67	0	0	0	0	0	0.5	0	0	0	0	0	0	0	0.5	0.25	0	0	0	0	0.25
organism	15kb_GCA_000006845.1_ASM684v1_genomic.688_1_1	0.845098	0.714286	0.00714286	0.714286	0.00542857	0.142857	0.00142857	0.285714	0	0.285714	0	0	0	0	0	0	0	0	0	0.142857	0	0.571429	0	0	0	0	0.285714
organism	NZ_CP035926.1~Arcobacter~thereius~LMG~24486~chromosome,~complete~genome_854001_6001	0.60206	0.5	0.14	0.5	0.0775	0.5	0.30125	0	0	0	0	0	0	0	0	0	0	0	0	0.5	0	0	0	0	0	0	0.5
organism	5kb_GCA_000006805.1_ASM680v1_genomic.489	0.69897	0.6	0.217333	0.4	0.672	0.4	1.249	0.4	0.2	0	0	0	0.2	0	0	0	0	0	0	0.4	0	0	0	0.2	0	0	0.4
organism	NZ_CP013070.1~Sphingobium~indicum~B90A,~complete~genome_2988001_1	0.69897	0.4	0.435	0.6	0.349333	0.4	1.013	0.2	0	0	0	0	0.2	0	0	0	0	0	0	0.4	0	0	0	0	0.2	0	0.4
organism	NC_018178.1~Melioribacter~roseus~P3M,~complete~genome_2408001_1	1.14613	0.142857	0.000714286	0.142857	0	0	0	0	0	0	0.142857	0	0	0	0	0	0	0	0	0	0	0	0	0.142857	0.142857	0	0.714286
organism	11kb_GCA_000006805.1_ASM680v1_genomic.575_1	1.59106	0.153846	0	0.307692	0.00141026	0.0769231	0.00205128	0.0769231	0.153846	0.153846	0	0	0	0	0	0	0	0	0	0	0.0769231	0.153846	0	0	0.0769231	0	0.692308
organism	13kb_GCA_000006805.1_ASM680v1_genomic.503	1.14613	0.214286	0.0285714	0.357143	0.0771429	0.214286	0.299286	0	0.0714286	0	0.0714286	0	0.0714286	0	0	0.0714286	0	0	0	0.142857	0.0714286	0.0714286	0	0	0.0714286	0	0.642857
organism	11kb_GCA_000006765.1_ASM676v1_genomic.326_5001	0.60206	0.25	0.005	0.25	0.25	0	0	0	0	0	0	0	0	0	0	0	0	0	0	0	0	0.25	0	0	0	0	0.75
organism	NZ_HG422565.1~Candidatus~Microthrix~parvicella~RN1,~whole~genome~shotgun~sequence_1520001_6001	0.69897	0.8	0.0425	1	0.0328	0.4	0.37	0.4	0	0.4	0.2	0	0.4	0	0	0	0	0	0	0.4	0	0.4	0	0	0.2	0	0
organism	NC_021487.1~Chthonomonas~calidirosea~T49~complete~genome_592001_1	1.14613	0.428571	0.00142857	0.285714	0.00642857	0.142857	0.055	0	0	0	0	0	0	0	0	0	0	0	0	0.142857	0	0.142857	0	0.142857	0	0	0.571429
organism	NZ_CP007139.1~Fimbriimonas~ginsengisoli~Gsoil~348,~complete~genome_2700001_1	1	0.2	0.001	0.6	0.0203333	0	0	0	0	0	0.2	0	0	0	0	0	0	0	0	0	0	0.2	0	0	0.4	0	0.4
organism	NZ_DS996456.1~Parabacteroides~johnsonii~DSM~18315~Scfld16,~whole~genome~shotgun~sequence_396001_1	0.60206	0.5	0.55625	0.5	0.675	0.25	2.5	0	0.25	0	0.25	0	0	0	0.25	0	0	0	0	0.25	0	0.25	0	0	0	0	0.5
organism	9kb_GCA_000006805.1_ASM680v1_genomic.19_1	1	0.4	0.0175	0.4	0.2315	0.2	1	0	0.2	0	0.2	0	0	0	0	0.2	0	0	0	0.2	0	0.2	0	0	0	0	0.6
organism	11kb_GCA_000006745.1_ASM674v1_genomic.617_1	0.845098	0.428571	0.0347619	0.714286	0.0242857	0.428571	0.27	0.285714	0	0.285714	0.285714	0	0.285714	0	0	0	0	0	0	0.428571	0	0	0	0	0.285714	0	0.285714
organism	NZ_CP012420.1_Rickettsia_amblyommatis_strain_Ac37_chromosome,_complete_genome_981001	1.07918	0.0833333	0	0.25	0.00361111	0	0	0	0.0833333	0.0833333	0.0833333	0	0	0	0	0	0	0	0	0	0	0.0833333	0	0	0.166667	0	0.75
organism	NZ_CP016907.1~Flavobacterium~anhuiense~strain~GSE09,~complete~genome_3612001_1	1.30103	0.2	0.00025	0.3	0.000666667	0	0	0	0.1	0	0	0	0	0	0	0	0	0	0	0	0	0.2	0	0	0.1	0	0.7
organism	11kb_GCA_000006805.1_ASM680v1_genomic.250_6001	1.04139	0.181818	0	0.363636	0.005	0.0909091	0.00727273	0.0909091	0.181818	0.181818	0	0	0	0	0	0	0	0	0	0	0.0909091	0.181818	0	0	0.0909091	0	0.636364
organism	5kb_GCA_000006175.2_ASM617v2_genomic.887	0.778151	0.166667	0.00833333	0.166667	0.0116667	0	0	0	0	0	0	0	0	0	0	0	0.166667	0	0	0	0	0.166667	0	0	0	0	0.833333
organism	15kb_GCA_000006805.1_ASM680v1_genomic.423_1	1.65321	0.2	0.000592593	0.333333	0.00137778	0.133333	0.112	0.133333	0.133333	0.2	0	0	0	0	0	0.0666667	0	0	0	0	0.0666667	0.2	0	0	0.0666667	0.0666667	0.6
organism	NC_013132.1~Chitinophaga~pinensis~DSM~2588,~complete~genome_4458001_1	0.845098	0.142857	0	0.142857	0	0	0	0	0.142857	0	0.142857	0	0	0	0	0	0	0	0	0	0	0.142857	0	0	0	0	0.857143
organism	NC_004663.1~Bacteroides~thetaiotaomicron~VPI-5482~chromosome,~complete~genome_3888001	0.60206	0	0	0.25	0.015	0	0	0	0	0.25	0	0	0	0	0	0	0	0	0	0	0	0	0	0	0.25	0	0.75
organism	9kb_GCA_000006765.1_ASM676v1_genomic.787	1.07918	0.333333	0.0775	0.666667	0.112812	0.166667	0.48625	0.0833333	0.0833333	0.0833333	0.25	0	0	0.0833333	0	0	0	0	0	0.166667	0	0.166667	0	0	0.333333	0	0.333333
organism	NC_003888.3~Streptomyces~coelicolor~A3(2)~chromosome,~complete~genome_1640001	0.69897	0.2	0.292	0.6	0.0866667	0.2	2	0	0	0	0	0	0	0	0	0	0	0	0	0.2	0	0	0	0	0.4	0	0.4
organism	11kb_GCA_000006805.1_ASM680v1_genomic.583_1	1.17609	0.4	0.0116667	0.4	0.154333	0.2	0.666667	0	0.2	0	0.2	0	0	0	0	0.2	0	0	0	0.2	0	0.2	0	0	0	0	0.6
organism	15kb_GCA_000007305.1_ASM730v1_genomic.325_7001_1	0.845098	0.714286	0.00542857	0.714286	0.00771429	0.285714	0.516429	0.142857	0.142857	0	0.142857	0	0.142857	0	0.142857	0	0	0	0	0.285714	0	0.428571	0	0	0	0	0.285714
organism	11kb_GCA_000007305.1_ASM730v1_genomic.342_fragment_1	0.90309	0.375	0.0404167	0.375	0.00666667	0.375	0.0733333	0.125	0.125	0	0.125	0	0.125	0	0	0	0.125	0	0	0.25	0	0	0.125	0	0.125	0	0.5
organism	11kb_GCA_000006805.1_ASM680v1_genomic.837_7001	0.845098	0	0	0.142857	0	0	0	0	0	0	0.142857	0	0	0	0	0	0	0	0	0	0	0	0	0	0.142857	0	0.857143
organism	15kb_GCA_000008665.1_ASM866v1_genomic.756_1	1.59106	0.384615	0.0124615	0.538462	0.0230769	0.0769231	0.25641	0.0769231	0.153846	0.0769231	0.230769	0	0	0	0	0	0	0	0	0.0769231	0	0.230769	0	0.0769231	0.230769	0	0.384615
organism	13kb_GCA_000006805.1_ASM680v1_genomic.229_1	1.25527	0.222222	0.0236111	0.222222	0.0227778	0.111111	0.138333	0.111111	0.111111	0.111111	0	0	0.111111	0	0	0	0	0	0	0.111111	0	0.111111	0	0	0	0	0.777778
organism	11kb_GCA_000006845.1_ASM684v1_genomic.661_1	1.07918	0.75	0.0175	1	0.023125	0.25	0.833333	0	0.25	0	0.5	0	0	0	0	0.25	0	0	0	0.25	0	0.5	0	0	0.25	0	0
organism	9kb_GCA_000006805.1_ASM680v1_genomic.578	1.17609	0.333333	0.00546667	0.4	0.031	0.0666667	0.03	0	0.0666667	0	0.133333	0	0	0	0	0	0	0	0	0.0666667	0	0.266667	0	0	0.0666667	0	0.6
organism	NC_014815.1~Micromonospora~sp.~L5,~complete~genome_4536001_1	1.30103	0.3	0.00683333	0.6	0.00241667	0.3	0.106333	0.2	0.1	0.3	0.2	0	0.3	0	0	0	0	0	0	0.1	0.2	0.2	0	0	0.1	0	0.4
organism	15kb_GCA_000006805.1_ASM680v1_genomic.647	1.32222	0.285714	0.000555556	0.285714	0.000873016	0.0952381	0.0707143	0.047619	0.142857	0	0.0952381	0	0.047619	0	0	0	0	0	0	0.047619	0	0.142857	0	0.0952381	0.0952381	0.047619	0.571429
organism	15kb_GCA_000006175.2_ASM617v2_genomic.684	1.17609	0.0666667	0	0.2	0.102889	0.0666667	0.203333	0	0.0666667	0	0.0666667	0	0	0	0	0	0	0	0.0666667	0	0	0.0666667	0	0	0.133333	0.0666667	0.733333
organism	LBUF02000015.1~Parcubacteria~group~bacterium~GW2011_GWA2_38_13b~GWA2_OD1-rel_38_13_curated_3,~whole~genome~shotgun~sequence_7001	0.845098	0.428571	0.017619	0.428571	0.022381	0.285714	0.0785714	0	0	0	0	0	0	0	0	0	0	0	0	0.285714	0	0.142857	0	0	0	0	0.571429
organism	NC_010546.1~Cyanothece~sp.~ATCC~51142~circular~chromosome,~complete~sequence_1842001_1	0.90309	0.625	0.03125	0.625	0.0245	0.125	0.4375	0	0.375	0	0.25	0	0	0	0	0.125	0	0	0	0.125	0	0.5	0	0	0	0	0.375
organism	15kb_GCA_000008665.1_ASM866v1_genomic.837_8001	1.23045	0.294118	0.00435294	0.470588	0.00264706	0.117647	0.0773529	0	0.117647	0	0.176471	0	0	0	0	0	0	0	0	0	0.0588235	0.235294	0.0588235	0	0.176471	0	0.470588
organism	7kb_GCA_000006175.2_ASM617v2_genomic.369	1	0.1	0.031	0.1	0.001	0.1	0.032	0	0	0	0	0	0	0	0	0	0	0	0	0	0	0	0.1	0	0.1	0	0.8
organism	NC_014334.2~Lactobacillus~paracasei~strain~Zhang,~complete~genome_2280001_1	1.25527	0.222222	0.000277778	0.444444	0.00138889	0	0	0	0.111111	0	0.111111	0	0	0	0	0	0	0	0	0	0	0.222222	0	0	0.222222	0	0.555556
organism	NC_017219.1~Bifidobacterium~longum~subsp.~infantis~ATCC~15697~=~JCM~1222~=~DSM~20088~DNA,~complete~genome_2080001	0.778151	0.833333	0.0146667	0.833333	0.0236667	0.333333	0.228333	0.166667	0.166667	0.166667	0.166667	0	0.166667	0	0	0	0	0	0	0.333333	0	0.333333	0	0.166667	0.166667	0	0
organism	15kb_GCA_000007305.1_ASM730v1_genomic.994_7001_1	1.14613	0.571429	0.0278571	0.285714	0.00785714	0.285714	0.507143	0	0.142857	0	0	0	0	0	0.285714	0	0	0	0	0.142857	0	0.142857	0.142857	0.142857	0	0	0.428571
organism	11kb_GCA_000006175.2_ASM617v2_genomic.198_5001	0.60206	0.25	0.02	0.5	0.01	0.25	0.025	0	0	0	0.25	0	0	0	0	0.25	0	0	0	0.25	0	0	0	0	0.25	0	0.5
organism	7kb_GCA_000008665.1_ASM866v1_genomic.126	0.954243	0.444444	0.0816667	0.555556	0.210222	0.222222	0.64	0.111111	0	0.111111	0.111111	0	0	0.111111	0	0	0	0	0	0.222222	0	0.222222	0	0	0.111111	0	0.444444
organism	13kb_GCA_000006805.1_ASM680v1_genomic.103_1	1.07918	0.166667	0	0.166667	0.0108333	0.166667	0.0641667	0	0.166667	0	0	0	0	0	0	0	0	0	0	0.166667	0	0	0	0	0	0	0.833333
organism	13kb_GCA_000006845.1_ASM684v1_genomic.435	1.11394	0.615385	0.00855769	0.692308	0.00854701	0.153846	0.0865385	0.0769231	0.0769231	0.0769231	0.153846	0	0	0	0	0.0769231	0	0	0	0.153846	0	0.461538	0	0	0.0769231	0	0.307692
organism	7kb_GCA_000008265.1_ASM826v1_genomic.461_1	1.25527	0.222222	0.105833	0.222222	0.141667	0.111111	0.555556	0	0.111111	0	0.111111	0.111111	0	0	0	0	0	0	0	0.111111	0	0.111111	0	0	0	0	0.777778
organism	9kb_GCA_000006745.1_ASM674v1_genomic.259_1	1	0.6	0.0746667	0.6	0.0736667	0.4	0.8155	0	0.2	0	0	0	0	0	0.4	0	0	0	0	0.4	0	0.2	0	0	0	0	0.4
organism	NC_003062.2~Agrobacterium~fabrum~str.~C58~chromosome~circular,~complete~sequence_2412001	0.845098	0.285714	0.00357143	0.428571	0.0147619	0.142857	0.648571	0	0	0	0	0	0	0	0	0.142857	0	0	0	0.142857	0	0.142857	0	0	0.142857	0	0.571429
organism	NZ_GL945017.1~Prevotella~multisaccharivorax~DSM~17128~scaffold_3,~whole~genome~shotgun~sequence_1672001_1	0.778151	0.166667	0.478333	0.666667	0.412917	0.166667	1.66667	0.166667	0	0.166667	0.166667	0	0	0.166667	0	0	0	0	0	0.166667	0	0	0	0	0.5	0	0.333333
organism	11kb_GCA_000006175.2_ASM617v2_genomic.207	1.17609	0.133333	0.106667	0.133333	0.412667	0.133333	0.666667	0.133333	0	0.133333	0	0	0.0666667	0.0666667	0	0	0	0	0	0.133333	0	0	0	0	0	0	0.866667
organism	15kb_GCA_000008665.1_ASM866v1_genomic.389	1.32222	0.238095	0.00504762	0.333333	0.00360544	0.190476	0.0583333	0	0.0952381	0	0.0952381	0	0	0	0	0	0	0	0	0.142857	0.047619	0.0952381	0	0	0.047619	0	0.666667
organism	NC_014815.1~Micromonospora~sp.~L5,~complete~genome_6088001	1.04139	0.454545	0.00127273	0.636364	0.0061039	0	0	0	0.272727	0	0.272727	0	0	0	0	0	0	0	0	0	0	0.454545	0	0	0.181818	0	0.363636
organism	15kb_GCA_000006805.1_ASM680v1_genomic.169_1	1.47712	0.3	0.0166667	0.5	0.00333333	0.3	0.045	0.1	0	0.1	0.2	0	0.1	0	0	0	0	0	0	0.3	0	0	0	0	0.2	0	0.5
organism	15kb_GCA_000006805.1_ASM680v1_genomic.49_7001_1	0.778151	1	0.0338889	0.666667	0.065	0.666667	0.85	0.333333	0.333333	0	0	0	0	0	0	0	0	0	0	0.666667	0	0	0	0.333333	0	0	0
organism	15kb_GCA_000007305.1_ASM730v1_genomic.696_8001	0.954243	0.444444	0.0936111	0.444444	0.00194444	0.333333	0.392222	0	0.111111	0	0.222222	0	0.111111	0	0	0.111111	0	0	0	0.222222	0	0	0.111111	0.111111	0.222222	0	0.333333
organism	3kb_GCA_000006805.1_ASM680v1_genomic.523	0.69897	0.2	0	0.2	0.018	0	0	0.2	0.2	0.2	0	0	0	0	0	0	0	0	0	0	0	0.2	0	0	0	0	0.8
organism	11kb_GCA_000008665.1_ASM866v1_genomic.446	1.07918	0.25	0.0138889	0.333333	0.014375	0.25	0.0905556	0.0833333	0.0833333	0.0833333	0.0833333	0	0.0833333	0	0	0.0833333	0	0	0	0.166667	0	0.0833333	0	0	0.0833333	0.0833333	0.583333
organism	9kb_GCA_000005845.2_ASM584v2_genomic.452_6001	0.60206	0.25	0.0975	0.25	0.11	0.25	0.67	0.25	0	0.25	0	0	0.25	0	0	0	0	0	0	0.25	0	0	0	0	0	0	0.75
organism	NC_002937.3_Desulfovibrio_vulgaris_str._Hildenborough_chromosome,_complete_genome_1188001	0.845098	0.714286	0.0674286	0.857143	0.0464286	0.285714	0.769286	0	0.285714	0	0.428571	0	0	0	0	0	0	0	0	0.285714	0	0.428571	0	0	0.142857	0	0.142857
organism	15kb_GCA_000006805.1_ASM680v1_genomic.876_7001	1.30103	0.2	0.00075	0.1	0.002	0	0	0.1	0.1	0	0	0	0	0	0	0	0	0	0	0	0	0.1	0	0.1	0	0	0.8
organism	NC_013132.1~Chitinophaga~pinensis~DSM~2588,~complete~genome_3696001	0.69897	0.4	0.003	0.4	0.005	0.2	0.008	0	0	0	0	0	0	0	0	0	0	0	0	0.2	0	0.2	0	0	0	0	0.6
organism	15kb_GCA_000008665.1_ASM866v1_genomic.12_1	1.62325	0.142857	0.00238095	0.285714	0.000654762	0.0714286	0.00142857	0	0.0714286	0	0.0714286	0	0	0	0	0	0	0	0	0	0.0714286	0.142857	0	0	0.0714286	0	0.714286
organism	13kb_GCA_000006175.2_ASM617v2_genomic.449_1	1.07918	0.666667	0.025	1	0.00277778	0.166667	0.444167	0	0.333333	0	0.333333	0	0	0	0	0	0	0	0	0.166667	0	0.5	0	0	0.333333	0	0
organism	11kb_GCA_000008665.1_ASM866v1_genomic.959_7001	0.69897	0.6	0.054	0.4	0.078	0.2	0.578	0	0.2	0	0.2	0	0	0	0	0	0	0	0	0.2	0	0.2	0	0.2	0	0	0.4
organism	NC_013194.1~Candidatus~Accumulibacter~phosphatis~clade~IIA~str.~UW-1,~complete~genome_112001	0.90309	0.125	0	0.625	0.0045	0	0	0.125	0.125	0.25	0.125	0	0	0	0	0	0	0	0	0	0	0.125	0	0	0.5	0	0.375
organism	11kb_GCA_000006805.1_ASM680v1_genomic.307	1.14613	0.571429	0.0108036	0.571429	0.0913393	0.214286	0.359286	0.142857	0.142857	0.142857	0.0714286	0.0714286	0	0.0714286	0	0	0	0	0	0.214286	0	0.285714	0	0.0714286	0.0714286	0	0.357143
organism	NC_013132.1~Chitinophaga~pinensis~DSM~2588,~complete~genome_3744001	1.04139	0	0	0.181818	0.000454545	0	0	0	0	0	0.0909091	0	0	0	0	0	0	0	0	0	0	0	0	0	0.181818	0	0.818182
organism	NC_013132.1~Chitinophaga~pinensis~DSM~2588,~complete~genome_2472001	0.845098	0.571429	0.0807143	0.714286	0.0731429	0.285714	0.279286	0	0.142857	0	0.285714	0	0.285714	0	0	0	0	0	0	0.285714	0	0.285714	0	0	0.142857	0	0.285714
organism	11kb_GCA_000006175.2_ASM617v2_genomic.929	0.954243	0.444444	0.00472222	0.555556	0.143556	0.111111	1.11111	0	0.222222	0	0.333333	0	0	0	0	0	0	0	0	0.111111	0	0.222222	0	0.111111	0.222222	0	0.333333
organism	15kb_GCA_000006845.1_ASM684v1_genomic.456	1.27875	0.684211	0.0125101	0.578947	0.00794258	0.315789	0.106316	0.0526316	0.210526	0	0.105263	0	0	0	0	0	0	0	0	0.315789	0	0.263158	0	0.105263	0	0	0.315789
organism	15kb_GCA_000006805.1_ASM680v1_genomic.202_7001_1	1	0.2	0	0	0	0	0	0.2	0.2	0	0	0	0	0	0	0	0	0	0	0	0	0	0	0.2	0	0	0.8
organism	NC_004663.1~Bacteroides~thetaiotaomicron~VPI-5482~chromosome,~complete~genome_3728001	0.69897	0.2	0	0.4	0.1	0.2	0.178	0	0.2	0	0.2	0	0	0	0	0	0	0	0	0	0.2	0.2	0	0	0	0	0.6
organism	NC_010546.1~Cyanothece~sp.~ATCC~51142~circular~chromosome,~complete~sequence_3078001_1	0.60206	0.5	0.0775	0.5	0.075	0.25	2.5	0	0	0	0	0	0	0	0	0	0	0	0.25	0.25	0	0.25	0	0	0	0	0.5
organism	NC_014624.2~Eubacterium~callanderi~strain~KIST612,~complete~genome_1216001	0.60206	0.75	0.586667	0.75	0.801667	0.75	0.893333	0.25	0.25	0.25	0.25	0	0	0.25	0	0	0	0	0	0.75	0	0	0	0	0	0	0.25
organism	13kb_GCA_000006805.1_ASM680v1_genomic.605	1.20412	0.5	0.0159375	0.5	0.0844531	0.25	0.274687	0.125	0.125	0.1875	0	0.0625	0.0625	0.0625	0	0	0	0	0	0.25	0	0.1875	0	0.0625	0.0625	0	0.4375
organism	13kb_GCA_000006175.2_ASM617v2_genomic.558	1.07918	0.166667	0	0.333333	0.0964583	0	0	0	0.166667	0	0.166667	0	0	0	0	0	0	0	0	0	0	0.166667	0	0	0.166667	0	0.666667
organism	5kb_GCA_000006845.1_ASM684v1_genomic.888	0.778151	0.666667	0.04375	0.666667	0.0179167	0.333333	0.841667	0	0.333333	0	0.333333	0	0	0	0	0	0	0	0	0.333333	0	0.166667	0	0.166667	0.166667	0	0.166667
organism	15kb_GCA_000007305.1_ASM730v1_genomic.508_1_1	0.90309	0.75	0.265833	0.75	0.0954167	0.5	1.25	0	0	0	0.25	0	0.5	0	0	0	0	0	0	0.5	0	0	0	0.25	0.25	0	0
organism	15kb_GCA_000006175.2_ASM617v2_genomic.724_7001_1	0.90309	0	0	0.125	0.0025	0	0	0	0	0	0	0	0	0	0	0	0	0	0	0	0	0	0	0	0.125	0	0.875
organism	NC_013132.1~Chitinophaga~pinensis~DSM~2588,~complete~genome_5352001	0.845098	0.285714	0.00214286	0.428571	0.00333333	0	0	0	0	0	0.142857	0	0	0	0	0	0	0	0	0	0	0.285714	0	0	0.142857	0	0.571429
organism	NC_014815.1~Micromonospora~sp.~L5,~complete~genome_880001	1.17609	0.0666667	0.00466667	0.0666667	0.00266667	0	0	0	0	0	0	0	0	0	0	0	0	0	0	0	0	0.0666667	0	0	0	0	0.933333
organism	11kb_GCA_000006805.1_ASM680v1_genomic.234_1	1.32222	0.285714	0.00833333	0.428571	0.0736508	0.142857	0.47619	0	0.142857	0	0.142857	0	0	0	0	0.142857	0	0	0	0.142857	0	0.142857	0	0	0.142857	0	0.571429
organism	NC_013739.1~Conexibacter~woesei~DSM~14684,~complete~genome_104001_fragment_1	0.69897	1	0.12	0.8	0.56	0.6	1.34067	0.2	0	0	0.2	0.2	0	0	0	0	0	0	0	0.6	0	0.2	0	0.2	0	0	0
organism	NZ_CP013070.1~Sphingobium~indicum~B90A,~complete~genome_2484001_6001	0.69897	0.4	0.133	0.6	0.207333	0.4	1.009	0.2	0	0.4	0	0	0.4	0	0	0	0	0	0	0.2	0.2	0.2	0	0	0	0	0.4
organism	9kb_GCA_000006845.1_ASM684v1_genomic.994_1_fragment_1	0.60206	1	0.01125	1	0.024375	0.25	0.1925	0.5	0.25	0	0.25	0	0	0	0	0	0	0	0	0.25	0	0.75	0	0	0	0	0
organism	9kb_GCA_000008265.1_ASM826v1_genomic.418_1	1.20412	0.5	0.0460938	0.625	0.12	0.375	0.240417	0.125	0.25	0.125	0.125	0	0	0.125	0	0	0	0	0	0.375	0	0.125	0	0	0.125	0	0.375
organism	5kb_GCA_000006805.1_ASM680v1_genomic.585	0.778151	0.166667	0	0	0	0	0	0.166667	0.166667	0	0	0	0	0	0	0	0	0	0	0	0	0	0	0.166667	0	0	0.833333
organism	9kb_GCA_000006765.1_ASM676v1_genomic.349_6001	0.778151	0.166667	0	0.5	0.00333333	0	0	0	0.166667	0	0.166667	0	0	0	0	0	0	0	0	0	0	0.166667	0	0	0.333333	0	0.5
organism	15kb_GCA_000006805.1_ASM680v1_genomic.59_1	1.17609	0.2	0	0	0	0	0	0.2	0.2	0	0	0	0	0	0	0	0	0	0	0	0	0	0	0.2	0	0	0.8
organism	5kb_GCA_000006745.1_ASM674v1_genomic.211	0.845098	0.285714	0.00285714	0.285714	0.005	0	0	0	0.142857	0	0	0	0	0	0	0	0	0	0	0	0	0.142857	0	0.142857	0.142857	0	0.571429
organism	9kb_GCA_000006805.1_ASM680v1_genomic.760_6001	0.69897	0.4	0.008	0.4	0.011	0	0	0	0	0	0	0	0	0	0	0	0	0	0	0	0	0.4	0	0	0	0	0.6
organism	NZ_CP025780.1~Stenotrophomonas~sp.~Pemsol~chromosome_322001_1	1.14613	0.142857	0.000714286	0.142857	0.000714286	0	0	0	0	0	0	0	0	0	0	0	0	0	0	0	0	0.142857	0	0	0	0	0.857143
organism	11kb_GCA_000006805.1_ASM680v1_genomic.373_6001	0.90309	0.625	0.03225	0.625	0.07725	0.125	0.05625	0	0.125	0	0.25	0	0	0	0	0	0	0	0	0.125	0	0.375	0	0.125	0.125	0	0.25
organism	NC_013967.1~Haloferax~volcanii~DS2,~complete~sequence_768001	0.778151	0.666667	0.233333	0.5	0.125	0.5	1.15389	0	0.166667	0	0	0	0.166667	0	0	0.166667	0	0	0	0.5	0	0	0	0.166667	0	0	0.333333
organism	13kb_GCA_000005845.2_ASM584v2_genomic.828_1	1.38021	0.5	0.0120833	0.333333	0.02375	0.166667	0.0770833	0.166667	0.166667	0.166667	0	0	0.166667	0	0	0	0	0	0	0.166667	0	0.166667	0	0.166667	0	0	0.5
organism	11kb_GCA_000006745.1_ASM674v1_genomic.645_5001	0.845098	0.571429	0.0114286	0.428571	0.0147619	0.285714	0.0564286	0.142857	0.142857	0.142857	0.142857	0	0.142857	0	0	0	0	0	0	0.142857	0	0.285714	0.142857	0	0	0	0.428571
organism	7kb_GCA_000006805.1_ASM680v1_genomic.498_1	1.14613	0.285714	0.0232143	0.142857	0.00928571	0.285714	0.384643	0.142857	0.142857	0	0	0	0	0.142857	0	0	0	0	0	0.142857	0	0	0.142857	0	0	0	0.714286
organism	NC_003454.1_Fusobacterium_nucleatum_subsp._nucleatum_ATCC_25586_chromosome,_complete_genome_1988001_1	0.778151	0.666667	0.0508333	0.5	0.0655556	0.166667	0.02	0.166667	0.333333	0	0.166667	0	0.166667	0	0	0	0	0	0	0.166667	0	0.333333	0	0.166667	0	0	0.333333
organism	15kb_GCA_000006805.1_ASM680v1_genomic.861_7001_1	1.20412	0.375	0.0183333	0.625	0.01225	0.125	0.155625	0	0	0	0.25	0	0.125	0	0	0	0	0	0	0.125	0	0.25	0	0	0.25	0	0.375
organism	15kb_GCA_000008665.1_ASM866v1_genomic.685_7001_1	1.25527	0.444444	0.0319444	0.333333	0.0307407	0.333333	0.262222	0	0.222222	0	0.111111	0	0.111111	0	0	0.111111	0	0	0	0.333333	0	0	0	0.111111	0	0	0.555556
organism	15kb_GCA_000006805.1_ASM680v1_genomic.740	1.27875	0.157895	0.0114035	0.105263	0.00789474	0.105263	0.274474	0.157895	0.105263	0.0526316	0	0	0	0.0526316	0	0	0	0	0	0	0.0526316	0.0526316	0.0526316	0.0526316	0	0	0.789474
organism	NC_017219.1~Bifidobacterium~longum~subsp.~infantis~ATCC~15697~=~JCM~1222~=~DSM~20088~DNA,~complete~genome_1320001	1.17609	0.2	0.121333	0.266667	0.102333	0.2	0.255778	0	0	0	0	0	0	0	0	0.0666667	0	0	0	0.133333	0.0666667	0.0666667	0	0	0	0	0.733333
organism	9kb_GCA_000006845.1_ASM684v1_genomic.225	1.07918	0.25	0.0983333	0.25	0.0508333	0.333333	0.230833	0	0.0833333	0.0833333	0	0	0	0.0833333	0	0	0	0	0	0.0833333	0.0833333	0	0.0833333	0.0833333	0.0833333	0.0833333	0.5
organism	15kb_GCA_000007305.1_ASM730v1_genomic.620_1	1.5563	0.416667	0.00272222	0.333333	0.00333333	0.25	0.0382407	0.0833333	0	0	0	0	0.0833333	0	0	0	0	0	0	0.25	0	0.0833333	0	0.0833333	0	0	0.583333
organism	NZ_DS996456.1~Parabacteroides~johnsonii~DSM~18315~Scfld16,~whole~genome~shotgun~sequence_774001_1	0.69897	0.2	0.272	0.4	0.022	0.2	1.054	0	0	0	0.2	0	0	0	0	0.2	0	0	0	0.2	0	0	0	0	0.2	0	0.6
organism	NC_011138.3~Alteromonas~mediterranea~DE,~complete~sequence_3896001_1	1	0	0	0.2	0	0	0	0	0	0	0.2	0	0	0	0	0	0	0	0	0	0	0	0	0	0.2	0	0.8
organism	AE017199.1~Nanoarchaeum~equitans~Kin4-M,~complete~genome_258001	0.778151	0	0	0.166667	0	0	0	0	0	0	0.166667	0	0	0	0	0	0	0	0	0	0	0	0	0	0.166667	0	0.833333
organism	15kb_GCA_000006805.1_ASM680v1_genomic.385	1.25527	0.222222	0.0166667	0.277778	0.06	0.166667	0.232778	0.0555556	0.111111	0	0.0555556	0	0.0555556	0	0	0.0555556	0	0	0	0.111111	0.0555556	0.0555556	0	0.0555556	0.0555556	0	0.666667
organism	7kb_GCA_000008665.1_ASM866v1_genomic.950_1	1.25527	0.444444	0.00527778	0.777778	0.00230159	0.222222	0.11	0	0	0	0.333333	0	0	0	0	0	0.222222	0	0	0.222222	0	0.222222	0	0	0.333333	0	0.222222
organism	NC_005027.1_Rhodopirellula_baltica_SH_1_chromosome,_complete_genome_3563001	0.90309	0.625	0.019	0.625	0.016	0.25	0.23125	0.25	0.125	0.25	0.25	0	0.25	0	0	0	0	0	0	0.25	0	0.375	0	0	0	0	0.375
organism	15kb_GCA_000006845.1_ASM684v1_genomic.657_fragment_1	0.69897	0.6	0.0973333	0.8	0.0455	0.6	0.341333	0	0.2	0	0.6	0	0	0	0	0	0	0	0	0.6	0	0	0	0	0.2	0	0.2
organism	NZ_VISF01000001.1~Seleniivibrio~woodruffii~strain~S4~Ga0008828_unitig_0_quiver.1,~whole~genome~shotgun~sequence_1548001_7001	0.778151	0.333333	0.583333	0.333333	0.860833	0.333333	0.838333	0.166667	0.166667	0.333333	0	0	0	0.166667	0	0	0	0	0	0.166667	0.166667	0	0	0.166667	0	0	0.5
organism	7kb_GCA_000006805.1_ASM680v1_genomic.767	0.845098	0.428571	0.155238	0.285714	0.48	0.285714	0.892143	0.285714	0.142857	0	0	0	0.142857	0	0	0	0	0	0	0.285714	0	0	0	0.142857	0	0	0.571429
organism	15kb_GCA_000006785.2_ASM678v2_genomic.405_1	1.43136	0.555556	0.027037	0.777778	0.0166138	0.222222	0.355741	0	0.222222	0	0.333333	0	0	0	0.111111	0	0	0	0	0.222222	0	0.333333	0	0	0.222222	0	0.222222
organism	13kb_GCA_000006805.1_ASM680v1_genomic.674_6001	0.90309	0.375	0.0695833	0.375	0.0445833	0.25	0.285	0.25	0	0.25	0.125	0	0.25	0	0	0	0	0	0	0.25	0	0.125	0	0	0	0	0.625
organism	NZ_CP021255.1~Desulfobulbus~oralis~strain~HOT041/ORNL~chromosome,~complete~genome_448001_6001	0.778151	0.5	0.00388889	0.5	0.00388889	0	0	0.166667	0.166667	0	0.166667	0	0	0	0	0	0	0	0	0	0	0.5	0	0	0	0	0.5
organism	NC_013132.1~Chitinophaga~pinensis~DSM~2588,~complete~genome_5268001	0.69897	0.6	0.0513333	1	0.0276	0.4	0.37	0.4	0	0.4	0.2	0	0.4	0	0	0	0	0	0	0.4	0	0.2	0	0	0.4	0	0
organism	11kb_GCA_000006745.1_ASM674v1_genomic.644_7001	0.778151	0.333333	0.0833333	0.833333	0.0336667	0	0	0	0.166667	0	0.5	0	0	0	0	0	0	0	0	0	0	0.333333	0	0	0.5	0	0.166667
organism	NC_005027.1_Rhodopirellula_baltica_SH_1_chromosome,_complete_genome_2100001_1	1.14613	0.285714	0.0346429	0.285714	0.000357143	0.285714	0.433214	0	0	0	0.142857	0	0.142857	0	0	0	0	0	0	0.285714	0	0	0	0	0	0	0.714286
organism	15kb_GCA_000008665.1_ASM866v1_genomic.31_1_1	1.20412	0.375	0.00458333	0.75	0.0025	0	0	0	0.125	0	0.375	0	0	0	0	0	0	0	0	0	0	0.375	0	0	0.375	0	0.25
organism	5kb_GCA_000006805.1_ASM680v1_genomic.145	0.90309	0.375	0.00125	0.5	0.001875	0	0	0	0.125	0	0.125	0	0	0	0	0	0	0	0	0	0	0.375	0	0	0.125	0	0.5
organism	NZ_CP030032.1~Bradymonas~sediminis~strain~FA350~chromosome,~complete~genome_4872001_6001	0.778151	0.166667	0.01	0.166667	0.01	0	0	0	0	0	0	0	0	0	0	0	0	0	0	0	0	0.166667	0	0	0	0	0.833333
organism	9kb_GCA_000007305.1_ASM730v1_genomic.266_1	1.25527	0.333333	0.00296296	0.444444	0.00430556	0.111111	0.109444	0	0.111111	0	0.111111	0	0	0	0	0	0	0	0	0.111111	0	0.222222	0	0	0.111111	0	0.555556
organism	NZ_CP016907.1~Flavobacterium~anhuiense~strain~GSE09,~complete~genome_4404001	1.04139	0.636364	0.0502597	0.454545	0.008	0.272727	0.61303	0	0.181818	0	0.0909091	0	0	0	0	0.181818	0	0	0	0.0909091	0	0.363636	0.181818	0	0	0	0.363636
organism	15kb_GCA_000006745.1_ASM674v1_genomic.821_7001_1	1.07918	0.333333	0.000833333	0.5	0.00444444	0.166667	0.0175	0	0	0	0	0	0	0	0	0	0	0	0	0.166667	0	0.166667	0	0	0.166667	0	0.5
organism	15kb_GCA_000008665.1_ASM866v1_genomic.109_1	1.43136	0.333333	0.00617284	0.333333	0.00851852	0.333333	0.0402469	0.111111	0.111111	0.111111	0	0	0.111111	0	0	0.111111	0	0	0	0.222222	0	0.111111	0	0	0	0.111111	0.555556
organism	NC_003888.3~Streptomyces~coelicolor~A3(2)~chromosome,~complete~genome_4388001	0.954243	0.222222	0.389444	0.333333	0.356296	0.111111	1.11111	0.222222	0	0.222222	0.111111	0	0	0.111111	0	0	0	0	0	0.111111	0	0.111111	0	0	0.111111	0	0.666667
organism	NC_003210.1~Listeria~monocytogenes~EGD-e~chromosome,~complete~genome_1884001	0.69897	0.4	0.002	0.4	0.076	0.2	2	0	0.2	0	0.2	0	0	0	0	0.2	0	0	0	0.2	0	0.2	0	0	0	0	0.6
organism	15kb_GCA_000006805.1_ASM680v1_genomic.992	1.27875	0.473684	0.0119883	0.526316	0.0569474	0.210526	0.231316	0.105263	0.105263	0.157895	0.0526316	0.0526316	0.0526316	0.0526316	0	0	0	0	0	0.210526	0	0.210526	0	0.0526316	0.105263	0	0.421053
organism	11kb_GCA_000006805.1_ASM680v1_genomic.999	1.11394	0.461538	0.0151282	0.538462	0.110549	0.230769	0.386923	0.153846	0.153846	0.230769	0.0769231	0.0769231	0	0.0769231	0	0	0	0	0	0.230769	0	0.153846	0	0.0769231	0.153846	0	0.384615
organism	15kb_GCA_000005845.2_ASM584v2_genomic.447_7001_1_fragment_1	0.60206	1	0.0525	1	0.0525	1	0.28625	0.5	0.25	0.5	0	0	0.5	0	0	0	0	0	0	1	0	0	0	0	0	0	0
organism	13kb_GCA_000006785.2_ASM678v2_genomic.865_7001	0.90309	0.75	0.0279167	0.625	0.0165	0.375	0.194583	0.25	0.125	0	0.125	0	0.125	0	0	0	0	0	0	0.375	0	0.25	0	0.125	0	0	0.25
organism	15kb_GCA_000008265.1_ASM826v1_genomic.504_1	1.43136	0.444444	0.000925926	0.555556	0.000740741	0	0	0	0.111111	0	0.111111	0	0	0	0	0	0	0	0	0	0	0.444444	0	0	0.111111	0	0.444444
organism	NC_013132.1~Chitinophaga~pinensis~DSM~2588,~complete~genome_1044001_1	0.69897	0.4	0.004	0.8	0.022	0	0	0	0.2	0	0.4	0	0	0	0	0	0	0	0	0	0	0.4	0	0	0.4	0	0.2
organism	9kb_GCA_000006805.1_ASM680v1_genomic.920_6001	0.778151	0.333333	0.00666667	0.333333	0.015	0	0	0.333333	0.166667	0.333333	0	0	0	0	0	0	0	0	0	0	0	0.333333	0	0	0	0	0.666667
organism	NZ_CP029619.1~Candidatus~Cardinium~hertigii~strain~cHgTN10~chromosome,~complete~genome_1008001_7001	0.90309	0.375	0.112083	0.375	0.12125	0.25	0.6975	0	0.125	0	0.125	0	0	0	0	0	0	0	0	0.25	0	0.125	0	0	0	0	0.625
organism	11kb_GCA_000008665.1_ASM866v1_genomic.47_1	1.38021	0.25	0.000208333	0.25	0.000833333	0	0	0	0.125	0	0	0	0	0	0	0	0	0	0	0	0	0.25	0	0	0	0	0.75
organism	11kb_GCA_000006805.1_ASM680v1_genomic.810_6001	0.90309	0.25	0.053125	0.25	0.0475	0.25	0.160625	0.125	0.125	0	0	0	0.125	0	0	0	0	0	0	0.125	0.125	0	0	0.125	0	0	0.625
organism	NZ_CP009692.1~Bacillus~mycoides~strain~ATCC~6462,~complete~genome_1005001_1	1.41497	0.538462	0.0134615	0.615385	0.029375	0.0769231	0.384615	0.0769231	0.230769	0	0.230769	0	0	0	0	0	0	0	0	0.0769231	0	0.461538	0	0	0.0769231	0	0.384615
organism	15kb_GCA_000008265.1_ASM826v1_genomic.694	1.30103	0.25	0.0573	0.3	0.0894167	0.1	0.40575	0.05	0.15	0.05	0.05	0	0	0.05	0	0.05	0	0	0	0.1	0	0.15	0	0	0.05	0	0.7
organism	NC_004663.1~Bacteroides~thetaiotaomicron~VPI-5482~chromosome,~complete~genome_1412001	0.69897	0.2	0	0.6	0.0793333	0	0	0	0.2	0	0	0	0	0	0	0	0	0	0	0	0	0.2	0	0	0.4	0	0.4
organism	9kb_GCA_000006845.1_ASM684v1_genomic.758_fragment_1	0.778151	0.833333	0.120667	0.833333	0.148667	0.5	0.836667	0	0.166667	0	0.333333	0	0	0	0	0	0	0	0	0.5	0	0.333333	0	0	0	0	0.166667
organism	3kb_GCA_000007305.1_ASM730v1_genomic.644	0.60206	0.25	0.005	0	0	0	0	0	0	0	0	0	0	0	0	0	0	0	0	0	0	0	0	0.25	0	0	0.75
organism	NZ_CP010311.1~Geoalkalibacter~subterraneus~strain~Red1,~complete~genome_220001_6001	0.778151	0.166667	0.025	0.166667	0.0216667	0.166667	0.0283333	0.166667	0	0.166667	0	0	0.166667	0	0	0	0	0	0	0.166667	0	0	0	0	0	0	0.833333
organism	15kb_GCA_000006845.1_ASM684v1_genomic.681	1.20412	0.5625	0.0581944	0.6875	0.0528977	0.25	0.470156	0	0.25	0	0.3125	0	0	0	0.125	0.0625	0	0	0	0.25	0	0.3125	0	0	0.125	0	0.3125
organism	11kb_GCA_000007305.1_ASM730v1_genomic.679_1	1.07918	0.5	0.0333333	0.75	0.0225	0.25	0.240833	0	0	0	0	0	0	0	0	0	0	0	0	0.25	0	0.25	0	0	0.25	0	0.25
organism	NC_014815.1~Micromonospora~sp.~L5,~complete~genome_6688001	0.845098	0.285714	0.0221429	0.285714	0.0107143	0.285714	0.112143	0	0.142857	0	0.142857	0	0	0	0	0	0	0	0	0.142857	0.142857	0	0	0.142857	0	0	0.571429
organism	9kb_GCA_000008265.1_ASM826v1_genomic.937_1	0.90309	0	0	0.5	0.000625	0	0	0	0	0	0.25	0	0	0	0	0	0	0	0	0	0	0	0	0	0.5	0	0.5
organism	NZ_FWEX01000006.1~Nitrospira~sp.~ND1~isolate~Nitrospira~sp.~strain~ND1,~whole~genome~shotgun~sequence_1332001_7001	0.845098	0.285714	0.000714286	0.142857	0.0142857	0	0	0	0.142857	0	0	0	0	0	0	0	0	0	0	0	0	0.142857	0	0.142857	0	0	0.714286
organism	7kb_GCA_000008665.1_ASM866v1_genomic.591_1	0.69897	0.4	0.017	0	0	0	0	0.2	0	0	0	0	0	0	0	0	0	0	0	0	0	0	0	0.4	0	0	0.6
organism	5kb_GCA_000006805.1_ASM680v1_genomic.634	0.778151	0.333333	0.00166667	0	0	0	0	0.166667	0.166667	0	0	0	0	0	0	0	0	0	0	0	0	0	0	0.333333	0	0	0.666667
organism	NZ_LT627734.1_Candidatus_Aquiluna_sp._UB-MaderosW2red_genome_assembly,_chromosome:_I_438001	0.69897	0.4	0.002	0	0	0	0	0	0.2	0	0	0	0	0	0	0	0	0	0	0	0	0	0	0.4	0	0	0.6
organism	NZ_CP016907.1~Flavobacterium~anhuiense~strain~GSE09,~complete~genome_4248001	1.14613	0.642857	0.0569048	0.714286	0.0334286	0.214286	0.552619	0	0.357143	0	0.357143	0	0	0	0	0.142857	0	0	0	0.214286	0	0.357143	0	0.0714286	0.142857	0	0.214286
organism	NZ_CP007139.1~Fimbriimonas~ginsengisoli~Gsoil~348,~complete~genome_4730001_6001	0.69897	0.4	0.001	0.4	0.001	0	0	0	0.2	0	0.2	0	0	0	0	0	0	0	0	0	0	0.4	0	0	0	0	0.6
organism	7kb_GCA_000008665.1_ASM866v1_genomic.63	0.90309	0.5	0.0253125	0.5	0.0375	0.25	0.421875	0	0.25	0	0.25	0	0	0	0	0	0	0	0	0.25	0	0.25	0	0	0	0	0.5
organism	15kb_GCA_000006745.1_ASM674v1_genomic.15_8001	0.90309	0.375	0.0108333	0.5	0.188438	0	0	0	0.125	0	0.25	0	0	0	0	0	0	0.25	0	0	0	0.375	0	0	0.125	0	0.5
organism	NC_011138.3~Alteromonas~mediterranea~DE,~complete~sequence_4424001_1	1.14613	0.714286	0.0421429	0.857143	0.0022619	0.142857	0.714286	0.142857	0.285714	0.142857	0.428571	0	0	0.142857	0	0	0	0	0	0.142857	0	0.428571	0	0.142857	0.285714	0	0
organism	NC_007677.1~Salinibacter~ruber~DSM~13855~chromosome,~complete~genome_270001_1	0.90309	0.5	0.0865625	0.25	0.0975	0.25	0.47875	0.25	0.125	0.25	0	0	0.25	0	0	0	0	0	0	0.25	0	0	0	0.25	0	0	0.5
organism	15kb_GCA_000006805.1_ASM680v1_genomic.3_1	1.32222	0.714286	0.0426667	0.857143	0.0433333	0.428571	0.159048	0	0.285714	0	0.285714	0	0	0	0.142857	0	0	0	0	0.428571	0	0.285714	0	0	0.142857	0	0.142857
organism	11kb_GCA_000007305.1_ASM730v1_genomic.672	1.11394	0.384615	0.00353846	0.307692	0.00653846	0.0769231	0.126923	0	0.153846	0	0.153846	0	0	0	0	0	0	0	0	0.0769231	0	0.153846	0	0.153846	0.0769231	0	0.538462
organism	11kb_GCA_000006845.1_ASM684v1_genomic.436	1	0.7	0.00357143	0.7	0.00257143	0.1	0.001	0.2	0.2	0.2	0.2	0	0	0	0	0	0	0	0	0.1	0	0.6	0	0	0	0	0.3
organism	NZ_CP009692.1~Bacillus~mycoides~strain~ATCC~6462,~complete~genome_2535001_7001	0.845098	0.428571	0.273333	0.714286	0.534	0.285714	1.42857	0.285714	0.142857	0.285714	0.285714	0	0	0.285714	0	0	0	0	0	0.285714	0	0.142857	0	0	0.285714	0	0.285714
organism	15kb_GCA_000006805.1_ASM680v1_genomic.48_1_1	0.90309	0.25	0.053125	0.25	0.05125	0.125	0.31125	0.125	0.125	0.125	0	0	0.125	0	0	0	0	0	0	0.125	0	0.125	0	0	0	0	0.75
organism	NC_013967.1~Haloferax~volcanii~DS2,~complete~sequence_760001	1	0.4	0.15175	0.4	0.08	0.3	0.681667	0	0.2	0	0	0	0.2	0	0	0	0	0	0	0.3	0	0.1	0	0	0	0	0.6
organism	7kb_GCA_000006765.1_ASM676v1_genomic.199	0.845098	0.285714	0.005	0.571429	0.0492857	0	0	0	0	0	0.142857	0	0	0	0	0	0	0	0	0	0	0.285714	0	0	0.285714	0	0.428571
organism	15kb_GCA_000006805.1_ASM680v1_genomic.636_1_1	0.778151	0.166667	0	0	0	0.166667	0.08	0.166667	0.166667	0	0	0	0	0	0	0	0	0	0	0	0	0	0	0.166667	0	0.166667	0.666667
organism	15kb_GCA_000008665.1_ASM866v1_genomic.169_8001	0.90309	0.375	0.03375	0.5	0.0375	0.25	0.421875	0	0.125	0	0.25	0	0	0	0	0	0	0	0	0.25	0	0.125	0	0	0.125	0	0.5
organism	11kb_GCA_000006805.1_ASM680v1_genomic.677_5001	1.04139	0.0909091	0	0.363636	0.00681818	0.0909091	0.00727273	0.0909091	0.0909091	0.272727	0	0	0	0	0	0	0	0	0	0	0.0909091	0.0909091	0	0	0.181818	0	0.636364
organism	NC_003888.3~Streptomyces~coelicolor~A3(2)~chromosome,~complete~genome_8436001	0.778151	0.333333	0.000833333	0.833333	0.000666667	0	0	0	0.166667	0	0.5	0	0	0	0	0	0	0	0	0	0	0.333333	0	0	0.5	0	0.166667
organism	5kb_GCA_000006745.1_ASM674v1_genomic.14	0.69897	0.6	0.257333	0.8	0.215	0.6	0.778667	0.2	0	0.2	0	0	0.2	0	0	0	0	0	0	0.4	0.2	0.2	0	0	0	0	0.2
organism	NZ_CP011479.1~Hoeflea~sp.~IMCC20628,~complete~genome_3760001	1.04139	0.181818	0.000454545	0.181818	0.000454545	0.0909091	0.0190909	0	0.0909091	0	0.0909091	0	0	0	0	0	0	0	0	0.0909091	0	0.0909091	0	0	0	0	0.818182
organism	NC_018178.1~Melioribacter~roseus~P3M,~complete~genome_2048001_1	0.90309	0.75	0.0172917	0.625	0.023	0.25	0.23125	0.25	0	0.25	0.125	0	0.25	0	0	0	0	0	0	0.25	0	0.25	0	0.25	0.125	0	0.125
organism	13kb_GCA_000006785.2_ASM678v2_genomic.411	1.17609	0.733333	0.0792727	0.933333	0.0782857	0.266667	0.666667	0.133333	0.266667	0.0666667	0.2	0.0666667	0	0	0.133333	0	0	0	0	0.266667	0	0.466667	0	0	0.2	0	0.0666667
organism	15kb_GCA_000006805.1_ASM680v1_genomic.348	1.25527	0.388889	0.00714286	0.444444	0.00631944	0.0555556	0.138333	0.111111	0.166667	0.111111	0.166667	0	0.0555556	0	0	0	0	0	0	0.0555556	0	0.222222	0	0.111111	0.166667	0	0.444444
organism	NC_013194.1~Candidatus~Accumulibacter~phosphatis~clade~IIA~str.~UW-1,~complete~genome_400001_1	0.90309	0.25	0.00125	0.25	0.02625	0	0	0	0	0	0	0	0	0	0	0	0	0	0	0	0	0.25	0	0	0	0	0.75
organism	NC_005027.1_Rhodopirellula_baltica_SH_1_chromosome,_complete_genome_637001	0.69897	0.2	0	0.4	0.003	0	0	0	0.2	0	0.2	0	0	0	0	0	0	0	0	0	0	0.2	0	0	0.2	0	0.6
organism	NC_005861.1_Parachlamydia-related_symbiont_UWE25,_complete_genome_1281001	0.778151	0.666667	0.0641667	0.666667	0.12	0.5	1.29333	0	0	0	0.166667	0	0	0	0	0.333333	0	0	0	0.5	0	0	0	0.166667	0.166667	0	0.166667
organism	NC_010546.1~Cyanothece~sp.~ATCC~51142~circular~chromosome,~complete~sequence_3432001	0.845098	0.428571	0.0147619	0.714286	0.0108571	0.428571	0.032381	0	0	0	0.285714	0	0	0	0	0	0	0	0	0.428571	0	0	0	0	0.285714	0	0.285714
organism	NC_003454.1_Fusobacterium_nucleatum_subsp._nucleatum_ATCC_25586_chromosome,_complete_genome_1701001	1	0.3	0.004	0.5	0.006	0.1	0.197	0	0.1	0	0.2	0	0	0	0	0	0	0	0	0.1	0	0.2	0	0	0.2	0	0.5
[truncated: 90,097 more rows]
