# Supplementary material for: VIBRANT: automated recovery, annotation and curation of microbial viruses, and evaluation of viral community function from genomic sequences
Source: Microbiome. 2020 Jun 10;8:90. doi: 10.1186/s40168-020-00867-0 (PMC7288430; doi:10.1186/s40168-020-00867-0)
Supplement: Supplementary file 10 — Additional File 9: Table S9. Normalized data used to test the neural network machine learning classifier. [file 40168_2020_867_MOESM9_ESM.xlsx]

## Sheet: Sheet1
Supplementary Table 9. Normalized data used to test the neural network machine learning classifier.
source	genome	total genes	all KEGG	category KEGG	all Pfam	category vPfam	all VOG	category VOG	KEGG int-rep	KEGG zero	Pfam int-rep	Pfam zero	VOG redoxin	VOG rec-tran	VOG int	VOG RnR	VOG DNA	KEGG restriction check	KEGG toxin check	VOG special	annotation check	p_v check	p_k check	k_v check	k check	p check	v check	h check
organism	3kb_GCA_000006805.1_ASM680v1_genomic.837	0.778151	0.166667	0	0.166667	0.015	0	0	0.166667	0.166667	0.166667	0	0	0	0	0	0	0	0	0	0	0	0	0	0.166667	0.166667	0	0.666667
organism	NC_002516.2~Pseudomonas~aeruginosa~PAO1,~complete~genome_1056001	0.845098	0.857143	0.0316667	0.857143	0.0259524	0.428571	0.306667	0.142857	0.285714	0.142857	0.285714	0	0.142857	0	0	0	0	0	0	0.428571	0	0.428571	0	0	0	0	0.142857
organism	NC_007181.1~Sulfolobus~acidocaldarius~DSM~639,~complete~genome_1506001_1	0.954243	0	0	0.222222	0.0716667	0	0	0	0	0	0.111111	0	0	0	0	0	0	0	0	0	0	0	0	0	0.222222	0	0.777778
organism	11kb_GCA_000006805.1_ASM680v1_genomic.357	1.07918	0.25	0.0244444	0.583333	0.014881	0.166667	0.121667	0	0	0.0833333	0.166667	0	0.0833333	0	0	0	0	0	0	0.0833333	0.0833333	0.166667	0	0	0.25	0	0.416667
organism	13kb_GCA_000006845.1_ASM684v1_genomic.844_1	0.90309	0.75	0.14625	1	0.1175	0.5	0.673125	0	0.25	0	0.5	0	0	0	0	0	0	0	0	0.5	0	0.25	0	0	0.25	0	0
organism	15kb_GCA_000006785.2_ASM678v2_genomic.46_1	1.25527	0.333333	0.00138889	0.5	0.00203704	0.333333	0.278333	0	0.166667	0.166667	0.166667	0	0	0	0	0.166667	0	0	0	0.166667	0	0	0.166667	0	0.333333	0	0.333333
organism	11kb_GCA_000006175.2_ASM617v2_genomic.292_1	0.954243	0.666667	0.0244444	0.666667	0.00888889	0.333333	0.14	0	0	0	0.333333	0	0	0	0	0.333333	0.333333	0	0	0.333333	0	0.333333	0	0	0	0	0.333333
organism	9kb_GCA_000006805.1_ASM680v1_genomic.513	0.954243	0.222222	0.0361111	0.111111	0.0144444	0.222222	0.598333	0.111111	0.111111	0	0	0	0	0.111111	0	0	0	0	0	0.111111	0	0	0.111111	0	0	0	0.777778
organism	NZ_CP012420.1_Rickettsia_amblyommatis_strain_Ac37_chromosome,_complete_genome_153001	1.04139	0.454545	0.000363636	0.454545	0.000727273	0	0	0	0.272727	0	0.272727	0	0	0	0	0	0	0	0	0	0	0.454545	0	0	0	0	0.545455
organism	NC_004663.1~Bacteroides~thetaiotaomicron~VPI-5482~chromosome,~complete~genome_5244001	0.778151	0.333333	0.475	0.5	0.52	0.333333	1.28167	0.166667	0	0	0.166667	0	0	0	0	0	0	0	0.166667	0.333333	0	0	0	0	0.166667	0	0.5
organism	NZ_CP030032.1~Bradymonas~sediminis~strain~FA350~chromosome,~complete~genome_448001_1	1.20412	0.25	0.0034375	0.375	0.00125	0	0	0	0	0	0.125	0	0	0	0	0	0	0	0	0	0	0.25	0	0	0.125	0	0.625
organism	9kb_GCA_000006175.2_ASM617v2_genomic.431	1.14613	0.142857	0.0885714	0.0714286	0.184286	0	0	0	0.0714286	0	0	0	0	0	0	0	0	0	0	0	0	0.0714286	0	0.0714286	0	0	0.857143
organism	11kb_GCA_000006785.2_ASM678v2_genomic.290_6001	0.69897	0.4	0.002	0.6	0.0166667	0.2	0.138	0	0.2	0	0.2	0	0	0	0	0	0	0	0	0.2	0	0	0	0.2	0.4	0	0.2
organism	NC_013132.1~Chitinophaga~pinensis~DSM~2588,~complete~genome_5952001	0.845098	0.428571	0.266667	0.428571	1.17381	0.428571	1.42857	0.285714	0	0.285714	0	0	0	0.285714	0	0	0	0	0	0.428571	0	0	0	0	0	0	0.571429
organism	15kb_GCA_000006845.1_ASM684v1_genomic.985_8001	0.954243	0.444444	0.000833333	0.444444	0.0230556	0.222222	0.566111	0	0.222222	0	0.111111	0	0	0	0	0.111111	0	0	0	0.222222	0	0.222222	0	0	0	0	0.555556
organism	7kb_GCA_000008665.1_ASM866v1_genomic.43_1	1.07918	0.166667	0	0.166667	0	0	0	0	0.166667	0	0.166667	0	0	0	0	0	0	0	0	0	0	0.166667	0	0	0	0	0.833333
organism	NZ_GL945017.1~Prevotella~multisaccharivorax~DSM~17128~scaffold_3,~whole~genome~shotgun~sequence_3200001_1	0.69897	0.6	0.168667	0.8	0.089	0.4	0.552	0	0	0	0.2	0	0	0	0	0.2	0	0	0	0.4	0	0.2	0	0	0.2	0	0.2
organism	15kb_GCA_000007305.1_ASM730v1_genomic.8_1_1	1.38021	0.416667	0.00225	0.333333	0.00260417	0.166667	0.00541667	0.166667	0	0	0	0	0.166667	0	0	0	0	0	0	0.166667	0	0.166667	0	0.0833333	0	0	0.583333
organism	11kb_GCA_000007305.1_ASM730v1_genomic.418_6001	0.845098	0.142857	0	0.142857	0.0185714	0.142857	0.11	0	0.142857	0	0	0	0	0	0	0	0	0	0	0.142857	0	0	0	0	0	0	0.857143
organism	11kb_GCA_000006785.2_ASM678v2_genomic.465	1.11394	0.769231	0.0232308	0.769231	0.0351538	0.384615	0.339846	0	0.461538	0	0.307692	0	0	0	0	0.0769231	0	0	0	0.384615	0	0.307692	0	0.0769231	0.0769231	0	0.153846
organism	NC_000918.1~Aquifex~aeolicus~VF5~chromosome,~complete~genome_628001	0.845098	0.714286	0.0891429	0.571429	0.105357	0.285714	0.698571	0	0.285714	0	0.142857	0	0	0	0	0.142857	0	0	0	0.285714	0	0.285714	0	0.142857	0	0	0.285714
organism	NZ_CP012420.1_Rickettsia_amblyommatis_strain_Ac37_chromosome,_complete_genome_1053001_6001	0.69897	0.2	0.526	0.4	0.258	0.4	1.076	0	0	0	0.2	0	0	0	0	0.2	0	0	0	0.2	0.2	0	0	0	0	0	0.6
organism	11kb_GCA_000006175.2_ASM617v2_genomic.478_6001	0.69897	0.4	0.031	0.6	0.014	0.2	0.02	0	0	0	0.2	0	0	0	0	0	0.4	0	0	0.2	0	0.2	0	0	0.2	0	0.4
organism	NZ_CP011479.1~Hoeflea~sp.~IMCC20628,~complete~genome_4200001	0.90309	0.375	0.0370833	0.625	0.25575	0.375	0.945	0.125	0	0.25	0.125	0.125	0.125	0	0	0.125	0.125	0	0	0.375	0	0	0	0	0.25	0	0.375
organism	NC_003888.3~Streptomyces~coelicolor~A3(2)~chromosome,~complete~genome_5572001	0.778151	0.166667	0	0.5	0.015	0	0	0	0.166667	0	0	0	0	0	0	0	0	0	0	0	0	0.166667	0	0	0.333333	0	0.5
organism	NZ_CP016907.1~Flavobacterium~anhuiense~strain~GSE09,~complete~genome_3756001	1.04139	0.454545	0.004	0.545455	0.00151515	0	0	0	0.272727	0	0.272727	0	0	0	0	0	0	0	0	0	0	0.454545	0	0	0.0909091	0	0.454545
organism	NC_013967.1~Haloferax~volcanii~DS2,~complete~sequence_1600001_1	0.69897	0	0	0	0	0.2	0.052	0	0	0	0	0	0	0	0	0	0	0	0	0	0	0	0	0	0	0.2	0.8
organism	15kb_GCA_000006175.2_ASM617v2_genomic.932_1_1	0.778151	0.666667	0.556667	1	0.0638889	0.333333	1.66667	0	0	0	0.333333	0	0.333333	0	0	0	0	0	0	0.333333	0	0.333333	0	0	0.333333	0	0
organism	15kb_GCA_000006785.2_ASM678v2_genomic.870	1.25527	0.666667	0.0326389	0.777778	0.0535714	0.333333	0.35213	0	0.277778	0	0.333333	0.0555556	0.0555556	0	0	0.0555556	0	0	0	0.333333	0	0.333333	0	0	0.111111	0	0.222222
organism	15kb_GCA_000006805.1_ASM680v1_genomic.399_1	1.65321	0.2	0.000592593	0.333333	0.00137778	0.133333	0.112	0.133333	0.133333	0.2	0	0	0	0	0	0.0666667	0	0	0	0	0.0666667	0.2	0	0	0.0666667	0.0666667	0.6
organism	15kb_GCA_000008665.1_ASM866v1_genomic.681_7001	1.20412	0.625	0.059	0.75	0.0211458	0.25	0.375	0	0.375	0	0.375	0	0	0	0	0.125	0	0	0	0.25	0	0.375	0	0	0.125	0	0.25
organism	13kb_GCA_000006845.1_ASM684v1_genomic.923_7001	0.845098	0.571429	0.0621429	0.857143	0.08	0.571429	0.555357	0	0	0	0.428571	0	0	0	0	0	0	0	0	0.571429	0	0	0	0	0.285714	0	0.142857
organism	NZ_CP010311.1~Geoalkalibacter~subterraneus~strain~Red1,~complete~genome_1760001_6001	0.69897	0.4	0.01	0.4	0.037	0	0	0	0.2	0	0	0	0	0	0	0	0	0.2	0	0	0	0.2	0	0.2	0.2	0	0.4
organism	NC_017464.1~Ignavibacterium~album~JCM~16511,~complete~genome_136001_1	0.90309	0.25	0.005	0.5	0.018125	0.25	0.055	0	0	0	0.25	0	0	0	0	0	0	0	0	0.25	0	0	0	0	0.25	0	0.5
organism	7kb_GCA_000006785.2_ASM678v2_genomic.417	0.954243	0.666667	0.0653704	0.666667	0.0709259	0.111111	0.04	0	0.222222	0	0.222222	0	0	0	0	0	0	0	0	0.111111	0	0.444444	0	0.111111	0.111111	0	0.222222
organism	3kb_GCA_000006805.1_ASM680v1_genomic.63	0.69897	0.2	0.014	0.4	0.007	0	0	0	0	0	0.2	0	0	0	0	0	0	0	0	0	0	0.2	0	0	0.2	0	0.6
organism	15kb_GCA_000007305.1_ASM730v1_genomic.462_1	1.51851	0.363636	0.000454545	0.545455	0.00121212	0	0	0	0.0909091	0	0.181818	0	0	0	0	0	0	0	0	0	0	0.272727	0	0.0909091	0.272727	0	0.363636
organism	15kb_GCA_000006785.2_ASM678v2_genomic.75_7001	1.07918	0.666667	0.1075	0.666667	0.110417	0.333333	0.48625	0	0.333333	0	0.166667	0	0	0	0	0.166667	0	0	0	0.333333	0	0.333333	0	0	0	0	0.333333
organism	13kb_GCA_000006745.1_ASM674v1_genomic.142_fragment_1	0.954243	0.555556	0.03	0.555556	0.0766667	0.444444	0.324167	0.111111	0.222222	0.222222	0	0	0.222222	0	0	0	0	0	0	0.444444	0	0.111111	0	0	0	0	0.444444
organism	NC_003888.3~Streptomyces~coelicolor~A3(2)~chromosome,~complete~genome_4372001	0.69897	0.2	0	0.4	0.134	0	0	0	0.2	0	0.2	0	0	0	0	0	0	0	0	0	0	0.2	0	0	0.2	0	0.6
organism	7kb_GCA_000006175.2_ASM617v2_genomic.260_1	1.07918	0.666667	0.036875	0.833333	0.0293333	0.5	0.361111	0	0.333333	0	0.333333	0	0	0	0.166667	0	0	0	0	0.5	0	0.166667	0	0	0.166667	0	0.166667
organism	15kb_GCA_000006805.1_ASM680v1_genomic.847	1.32222	0.238095	0.00838095	0.238095	0.0209524	0.0952381	0.0914286	0.0952381	0.0952381	0.047619	0	0	0.047619	0	0	0	0	0	0	0.047619	0.047619	0.142857	0	0.047619	0	0	0.714286
organism	11kb_GCA_000006805.1_ASM680v1_genomic.939_1	1.59106	0.153846	0	0.307692	0.000833333	0.0769231	0.00205128	0	0.153846	0.0769231	0.0769231	0	0	0	0	0	0	0	0	0	0.0769231	0.153846	0	0	0.0769231	0	0.692308
organism	15kb_GCA_000008265.1_ASM826v1_genomic.693_1	1.5563	0.416667	0.00194444	0.5	0.00328704	0.25	0.0418519	0	0.0833333	0	0	0	0	0	0	0	0	0	0	0.25	0	0.166667	0	0	0.0833333	0	0.5
organism	7kb_GCA_000006805.1_ASM680v1_genomic.117_1	0.845098	0	0	0.142857	0.03	0.142857	0.0614286	0	0	0	0	0	0	0	0	0	0	0	0	0	0.142857	0	0	0	0	0	0.857143
organism	13kb_GCA_000006805.1_ASM680v1_genomic.220	1.17609	0.2	0.0662222	0.333333	0.00386667	0.133333	0.529	0	0.0666667	0.0666667	0.2	0	0	0	0	0.0666667	0	0	0	0.133333	0	0.0666667	0	0	0.133333	0	0.666667
organism	11kb_GCA_000006745.1_ASM674v1_genomic.244	1.11394	0.461538	0.00474359	0.692308	0.00521368	0.230769	0.0728205	0	0.0769231	0	0.153846	0	0	0	0	0	0	0	0	0.230769	0	0.230769	0	0	0.230769	0	0.307692
organism	13kb_GCA_000007305.1_ASM730v1_genomic.287_6001	0.845098	0.428571	0.00190476	0.571429	0.00107143	0.428571	0.00380952	0	0.142857	0	0.285714	0	0	0	0	0	0	0	0	0.285714	0	0	0.142857	0	0.285714	0	0.285714
organism	NZ_CP011097.1~Candidatus~Nitrosotenuis~cloacae~strain~SAT1,~complete~genome_480001_6001	0.69897	0.4	0.381	0.4	0.51	0.2	2	0	0.2	0	0.2	0.2	0	0	0	0	0	0	0	0.2	0	0.2	0	0	0	0	0.6
organism	13kb_GCA_000006845.1_ASM684v1_genomic.792_1	1.07918	0.666667	0.024375	0.833333	0.00416667	0.333333	0.134583	0	0.166667	0	0.166667	0	0	0	0	0.166667	0	0	0	0.333333	0	0.333333	0	0	0.166667	0	0.166667
organism	7kb_GCA_000008665.1_ASM866v1_genomic.765	0.954243	0.222222	0.00111111	0.666667	0.0012963	0	0	0	0	0	0.333333	0	0	0	0	0	0	0	0	0	0	0.222222	0	0	0.444444	0	0.333333
organism	11kb_GCA_000006845.1_ASM684v1_genomic.118	0.90309	0.75	0.0102083	0.875	0.00696429	0.5	0.149375	0.125	0.125	0.125	0.25	0	0	0	0	0.125	0	0	0	0.5	0	0.25	0	0	0.125	0	0.125
organism	9kb_GCA_000006175.2_ASM617v2_genomic.41	0.954243	0.444444	0.0952778	0.333333	0.00777778	0.222222	0.561111	0.111111	0	0	0.111111	0	0	0.111111	0	0	0.333333	0	0	0.111111	0	0.222222	0.111111	0	0	0	0.555556
organism	NZ_OCMS01000002.1~Fibrobacter~sp.~UWB16,~whole~genome~shotgun~sequence_72001	1.07918	0.5	0.0408333	0.666667	0.0570833	0.25	0.730833	0	0.0833333	0	0.0833333	0	0	0	0.166667	0.0833333	0	0	0	0.25	0	0.25	0	0	0.166667	0	0.333333
organism	13kb_GCA_000006805.1_ASM680v1_genomic.965_6001	0.60206	0.75	0.0508333	0.5	0.0975	0.5	1.275	0.25	0.25	0	0	0	0	0	0	0	0	0	0	0.5	0	0	0	0.25	0	0	0.25
organism	13kb_GCA_000008265.1_ASM826v1_genomic.902_fragment_1	0.60206	0.5	0.0425	0.5	0.285	0.25	0.1125	0	0.25	0	0	0	0	0	0	0	0	0	0	0.25	0	0.25	0	0	0	0	0.5
organism	13kb_GCA_000006785.2_ASM678v2_genomic.315_6001	0.69897	0.4	0.011	0.8	0.0055	0.2	0.134	0	0.2	0	0.4	0	0	0	0	0	0	0	0	0.2	0	0.2	0	0	0.4	0	0.2
organism	11kb_GCA_000006805.1_ASM680v1_genomic.399_1	1.47712	0.3	0.000555556	0.3	0.000888889	0	0	0.1	0.1	0	0.1	0	0	0	0	0	0	0	0	0	0	0.2	0	0.1	0.1	0	0.6
organism	9kb_GCA_000006805.1_ASM680v1_genomic.507_1	1	0.2	0.035	0.2	0.463	0.2	1	0	0	0	0	0	0	0	0	0.2	0	0	0	0.2	0	0	0	0	0	0	0.8
organism	7kb_GCA_000006805.1_ASM680v1_genomic.677_1	1.14613	0.142857	0.00142857	0.285714	0.00428571	0	0	0.142857	0	0.142857	0	0	0	0	0	0	0	0	0	0	0	0.142857	0	0	0.142857	0	0.714286
organism	NZ_JH414697.1~Synergistes~sp.~3_1_syn1~supercont1.8,~whole~genome~shotgun~sequence_728001	0.90309	0.75	0.005625	0.625	0.00725	0.5	0.349375	0.125	0.125	0	0.125	0	0.125	0	0.125	0	0	0	0	0.375	0	0.25	0.125	0	0	0	0.25
organism	NC_010546.1~Cyanothece~sp.~ATCC~51142~circular~chromosome,~complete~sequence_1884001	0.90309	0.5	0.03375	0.375	0.0129167	0.25	0.215625	0	0.125	0	0	0	0	0	0	0.125	0	0	0	0.125	0	0.25	0.125	0	0	0	0.5
organism	11kb_GCA_000007305.1_ASM730v1_genomic.606_7001	0.69897	0.4	0.04	0.4	0.03	0.4	0.4	0	0	0	0	0	0	0	0	0	0	0	0	0.4	0	0	0	0	0	0	0.6
organism	NC_005027.1_Rhodopirellula_baltica_SH_1_chromosome,_complete_genome_2751001	0.69897	0.4	0.016	1	0.0092	0	0	0	0.2	0	0.6	0	0	0	0	0	0	0	0	0	0	0.4	0	0	0.6	0	0
organism	NC_021487.1~Chthonomonas~calidirosea~T49~complete~genome_2960001_1	1.07918	0.333333	0.0141667	0.166667	0.171667	0.166667	0.0375	0	0.166667	0	0	0	0	0	0	0	0	0	0	0.166667	0	0	0	0.166667	0	0	0.666667
organism	15kb_GCA_000006805.1_ASM680v1_genomic.434	1.32222	0.333333	0.012585	0.285714	0.0068254	0.142857	0.199524	0.190476	0.190476	0.047619	0.0952381	0	0.047619	0.047619	0	0	0	0	0	0.047619	0.047619	0.142857	0.047619	0.0952381	0.047619	0	0.571429
organism	15kb_GCA_000006805.1_ASM680v1_genomic.30_1	1.59106	0.384615	0.000410256	0.230769	0.000940171	0	0	0.0769231	0.230769	0	0.0769231	0	0	0	0	0	0	0	0	0	0	0.230769	0	0.153846	0	0	0.615385
organism	5kb_GCA_000006845.1_ASM684v1_genomic.69	0.69897	0.6	0.0126667	0.6	0.0506667	0.4	0.498	0.2	0	0.2	0	0	0	0	0	0	0	0	0	0.4	0	0.2	0	0	0	0	0.4
organism	NZ_AP019791.1~Rubrobacter~xylanophilus~AA3-22~DNA,~complete~genome_1288001	1.04139	0.818182	0.0378788	0.909091	0.0196364	0.454545	0.0909091	0.0909091	0.272727	0	0.181818	0	0.0909091	0	0	0.0909091	0	0	0	0.363636	0	0.454545	0	0	0.0909091	0.0909091	0
organism	11kb_GCA_000006745.1_ASM674v1_genomic.143	1.07918	0.166667	0.0291667	0.25	0.0169444	0.166667	0.154167	0.166667	0	0.166667	0	0	0.166667	0	0	0	0	0	0	0.166667	0	0	0	0	0.0833333	0	0.75
organism	NC_013132.1~Chitinophaga~pinensis~DSM~2588,~complete~genome_2472001_1	0.845098	0.571429	0.0807143	0.714286	0.0731429	0.285714	0.279286	0	0.142857	0	0.285714	0	0.285714	0	0	0	0	0	0	0.285714	0	0.285714	0	0	0.142857	0	0.285714
organism	7kb_GCA_000006845.1_ASM684v1_genomic.764_1	1.30103	0.2	0.025	0.5	0.0064	0.1	0.07	0	0.1	0	0.1	0	0	0	0	0.1	0	0	0	0.1	0	0.1	0	0	0.3	0	0.5
organism	7kb_GCA_000006805.1_ASM680v1_genomic.748	0.90309	0.375	0.05	0.625	0.135	0.375	0.52375	0	0.125	0	0.125	0	0.125	0	0	0.125	0	0	0	0.25	0.125	0.125	0	0	0.125	0	0.375
organism	13kb_GCA_000006745.1_ASM674v1_genomic.685_7001	0.778151	0.666667	0.155	0.666667	0.1625	0.5	0.581111	0	0.166667	0	0.166667	0	0	0	0	0	0	0	0	0.5	0	0.166667	0	0	0	0	0.333333
organism	9kb_GCA_000008665.1_ASM866v1_genomic.660_1	1.30103	0.3	0.0403333	0.5	0.0609	0.1	0.5	0.1	0.1	0.1	0.2	0	0	0	0	0	0	0	0	0.1	0	0.2	0	0	0.2	0	0.5
organism	15kb_GCA_000006805.1_ASM680v1_genomic.170_7001	1	0.4	0.013	0	0	0	0	0.2	0.2	0	0	0	0	0	0	0	0.2	0	0	0	0	0	0	0.4	0	0	0.6
organism	7kb_GCA_000006785.2_ASM678v2_genomic.366_1	1.07918	0.5	0.00361111	0.833333	0.00133333	0	0	0.166667	0.166667	0	0.333333	0	0	0	0	0	0	0	0	0	0	0.5	0	0	0.333333	0	0.166667
organism	9kb_GCA_000006175.2_ASM617v2_genomic.28	1.25527	0.0555556	0.0172222	0.0555556	0.000555556	0.0555556	0.0177778	0	0	0	0	0	0	0	0	0	0	0	0	0	0	0	0.0555556	0	0.0555556	0	0.888889
organism	13kb_GCA_000006805.1_ASM680v1_genomic.396_6001	1.07918	0.166667	0	0.333333	0.00458333	0.0833333	0.00666667	0.0833333	0.166667	0.166667	0	0	0	0	0	0	0	0	0	0	0.0833333	0.166667	0	0	0.0833333	0	0.666667
organism	9kb_GCA_000006805.1_ASM680v1_genomic.377	1.04139	0.636364	0.0154545	0.636364	0.13	0.272727	0.457273	0.181818	0.181818	0.181818	0.0909091	0.0909091	0	0.0909091	0	0	0	0	0	0.272727	0	0.272727	0	0.0909091	0.0909091	0	0.272727
organism	NC_013132.1~Chitinophaga~pinensis~DSM~2588,~complete~genome_3330001	0.69897	0.4	0.004	0.6	0.00866667	0.4	0.021	0	0.2	0	0.2	0	0	0	0	0	0	0	0	0.4	0	0	0	0	0.2	0	0.4
organism	15kb_GCA_000008665.1_ASM866v1_genomic.462_fragment_1	0.778151	0.833333	0.0116667	1	0.0158333	0.166667	0.185	0	0.333333	0	0.666667	0	0	0	0	0	0	0	0	0.166667	0	0.666667	0	0	0.166667	0	0
organism	3kb_GCA_000006785.2_ASM678v2_genomic.702	0.60206	0.5	1.03625	0.5	1.14625	0.5	2.5	0	0	0	0	0	0	0	0.5	0	0	0	0	0.5	0	0	0	0	0	0	0.5
organism	NC_013132.1~Chitinophaga~pinensis~DSM~2588,~complete~genome_1398001_1	0.845098	0.714286	0.036	0.714286	0.0585714	0.285714	0.415714	0	0.428571	0	0.142857	0	0	0	0	0	0	0	0.142857	0.142857	0.142857	0.428571	0	0.142857	0	0	0.142857
organism	7kb_GCA_000005845.2_ASM584v2_genomic.717	0.69897	0.2	0.006	0.4	0.002	0	0	0	0	0	0.2	0	0	0	0	0	0	0	0	0	0	0.2	0	0	0.2	0	0.6
organism	NZ_CP007139.1~Fimbriimonas~ginsengisoli~Gsoil~348,~complete~genome_3710001_7001	0.60206	0.25	0.18	0.5	0.00875	0	0	0	0	0	0.25	0	0	0	0	0	0	0	0	0	0	0.25	0	0	0.25	0	0.5
organism	5kb_GCA_000006785.2_ASM678v2_genomic.33	0.69897	0.2	0.002	0.2	0.002	0	0	0	0	0	0	0	0	0	0	0	0	0	0	0	0	0.2	0	0	0	0	0.8
organism	NC_003888.3~Streptomyces~coelicolor~A3(2)~chromosome,~complete~genome_7696001	0.69897	0.2	0.002	0.2	0.002	0	0	0	0	0	0	0	0	0	0	0	0	0	0	0	0	0.2	0	0	0	0	0.8
organism	11kb_GCA_000006765.1_ASM676v1_genomic.4_6001	0.60206	0.5	0.12625	0.75	0.00166667	0	0	0	0	0	0.25	0	0	0	0	0	0	0	0	0	0	0.5	0	0	0.25	0	0.25
organism	9kb_GCA_000006805.1_ASM680v1_genomic.640	1.07918	0.5	0.0234722	0.5	0.0155556	0.166667	0.19	0.166667	0.166667	0.166667	0.25	0	0.166667	0	0	0	0	0	0	0.166667	0	0.25	0	0.0833333	0.0833333	0	0.416667
organism	NC_013967.1~Haloferax~volcanii~DS2,~complete~sequence_2128001	0.90309	0.625	0.09575	0.625	0.242	0.5	0.634375	0.125	0	0.125	0.125	0	0	0.125	0	0.125	0.375	0	0	0.5	0	0.125	0	0	0	0	0.375
organism	5kb_GCA_000006175.2_ASM617v2_genomic.544	0.778151	0.333333	0.0258333	0.166667	0.0233333	0.166667	0.0166667	0	0	0	0	0	0	0	0	0	0.333333	0	0	0.166667	0	0	0	0.166667	0	0	0.666667
organism	3kb_GCA_000006175.2_ASM617v2_genomic.479	0.60206	0	0	0	0	0.25	0.7625	0	0	0	0	0	0	0	0	0	0	0	0.25	0	0	0	0	0	0	0.25	0.75
organism	15kb_GCA_000007305.1_ASM730v1_genomic.492_7001_1	1.14613	0.428571	0.00047619	0.857143	0.00154762	0	0	0	0.142857	0	0.285714	0	0	0	0	0	0	0	0	0	0	0.428571	0	0	0.428571	0	0.142857
organism	9kb_GCA_000006845.1_ASM684v1_genomic.348_6001	0.69897	0.6	0.084	0.4	0.05	0.4	1.187	0	0.2	0	0.2	0	0	0	0	0	0	0	0	0.2	0	0.2	0.2	0	0	0	0.4
organism	9kb_GCA_000006175.2_ASM617v2_genomic.524	1.07918	0	0	0	0	0.0833333	0.254167	0	0	0	0	0	0	0	0	0	0	0	0.0833333	0	0	0	0	0	0	0.0833333	0.916667
organism	NZ_CP013070.1~Sphingobium~indicum~B90A,~complete~genome_2976001_6001	0.90309	0.25	0.410625	0.375	0.339583	0.25	1.25	0.125	0	0.125	0.125	0.125	0.125	0	0	0	0	0	0	0.25	0	0	0	0	0.125	0	0.625
organism	13kb_GCA_000006805.1_ASM680v1_genomic.356_1	1	0.4	0.0175	0.4	0.2315	0.2	1	0	0.2	0	0.2	0	0	0	0	0.2	0	0	0	0.2	0	0.2	0	0	0	0	0.6
organism	11kb_GCA_000006845.1_ASM684v1_genomic.506_6001	0.778151	0.666667	0.0725	0.833333	0.113333	0.5	0.771111	0	0	0	0.166667	0	0	0	0	0	0	0	0	0.5	0	0.166667	0	0	0.166667	0	0.166667
organism	9kb_GCA_000006805.1_ASM680v1_genomic.764_1	1.41497	0.153846	0	0.230769	0.000512821	0.0769231	0.00307692	0	0.153846	0	0.0769231	0	0	0	0	0	0	0	0	0	0.0769231	0.153846	0	0	0	0	0.769231
organism	9kb_GCA_000008265.1_ASM826v1_genomic.270	1	0.3	0.00933333	0.6	0.004	0.2	0.0025	0	0.1	0	0.3	0	0	0	0	0.1	0	0	0	0.2	0	0.1	0	0	0.3	0	0.4
organism	15kb_GCA_000006845.1_ASM684v1_genomic.606_1_1	0.778151	0.833333	0.00533333	0.833333	0.00466667	0.166667	0.00166667	0.166667	0	0.166667	0	0	0	0	0	0	0	0	0	0.166667	0	0.666667	0	0	0	0	0.166667
organism	NC_002516.2~Pseudomonas~aeruginosa~PAO1,~complete~genome_2778001	0.69897	0.6	0.0673333	0.8	0.003	0	0	0	0.2	0	0.2	0	0	0	0	0	0	0	0	0	0	0.6	0	0	0.2	0	0.2
organism	11kb_GCA_000007305.1_ASM730v1_genomic.941_6001	0.778151	0.5	0.220556	0.666667	0.172083	0.333333	1.0225	0	0.166667	0	0.333333	0	0	0	0	0	0	0	0	0.333333	0	0.166667	0	0	0.166667	0	0.333333
organism	15kb_GCA_000006805.1_ASM680v1_genomic.942_1_1	1.14613	0.142857	0.000714286	0.142857	0	0	0	0.142857	0	0	0.142857	0	0	0	0	0	0	0	0	0	0	0.142857	0	0	0	0	0.857143
organism	11kb_GCA_000008665.1_ASM866v1_genomic.142_6001	0.845098	0.285714	0.00428571	0.285714	0.00357143	0.142857	0.551429	0	0.142857	0	0	0	0	0	0	0	0	0	0	0.142857	0	0.142857	0	0	0	0	0.714286
organism	NC_010546.1~Cyanothece~sp.~ATCC~51142~circular~chromosome,~complete~sequence_2112001	0.778151	0.333333	0.000833333	0.333333	0.00833333	0.166667	0.0916667	0	0.166667	0	0.166667	0	0	0	0	0	0	0	0	0.166667	0	0.166667	0	0	0	0	0.666667
organism	NC_004663.1~Bacteroides~thetaiotaomicron~VPI-5482~chromosome,~complete~genome_2912001	0.60206	0	0	0.25	0.0725	0.25	2.5	0	0	0	0	0	0	0	0	0.25	0	0	0	0	0	0	0	0	0.25	0.25	0.5
organism	NC_005861.1_Parachlamydia-related_symbiont_UWE25,_complete_genome_2177001	0.845098	0.428571	0.00142857	0.571429	0.00107143	0.142857	0.00857143	0	0.142857	0	0.285714	0	0	0	0	0	0	0	0	0	0	0.428571	0	0	0.142857	0.142857	0.285714
organism	9kb_GCA_000006785.2_ASM678v2_genomic.109	0.954243	0.555556	0.196	0.555556	0.235111	0.333333	0.851481	0	0.111111	0	0.111111	0	0	0	0.222222	0	0	0	0	0.333333	0	0.222222	0	0	0	0	0.444444
organism	11kb_GCA_000005845.2_ASM584v2_genomic.816_7001	0.845098	0.142857	1	0.142857	1.33286	0.142857	1.42857	0.142857	0	0.142857	0	0	0	0.142857	0	0	0	0	0	0.142857	0	0	0	0	0	0	0.857143
organism	13kb_GCA_000008265.1_ASM826v1_genomic.754_7001	0.845098	0.285714	0.00214286	0.571429	0.00321429	0.142857	0.00714286	0	0.142857	0	0.285714	0	0	0	0	0	0	0	0	0.142857	0	0.142857	0	0	0.285714	0	0.428571
organism	15kb_GCA_000006765.1_ASM676v1_genomic.431_7001	0.778151	0.666667	0.0366667	1	0.0238889	0	0	0	0	0	0	0	0	0	0	0	0	0	0	0	0	0.666667	0	0	0.333333	0	0
organism	11kb_GCA_000006175.2_ASM617v2_genomic.44_5001	0.778151	0.333333	0.000833333	0.666667	0.00625	0.166667	0.0383333	0	0.166667	0	0.333333	0	0	0	0	0.166667	0	0	0	0.166667	0	0.166667	0	0	0.333333	0	0.333333
organism	NZ_HG422565.1~Candidatus~Microthrix~parvicella~RN1,~whole~genome~shotgun~sequence_1900001	0.954243	0.555556	0.0146667	0.555556	0.0791111	0.333333	0.435185	0.111111	0	0.111111	0	0	0.111111	0	0	0	0	0	0	0.333333	0	0.222222	0	0	0	0	0.444444
organism	NZ_CP011454.1~Gemmatimonas~phototrophica~strain~AP64,~complete~genome_108001	1	0.4	0.175	0.6	0.125667	0.2	0.102	0	0.2	0	0.3	0	0	0	0	0	0	0	0	0.2	0	0.2	0	0	0.2	0	0.4
organism	NC_015913.1_Candidatus_Arthromitus_sp._SFB-mouse-Japan_DNA,_complete_genome_295001	0.69897	0.2	0	0	0	0	0	0	0.2	0	0	0	0	0	0	0	0	0	0	0	0	0	0	0.2	0	0	0.8
organism	NZ_CP011479.1~Hoeflea~sp.~IMCC20628,~complete~genome_800001_1	0.69897	0.6	0.245333	0.8	0.012	0.4	1.295	0	0	0	0.2	0	0	0	0	0.2	0	0	0	0.4	0	0.2	0	0	0.2	0	0.2
organism	15kb_GCA_000006845.1_ASM684v1_genomic.666_7001_1	1.14613	0.428571	0.00047619	0.285714	0.000714286	0	0	0	0.142857	0	0	0	0	0	0	0	0	0	0	0	0	0.285714	0	0.142857	0	0	0.571429
organism	5kb_GCA_000005845.2_ASM584v2_genomic.98	0.69897	0.4	0.001	1	0.014	0	0	0	0.2	0.4	0	0	0	0	0	0	0	0	0	0	0	0.4	0	0	0.6	0	0
organism	15kb_GCA_000006845.1_ASM684v1_genomic.154_fragment_1	0.845098	0.571429	0.0207143	0.571429	0.00857143	0.428571	0.961905	0	0	0	0	0	0	0	0	0.142857	0.428571	0	0	0.428571	0	0.142857	0	0	0	0	0.428571
organism	11kb_GCA_000006805.1_ASM680v1_genomic.798_6001	0.845098	0.142857	0	0.142857	0.00285714	0	0	0	0.142857	0	0	0	0	0	0	0	0	0	0	0	0	0.142857	0	0	0	0	0.857143
organism	13kb_GCA_000007305.1_ASM730v1_genomic.391_7001	1.04139	0.454545	0.00290909	0.636364	0.00103896	0.181818	0.909091	0	0.272727	0	0.363636	0	0	0	0	0.181818	0	0	0	0.181818	0	0.272727	0	0	0.181818	0	0.363636
organism	15kb_GCA_000006175.2_ASM617v2_genomic.779_7001_1	0.69897	0	0	0.2	0	0	0	0	0	0	0.2	0	0	0	0	0	0	0	0	0	0	0	0	0	0.2	0	0.8
organism	13kb_GCA_000005845.2_ASM584v2_genomic.687_6001	0.778151	0.666667	0.03	0.333333	0.0108333	0.166667	0.0416667	0.166667	0.166667	0.166667	0	0	0.166667	0	0	0	0	0	0	0.166667	0	0.166667	0	0.333333	0	0	0.333333
organism	9kb_GCA_000008665.1_ASM866v1_genomic.283_1	1.25527	0	0	0.111111	0	0	0	0	0	0	0.111111	0	0	0	0	0	0	0	0	0	0	0	0	0	0.111111	0	0.888889
organism	NZ_CP027227.1~Victivallales~bacterium~CCUG~44730~chromosome,~complete~genome_546001_1	1.14613	0.714286	0.0465714	0.571429	0.174643	0.285714	0.452857	0.285714	0.428571	0.285714	0.142857	0	0.142857	0.142857	0	0	0	0	0	0.285714	0	0.285714	0	0.142857	0	0	0.285714
organism	7kb_GCA_000006745.1_ASM674v1_genomic.847	1	0.5	0.0604	0.6	0.156333	0.2	0.516	0.1	0	0.1	0.2	0	0	0.1	0	0	0	0	0	0.2	0	0.3	0	0	0.1	0	0.4
organism	13kb_GCA_000007305.1_ASM730v1_genomic.588_6001	0.90309	0.25	0.000625	0.25	0.00125	0.125	0.0025	0	0.125	0	0.125	0	0	0	0	0	0	0	0	0.125	0	0	0	0.125	0.125	0	0.625
organism	11kb_GCA_000006175.2_ASM617v2_genomic.765_7001	0.69897	0.4	0.007	0.6	0.002	0	0	0	0	0	0.2	0	0	0	0	0	0	0	0	0	0	0.2	0	0.2	0.4	0	0.2
organism	15kb_GCA_000006845.1_ASM684v1_genomic.993_1	1.25527	0.166667	0.000555556	0.166667	0.000555556	0	0	0	0	0	0	0	0	0	0	0	0	0	0	0	0	0.166667	0	0	0	0	0.833333
organism	11kb_GCA_000006785.2_ASM678v2_genomic.302_6001	0.90309	0.125	0.00125	0.125	0	0	0	0	0	0	0.125	0	0	0	0	0	0	0	0	0	0	0	0	0.125	0.125	0	0.75
organism	9kb_GCA_000007305.1_ASM730v1_genomic.993_6001	0.778151	0.333333	0.00833333	0.5	0.0127778	0.166667	1.66667	0	0	0	0.166667	0	0	0	0	0.166667	0	0	0	0.166667	0	0.166667	0	0	0.166667	0	0.5
organism	NC_004757.1~Nitrosomonas~europaea~ATCC~19718,~complete~genome_2296001	1	0.2	0.005	0.5	0.0098	0	0	0	0.1	0	0.1	0	0	0	0	0	0	0.2	0	0	0	0.2	0	0	0.3	0	0.5
organism	15kb_GCA_000007305.1_ASM730v1_genomic.502_7001	1.07918	0.666667	0.00208333	0.666667	0.00333333	0.166667	0.0108333	0.166667	0.166667	0	0	0	0.166667	0	0	0	0	0	0	0.166667	0	0.5	0	0	0	0	0.333333
organism	NZ_CP011454.1~Gemmatimonas~phototrophica~strain~AP64,~complete~genome_1668001_1	0.90309	0.25	0.0625	0.25	0.05875	0.25	1.25	0	0	0	0	0	0.25	0	0	0	0	0	0	0.25	0	0	0	0	0	0	0.75
organism	13kb_GCA_000006845.1_ASM684v1_genomic.154_1	0.90309	0.75	0.0570833	0.75	0.0433333	0.25	0.65875	0	0.25	0	0	0	0	0	0	0.25	0	0	0	0.25	0	0.5	0	0	0	0	0.25
organism	15kb_GCA_000006805.1_ASM680v1_genomic.316_1_1	1.20412	0.375	0.03125	0.5	0.0075	0.375	0.084375	0.125	0	0.125	0.25	0	0.125	0	0	0	0	0	0	0.375	0	0	0	0	0.125	0	0.5
organism	NZ_CP021255.1~Desulfobulbus~oralis~strain~HOT041/ORNL~chromosome,~complete~genome_2296001_7001	0.954243	0.777778	0.00761905	0.777778	0.0104762	0.111111	0.0811111	0.444444	0.222222	0.333333	0.444444	0	0.111111	0	0	0	0	0	0	0.111111	0	0.666667	0	0	0	0	0.222222
organism	15kb_GCA_000006765.1_ASM676v1_genomic.367	1.27875	0.315789	0.00631579	0.421053	0.00953947	0.105263	0.124737	0	0.105263	0	0.210526	0	0	0	0	0	0	0	0	0.105263	0	0.210526	0	0	0.105263	0	0.578947
organism	NZ_CP016771.1~Candidatus~Nanopelagicus~hibericus~isolate~MMS-21-160~chromosome,~complete~genome_384001_1	1.14613	0.285714	0.125357	0.142857	0.267857	0.142857	0.714286	0	0	0	0	0	0	0	0	0	0	0	0	0.142857	0	0	0	0.142857	0	0	0.714286
organism	NZ_GL945017.1~Prevotella~multisaccharivorax~DSM~17128~scaffold_3,~whole~genome~shotgun~sequence_336001	0.954243	0.222222	0.138333	0.222222	0.143333	0.111111	1.11111	0	0	0	0.111111	0	0	0	0	0	0	0	0	0.111111	0	0	0	0.111111	0.111111	0	0.666667
organism	11kb_GCA_000008265.1_ASM826v1_genomic.874_7001	0.60206	0.25	0.0025	0.25	0.0025	0	0	0	0	0	0	0	0	0	0	0	0.25	0	0	0	0	0.25	0	0	0	0	0.75
organism	7kb_GCA_000007305.1_ASM730v1_genomic.186_1	1.25527	0.333333	0.00722222	0.666667	0.00518519	0.111111	0.0983333	0	0	0	0.222222	0	0	0	0	0	0	0.111111	0	0.111111	0	0.222222	0	0	0.333333	0	0.333333
organism	NZ_CP027227.1~Victivallales~bacterium~CCUG~44730~chromosome,~complete~genome_2702001_1	1	0	0	0.2	0	0	0	0	0	0	0.2	0	0	0	0	0	0	0	0	0	0	0	0	0	0.2	0	0.8
organism	NZ_HG422565.1~Candidatus~Microthrix~parvicella~RN1,~whole~genome~shotgun~sequence_4080001_1	0.90309	0.625	0.0985	0.375	0.0466667	0.125	0.5675	0.125	0	0	0	0	0	0	0	0.125	0	0	0	0.125	0	0.25	0	0.25	0	0	0.375
organism	15kb_GCA_000006805.1_ASM680v1_genomic.27_7001	1.34242	0.0909091	0	0.181818	0.00204545	0	0	0	0.0909091	0.0909091	0.0909091	0	0	0	0	0	0	0	0	0	0	0.0909091	0	0	0.0909091	0	0.818182
organism	13kb_GCA_000006805.1_ASM680v1_genomic.189	1.14613	0.214286	0.0209524	0.5	0.0127551	0.142857	0.104286	0	0	0.0714286	0.142857	0	0.0714286	0	0	0	0	0	0	0.0714286	0.0714286	0.142857	0	0	0.214286	0	0.5
organism	NC_014815.1~Micromonospora~sp.~L5,~complete~genome_1512001	0.90309	0.375	0.01125	0.5	0.011875	0	0	0	0	0	0.125	0	0	0	0	0	0	0	0	0	0	0.375	0	0	0.125	0	0.5
organism	NC_017464.1~Ignavibacterium~album~JCM~16511,~complete~genome_744001_1	1.20412	0.25	0.0003125	0.25	0.003125	0	0	0	0.125	0	0.125	0	0	0	0	0	0	0	0	0	0	0.125	0	0.125	0.125	0	0.625
organism	5kb_GCA_000006805.1_ASM680v1_genomic.138	0.845098	0.571429	0.0421429	0.571429	0.353571	0.428571	0.718571	0.142857	0	0.142857	0.142857	0.142857	0	0.142857	0	0	0	0	0	0.428571	0	0	0	0.142857	0.142857	0	0.285714
organism	NZ_CP030032.1~Bradymonas~sediminis~strain~FA350~chromosome,~complete~genome_826001_1	1	0.2	0.002	0.2	0.003	0	0	0	0	0	0	0	0	0	0	0	0	0	0	0	0	0.2	0	0	0	0	0.8
organism	NZ_FWEX01000006.1~Nitrospira~sp.~ND1~isolate~Nitrospira~sp.~strain~ND1,~whole~genome~shotgun~sequence_2916001_7001	0.69897	0.2	0.078	0.4	0.044	0.2	0.536	0.2	0	0.2	0.2	0	0.2	0	0	0	0	0	0	0.2	0	0	0	0	0.2	0	0.6
organism	NZ_CP012420.1_Rickettsia_amblyommatis_strain_Ac37_chromosome,_complete_genome_783001	1.04139	0.636364	0.0935065	0.636364	0.125844	0.272727	0.407879	0.363636	0.181818	0.363636	0.181818	0	0.0909091	0.0909091	0	0	0	0	0	0.272727	0	0.363636	0	0	0	0	0.363636
organism	9kb_GCA_000006805.1_ASM680v1_genomic.78_6001	0.845098	0.285714	0.00142857	0.285714	0.00214286	0	0	0	0.142857	0	0	0	0	0	0	0	0	0	0	0	0	0.142857	0	0.142857	0.142857	0	0.571429
organism	9kb_GCA_000006785.2_ASM678v2_genomic.620_6001	0.845098	0.285714	0.206429	0.142857	0.00285714	0.285714	1.42857	0.142857	0	0	0	0	0	0.142857	0	0	0	0	0	0	0	0.142857	0.142857	0	0	0.142857	0.571429
organism	3kb_GCA_000006765.1_ASM676v1_genomic.48	0.60206	0.25	0.0025	0.5	0.005	0	0	0	0	0	0.25	0	0	0	0	0	0	0	0	0	0	0.25	0	0	0.25	0	0.5
organism	9kb_GCA_000006765.1_ASM676v1_genomic.181	1	0.3	0.00233333	0.5	0.031	0	0	0	0.1	0	0.1	0	0	0	0	0	0	0	0	0	0	0.3	0	0	0.2	0	0.5
organism	5kb_GCA_000007305.1_ASM730v1_genomic.72	0.60206	0.75	0.105	1	0.025	0.25	0.8625	0	0	0	0	0	0	0	0	0	0	0	0	0.25	0	0.5	0	0	0.25	0	0
organism	13kb_GCA_000006745.1_ASM674v1_genomic.413_7001	1.04139	0.363636	0.00977273	0.636364	0.0102597	0.272727	0.149091	0.0909091	0.0909091	0.0909091	0.181818	0	0.0909091	0	0	0	0	0.0909091	0	0.181818	0	0.181818	0	0	0.272727	0.0909091	0.272727
organism	15kb_GCA_000006845.1_ASM684v1_genomic.767	1.32222	0.333333	0.0435374	0.380952	0.00452381	0.285714	0.159683	0	0.0952381	0.047619	0.0952381	0	0	0.047619	0	0.0952381	0	0	0	0.0952381	0.0952381	0.142857	0.047619	0.047619	0.047619	0.047619	0.47619
organism	15kb_GCA_000006805.1_ASM680v1_genomic.194_1	1.30103	0.3	0.00483333	0.3	0.023	0.1	0.5	0	0	0	0	0	0.1	0	0	0	0	0	0	0.1	0	0.2	0	0	0	0	0.7
organism	7kb_GCA_000006785.2_ASM678v2_genomic.324	1.04139	0.454545	0.000727273	0.454545	0.00127273	0	0	0	0.181818	0	0.181818	0	0	0	0	0	0	0	0	0	0	0.363636	0	0.0909091	0.0909091	0	0.454545
organism	13kb_GCA_000006785.2_ASM678v2_genomic.170_6001	0.778151	0.666667	0.0433333	0.833333	0.105	0.333333	0.149167	0	0.333333	0	0.333333	0	0	0	0	0	0	0	0	0.333333	0	0.333333	0	0	0.166667	0	0.166667
organism	7kb_GCA_000006845.1_ASM684v1_genomic.670_1	1	0.2	0.0525	0.5	0.0124	0.2	0.0745	0	0	0	0	0	0	0	0	0.1	0	0	0	0.2	0	0	0	0	0.3	0	0.5
organism	11kb_GCA_000006845.1_ASM684v1_genomic.211	1.04139	0.636364	0.0561039	0.636364	0.00272727	0.272727	0.57697	0	0.272727	0	0.272727	0	0	0	0	0.181818	0	0	0	0.181818	0.0909091	0.363636	0	0.0909091	0	0	0.272727
organism	NZ_CP016907.1~Flavobacterium~anhuiense~strain~GSE09,~complete~genome_4584001_1	1	0.6	0.0206667	0.6	0.0206667	0	0	0	0.2	0	0.2	0	0	0	0	0	0	0	0	0	0	0.6	0	0	0	0	0.4
organism	7kb_GCA_000006805.1_ASM680v1_genomic.222	1.04139	0.272727	0.00151515	0.181818	0.00363636	0	0	0.0909091	0.0909091	0	0	0	0	0	0	0	0	0	0	0	0	0.181818	0	0.0909091	0	0	0.727273
organism	NC_002516.2~Pseudomonas~aeruginosa~PAO1,~complete~genome_5202001_1	0.954243	0.333333	0.00111111	0.666667	0.00462963	0.111111	0.0477778	0	0.111111	0	0.333333	0	0	0	0	0	0	0	0	0	0.111111	0.333333	0	0	0.222222	0	0.333333
organism	11kb_GCA_000008265.1_ASM826v1_genomic.644_fragment_1	0.778151	0.5	0.0405556	0.666667	0.0725	0.166667	0.755	0	0.333333	0	0.166667	0	0	0	0	0	0	0	0	0.166667	0	0.333333	0	0	0.166667	0	0.333333
organism	NC_005027.1_Rhodopirellula_baltica_SH_1_chromosome,_complete_genome_2212001	1	0.2	0.0155	0.2	0.011	0.2	0.065	0.1	0.1	0.2	0	0	0.1	0	0	0	0	0	0	0.1	0	0	0	0.1	0.1	0.1	0.6
organism	13kb_GCA_000008665.1_ASM866v1_genomic.298_7001	0.60206	0	0	0.5	0.05875	0	0	0	0	0	0.25	0	0	0	0	0	0	0	0	0	0	0	0	0	0.5	0	0.5
organism	gi|1020263215|gb|LLKK01000005.1|_Phytoplasma_sp._Vc33_3J-5,_whole_genome_shotgun_sequence_1	1.11394	0.0769231	0.0284615	0.0769231	0.0253846	0.0769231	0.349231	0	0	0	0	0	0	0	0	0.0769231	0	0	0	0.0769231	0	0	0	0	0	0	0.923077
organism	NC_013132.1~Chitinophaga~pinensis~DSM~2588,~complete~genome_1410001_1	0.778151	0.666667	0.116667	0.833333	0.145333	0.166667	1.66667	0	0.333333	0	0.5	0	0	0	0	0	0	0	0	0.166667	0	0.5	0	0	0.166667	0	0.166667
organism	13kb_GCA_000006175.2_ASM617v2_genomic.444	0.90309	0.125	0	0.25	0.00125	0	0	0	0.125	0	0.125	0	0	0	0	0	0	0	0	0	0	0.125	0	0	0.125	0	0.75
organism	NZ_CP016772.1~Candidatus~Planktophila~dulcis~isolate~MMS-IA-53~chromosome,~complete~genome_732001_6001	0.954243	0.555556	0.0275556	0.777778	0.00126984	0.222222	1.11111	0	0.333333	0	0.444444	0	0	0	0	0	0	0	0.111111	0.222222	0	0.333333	0	0	0.222222	0	0.222222
organism	5kb_GCA_000006845.1_ASM684v1_genomic.107	0.69897	0.2	0.004	0.4	0.002	0.2	0.006	0	0	0	0.2	0	0	0	0	0	0	0	0	0.2	0	0	0	0	0.2	0	0.6
organism	13kb_GCA_000006805.1_ASM680v1_genomic.646_6001	1	0	0	0.1	0.009	0	0	0	0	0.1	0	0	0	0	0	0	0	0	0	0	0	0	0	0	0.1	0	0.9
organism	11kb_GCA_000006175.2_ASM617v2_genomic.575_6001	0.954243	0.111111	0.318889	0.111111	1.03667	0.111111	1.11111	0.111111	0	0.111111	0	0	0	0.111111	0	0	0	0	0	0.111111	0	0	0	0	0	0	0.888889
organism	NZ_CP011454.1~Gemmatimonas~phototrophica~strain~AP64,~complete~genome_1764001_1	1.07918	0.333333	0.00125	0.5	0.00138889	0.166667	0.00333333	0	0.166667	0	0.166667	0	0	0	0	0	0	0	0	0.166667	0	0.166667	0	0	0.166667	0	0.5
organism	NZ_CP021659.1~Candidatus~Fukatsuia~symbiotica~strain~5D~chromosome,~complete~genome_2604001_7001	1	0.3	0.0203333	0.6	0.0585	0.3	0.424667	0.2	0	0.2	0.3	0	0.2	0	0	0	0	0	0	0.1	0.1	0.2	0	0	0.2	0.1	0.3
organism	9kb_GCA_000006805.1_ASM680v1_genomic.438	1.11394	0.153846	0	0.0769231	0.00692308	0	0	0.153846	0.153846	0.0769231	0	0	0	0	0	0	0	0	0	0	0	0.0769231	0	0.0769231	0	0	0.846154
organism	15kb_GCA_000006805.1_ASM680v1_genomic.807_7001_1	1.30103	0.6	0.0100833	0.6	0.0844167	0.3	0.2515	0.1	0	0.1	0.1	0.1	0	0.1	0	0	0	0	0	0.3	0	0.2	0	0.1	0.1	0	0.3
organism	13kb_GCA_000006805.1_ASM680v1_genomic.620_6001	0.954243	0.444444	0.00111111	0.555556	0.00155556	0.111111	0.276667	0	0.222222	0	0.222222	0	0.111111	0	0	0	0	0	0	0.111111	0	0.222222	0	0.111111	0.222222	0	0.333333
organism	NC_003210.1~Listeria~monocytogenes~EGD-e~chromosome,~complete~genome_4001	0.60206	0.75	0.0533333	1	0.0975	0.25	2.5	0	0	0	0.25	0	0	0	0	0.25	0	0	0	0.25	0	0.5	0	0	0.25	0	0
organism	15kb_GCA_000006845.1_ASM684v1_genomic.72_7001	1.14613	0.571429	0.0310714	0.857143	0.04	0.571429	0.277679	0	0	0	0.428571	0	0	0	0	0	0	0	0	0.571429	0	0	0	0	0.285714	0	0.142857
organism	NC_013194.1~Candidatus~Accumulibacter~phosphatis~clade~IIA~str.~UW-1,~complete~genome_4208001_1	1	0.2	0	0.6	0.001	0	0	0	0.2	0	0.2	0	0	0	0	0	0	0	0	0	0	0.2	0	0	0.4	0	0.4
organism	13kb_GCA_000006175.2_ASM617v2_genomic.999_6001	0.778151	0.833333	0.0363333	0.833333	0.204	0.333333	1.66667	0.333333	0.166667	0.333333	0.333333	0	0.333333	0	0	0	0	0	0	0.333333	0	0.5	0	0	0	0	0.166667
organism	9kb_GCA_000008265.1_ASM826v1_genomic.304	1.11394	0.0769231	0.22	0.0769231	0.103077	0.0769231	0.479231	0	0	0	0	0	0	0	0	0.0769231	0	0	0	0.0769231	0	0	0	0	0	0	0.923077
organism	11kb_GCA_000006805.1_ASM680v1_genomic.241_5001	0.778151	0	0	0.166667	0.035	0.166667	0.0716667	0	0	0	0	0	0	0	0	0	0	0	0	0	0.166667	0	0	0	0	0	0.833333
organism	9kb_GCA_000008665.1_ASM866v1_genomic.45	1.04139	0.454545	0.00163636	0.636364	0.00220779	0.181818	0.457273	0	0.272727	0	0.363636	0	0	0	0	0.0909091	0	0	0	0.181818	0	0.272727	0	0	0.181818	0	0.363636
organism	15kb_GCA_000006845.1_ASM684v1_genomic.394_7001_1	1	0.6	0.004	0.8	0.0015	0.2	0.026	0.2	0.2	0.2	0.4	0	0	0	0	0.2	0	0	0	0.2	0	0.4	0	0	0.2	0	0.2
organism	NZ_OCMS01000002.1~Fibrobacter~sp.~UWB16,~whole~genome~shotgun~sequence_1044001_6001	0.845098	0.428571	0.00333333	0.428571	0.00428571	0	0	0	0.142857	0	0.142857	0	0	0	0	0	0	0	0	0	0	0.428571	0	0	0	0	0.571429
organism	13kb_GCA_000006805.1_ASM680v1_genomic.636_7001	0.778151	0	0	0.166667	0.035	0.166667	0.0716667	0	0	0	0	0	0	0	0	0	0	0	0	0	0.166667	0	0	0	0	0	0.833333
organism	9kb_GCA_000006805.1_ASM680v1_genomic.146_6001	0.69897	0.6	0.104	0.4	0.041	0.4	0.351	0	0.2	0	0	0	0	0	0	0	0	0	0	0.4	0	0	0	0.2	0	0	0.4
organism	NZ_CP016768.2~Candidatus~Nanopelagicus~limnes~isolate~MMS-21-122~chromosome,~complete~genome_312001_7001	0.69897	0.2	0.002	0.2	0.012	0	0	0	0	0	0	0	0	0	0	0	0	0	0	0	0	0.2	0	0	0	0	0.8
organism	13kb_GCA_000006785.2_ASM678v2_genomic.309_7001	0.60206	0.75	0.0541667	1	0.07	0.25	2.5	0	0.25	0	0.25	0	0	0	0	0.25	0	0	0	0.25	0	0.5	0	0	0.25	0	0
organism	NZ_CP007139.1~Fimbriimonas~ginsengisoli~Gsoil~348,~complete~genome_790001_1	1.07918	0.166667	0.00166667	0	0	0	0	0	0	0	0	0	0	0	0	0	0	0	0	0	0	0	0	0.166667	0	0	0.833333
organism	NC_004757.1~Nitrosomonas~europaea~ATCC~19718,~complete~genome_2720001	0.69897	0.4	0.006	0.6	0.0266667	0.2	0.908	0	0	0	0.2	0	0	0	0	0.2	0	0	0	0.2	0	0.2	0	0	0.2	0	0.4
organism	11kb_GCA_000006845.1_ASM684v1_genomic.746	1.14613	0.785714	0.022987	0.785714	0.0250649	0.142857	0.3575	0	0.428571	0	0.357143	0	0	0	0	0	0	0	0	0.142857	0	0.571429	0	0.0714286	0.0714286	0	0.142857
organism	9kb_GCA_000006805.1_ASM680v1_genomic.470_6001	0.90309	0.125	0	0.125	0	0	0	0	0.125	0	0.125	0	0	0	0	0	0	0	0	0	0	0.125	0	0	0	0	0.875
organism	7kb_GCA_000008665.1_ASM866v1_genomic.407_1	1.14613	0.428571	0.000952381	0.571429	0.000714286	0.142857	0.0492857	0	0	0	0.285714	0	0	0	0	0	0	0	0	0.142857	0	0.285714	0	0	0.142857	0	0.428571
organism	11kb_GCA_000008265.1_ASM826v1_genomic.809_5001	0.69897	0.4	0.003	0.6	0.006	0.2	0.01	0	0.2	0	0.2	0	0	0	0	0	0	0	0	0.2	0	0.2	0	0	0.2	0	0.4
organism	15kb_GCA_000006175.2_ASM617v2_genomic.59_8001	0.69897	0.2	0	0.6	0.308667	0	0	0	0.2	0	0.2	0	0	0	0	0	0	0	0	0	0	0.2	0	0	0.4	0	0.4
organism	9kb_GCA_000008665.1_ASM866v1_genomic.298	1.07918	0.416667	0.00933333	0.583333	0.00916667	0.25	0.0905556	0.0833333	0.0833333	0.0833333	0.166667	0	0.0833333	0	0	0.0833333	0	0	0	0.166667	0	0.25	0	0	0.166667	0.0833333	0.333333
organism	11kb_GCA_000006175.2_ASM617v2_genomic.683_1	1.25527	0.333333	0.000277778	0.666667	0.00208333	0.166667	0.0127778	0	0.166667	0	0.333333	0	0	0	0	0.166667	0	0	0	0.166667	0	0.166667	0	0	0.333333	0	0.333333
organism	NC_003888.3~Streptomyces~coelicolor~A3(2)~chromosome,~complete~genome_3828001	0.60206	0.75	0.025	0.75	0.0216667	0.25	0.0425	0.5	0.25	0.5	0.25	0	0.25	0	0	0	0	0	0	0.25	0	0.25	0	0.25	0.25	0	0
organism	NZ_CP012420.1_Rickettsia_amblyommatis_strain_Ac37_chromosome,_complete_genome_648001_6001	0.69897	0.4	0.02	0.4	0.016	0.2	0.4	0	0.2	0	0	0	0	0	0	0	0	0	0	0.2	0	0	0	0.2	0.2	0	0.4
organism	11kb_GCA_000008265.1_ASM826v1_genomic.514_1	1.17609	0.4	0.00133333	0.4	0.0346667	0	0	0	0	0	0	0	0	0	0	0	0.4	0	0	0	0	0.4	0	0	0	0	0.6
organism	NC_014334.2~Lactobacillus~paracasei~strain~Zhang,~complete~genome_670001_1	1.14613	0.428571	0.00380952	0.571429	0.00303571	0.142857	0.0121429	0.142857	0.142857	0.142857	0.142857	0	0.142857	0	0	0	0	0	0	0.142857	0	0.285714	0	0	0.142857	0	0.428571
organism	9kb_GCA_000006845.1_ASM684v1_genomic.756_1_fragment_1	0.69897	0.8	0.1525	0.8	0.4745	0.4	1.044	0.2	0.2	0.2	0.2	0	0	0.2	0	0	0	0	0	0.4	0	0.2	0	0.2	0.2	0	0
organism	13kb_GCA_000007305.1_ASM730v1_genomic.129_1	1.47712	0.266667	0.00025	0.333333	0.000866667	0.133333	0.00733333	0.0666667	0.133333	0	0.0666667	0	0.0666667	0	0	0	0	0	0	0.133333	0	0.133333	0	0	0.0666667	0	0.666667
organism	13kb_GCA_000006805.1_ASM680v1_genomic.676_7001	0.954243	0.222222	0.00444444	0.333333	0.01	0.111111	1.11111	0.222222	0.111111	0.333333	0	0	0	0	0	0.111111	0	0	0	0	0	0.222222	0	0	0.111111	0.111111	0.555556
organism	5kb_GCA_000006845.1_ASM684v1_genomic.568	0.778151	0.833333	0.00666667	0.833333	0.0136667	0.166667	0.128333	0.166667	0.166667	0	0.166667	0	0	0	0	0	0	0	0	0.166667	0	0.666667	0	0	0	0	0.166667
organism	NZ_CP007139.1~Fimbriimonas~ginsengisoli~Gsoil~348,~complete~genome_290001_6001	0.69897	0.4	0.01	0.4	0.012	0.4	0.068	0	0	0	0.2	0	0	0	0	0	0	0	0	0.4	0	0	0	0	0	0	0.6
organism	9kb_GCA_000008265.1_ASM826v1_genomic.54_6001	0.69897	0.2	0	0.2	0.044	0	0	0	0.2	0	0	0	0	0	0	0	0	0	0	0	0	0.2	0	0	0	0	0.8
organism	NZ_FWEX01000006.1~Nitrospira~sp.~ND1~isolate~Nitrospira~sp.~strain~ND1,~whole~genome~shotgun~sequence_1776001_7001	0.69897	0.4	0.107	0.6	0.0106667	0.2	0.028	0	0	0	0	0	0	0	0	0	0	0	0	0.2	0	0.2	0	0	0.2	0	0.4
organism	11kb_GCA_000006765.1_ASM676v1_genomic.235_7001	0.60206	0.75	0.201667	0.75	0.51	0.25	2.5	0.25	0.25	0	0	0	0	0	0	0	0	0	0	0.25	0	0.5	0	0	0	0	0.25
organism	9kb_GCA_000008265.1_ASM826v1_genomic.236	0.954243	0.444444	0.00166667	0.333333	0.0392593	0	0	0	0	0	0	0	0	0	0	0	0.222222	0	0	0	0	0.333333	0	0.111111	0	0	0.555556
organism	13kb_GCA_000008665.1_ASM866v1_genomic.754_7001	1.23045	0.235294	0.00588235	0.588235	0.00411765	0.117647	0.0773529	0	0	0	0.235294	0	0	0	0	0	0	0	0	0	0.0588235	0.176471	0.0588235	0	0.352941	0	0.352941
organism	7kb_GCA_000006805.1_ASM680v1_genomic.731	0.69897	0.2	0.002	0.4	0.004	0.2	0.016	0	0	0	0	0	0	0	0	0	0	0	0	0	0.2	0.2	0	0	0	0	0.6
organism	11kb_GCA_000006845.1_ASM684v1_genomic.494_6001	0.90309	0.375	0.00125	0.875	0.00107143	0.125	0.00125	0	0.125	0	0.5	0	0	0	0	0	0	0	0	0.125	0	0.25	0	0	0.5	0	0.125
organism	3kb_GCA_000006845.1_ASM684v1_genomic.967	0.60206	0.75	0.295833	0.75	0.529167	0.5	0.22	0	0.25	0	0	0	0	0	0	0	0	0	0	0.5	0	0.25	0	0	0	0	0.25
organism	FP565575.1_Candidatus_Methylomirabilis_oxyfera_complete_genome_2493001	1	0.4	0.026	0.4	0.0045	0.2	0.423	0	0.1	0	0.1	0	0	0	0	0.1	0	0	0	0.1	0	0.2	0.1	0	0.1	0	0.5
organism	13kb_GCA_000006785.2_ASM678v2_genomic.71_7001	1.11394	0.230769	0.00487179	0.307692	0.0990385	0	0	0	0.0769231	0	0	0	0	0	0	0	0	0.0769231	0	0	0	0.153846	0	0.0769231	0.153846	0	0.615385
organism	11kb_GCA_000006845.1_ASM684v1_genomic.277_1	0.845098	0.857143	0.00404762	0.857143	0.00404762	0.142857	0.11	0.142857	0.285714	0	0.285714	0	0	0	0	0	0	0	0	0.142857	0	0.714286	0	0	0	0	0.142857
organism	9kb_GCA_000008665.1_ASM866v1_genomic.623_6001	0.60206	1	0.06375	0.75	0.1025	0.5	0.745	0.25	0.25	0.25	0	0	0.25	0	0	0	0	0	0	0.5	0	0.25	0	0.25	0	0	0
organism	13kb_GCA_000006805.1_ASM680v1_genomic.104_7001	0.778151	0.166667	0	0.166667	0.0216667	0.166667	0.128333	0	0.166667	0	0	0	0	0	0	0	0	0	0	0.166667	0	0	0	0	0	0	0.833333
organism	9kb_GCA_000006805.1_ASM680v1_genomic.430_1	1.14613	0.428571	0.0204762	0.571429	0.0133929	0.142857	0.177857	0	0.142857	0	0.142857	0	0.142857	0	0	0	0	0	0	0.142857	0	0.285714	0	0	0.142857	0	0.428571
organism	11kb_GCA_000006745.1_ASM674v1_genomic.876_7001	0.69897	0.2	0.008	0.4	0.006	0	0	0	0	0	0.2	0	0	0	0	0	0	0	0	0	0	0.2	0	0	0.2	0	0.6
organism	NC_013132.1~Chitinophaga~pinensis~DSM~2588,~complete~genome_7482001	0.778151	0.333333	0.00166667	0.333333	0.0833333	0	0	0	0.166667	0	0.166667	0	0	0	0	0	0	0	0	0	0	0.333333	0	0	0	0	0.666667
organism	11kb_GCA_000007305.1_ASM730v1_genomic.332_5001	0.778151	0.5	0.0577778	0.166667	0.00166667	0.166667	1.18333	0	0.166667	0	0	0	0	0	0.166667	0	0	0	0	0	0	0.166667	0.166667	0.166667	0	0	0.5
organism	13kb_GCA_000007305.1_ASM730v1_genomic.300_6001	0.845098	0.571429	0.121429	0.571429	0.0114286	0.142857	0.0785714	0	0.142857	0	0.142857	0	0	0	0	0	0	0	0	0.142857	0	0.285714	0	0.142857	0.142857	0	0.285714
organism	11kb_GCA_000006845.1_ASM684v1_genomic.614_7001	0.845098	0.428571	0.00142857	0.285714	0.00142857	0	0	0	0	0	0	0	0	0	0	0	0	0	0	0	0	0.285714	0	0.142857	0	0	0.571429
organism	NC_007181.1~Sulfolobus~acidocaldarius~DSM~639,~complete~genome_1608001_1	0.845098	0.142857	0	0.285714	0.00214286	0	0	0	0.142857	0	0.142857	0	0	0	0	0	0	0	0	0	0	0.142857	0	0	0.142857	0	0.714286
organism	15kb_GCA_000006805.1_ASM680v1_genomic.886_7001	1.25527	0	0	0.222222	0.00583333	0.111111	0.0238889	0	0	0	0.111111	0	0	0	0	0	0	0	0	0	0.111111	0	0	0	0.111111	0	0.777778
organism	NZ_CP016772.1~Candidatus~Planktophila~dulcis~isolate~MMS-IA-53~chromosome,~complete~genome_996001_1	1	0.6	0.049	0.8	0.035	0.2	0.799	0	0.2	0	0.2	0	0	0	0	0	0	0	0	0.2	0	0.4	0	0	0.2	0	0.2
organism	9kb_GCA_000006845.1_ASM684v1_genomic.86_1	1.25527	0.111111	0.00277778	0.555556	0.000888889	0	0	0	0	0	0.222222	0	0	0	0	0	0	0	0	0	0	0.111111	0	0	0.444444	0	0.444444
organism	15kb_GCA_000006805.1_ASM680v1_genomic.754_1_fragment_1	0.60206	1	0.07375	0.5	0.07125	0.5	0.63625	0.25	0	0	0	0.25	0	0	0	0	0	0	0	0.5	0	0	0	0.5	0	0	0
organism	15kb_GCA_000006805.1_ASM680v1_genomic.909_7001	1.14613	0.428571	0.0942857	0.142857	0.00928571	0.428571	0.494524	0.142857	0.142857	0	0	0	0.142857	0.142857	0	0	0	0	0	0.142857	0	0	0.285714	0	0	0	0.571429
organism	11kb_GCA_000006805.1_ASM680v1_genomic.211_7001	0.69897	0.2	0.048	0.4	0.024	0.2	0.212	0	0	0	0.2	0	0	0	0	0	0	0	0	0.2	0	0	0	0	0.2	0	0.6
organism	NC_010546.1~Cyanothece~sp.~ATCC~51142~circular~chromosome,~complete~sequence_2520001	0.845098	0.714286	0.034	0.571429	0.0432143	0.142857	0.0357143	0	0.285714	0	0.142857	0	0	0	0	0	0	0	0	0.142857	0	0.428571	0	0.142857	0	0	0.285714
organism	7kb_GCA_000007305.1_ASM730v1_genomic.493_1	0.90309	0.75	0.0525	0.75	0.03375	0.25	0.36125	0	0	0	0	0	0	0	0	0	0	0	0	0.25	0	0.25	0	0.25	0.25	0	0
organism	gi|1020263212|gb|LLKK01000008.1|_Phytoplasma_sp._Vc33_3J-8,_whole_genome_shotgun_sequence_9001	1.04139	0.454545	0.00763636	0.454545	0.114909	0.363636	0.290909	0	0.272727	0	0.0909091	0	0	0	0	0.0909091	0	0	0	0.363636	0	0.0909091	0	0	0	0	0.545455
organism	NC_007677.1~Salinibacter~ruber~DSM~13855~chromosome,~complete~genome_1848001_1	0.60206	0.5	0.11	0.5	0.2875	0.5	2.5	0	0	0	0	0	0	0	0	0.5	0	0	0	0.5	0	0	0	0	0	0	0.5
organism	15kb_GCA_000006805.1_ASM680v1_genomic.564	1.20412	0.25	0.01375	0.5	0.00984375	0.125	0.09125	0	0.0625	0.0625	0.125	0	0.0625	0	0	0	0	0	0	0.0625	0.0625	0.1875	0	0	0.1875	0	0.5
organism	15kb_GCA_000006845.1_ASM684v1_genomic.4_7001	1	0.4	0.0135	0.4	0.0015	0.4	1	0	0	0	0	0	0	0	0	0.2	0.2	0	0	0.4	0	0	0	0	0	0	0.6
organism	3kb_GCA_000006745.1_ASM674v1_genomic.4	0.69897	0.6	0.553333	0.4	0.917	0.6	1.49067	0	0	0	0	0.2	0	0	0.4	0	0	0	0	0.4	0	0	0.2	0	0	0	0.4
organism	9kb_GCA_000006805.1_ASM680v1_genomic.932_1	1.20412	0.25	0.000625	0.5	0.000625	0	0	0.125	0.125	0	0.25	0	0	0	0	0	0	0	0	0	0	0.25	0	0	0.25	0	0.5
organism	9kb_GCA_000006805.1_ASM680v1_genomic.26_1	1.14613	0.571429	0.0146429	0.714286	0.0334286	0.285714	0.0182143	0	0.142857	0	0.285714	0	0	0	0	0	0	0	0	0.142857	0.142857	0.285714	0	0.142857	0.142857	0	0.142857
organism	9kb_GCA_000006805.1_ASM680v1_genomic.175_6001	0.69897	0.2	0	0.2	0	0	0	0	0.2	0	0.2	0	0	0	0	0	0	0	0	0	0	0.2	0	0	0	0	0.8
organism	15kb_GCA_000006845.1_ASM684v1_genomic.751_7001	1.34242	0.636364	0.00954545	0.636364	0.00681818	0.272727	0.0775758	0	0.272727	0	0.272727	0	0	0	0	0	0	0	0	0.272727	0	0.272727	0	0.0909091	0.0909091	0	0.272727
organism	NC_002939.5~Geobacter~sulfurreducens~PCA~chromosome,~complete~genome_2128001_1	0.60206	0.25	0.0225	0.25	0.0075	0	0	0	0	0	0	0	0	0	0	0	0	0	0	0	0	0.25	0	0	0	0	0.75
organism	NZ_GL945017.1~Prevotella~multisaccharivorax~DSM~17128~scaffold_3,~whole~genome~shotgun~sequence_904001	0.90309	0.625	0.08875	0.75	0.0795833	0.125	0.045	0	0.125	0	0.25	0	0	0	0	0	0	0	0	0.125	0	0.5	0	0	0.125	0	0.25
organism	15kb_GCA_000006175.2_ASM617v2_genomic.353_1_1	1	1	0.0218	1	0.1224	0.4	1	0.4	0.2	0.4	0.4	0	0.4	0	0	0	0	0	0	0.4	0	0.6	0	0	0	0	0
organism	3kb_GCA_000006845.1_ASM684v1_genomic.642	0.60206	0.75	0.06	0.75	0.0658333	0.75	1.05417	0	0.25	0	0	0	0	0	0	0	0	0	0	0.75	0	0	0	0	0	0	0.25
organism	NC_005027.1_Rhodopirellula_baltica_SH_1_chromosome,_complete_genome_4935001	0.845098	0.285714	0.00428571	0.714286	0.0228571	0.428571	0.10381	0	0.142857	0	0.142857	0	0	0	0	0	0	0	0	0.142857	0.285714	0.142857	0	0	0.142857	0	0.285714
organism	NC_003062.2~Agrobacterium~fabrum~str.~C58~chromosome~circular,~complete~sequence_1488001_1	0.90309	0.375	0.0329167	0.375	0.03125	0.25	0.225	0	0	0	0	0	0	0	0	0	0	0	0	0.25	0	0.125	0	0	0	0	0.625
organism	9kb_GCA_000006805.1_ASM680v1_genomic.228	1	0.3	0.0293333	0.6	0.0173333	0.1	0.249	0	0	0.1	0.2	0	0.1	0	0	0	0	0	0	0.1	0	0.2	0	0	0.3	0	0.4
organism	13kb_GCA_000006845.1_ASM684v1_genomic.778_6001	0.778151	0.666667	0.201667	0.666667	0.292083	0.5	0.968333	0	0.166667	0	0.166667	0	0	0	0.166667	0	0	0	0	0.5	0	0.166667	0	0	0	0	0.333333
organism	11kb_GCA_000007305.1_ASM730v1_genomic.268_5001	0.69897	0.4	0.013	0.6	0.00533333	0	0	0	0.2	0	0.2	0	0	0	0	0	0	0	0	0	0	0.4	0	0	0.2	0	0.4
organism	NZ_CP025780.1~Stenotrophomonas~sp.~Pemsol~chromosome_1148001_7001	0.90309	0.625	0.03625	0.625	0.06525	0.125	1.25	0	0.25	0	0.375	0	0	0	0	0	0	0	0	0.125	0	0.375	0	0.125	0.125	0	0.25
organism	15kb_GCA_000006805.1_ASM680v1_genomic.19_7001_1	0.90309	0.25	0.08625	0.25	0.05125	0.125	0.47875	0.25	0	0.125	0	0	0.125	0	0	0	0	0	0	0.125	0	0.125	0	0	0	0	0.75
organism	NC_000962.3_Mycobacterium_tuberculosis_H37Rv,_complete_genome_1240001	0.90309	0.375	0.0075	0.25	0.01	0.25	0.084375	0	0.125	0	0.125	0	0	0	0	0	0	0	0	0.125	0	0.125	0	0.125	0	0.125	0.5
organism	13kb_GCA_000006805.1_ASM680v1_genomic.766_6001	0.69897	0.4	0.031	0	0	0	0	0	0.2	0	0	0	0	0	0	0	0	0	0	0	0	0	0	0.4	0	0	0.6
organism	3kb_GCA_000006805.1_ASM680v1_genomic.995	0.60206	0.5	0.1075	0.5	0.09375	0.25	0.6225	0	0	0	0	0	0.25	0	0	0	0	0	0	0.25	0	0.25	0	0	0	0	0.5
organism	15kb_GCA_000006805.1_ASM680v1_genomic.115_7001	1.25527	0.555556	0.0123333	0.555556	0.0458889	0.222222	0.0327778	0	0.111111	0	0	0	0	0	0	0	0	0	0	0.222222	0	0.333333	0	0	0	0	0.444444
organism	15kb_GCA_000006845.1_ASM684v1_genomic.911_1	1.51851	0.272727	0.0357576	0.363636	0.0138636	0.363636	0.0839394	0	0.0909091	0.0909091	0.0909091	0	0	0.0909091	0	0	0	0	0	0.0909091	0.0909091	0.0909091	0.0909091	0	0.0909091	0.0909091	0.454545
organism	5kb_GCA_000006745.1_ASM674v1_genomic.962	0.69897	0.4	0.001	0.6	0.00933333	0.2	0.042	0	0.2	0	0.2	0	0	0	0	0	0	0	0	0.2	0	0.2	0	0	0.2	0	0.4
organism	NZ_CP007139.1~Fimbriimonas~ginsengisoli~Gsoil~348,~complete~genome_2370001_7001	0.69897	0.4	0.009	0.2	0.008	0	0	0	0.2	0	0	0	0	0	0	0	0	0	0	0	0	0.2	0	0.2	0	0	0.6
organism	NZ_CP009692.1~Bacillus~mycoides~strain~ATCC~6462,~complete~genome_2550001_8001	1	0.3	0.0876667	0.6	0.106667	0.1	1	0.1	0	0	0.3	0	0	0	0	0	0	0	0	0.1	0	0.2	0	0	0.3	0	0.4
organism	NZ_HG966617.1~Candidatus~Phaeomarinobacter~ectocarpi~complete~genome_2590001_6001	0.69897	0.2	0	0.2	0.022	0.4	0.127	0	0.2	0	0	0	0	0	0	0	0	0	0	0	0.2	0	0	0.2	0	0.2	0.4
organism	9kb_GCA_000005845.2_ASM584v2_genomic.508_fragment_1	0.69897	0.6	0.0493333	0.6	0.164	0.6	0.265333	0.4	0.2	0.4	0	0	0.4	0	0	0	0	0	0	0.6	0	0	0	0	0	0	0.4
organism	15kb_GCA_000006745.1_ASM674v1_genomic.722_8001	0.90309	0.625	0.026	0.625	0.083	0.375	0.44375	0	0.375	0.125	0	0	0.125	0	0	0	0	0	0	0.375	0	0.25	0	0	0	0	0.375
organism	13kb_GCA_000006745.1_ASM674v1_genomic.788_6001	0.90309	0.625	0.0435	0.625	0.0685	0.25	0.455625	0	0.25	0	0.125	0	0	0	0	0	0.125	0.125	0	0.25	0	0.25	0	0.125	0.125	0	0.25
organism	11kb_GCA_000006805.1_ASM680v1_genomic.857	1.07918	0.333333	0.0179167	0.583333	0.0108333	0.0833333	0.2075	0.0833333	0.166667	0.166667	0.166667	0	0.0833333	0	0	0	0	0	0	0.0833333	0	0.25	0	0	0.25	0	0.416667
organism	NZ_LKHV01000001.1~Candidatus~Berkiella~cookevillensis~strain~CC99~CC99x_contig000001,~whole~genome~shotgun~sequence_260001_7001	0.60206	0.25	0.1125	0.25	0.1725	0	0	0	0	0	0	0	0	0	0	0	0	0	0	0	0	0.25	0	0	0	0	0.75
organism	11kb_GCA_000006785.2_ASM678v2_genomic.99_6001	0.845098	0.428571	0.0433333	0.571429	0.0375	0.142857	0.0442857	0	0	0	0	0	0	0	0	0	0	0	0	0.142857	0	0.285714	0	0	0.142857	0	0.428571
organism	NZ_AP017459.1_Candidatus_Endomicrobium_trichonymphae_DNA,_complete_genome,_strain:_Rs-D17_616001	0.954243	0.666667	0.0233333	0.777778	0.00174603	0.222222	1.11111	0	0.222222	0	0.222222	0	0	0	0	0	0	0	0.111111	0.222222	0	0.444444	0	0	0.111111	0	0.222222
organism	NZ_CP029619.1~Candidatus~Cardinium~hertigii~strain~cHgTN10~chromosome,~complete~genome_462001	1.14613	0.428571	0.01	0.428571	0.00833333	0.214286	0.175952	0.214286	0.0714286	0.214286	0	0	0	0	0	0	0	0	0	0.214286	0	0.214286	0	0	0	0	0.571429
organism	3kb_GCA_000006745.1_ASM674v1_genomic.850	0.69897	0.4	0.003	0.4	0.001	0.2	0.154	0	0.2	0	0.2	0	0	0	0	0	0	0	0	0	0	0.2	0.2	0	0.2	0	0.4
organism	NC_013739.1~Conexibacter~woesei~DSM~14684,~complete~genome_5832001_1	1.07918	0.333333	0.000416667	0.333333	0.005	0.166667	0.005	0	0.166667	0	0	0	0	0	0	0	0	0	0	0.166667	0	0.166667	0	0	0	0	0.666667
organism	11kb_GCA_000006805.1_ASM680v1_genomic.209	1.17609	0.466667	0.000666667	0.533333	0.00166667	0.0666667	0.166	0.0666667	0.266667	0.0666667	0.2	0	0.0666667	0	0	0	0	0	0	0.0666667	0	0.333333	0	0.0666667	0.133333	0	0.4
organism	5kb_GCA_000006765.1_ASM676v1_genomic.587	0.845098	0.285714	0.205	0.571429	0.358571	0.142857	1.42857	0.142857	0.142857	0.142857	0.142857	0	0	0.142857	0	0	0	0	0	0.142857	0	0.142857	0	0	0.285714	0	0.428571
organism	NC_005027.1_Rhodopirellula_baltica_SH_1_chromosome,_complete_genome_1967001_1	0.778151	0.333333	0.12	0.666667	0.04	0.333333	0.368333	0	0	0	0.333333	0	0	0	0	0	0	0	0	0.333333	0	0	0	0	0.333333	0	0.333333
organism	13kb_GCA_000006805.1_ASM680v1_genomic.275	1.14613	0.357143	0.0535714	0.428571	0.0253571	0.285714	0.264464	0.142857	0.0714286	0.0714286	0.214286	0	0.0714286	0	0	0.0714286	0	0	0	0.214286	0	0.0714286	0	0.0714286	0.142857	0.0714286	0.428571
organism	NC_014334.2~Lactobacillus~paracasei~strain~Zhang,~complete~genome_1420001	0.954243	0.666667	0.191667	0.666667	0.189259	0.333333	1.11111	0	0.222222	0	0.111111	0.111111	0	0	0.222222	0	0	0	0	0.333333	0	0.333333	0	0	0	0	0.333333
organism	13kb_GCA_000006805.1_ASM680v1_genomic.934_7001	1.07918	0.166667	0.00333333	0.333333	0.00625	0.0833333	0.00666667	0.166667	0.0833333	0.25	0	0	0	0	0	0	0	0	0	0	0.0833333	0.166667	0	0	0.0833333	0	0.666667
organism	15kb_GCA_000006175.2_ASM617v2_genomic.606_1_1	1	0.4	0.001	0.8	0.00125	0	0	0	0.2	0	0.4	0	0	0	0	0	0	0	0	0	0	0.4	0	0	0.4	0	0.2
organism	NC_006347.1~Bacteroides~fragilis~YCH46~DNA,~complete~genome_3588001_6001	0.778151	0.333333	0.035	0.833333	0.056	0.166667	0.813333	0	0	0	0.5	0.166667	0	0	0	0	0	0	0	0.166667	0	0.166667	0	0	0.5	0	0.166667
organism	NZ_CP010311.1~Geoalkalibacter~subterraneus~strain~Red1,~complete~genome_180001	1.17609	0.2	0.134	0.2	0.213778	0.2	0.460667	0.2	0	0.133333	0.0666667	0	0.0666667	0.133333	0	0	0	0	0	0.2	0	0	0	0	0	0	0.8
organism	NC_013132.1~Chitinophaga~pinensis~DSM~2588,~complete~genome_1020001	0.778151	0.666667	0.0979167	0.666667	0.0758333	0.166667	1.66667	0	0.333333	0	0.333333	0	0	0	0	0	0	0	0	0.166667	0	0.5	0	0	0	0	0.333333
organism	11kb_GCA_000006805.1_ASM680v1_genomic.225_5001	0.778151	0.166667	0	0.333333	0.00583333	0	0	0	0.166667	0.166667	0	0	0	0	0	0	0	0	0	0	0	0.166667	0	0	0.166667	0	0.666667
organism	3kb_GCA_000006785.2_ASM678v2_genomic.537	0.60206	0.75	0.0583333	0.5	0.00125	0.25	0.67	0.5	0.25	0	0.25	0	0.25	0	0	0	0	0	0	0.25	0	0.25	0	0.25	0	0	0.25
organism	15kb_GCA_000006785.2_ASM678v2_genomic.577_7001	1.30103	0.4	0.00125	0.5	0.0011	0.1	0.0275	0	0.2	0	0.2	0	0	0	0	0	0	0	0	0.1	0	0.2	0	0.1	0.2	0	0.4
organism	13kb_GCA_000006745.1_ASM674v1_genomic.30_7001	1.04139	0.181818	0.00545454	0.272727	0.00909091	0	0	0	0	0	0.0909091	0	0	0	0	0	0	0.181818	0	0	0	0.181818	0	0	0.0909091	0	0.727273
organism	NC_008800.1~Yersinia~enterocolitica~subsp.~enterocolitica~8081~chromosome,~complete~genome_2106001_1	0.69897	0.2	0	0.8	0.11	0.4	0.555	0	0.2	0	0	0	0	0	0	0	0	0	0.4	0	0.4	0.2	0	0	0.2	0	0.2
organism	15kb_GCA_000006765.1_ASM676v1_genomic.859_1	1.38021	0.375	0.0144444	0.625	0.0104167	0.375	0.11625	0	0	0	0.25	0	0	0	0.125	0	0	0	0	0.375	0	0	0	0	0.25	0	0.375
organism	NZ_CP012420.1_Rickettsia_amblyommatis_strain_Ac37_chromosome,_complete_genome_1179001	1.14613	0.428571	0.00154762	0.285714	0.00178571	0.142857	0.0335714	0	0.0714286	0	0.0714286	0	0	0	0	0	0	0	0	0.142857	0	0.142857	0	0.142857	0	0	0.571429
organism	7kb_GCA_000008265.1_ASM826v1_genomic.871_1	1.07918	0.166667	0.000833333	0	0	0	0	0	0	0	0	0	0	0	0	0	0	0	0	0	0	0	0	0.166667	0	0	0.833333
organism	15kb_GCA_000006805.1_ASM680v1_genomic.411_1_fragment_1	0.60206	1	0.07375	0.75	0.825	0.75	1.2575	0.25	0	0.25	0.25	0.25	0	0.25	0	0	0	0	0	0.75	0	0	0	0.25	0	0	0
organism	3kb_GCA_000006785.2_ASM678v2_genomic.77	0.69897	0.2	0.004	0.4	0.006	0	0	0	0	0	0	0	0	0	0	0	0	0	0	0	0	0.2	0	0	0.2	0	0.6
organism	7kb_GCA_000006805.1_ASM680v1_genomic.256	0.778151	0.333333	0.271667	0.333333	0.56	0.333333	1.04083	0.166667	0	0	0	0	0.166667	0	0	0	0	0	0	0.333333	0	0	0	0	0	0	0.666667
organism	NC_015913.1_Candidatus_Arthromitus_sp._SFB-mouse-Japan_DNA,_complete_genome_930001	0.60206	0.5	0.065	0.75	0.0741667	0.25	1.775	0	0.25	0	0.25	0	0	0	0.25	0	0	0	0	0.25	0	0.25	0	0	0.25	0	0.25
organism	9kb_GCA_000008665.1_ASM866v1_genomic.649_6001	0.69897	0.4	0.003	0.6	0.00866667	0.2	0.272	0	0.2	0	0.2	0	0	0	0	0	0	0	0	0.2	0	0.2	0	0	0.2	0	0.4
organism	NC_006347.1~Bacteroides~fragilis~YCH46~DNA,~complete~genome_832001_6001	0.90309	0.375	0.07375	0.375	0.02125	0.125	0.61	0	0.125	0	0.125	0.125	0	0	0	0	0	0	0	0.125	0	0.125	0	0.125	0.125	0	0.5
organism	13kb_GCA_000006805.1_ASM680v1_genomic.345_1	0.69897	0.6	0.217333	0.4	0.672	0.4	1.249	0.4	0.2	0	0	0	0.2	0	0	0	0	0	0	0.4	0	0	0	0.2	0	0	0.4
organism	15kb_GCA_000006805.1_ASM680v1_genomic.902	1.27875	0.421053	0.0134211	0.578947	0.0517225	0.210526	0.231316	0.105263	0.105263	0.157895	0.157895	0.0526316	0.0526316	0.0526316	0	0	0	0	0	0.210526	0	0.157895	0	0.0526316	0.210526	0	0.368421
organism	NC_013132.1~Chitinophaga~pinensis~DSM~2588,~complete~genome_6078001_1	0.90309	0.375	0.00166667	0.375	0.00791667	0.25	0.029375	0	0.125	0	0.125	0	0	0	0	0	0	0	0	0.25	0	0	0	0.125	0.125	0	0.5
organism	5kb_GCA_000006805.1_ASM680v1_genomic.543	0.954243	0.111111	0	0.111111	0.01	0	0	0.111111	0.111111	0.111111	0	0	0	0	0	0	0	0	0	0	0	0.111111	0	0	0	0	0.888889
organism	NC_021487.1~Chthonomonas~calidirosea~T49~complete~genome_160001_1	0.778151	0.666667	0.1025	0.666667	0.005	0.666667	0.896667	0	0.333333	0	0.333333	0	0	0	0	0	0	0	0.333333	0.666667	0	0	0	0	0	0	0.333333
organism	11kb_GCA_000006805.1_ASM680v1_genomic.532_1	1.32222	0.142857	0.00047619	0.142857	0	0	0	0.142857	0	0	0.142857	0	0	0	0	0	0	0	0	0	0	0.142857	0	0	0	0	0.857143
organism	NC_013132.1~Chitinophaga~pinensis~DSM~2588,~complete~genome_8628001	0.845098	0.428571	0.000952381	0.571429	0.0239286	0.285714	0.769286	0	0.142857	0	0.142857	0	0.142857	0	0	0	0	0	0	0.285714	0	0.142857	0	0	0.142857	0	0.428571
organism	NZ_CP007139.1~Fimbriimonas~ginsengisoli~Gsoil~348,~complete~genome_3710001	1	0.4	0.01875	0.5	0.0024	0.1	0.001	0	0.2	0	0.2	0	0	0	0	0	0	0	0	0.1	0	0.2	0	0.1	0.2	0	0.4
organism	NZ_CP009415.1~Candidatus~Izimaplasma~sp.~HR1~chromosome,~complete~genome_1110001	1	0.7	0.0488571	0.7	0.183857	0.6	0.4475	0.2	0.3	0.2	0.1	0	0.1	0.1	0	0.1	0	0	0	0.5	0	0.1	0.1	0	0.1	0	0.2
organism	9kb_GCA_000008265.1_ASM826v1_genomic.270_6001	0.778151	0	0	0.333333	0.0183333	0	0	0	0	0	0.166667	0	0	0	0	0	0	0	0	0	0	0	0	0	0.333333	0	0.666667
organism	13kb_GCA_000008265.1_ASM826v1_genomic.207_6001	0.90309	0.375	0.00375	0.5	0.001875	0	0	0	0.125	0	0.125	0	0	0	0	0	0	0	0	0	0	0.375	0	0	0.125	0	0.5
organism	NZ_CP010311.1~Geoalkalibacter~subterraneus~strain~Red1,~complete~genome_1400001	1.04139	0.545455	0.0704545	0.636364	0.0844156	0.181818	0.466818	0	0.272727	0	0.272727	0	0	0	0.0909091	0	0	0	0	0.181818	0	0.363636	0	0	0.0909091	0	0.363636
organism	NC_004757.1~Nitrosomonas~europaea~ATCC~19718,~complete~genome_1964001	0.90309	0.25	0.046875	0.625	0.025	0.25	0.435625	0.125	0	0.125	0.25	0	0.125	0	0	0	0	0	0	0.125	0.125	0.125	0	0	0.25	0	0.375
organism	15kb_GCA_000006175.2_ASM617v2_genomic.773_7001	1.41497	0.153846	0.0615385	0.153846	0.238077	0.153846	0.384615	0.153846	0	0.153846	0	0	0.0769231	0.0769231	0	0	0	0	0	0.153846	0	0	0	0	0	0	0.846154
organism	NC_013132.1~Chitinophaga~pinensis~DSM~2588,~complete~genome_5460001_1	0.778151	0	0	0.333333	0.045	0	0	0	0	0	0.166667	0	0	0	0	0	0	0	0	0	0	0	0	0	0.333333	0	0.666667
organism	NC_003888.3~Streptomyces~coelicolor~A3(2)~chromosome,~complete~genome_4160001	0.69897	0.2	0	0.2	0	0	0	0	0.2	0	0.2	0	0	0	0	0	0	0	0	0	0	0.2	0	0	0	0	0.8
organism	NZ_CP011097.1~Candidatus~Nitrosotenuis~cloacae~strain~SAT1,~complete~genome_460001_7001	0.60206	0.25	0.0125	0.5	0.00625	0	0	0	0	0	0.25	0	0	0	0	0	0	0	0	0	0	0.25	0	0	0.25	0	0.5
organism	13kb_GCA_000006745.1_ASM674v1_genomic.521	1.17609	0.666667	0.0582667	0.6	0.0293333	0.4	0.270556	0.2	0.333333	0.2	0.0666667	0	0.2	0.0666667	0	0	0	0	0	0.333333	0	0.266667	0.0666667	0	0	0	0.333333
organism	NC_010546.1~Cyanothece~sp.~ATCC~51142~circular~chromosome,~complete~sequence_510001_1	0.778151	0.333333	0.0075	0.5	0.0116667	0.333333	0.11	0	0.166667	0	0	0	0	0	0	0	0	0	0	0.166667	0.166667	0	0	0.166667	0.166667	0	0.333333
organism	11kb_GCA_000006805.1_ASM680v1_genomic.153	0.90309	0.375	0.0254167	0.125	0.57875	0.125	1.25	0.125	0.125	0	0	0	0	0	0	0.125	0.125	0	0	0.125	0	0	0	0.25	0	0	0.625
organism	11kb_GCA_000007305.1_ASM730v1_genomic.696_1	1.25527	0.333333	0.00222222	0.5	0.000555556	0.166667	0.00555556	0	0	0	0.166667	0	0	0	0	0	0	0	0	0.166667	0	0.166667	0	0	0.166667	0	0.5
organism	LBQB01000002.1~Candidate~division~CPR3~bacterium~GW2011_GWF2_35_18~UR67_C0002,~whole~genome~shotgun~sequence_76001	0.60206	0.5	0.11	0.5	0.15875	0.5	2.5	0	0	0	0	0	0	0	0	0.5	0	0	0	0.5	0	0	0	0	0	0	0.5
organism	3kb_GCA_000008265.1_ASM826v1_genomic.41	0.69897	0.2	0	0.2	0	0	0	0	0.2	0	0.2	0	0	0	0	0	0	0	0	0	0	0.2	0	0	0	0	0.8
organism	NZ_GL945017.1~Prevotella~multisaccharivorax~DSM~17128~scaffold_3,~whole~genome~shotgun~sequence_2104001	0.845098	0.142857	0	0.428571	0.00904762	0	0	0	0.142857	0.142857	0.142857	0	0	0	0	0	0	0	0	0	0	0.142857	0	0	0.285714	0	0.571429
organism	15kb_GCA_000006765.1_ASM676v1_genomic.367_7001_1	0.845098	0.285714	0.00142857	0.285714	0.00357143	0	0	0	0	0	0	0	0	0	0	0	0	0	0	0	0	0.285714	0	0	0	0	0.714286
organism	15kb_GCA_000008265.1_ASM826v1_genomic.855_8001	1	0.4	0.00925	0.4	0.057	0.1	0.045	0	0.2	0	0.2	0	0	0	0	0	0	0	0	0.1	0	0.3	0	0	0	0	0.6
organism	7kb_GCA_000006805.1_ASM680v1_genomic.502_1	1.38021	0.166667	0	0.25	0.000555556	0.0833333	0.00333333	0	0.166667	0	0.0833333	0	0	0	0	0	0	0	0	0	0.0833333	0.166667	0	0	0	0	0.75
organism	15kb_GCA_000006745.1_ASM674v1_genomic.804_8001	0.90309	0.375	0.00166667	0.75	0.00583333	0.125	0.24625	0	0.125	0	0.25	0	0	0	0	0	0	0	0	0.125	0	0.25	0	0	0.375	0	0.25
organism	NZ_AP018724.1~Sulfurivermis~fontis~JG42~DNA,~complete~genome_1092001_1	1.14613	0.428571	0.0640476	0.285714	0.306071	0.285714	0.714286	0	0.142857	0	0	0	0	0	0	0	0	0.142857	0	0.285714	0	0	0	0.142857	0	0	0.571429
organism	9kb_GCA_000007305.1_ASM730v1_genomic.471_1	1.14613	0.285714	0.00107143	0.285714	0.00178571	0.142857	0.00785714	0	0	0	0	0	0	0	0	0	0	0	0	0.142857	0	0.142857	0	0	0	0	0.714286
organism	15kb_GCA_000006785.2_ASM678v2_genomic.92	0.845098	0.142857	0.0114286	0.142857	0.00142857	0	0	0	0	0	0	0	0	0	0	0	0	0	0	0	0	0.142857	0	0	0	0	0.857143
organism	13kb_GCA_000006785.2_ASM678v2_genomic.714_7001	0.90309	0.75	0.0479167	0.875	0.0403571	0.25	1.01937	0	0.125	0	0.25	0	0	0	0.25	0	0	0	0	0.25	0	0.5	0	0	0.125	0	0.125
organism	9kb_GCA_000006175.2_ASM617v2_genomic.942	0.778151	0.166667	0	0.166667	0	0	0	0	0.166667	0	0.166667	0	0	0	0	0	0	0	0	0	0	0	0	0.166667	0.166667	0	0.666667
organism	11kb_GCA_000008665.1_ASM866v1_genomic.433_7001	1	0.4	0.00925	0.1	0.001	0.3	0.0313333	0	0	0	0	0	0	0	0	0	0	0	0	0.1	0	0	0.2	0.1	0	0	0.6
organism	15kb_GCA_000008265.1_ASM826v1_genomic.1_8001	0.954243	0.777778	0.0542857	0.777778	0.00460318	0.111111	0.0111111	0	0.444444	0	0.444444	0	0	0	0	0	0	0	0	0.111111	0	0.444444	0	0.222222	0.222222	0	0
organism	3kb_GCA_000006785.2_ASM678v2_genomic.345	0.69897	0.6	0.209333	0.8	0.1745	0.6	1.552	0	0	0	0.2	0	0	0	0	0	0	0	0	0.6	0	0	0	0	0.2	0	0.2
organism	13kb_GCA_000006785.2_ASM678v2_genomic.333_1	1.25527	0.555556	0.035	0.777778	0.0280159	0.333333	0.431111	0	0.111111	0	0.222222	0	0	0	0	0	0	0	0	0.333333	0	0.222222	0	0	0.222222	0	0.222222
organism	11kb_GCA_000008665.1_ASM866v1_genomic.964_1	1	0.2	0.001	0.2	0.001	0	0	0	0	0	0	0	0	0	0	0	0	0	0	0	0	0.2	0	0	0	0	0.8
organism	11kb_GCA_000005845.2_ASM584v2_genomic.317_6001	0.60206	0.25	0.0025	0.75	0.00833333	0	0	0	0	0.25	0	0	0	0	0	0	0	0	0	0	0	0.25	0	0	0.5	0	0.25
organism	9kb_GCA_000007305.1_ASM730v1_genomic.314	1.07918	0.166667	0.00166667	0.25	0.00638889	0	0	0	0	0	0	0	0	0	0	0	0	0	0	0	0	0.0833333	0	0.0833333	0.166667	0	0.666667
organism	NC_013132.1~Chitinophaga~pinensis~DSM~2588,~complete~genome_6126001	0.954243	0.333333	0.00296296	0.666667	0.0564815	0.444444	0.0705556	0	0.111111	0	0.222222	0	0	0	0	0	0	0	0	0.111111	0.333333	0.111111	0	0.111111	0.111111	0	0.222222
organism	15kb_GCA_000006175.2_ASM617v2_genomic.43_1_1	0.845098	0.285714	0.0264286	0.428571	0.147143	0.142857	1.42857	0.142857	0	0.142857	0.142857	0	0.142857	0	0	0	0	0	0	0.142857	0	0.142857	0	0	0.142857	0	0.571429
organism	11kb_GCA_000006785.2_ASM678v2_genomic.490_5001	0.778151	0.166667	0	1	0.00166667	0.166667	0.01	0	0.166667	0	0.166667	0	0	0	0	0	0	0	0	0.166667	0	0	0	0	0.833333	0	0
organism	NC_010546.1~Cyanothece~sp.~ATCC~51142~circular~chromosome,~complete~sequence_1296001	0.90309	0.5	0.0325	0.625	0.00175	0	0	0	0.25	0	0.25	0	0	0	0	0	0	0	0	0	0	0.5	0	0	0.125	0	0.375
organism	NC_014355.1_Candidatus_Nitrospira_defluvii_chromosome,_complete_genome_2375001	0.778151	0.333333	0.0366667	0.5	0.0233333	0	0	0	0	0	0.166667	0	0	0	0	0	0	0	0	0	0	0.333333	0	0	0.166667	0	0.5
organism	13kb_GCA_000006765.1_ASM676v1_genomic.679_1	0.90309	0.5	0.066875	1	0.0015625	0	0	0.25	0	0.25	0.5	0	0	0	0	0	0	0	0	0	0	0.5	0	0	0.5	0	0
organism	3kb_GCA_000006805.1_ASM680v1_genomic.886	0.845098	0.428571	0.20619	0.428571	0.200952	0.142857	1.42857	0	0	0	0.142857	0	0	0	0.142857	0	0	0	0	0.142857	0	0.285714	0	0	0	0	0.571429
organism	13kb_GCA_000006805.1_ASM680v1_genomic.104_1	1.07918	0.666667	0.0189583	0.166667	0	0.333333	0.833333	0.166667	0.333333	0	0.166667	0	0.166667	0.166667	0	0	0	0	0	0	0	0.166667	0.333333	0.166667	0	0	0.333333
organism	11kb_GCA_000006845.1_ASM684v1_genomic.715	1.07918	0.75	0.0197222	0.833333	0.0300833	0.5	0.235833	0	0.166667	0	0.333333	0	0	0	0	0	0	0	0	0.5	0	0.25	0	0	0.0833333	0	0.166667
organism	15kb_GCA_000006805.1_ASM680v1_genomic.424_8001	0.954243	0.555556	0.0246667	0.555556	0.0917778	0.222222	0.0655556	0	0.111111	0	0	0	0	0	0	0	0	0	0	0.222222	0	0.333333	0	0	0	0	0.444444
organism	9kb_GCA_000006175.2_ASM617v2_genomic.269_1	0.90309	0.25	0.02	0.75	0.0295833	0.25	0.0575	0	0	0	0.25	0	0	0	0	0	0	0	0	0	0.25	0.25	0	0	0.25	0	0.25
organism	15kb_GCA_000006745.1_ASM674v1_genomic.7	1.32222	0.380952	0.00886905	0.47619	0.0272381	0.190476	0.152857	0	0.0952381	0	0.0952381	0.047619	0	0	0	0	0	0.047619	0	0.190476	0	0.142857	0	0.047619	0.142857	0	0.47619
organism	15kb_GCA_000006805.1_ASM680v1_genomic.464	1.14613	0.357143	0.0465714	0.357143	0.0972857	0.142857	0.446071	0.285714	0.214286	0.0714286	0.142857	0	0.0714286	0	0	0	0	0	0	0.142857	0	0.0714286	0	0.142857	0.142857	0	0.5
organism	15kb_GCA_000007305.1_ASM730v1_genomic.971_7001_1	0.90309	0.125	0.0025	0.25	0.0175	0.125	0.01625	0.125	0	0	0	0	0.125	0	0	0	0	0	0	0.125	0	0	0	0	0.125	0	0.75
organism	11kb_GCA_000006175.2_ASM617v2_genomic.824_1	1.07918	0.75	0.185556	1	0.0239583	0.25	0.833333	0	0.25	0	0.5	0	0.25	0	0	0	0	0	0	0.25	0	0.5	0	0	0.25	0	0
organism	NZ_AP018724.1~Sulfurivermis~fontis~JG42~DNA,~complete~genome_1106001	1.17609	1	0.00146667	1	0.00342222	0.266667	0.178	0.0666667	0.333333	0.0666667	0.333333	0	0.133333	0	0	0.0666667	0	0	0	0.266667	0	0.733333	0	0	0	0	0
organism	NC_020449.1_Candidatus_Cloacamonas_acidaminovorans_str._Evry_provisional_genome_sequence_from_WWE1_candidate_division_1876001_1	0.778151	0.333333	0.01	0.333333	0.01	0	0	0	0	0	0	0	0	0	0	0	0	0	0	0	0	0.333333	0	0	0	0	0.666667
organism	13kb_GCA_000007305.1_ASM730v1_genomic.249_6001	1.04139	0.181818	0.0163636	0.0909091	0.187273	0.0909091	0.0409091	0	0	0	0	0	0	0	0	0	0	0	0	0.0909091	0	0	0	0.0909091	0	0	0.818182
organism	13kb_GCA_000006765.1_ASM676v1_genomic.469_1	1.07918	0.5	0.0211111	0.333333	0.0075	0.166667	0.0641667	0	0.166667	0	0	0	0	0	0	0	0	0	0	0.166667	0	0.166667	0	0.166667	0	0	0.5
organism	NC_014355.1_Candidatus_Nitrospira_defluvii_chromosome,_complete_genome_3830001	0.954243	0.444444	0.0419444	0.444444	0.0636111	0.222222	0.687778	0	0.111111	0	0	0	0	0	0	0	0	0	0	0.222222	0	0.222222	0	0	0	0	0.555556
organism	11kb_GCA_000008665.1_ASM866v1_genomic.127_5001	0.954243	0.222222	0.0222222	0.222222	0.01	0.111111	0.222222	0	0	0	0	0	0	0	0	0	0	0	0	0.111111	0	0.111111	0	0	0	0	0.777778
organism	13kb_GCA_000006765.1_ASM676v1_genomic.515_1	1.14613	0.714286	0.0322857	0.857143	0.0266667	0.285714	0.110357	0	0.428571	0	0.428571	0	0	0	0	0	0	0	0	0.285714	0	0.428571	0	0	0.142857	0	0.142857
organism	NZ_CP011479.1~Hoeflea~sp.~IMCC20628,~complete~genome_2190001_7001	0.778151	0.166667	0	0.333333	0.000833333	0	0	0	0.166667	0	0.166667	0	0	0	0	0	0	0	0	0	0	0.166667	0	0	0.166667	0	0.666667
organism	11kb_GCA_000006805.1_ASM680v1_genomic.379_6001	0.954243	0.222222	0.00444444	0.222222	0.00611111	0	0	0	0	0	0	0	0	0	0	0	0	0	0	0	0	0.222222	0	0	0	0	0.777778
organism	7kb_GCA_000006785.2_ASM678v2_genomic.146_1	1.30103	0.4	0.099625	0.8	0.0560625	0.3	0.299167	0.1	0.2	0.1	0.2	0	0	0	0	0.1	0	0	0	0.1	0.2	0.3	0	0	0.2	0	0.2
organism	3kb_GCA_000006805.1_ASM680v1_genomic.259	0.60206	0.25	0.3425	0.25	0.115	0.25	0.9575	0.25	0	0.25	0	0	0.25	0	0	0	0	0	0	0.25	0	0	0	0	0	0	0.75
organism	NC_013194.1~Candidatus~Accumulibacter~phosphatis~clade~IIA~str.~UW-1,~complete~genome_3400001	0.90309	0.375	0.0183333	0.625	0.02925	0.125	1.205	0	0.125	0	0.375	0	0	0	0	0	0.125	0	0	0.125	0	0.25	0	0	0.25	0	0.375
organism	NZ_CP011479.1~Hoeflea~sp.~IMCC20628,~complete~genome_2420001	0.90309	0.625	0.07875	0.625	0.0905	0.5	0.504375	0	0.125	0	0	0	0	0	0	0	0	0	0	0.5	0	0.125	0	0	0	0	0.375
organism	NZ_BBJQ01000001.1~Alcaligenes~faecalis~subsp.~faecalis~NBRC~13111,~whole~genome~shotgun~sequence_840001	0.954243	0.777778	0.0293651	0.888889	0.0397222	0.444444	0.756667	0	0.333333	0	0.333333	0.222222	0	0	0	0.222222	0	0	0	0.444444	0	0.333333	0	0	0.111111	0	0.111111
organism	11kb_GCA_000006805.1_ASM680v1_genomic.902_1	0.69897	0.4	0.013	0.8	0.002	0.6	0.0453333	0	0	0	0.4	0	0	0	0	0	0	0	0	0.4	0.2	0	0	0	0.2	0	0.2
organism	15kb_GCA_000007305.1_ASM730v1_genomic.915_1	1.43136	0.222222	0.000555556	0.222222	0.00259259	0	0	0	0	0	0.111111	0	0	0	0	0	0	0	0	0	0	0.111111	0	0.111111	0.111111	0	0.666667
organism	15kb_GCA_000006805.1_ASM680v1_genomic.401_7001	1.25527	0.333333	0.000740741	0.111111	0	0.111111	0.0266667	0.111111	0.111111	0	0.111111	0	0	0	0	0	0	0	0	0	0	0.111111	0	0.222222	0	0.111111	0.555556
organism	11kb_GCA_000006805.1_ASM680v1_genomic.961_7001	0.845098	0.428571	0.00285714	0.285714	0.00642857	0.142857	0.0142857	0.142857	0.142857	0.142857	0.142857	0	0	0	0	0	0	0	0	0.142857	0	0.142857	0	0.142857	0	0	0.571429
organism	9kb_GCA_000006805.1_ASM680v1_genomic.363	1.04139	0.545455	0.0178788	0.454545	0.181818	0.272727	0.457273	0.181818	0.181818	0.181818	0	0.0909091	0	0.0909091	0	0	0	0	0	0.272727	0	0.181818	0	0.0909091	0	0	0.454545
organism	NC_012803.1~Micrococcus~luteus~NCTC~2665,~complete~genome_714001_1	0.90309	0.5	0.134063	0.625	0.47775	0.5	0.74625	0.375	0	0.25	0	0	0	0.25	0	0	0	0	0	0.375	0.125	0	0	0.125	0.125	0	0.25
organism	LCBL01000002.1~Candidate~division~CPR2~bacterium~GW2011_GWC1_41_48~UU65_C0002,~whole~genome~shotgun~sequence_200001	0.69897	0.2	0.002	0.4	0.104	0.2	2	0	0	0	0	0	0.2	0	0	0	0	0	0	0.2	0	0	0	0	0.2	0	0.6
organism	NZ_NIDL01000002.1~Polaribacter~tangerinus~strain~WS2-14~contig2,~whole~genome~shotgun~sequence_252001_1_fragment_1	0.60206	0.5	0.07375	0.5	0.07375	0.5	0.23	0	0.5	0	0.5	0	0	0	0	0	0	0	0	0.5	0	0	0	0	0	0	0.5
organism	5kb_GCA_000007305.1_ASM730v1_genomic.756	0.778151	0.333333	0.358333	0.333333	0.345	0	0	0	0.166667	0	0.166667	0	0	0	0	0	0	0	0	0	0	0.333333	0	0	0	0	0.666667
organism	13kb_GCA_000006805.1_ASM680v1_genomic.536	1.14613	0.285714	0.0157143	0.571429	0.01125	0.142857	0.104286	0	0.0714286	0.0714286	0.142857	0	0.0714286	0	0	0	0	0	0	0.0714286	0.0714286	0.214286	0	0	0.214286	0	0.428571
organism	NC_013132.1~Chitinophaga~pinensis~DSM~2588,~complete~genome_7992001_1	0.845098	0.142857	0	0.571429	0.00107143	0	0	0	0.142857	0	0.285714	0	0	0	0	0	0	0	0	0	0	0.142857	0	0	0.428571	0	0.428571
organism	NC_005861.1_Parachlamydia-related_symbiont_UWE25,_complete_genome_1379001_1	1.14613	0.142857	0.000714286	0.142857	0.005	0	0	0	0	0	0	0	0	0	0	0	0	0	0	0	0	0.142857	0	0	0	0	0.857143
organism	3kb_GCA_000005845.2_ASM584v2_genomic.938	0.60206	0	0	0.5	0.0025	0	0	0	0	0	0.25	0	0	0	0	0	0	0	0	0	0	0	0	0	0.5	0	0.5
organism	11kb_GCA_000006805.1_ASM680v1_genomic.826_5001	0.845098	0.285714	0.0607143	0.285714	0.0585714	0.142857	0.355714	0.142857	0.142857	0.142857	0	0	0.142857	0	0	0	0	0	0	0.142857	0	0.142857	0	0	0	0	0.714286
organism	NZ_CP016907.1~Flavobacterium~anhuiense~strain~GSE09,~complete~genome_984001_7001	0.60206	0.75	0.233333	0.75	0.1375	0.5	1.315	0	0.25	0	0	0	0	0	0	0.25	0	0	0	0.5	0	0.25	0	0	0	0	0.25
organism	5kb_GCA_000007305.1_ASM730v1_genomic.335	0.778151	0.5	0.0577778	0.166667	0.00166667	0.166667	1.18333	0	0.166667	0	0	0	0	0	0.166667	0	0	0	0	0	0	0.166667	0.166667	0.166667	0	0	0.5
organism	15kb_GCA_000006805.1_ASM680v1_genomic.222	1.14613	0.571429	0.0172321	0.642857	0.0177778	0.285714	0.260179	0.142857	0.285714	0.142857	0.285714	0	0.214286	0	0	0	0	0	0	0.285714	0	0.285714	0	0	0.0714286	0	0.357143
organism	NC_003888.3~Streptomyces~coelicolor~A3(2)~chromosome,~complete~genome_7616001	0.60206	0.5	1.08125	0.75	0.316667	0.5	1.68	0	0	0	0.25	0	0	0	0	0	0	0	0	0.25	0	0.25	0	0	0.25	0.25	0
organism	9kb_GCA_000006765.1_ASM676v1_genomic.463_1	1.20412	0.125	0	0.375	0.024375	0	0	0	0.125	0	0.125	0	0	0	0	0	0	0	0	0	0	0.125	0	0	0.25	0	0.625
organism	11kb_GCA_000005845.2_ASM584v2_genomic.46_6001	0.845098	0.428571	0.14	0.428571	0.452381	0.142857	1.42857	0.142857	0	0.142857	0	0	0	0.142857	0	0	0	0	0	0.142857	0	0.285714	0	0	0	0	0.571429
organism	NC_013132.1~Chitinophaga~pinensis~DSM~2588,~complete~genome_1266001_1	0.954243	0.444444	0.0219444	0.555556	0.0313333	0.111111	0.843333	0	0.111111	0	0.222222	0	0	0	0	0	0	0	0	0.111111	0	0.333333	0	0	0.111111	0	0.444444
organism	15kb_GCA_000006845.1_ASM684v1_genomic.327	1.17609	0.666667	0.0582	0.8	0.0562778	0.266667	0.457167	0	0.2	0	0.266667	0	0	0	0.133333	0	0	0	0	0.266667	0	0.4	0	0	0.133333	0	0.2
organism	15kb_GCA_000007305.1_ASM730v1_genomic.424	1.30103	0.7	0.0146071	0.6	0.00470833	0.15	0.066	0.05	0.2	0	0.1	0	0.05	0	0	0	0	0	0	0.15	0	0.4	0	0.15	0.05	0	0.25
organism	NC_004757.1~Nitrosomonas~europaea~ATCC~19718,~complete~genome_1628001	0.69897	0.4	0.087	0.8	0.0375	0.6	0.198667	0	0	0	0.4	0	0.2	0	0	0	0	0	0	0.4	0	0	0	0	0.4	0.2	0
organism	11kb_GCA_000006845.1_ASM684v1_genomic.715_6001	0.778151	0.666667	0.0725	0.833333	0.113333	0.5	0.771111	0	0	0	0.166667	0	0	0	0	0	0	0	0	0.5	0	0.166667	0	0	0.166667	0	0.166667
organism	13kb_GCA_000008665.1_ASM866v1_genomic.582_1	1.20412	0.125	0	0.125	0	0	0	0	0.125	0	0.125	0	0	0	0	0	0	0	0	0	0	0.125	0	0	0	0	0.875
organism	NZ_CP009692.1~Bacillus~mycoides~strain~ATCC~6462,~complete~genome_3495001_1	1.34242	0.454545	0.00190909	0.454545	0.00345454	0.181818	0.00727273	0	0.181818	0	0.181818	0	0	0	0	0	0	0	0	0.0909091	0	0.272727	0	0.0909091	0.0909091	0.0909091	0.363636
organism	11kb_GCA_000006805.1_ASM680v1_genomic.287_7001	0.778151	0.166667	0	0	0	0	0	0.166667	0.166667	0	0	0	0	0	0	0	0	0	0	0	0	0	0	0.166667	0	0	0.833333
organism	13kb_GCA_000006785.2_ASM678v2_genomic.917_7001	0.845098	0.714286	0.0297143	0.857143	0.00666667	0.142857	1.01429	0	0.142857	0	0.142857	0	0	0	0.142857	0	0	0	0	0.142857	0	0.571429	0	0	0.142857	0	0.142857
organism	7kb_GCA_000006805.1_ASM680v1_genomic.271	0.954243	0.444444	0.0463889	0.555556	0.0293333	0.222222	0.253333	0.222222	0.111111	0.222222	0.111111	0	0.222222	0	0	0	0	0	0	0.222222	0	0.111111	0	0.111111	0.222222	0	0.333333
organism	9kb_GCA_000008665.1_ASM866v1_genomic.553	1.07918	0.416667	0.01	0.583333	0.0179762	0.0833333	0.195	0	0.166667	0	0.333333	0	0	0	0	0	0	0	0	0.0833333	0	0.333333	0	0	0.166667	0	0.416667
organism	15kb_GCA_000006805.1_ASM680v1_genomic.814_1_1	1.25527	0.444444	0.000694444	0.444444	0.00111111	0.111111	0.138333	0.111111	0.222222	0	0.222222	0	0.111111	0	0	0	0	0	0	0.111111	0	0.222222	0	0.111111	0.111111	0	0.444444
organism	9kb_GCA_000007305.1_ASM730v1_genomic.645	0.90309	0.5	0.200937	0.625	0.05725	0.25	1.25	0	0	0	0.375	0	0.25	0	0	0	0	0	0	0.25	0	0.125	0	0.125	0.25	0	0.25
organism	11kb_GCA_000005845.2_ASM584v2_genomic.676_1_fragment_1	0.60206	1	0.071875	1	0.055625	0.75	0.326667	1	0.25	0.75	0	0	0.75	0	0	0	0	0	0	0.75	0	0.25	0	0	0	0	0
organism	NC_010546.1~Cyanothece~sp.~ATCC~51142~circular~chromosome,~complete~sequence_1812001	0.60206	0.25	0.0025	0.5	0.00125	0	0	0	0	0	0.25	0	0	0	0	0	0	0	0	0	0	0.25	0	0	0.25	0	0.5
organism	11kb_GCA_000006805.1_ASM680v1_genomic.200_6001	0.778151	0.5	0.0488889	0.833333	0.025	0.166667	0.415	0	0	0	0.5	0	0.166667	0	0	0	0	0	0	0.166667	0	0.333333	0	0	0.333333	0	0.166667
organism	3kb_GCA_000008265.1_ASM826v1_genomic.200	0.69897	0.4	0.001	0.4	0.037	0	0	0	0.2	0	0	0	0	0	0	0	0	0	0	0	0	0.4	0	0	0	0	0.6
organism	NC_007677.1~Salinibacter~ruber~DSM~13855~chromosome,~complete~genome_300001	0.845098	0.285714	0.0985714	0.571429	0.0214286	0.142857	0.547143	0.285714	0	0.285714	0.285714	0	0.142857	0	0	0	0	0	0	0.142857	0	0.142857	0	0	0.285714	0	0.428571
organism	NZ_CP016907.1~Flavobacterium~anhuiense~strain~GSE09,~complete~genome_1344001_1	1.20412	0.5	0.0959375	0.75	0.0621875	0.25	0.388437	0	0.125	0	0.375	0	0	0	0.125	0	0	0	0	0.25	0	0.25	0	0	0.25	0	0.25
organism	15kb_GCA_000006805.1_ASM680v1_genomic.999_1	1.47712	0.3	0.00955556	0.4	0.00683333	0.1	0.083	0	0.1	0.1	0	0	0.1	0	0	0	0	0	0	0.1	0	0.2	0	0	0.1	0	0.6
organism	NZ_CP013070.1~Sphingobium~indicum~B90A,~complete~genome_408001_6001_fragment_1	0.69897	0.6	0.0586667	0.8	0.486	0.4	1.044	0.2	0.2	0.2	0.2	0	0	0.2	0	0	0	0	0	0.4	0	0.2	0	0	0.2	0	0.2
organism	9kb_GCA_000006765.1_ASM676v1_genomic.951	0.954243	0.777778	0.0280952	0.888889	0.0486111	0.222222	1.11111	0	0.333333	0	0.444444	0	0	0	0	0.222222	0	0	0	0.222222	0	0.555556	0	0	0.111111	0	0.111111
organism	9kb_GCA_000006805.1_ASM680v1_genomic.861_1	1.20412	0.625	0.032375	0.75	0.0188542	0.375	0.146875	0.25	0.125	0.25	0.25	0	0.375	0	0	0	0	0	0	0.375	0	0.25	0	0	0.125	0	0.25
organism	11kb_GCA_000006805.1_ASM680v1_genomic.175	1.11394	0.384615	0.0232308	0.384615	0.014	0.153846	0.480385	0.153846	0.153846	0.153846	0	0	0.0769231	0.0769231	0	0	0	0	0	0.0769231	0	0.230769	0.0769231	0	0.0769231	0	0.538462
organism	7kb_GCA_000007305.1_ASM730v1_genomic.567_fragment_1	0.60206	0.75	0.005	0.5	0.00875	0.5	0.07375	0	0.25	0	0	0	0	0	0	0.25	0	0	0	0.5	0	0	0	0.25	0	0	0.25
organism	NC_002937.3_Desulfovibrio_vulgaris_str._Hildenborough_chromosome,_complete_genome_1557001_1	0.954243	0.111111	0.0822222	0.222222	0.0188889	0.111111	0.471111	0	0	0	0	0	0	0	0	0	0	0	0	0.111111	0	0	0	0	0.111111	0	0.777778
organism	3kb_GCA_000006805.1_ASM680v1_genomic.454	0.60206	0	0	0.25	0.0525	0.25	0.1075	0	0	0	0	0	0	0	0	0	0	0	0	0	0.25	0	0	0	0	0	0.75
organism	13kb_GCA_000008665.1_ASM866v1_genomic.706	1.30103	0.25	0.0045	0.35	0.004	0.2	0.07575	0	0.1	0	0.05	0	0	0	0	0	0	0	0	0.15	0.05	0.1	0	0	0.05	0	0.65
organism	11kb_GCA_000008265.1_ASM826v1_genomic.126_5001	0.778151	0.333333	0.00166667	0.333333	0.005	0	0	0	0.166667	0	0	0	0	0	0	0	0	0	0	0	0	0.333333	0	0	0	0	0.666667
organism	3kb_GCA_000006745.1_ASM674v1_genomic.702	0.60206	0.5	0.045	0.5	0.04625	0.25	0.1825	0.25	0	0.25	0	0	0.25	0	0	0	0	0	0	0.25	0	0.25	0	0	0	0	0.5
organism	11kb_GCA_000006805.1_ASM680v1_genomic.185_6001	0.778151	0.666667	0.34625	0.666667	0.3875	0.5	1.15389	0	0.166667	0	0.166667	0	0	0	0.333333	0	0	0	0	0.5	0	0.166667	0	0	0	0	0.333333
organism	11kb_GCA_000008265.1_ASM826v1_genomic.939_5001	0.778151	0.333333	0.00166667	0.333333	0.005	0	0	0	0.166667	0	0	0	0	0	0	0	0	0	0	0	0	0.333333	0	0	0	0	0.666667
organism	11kb_GCA_000006805.1_ASM680v1_genomic.517_6001	0.778151	0.166667	0	0	0	0	0	0	0.166667	0	0	0	0	0	0	0	0	0	0	0	0	0	0	0.166667	0	0	0.833333
organism	13kb_GCA_000008665.1_ASM866v1_genomic.995_1	1.34242	0.363636	0.0075	0.363636	0.00715909	0.0909091	0.149091	0	0.0909091	0	0.0909091	0	0	0	0	0	0	0	0	0.0909091	0	0.272727	0	0	0	0	0.636364
organism	11kb_GCA_000006785.2_ASM678v2_genomic.770	0.69897	0.4	0.013	0.8	0.0045	0	0	0.2	0	0	0.2	0	0	0	0	0	0	0	0	0	0	0.4	0	0	0.4	0	0.2
organism	13kb_GCA_000005845.2_ASM584v2_genomic.436_1	1	0.2	0.001	0.6	0.00333333	0	0	0	0	0.2	0	0	0	0	0	0	0	0	0	0	0	0.2	0	0	0.4	0	0.4
organism	15kb_GCA_000008265.1_ASM826v1_genomic.107	1.23045	0.705882	0.0176471	0.647059	0.0276471	0.235294	0.333824	0	0.235294	0	0.176471	0	0	0	0	0.0588235	0	0	0	0.176471	0	0.470588	0	0.0588235	0	0.0588235	0.235294
organism	11kb_GCA_000006175.2_ASM617v2_genomic.408	0.954243	0.444444	0.0130556	0.444444	0.005	0.111111	0.14	0	0	0	0.111111	0	0	0	0	0.111111	0.222222	0	0	0.111111	0	0.333333	0	0	0	0	0.555556
organism	13kb_GCA_000006175.2_ASM617v2_genomic.437_6001	0.845098	0	0	0.142857	0.518571	0	0	0	0	0	0	0	0	0	0	0	0	0	0	0	0	0	0	0	0.142857	0	0.857143
organism	15kb_GCA_000006765.1_ASM676v1_genomic.476_8001	0.845098	0.714286	0.113429	1	0.0834694	0.428571	0.514286	0	0.428571	0	0.428571	0	0	0	0.142857	0	0	0	0	0.285714	0.142857	0.428571	0	0	0.142857	0	0
organism	9kb_GCA_000006805.1_ASM680v1_genomic.814_6001	0.69897	0.2	0	0	0	0	0	0.2	0.2	0	0	0	0	0	0	0	0	0	0	0	0	0	0	0.2	0	0	0.8
organism	5kb_GCA_000006845.1_ASM684v1_genomic.460	0.69897	0.4	0.363	0.6	0.376667	0.4	2	0	0	0	0.2	0	0	0	0	0.2	0	0	0	0.4	0	0	0	0	0.2	0	0.4
organism	13kb_GCA_000006845.1_ASM684v1_genomic.136_1	1.20412	0.5	0.068125	0.75	0.0467708	0.25	0.390313	0	0.125	0	0.375	0	0.125	0	0	0	0	0	0	0.25	0	0.125	0	0.125	0.375	0	0.125
organism	11kb_GCA_000007305.1_ASM730v1_genomic.69_1	1.32222	0.428571	0.00761905	0.428571	0.00428571	0.142857	0.164286	0	0.142857	0	0	0	0	0	0	0	0	0	0	0.142857	0	0.142857	0	0.142857	0.142857	0	0.428571
organism	NZ_CP012420.1_Rickettsia_amblyommatis_strain_Ac37_chromosome,_complete_genome_828001	1.14613	0.357143	0.00385714	0.357143	0.000285714	0.142857	0.000714286	0	0.214286	0	0.214286	0	0	0	0	0	0.0714286	0	0	0.142857	0	0.142857	0	0.0714286	0.0714286	0	0.571429
organism	5kb_GCA_000006845.1_ASM684v1_genomic.984	0.845098	0.571429	0.13	0.714286	0.161714	0.428571	0.952857	0	0.142857	0	0.285714	0	0	0	0	0.142857	0	0	0	0.428571	0	0	0	0.142857	0.285714	0	0.142857
organism	NC_006347.1~Bacteroides~fragilis~YCH46~DNA,~complete~genome_1456001	1.11394	0.384615	0.103846	0.692308	0.103419	0.307692	0.413654	0.0769231	0	0.0769231	0	0	0	0.0769231	0	0.153846	0	0	0	0.307692	0	0.0769231	0	0	0.307692	0	0.307692
organism	NC_003888.3~Streptomyces~coelicolor~A3(2)~chromosome,~complete~genome_3896001	0.845098	0	0	0.142857	0	0.142857	1.42857	0	0	0	0.142857	0	0	0	0	0	0	0	0	0	0	0	0	0	0.142857	0.142857	0.714286
organism	11kb_GCA_000008265.1_ASM826v1_genomic.206_1	1.43136	0	0	0.111111	0.0496296	0.111111	0.137778	0	0	0	0	0	0	0	0	0	0	0	0	0	0.111111	0	0	0	0	0	0.888889
organism	15kb_GCA_000006805.1_ASM680v1_genomic.946_8001	1.04139	0.454545	0.00836364	0.636364	0.00584416	0.181818	0.158636	0	0.181818	0	0.363636	0	0	0	0	0	0	0	0	0.181818	0	0.272727	0	0	0.181818	0	0.363636
organism	11kb_GCA_000006805.1_ASM680v1_genomic.214_1	1.32222	0.285714	0.00833333	0.428571	0.0736508	0.142857	0.47619	0	0.142857	0	0.142857	0	0	0	0	0.142857	0	0	0	0.142857	0	0.142857	0	0	0.142857	0	0.571429
organism	NC_012803.1~Micrococcus~luteus~NCTC~2665,~complete~genome_1098001_1	0.60206	0.75	0.0466667	0.75	0.206667	0.5	0.0775	0.25	0	0.25	0	0	0.25	0	0	0	0	0	0	0.5	0	0.25	0	0	0	0	0.25
organism	11kb_GCA_000006805.1_ASM680v1_genomic.136_7001	0.845098	0.285714	0.00142857	0.428571	0.00238095	0	0	0	0.142857	0	0.142857	0	0	0	0	0	0	0	0	0	0	0.285714	0	0	0.142857	0	0.571429
organism	NC_012803.1~Micrococcus~luteus~NCTC~2665,~complete~genome_594001	0.778151	0.666667	0.05	0.833333	0.048	0.333333	0.49	0	0.333333	0	0.333333	0	0	0	0	0	0	0	0	0.333333	0	0.333333	0	0	0.166667	0	0.166667
organism	NC_012803.1~Micrococcus~luteus~NCTC~2665,~complete~genome_1056001_1	0.845098	0.714286	0.0711429	0.857143	0.065	0.428571	0.485714	0	0.428571	0	0.285714	0	0	0	0	0	0	0	0	0.428571	0	0.285714	0	0	0.142857	0	0.142857
organism	7kb_GCA_000007305.1_ASM730v1_genomic.48_1	1.20412	0.25	0.00125	0.375	0.00479167	0	0	0	0	0	0	0	0	0	0	0	0	0	0	0	0	0.125	0	0.125	0.25	0	0.5
organism	13kb_GCA_000005845.2_ASM584v2_genomic.447_7001	1.07918	0.333333	0.00125	0.583333	0.00190476	0.166667	0.0104167	0	0.166667	0	0.166667	0	0	0	0	0	0	0	0	0	0.166667	0.333333	0	0	0.0833333	0	0.416667
organism	13kb_GCA_000006805.1_ASM680v1_genomic.540_1	0.60206	1	0.054375	0.5	0.58125	0.5	1.275	0.25	0.25	0	0	0	0	0	0	0	0.25	0	0	0.5	0	0	0	0.5	0	0	0
organism	15kb_GCA_000006785.2_ASM678v2_genomic.889_8001	0.954243	0.555556	0.0444444	0.888889	0.0318056	0.333333	0.165185	0	0.111111	0.111111	0.444444	0	0	0	0	0	0	0	0	0.333333	0	0.111111	0	0.111111	0.444444	0	0
organism	13kb_GCA_000007305.1_ASM730v1_genomic.816_6001	0.845098	0.428571	0.0219048	0.285714	0.0214286	0.285714	0.285714	0	0	0	0	0	0	0	0	0	0	0	0	0.285714	0	0	0	0.142857	0	0	0.571429
organism	NZ_CP007139.1~Fimbriimonas~ginsengisoli~Gsoil~348,~complete~genome_3770001	0.845098	0.571429	0.1925	0.714286	0.160857	0.142857	1.42857	0	0.142857	0	0.142857	0	0	0	0	0.142857	0	0	0	0.142857	0	0.428571	0	0	0.142857	0	0.285714
organism	13kb_GCA_000006805.1_ASM680v1_genomic.377_7001	1	0.4	0.00925	0.4	0.008	0.1	0.073	0.1	0	0.1	0.2	0	0.1	0	0	0	0	0	0	0.1	0	0.3	0	0	0	0	0.6
organism	15kb_GCA_000006785.2_ASM678v2_genomic.127_7001_1	0.69897	0.8	0.0375	1	0.0052	0.2	2	0.2	0.2	0	0.2	0	0	0	0	0.2	0	0	0	0.2	0	0.6	0	0	0.2	0	0
organism	NC_011138.3~Alteromonas~mediterranea~DE,~complete~sequence_648001_1	1.14613	0.428571	0.00523809	0.571429	0.00857143	0	0	0.142857	0	0.142857	0.142857	0	0	0	0	0	0	0.285714	0	0	0	0.428571	0	0	0.142857	0	0.428571
organism	13kb_GCA_000006745.1_ASM674v1_genomic.980_7001	0.778151	0.333333	0.000833333	0.833333	0.000666667	0	0	0	0.166667	0	0.5	0	0	0	0	0	0	0	0	0	0	0.333333	0	0	0.5	0	0.166667
organism	15kb_GCA_000006845.1_ASM684v1_genomic.48_8001	0.954243	0.444444	0.00333333	0.555556	0.00644444	0.111111	0.0122222	0	0.111111	0	0.333333	0	0	0	0	0	0	0	0	0.111111	0	0.222222	0	0.111111	0.222222	0	0.333333
organism	NC_013132.1~Chitinophaga~pinensis~DSM~2588,~complete~genome_2832001	0.69897	0.4	0.003	0.6	0.0226667	0.4	0.117	0	0.2	0	0.2	0	0	0	0	0	0	0	0	0.4	0	0	0	0	0.2	0	0.4
organism	NZ_HG422565.1~Candidatus~Microthrix~parvicella~RN1,~whole~genome~shotgun~sequence_420001_6001	0.778151	0.166667	0	0.166667	0	0	0	0	0.166667	0	0.166667	0	0	0	0	0	0	0	0	0	0	0.166667	0	0	0	0	0.833333
organism	13kb_GCA_000006745.1_ASM674v1_genomic.137_6001	0.90309	0.375	0.00416667	0.625	0.002	0	0	0	0.125	0	0.375	0	0	0	0	0	0	0	0	0	0	0.375	0	0	0.25	0	0.375
organism	NC_007677.1~Salinibacter~ruber~DSM~13855~chromosome,~complete~genome_222001_1	0.778151	0.166667	0.01	0.333333	0.045	0	0	0	0	0	0.166667	0	0	0	0	0	0	0	0	0	0	0	0	0.166667	0.333333	0	0.5
organism	NZ_FNVN01000001.1~Halobellus~limi~strain~CGMCC~1.10331,~whole~genome~shotgun~sequence_1330001_7001	0.954243	0.666667	0.0283333	0.666667	0.00111111	0.111111	0.00666667	0	0.333333	0	0.222222	0	0	0	0	0	0	0	0	0.111111	0	0.555556	0	0	0	0	0.333333
organism	3kb_GCA_000006845.1_ASM684v1_genomic.863	0.69897	0.6	0.00733333	0.6	0.006	0.2	0.002	0.2	0	0.2	0	0	0	0	0	0	0	0	0	0.2	0	0.4	0	0	0	0	0.4
organism	11kb_GCA_000006805.1_ASM680v1_genomic.735_5001	0.954243	0.111111	0	0.444444	0.00833333	0.111111	0.00888889	0.111111	0.111111	0.333333	0	0	0	0	0	0	0	0	0	0	0.111111	0.111111	0	0	0.222222	0	0.555556
organism	9kb_GCA_000006805.1_ASM680v1_genomic.75	1	0.3	0.000666667	0.4	0.00375	0.1	0.031	0	0.1	0	0	0	0	0	0	0	0	0	0	0.1	0	0.2	0	0	0.1	0	0.6
organism	9kb_GCA_000006805.1_ASM680v1_genomic.866_6001	0.778151	0.166667	0.108333	0	0	0.166667	1.66667	0.166667	0	0	0	0	0	0.166667	0	0	0	0	0	0	0	0	0.166667	0	0	0	0.833333
organism	15kb_GCA_000007305.1_ASM730v1_genomic.700_1	1.59106	0.153846	0.00025641	0.230769	0.0025641	0.0769231	0.00333333	0.0769231	0.0769231	0	0	0	0.0769231	0	0	0	0	0	0	0.0769231	0	0.0769231	0	0	0.0769231	0	0.769231
organism	15kb_GCA_000006765.1_ASM676v1_genomic.257_1_1	1.20412	0.375	0.0214583	0.375	0.024375	0.25	0.172813	0	0.125	0	0.125	0	0	0	0	0	0	0	0	0.25	0	0.125	0	0	0	0	0.625
organism	9kb_GCA_000006805.1_ASM680v1_genomic.348	1.11394	0.230769	0.0384615	0.153846	0.0292308	0.230769	0.322308	0.153846	0.0769231	0	0	0	0.0769231	0.0769231	0	0	0	0	0	0.0769231	0.0769231	0	0.0769231	0.0769231	0	0	0.692308
organism	NC_000962.3_Mycobacterium_tuberculosis_H37Rv,_complete_genome_2050001	0.69897	0.4	0.001	1	0.0276	0.2	1.114	0	0.2	0	0	0	0	0	0	0	0	0	0	0	0.2	0.4	0	0	0.4	0	0
organism	11kb_GCA_000006785.2_ASM678v2_genomic.765	1.14613	0.714286	0.0934286	0.928571	0.0901648	0.285714	0.714286	0.142857	0.214286	0.0714286	0.214286	0.0714286	0	0	0.142857	0	0	0	0	0.285714	0	0.428571	0	0	0.214286	0	0.0714286
organism	13kb_GCA_000006785.2_ASM678v2_genomic.399	1.11394	0.769231	0.0490769	0.846154	0.0467832	0.307692	0.283654	0	0.307692	0	0.0769231	0	0	0	0.0769231	0	0	0	0	0.307692	0	0.461538	0	0	0.0769231	0	0.153846
organism	NZ_VISF01000001.1~Seleniivibrio~woodruffii~strain~S4~Ga0008828_unitig_0_quiver.1,~whole~genome~shotgun~sequence_2604001	1.17609	0.4	0.0408889	0.533333	0.1345	0.333333	0.431733	0.0666667	0.2	0.0666667	0.2	0	0	0.0666667	0	0	0	0.133333	0	0.2	0.0666667	0.133333	0	0.0666667	0.133333	0.0666667	0.333333
organism	NC_003888.3~Streptomyces~coelicolor~A3(2)~chromosome,~complete~genome_4332001	0.60206	0.5	0.34625	0.5	0.04375	0.5	1.34	0.25	0	0.25	0	0	0.25	0	0	0	0	0	0	0.5	0	0	0	0	0	0	0.5
organism	AE017199.1~Nanoarchaeum~equitans~Kin4-M,~complete~genome_429001	0.778151	0.166667	0.00333333	0.333333	0.00166667	0	0	0	0	0	0.166667	0	0	0	0	0	0	0	0	0	0	0.166667	0	0	0.166667	0	0.666667
organism	NC_004663.1~Bacteroides~thetaiotaomicron~VPI-5482~chromosome,~complete~genome_2856001	0.69897	0.6	0.260667	0.6	0.690667	0.4	1.567	0.2	0.2	0.2	0.2	0	0	0.2	0	0	0	0	0	0.4	0	0.2	0	0	0	0	0.4
organism	9kb_GCA_000006805.1_ASM680v1_genomic.67	0.954243	0.222222	0.0361111	0.111111	0.0144444	0.222222	0.598333	0.111111	0.111111	0	0	0	0	0.111111	0	0	0	0	0	0.111111	0	0	0.111111	0	0	0	0.777778
organism	7kb_GCA_000006845.1_ASM684v1_genomic.56	0.778151	0.666667	0.151667	0.833333	0.194	0.666667	0.88625	0	0.166667	0	0.166667	0	0	0	0	0.333333	0	0	0	0.666667	0	0	0	0	0.166667	0	0.166667
organism	15kb_GCA_000006805.1_ASM680v1_genomic.836_1	1.38021	0.375	0.0509722	0.375	0.0293056	0.25	0.288125	0.125	0	0.125	0.125	0	0.125	0	0	0.125	0	0	0	0.25	0	0.125	0	0	0	0	0.625
organism	3kb_GCA_000006805.1_ASM680v1_genomic.628	0.69897	0	0	0.2	0.042	0.2	0.086	0	0	0	0	0	0	0	0	0	0	0	0	0	0.2	0	0	0	0	0	0.8
organism	NC_002937.3_Desulfovibrio_vulgaris_str._Hildenborough_chromosome,_complete_genome_1719001_1	1.30103	0.4	0.002875	0.6	0.05125	0.1	0.013	0	0.2	0	0.1	0	0	0	0	0	0	0.1	0	0	0.1	0.4	0	0	0.1	0	0.4
organism	5kb_GCA_000006805.1_ASM680v1_genomic.728	0.778151	0.333333	0.0708333	0.166667	0.121667	0.166667	0.415	0.166667	0.166667	0	0	0	0.166667	0	0	0	0	0	0	0.166667	0	0	0	0.166667	0	0	0.666667
organism	9kb_GCA_000006745.1_ASM674v1_genomic.331_1	1.07918	0.333333	0.00125	0.666667	0.00541667	0.166667	0.164167	0	0.166667	0	0.333333	0	0	0	0	0	0	0	0	0.166667	0	0.166667	0	0	0.333333	0	0.333333
organism	15kb_GCA_000006845.1_ASM684v1_genomic.822_1_1	1	0.4	0.0135	0.4	0.0015	0.4	1	0	0	0	0	0	0	0	0	0.2	0.2	0	0	0.4	0	0	0	0	0	0	0.6
organism	NZ_CP029619.1~Candidatus~Cardinium~hertigii~strain~cHgTN10~chromosome,~complete~genome_490001_7001	0.845098	0.142857	0.00285714	0.714286	0.00171429	0	0	0	0	0	0	0	0	0	0	0	0	0	0	0	0	0.142857	0	0	0.571429	0	0.285714
organism	9kb_GCA_000006805.1_ASM680v1_genomic.130_1	1.07918	0.166667	0	0.333333	0.00375	0.166667	0.0383333	0.166667	0.166667	0.166667	0.166667	0	0	0	0	0	0	0	0	0	0.166667	0.166667	0	0	0	0	0.666667
organism	13kb_GCA_000006805.1_ASM680v1_genomic.217_6001	0.90309	0.25	0.053125	0.25	0.05125	0.125	0.31125	0.125	0.125	0.125	0	0	0.125	0	0	0	0	0	0	0.125	0	0.125	0	0	0	0	0.75
organism	11kb_GCA_000006805.1_ASM680v1_genomic.306_7001	0.845098	0.142857	0.121429	0.142857	0.104286	0.142857	0.355714	0	0	0	0	0	0.142857	0	0	0	0	0	0	0.142857	0	0	0	0	0	0	0.857143
organism	9kb_GCA_000006745.1_ASM674v1_genomic.576_1	0.90309	0.25	0.22	0.5	0.29125	0.25	1.25	0	0	0	0	0	0	0	0	0.25	0	0	0	0.25	0	0	0	0	0.25	0	0.5
organism	3kb_GCA_000007305.1_ASM730v1_genomic.192	0.69897	0.4	0.005	0.4	0.041	0.2	0.304	0	0	0	0	0	0	0	0	0	0	0	0	0.2	0	0	0	0.2	0.2	0	0.4
organism	NC_020449.1_Candidatus_Cloacamonas_acidaminovorans_str._Evry_provisional_genome_sequence_from_WWE1_candidate_division_1960001_1	0.69897	1	0.028	0.6	0.643333	0.6	0.722	0.2	0.2	0.2	0	0	0	0.2	0	0	0	0	0	0.6	0	0	0	0.4	0	0	0
organism	11kb_GCA_000006845.1_ASM684v1_genomic.448_5001	0.60206	0.5	0.09375	0.5	0.06375	0.25	0.5525	0	0	0	0	0	0	0	0	0	0	0	0	0.25	0	0.25	0	0	0	0	0.5
organism	15kb_GCA_000007305.1_ASM730v1_genomic.845_1_1	1.25527	0.333333	0.00777778	0.333333	0.00611111	0.333333	0.0764815	0.111111	0	0	0	0	0.111111	0	0	0	0	0	0	0.333333	0	0	0	0	0	0	0.666667
organism	9kb_GCA_000007305.1_ASM730v1_genomic.298_6001	0.69897	0.6	0.0433333	0.4	0.065	0.4	0.383	0	0	0	0	0	0	0	0	0	0	0	0	0.4	0	0	0	0.2	0	0	0.4
organism	5kb_GCA_000006745.1_ASM674v1_genomic.554	0.845098	0.285714	0.05	0.571429	0.0217857	0.285714	0.264286	0.285714	0	0.285714	0.142857	0	0.285714	0	0	0	0	0	0	0.285714	0	0	0	0	0.285714	0	0.428571
organism	11kb_GCA_000006765.1_ASM676v1_genomic.21_6001	0.778151	0	0	0.166667	0	0	0	0	0	0	0.166667	0	0	0	0	0	0	0	0	0	0	0	0	0	0.166667	0	0.833333
organism	NZ_FWEX01000006.1~Nitrospira~sp.~ND1~isolate~Nitrospira~sp.~strain~ND1,~whole~genome~shotgun~sequence_1536001_7001	0.778151	0.333333	0.201667	0.666667	0.335417	0.166667	1.66667	0	0	0	0.333333	0	0	0	0	0	0	0	0	0.166667	0	0.166667	0	0	0.333333	0	0.333333
organism	11kb_GCA_000006805.1_ASM680v1_genomic.928_7001	0.69897	0.2	0	0	0	0	0	0.2	0.2	0	0	0	0	0	0	0	0	0	0	0	0	0	0	0.2	0	0	0.8
organism	15kb_GCA_000006765.1_ASM676v1_genomic.402_7001	0.778151	0.333333	0.0366667	0.333333	0.035	0	0	0	0	0	0	0	0	0	0	0	0	0	0	0	0	0.333333	0	0	0	0	0.666667
organism	7kb_GCA_000006805.1_ASM680v1_genomic.490	1	0	0	0.1	0.021	0.1	0.043	0	0	0	0	0	0	0	0	0	0	0	0	0	0.1	0	0	0	0	0	0.9
organism	13kb_GCA_000006845.1_ASM684v1_genomic.492_7001	0.90309	0.625	0.032	0.625	0.01325	0.375	0.498333	0	0.125	0	0.125	0	0	0	0	0	0	0	0	0.25	0	0.25	0.125	0	0.125	0	0.25
organism	13kb_GCA_000006785.2_ASM678v2_genomic.721_7001	0.954243	0.777778	0.109365	0.888889	0.150417	0.444444	0.6925	0	0.222222	0	0.333333	0.111111	0	0	0	0	0	0	0	0.444444	0	0.333333	0	0	0.111111	0	0.111111
organism	NC_014624.2~Eubacterium~callanderi~strain~KIST612,~complete~genome_1288001	0.954243	0.666667	0.0240741	0.777778	0.0304762	0.222222	0.213333	0	0.333333	0	0.333333	0	0	0	0	0	0	0	0	0.222222	0	0.444444	0	0	0.111111	0	0.222222
organism	15kb_GCA_000008665.1_ASM866v1_genomic.684_7001_1	1.25527	0.333333	0.0448148	0.555556	0.0676667	0.111111	0.555556	0.111111	0.111111	0.111111	0.222222	0	0	0	0	0	0	0	0	0.111111	0	0.222222	0	0	0.222222	0	0.444444
organism	NZ_LGKP01000035.1~Herpetosiphon~geysericola~strain~DSM~7119~contig_2,~whole~genome~shotgun~sequence_90001_6001	0.69897	0	0	0.2	0	0	0	0	0	0	0.2	0	0	0	0	0	0	0	0	0	0	0	0	0	0.2	0	0.8
organism	3kb_GCA_000006785.2_ASM678v2_genomic.60	0.778151	0.666667	0.198333	0.833333	0.161	0.166667	1.66667	0	0.166667	0	0.333333	0	0	0	0	0	0	0	0	0.166667	0	0.5	0	0	0.166667	0	0.166667
organism	15kb_GCA_000006845.1_ASM684v1_genomic.361_7001	1.30103	0.7	0.00164286	0.5	0.0029	0	0	0.1	0.2	0.1	0	0	0	0	0	0	0	0	0	0	0	0.5	0	0.2	0	0	0.3
organism	15kb_GCA_000006805.1_ASM680v1_genomic.503_7001	1.14613	0.428571	0.0216667	0.142857	0.00928571	0.428571	0.494524	0.142857	0.142857	0	0	0	0.142857	0.142857	0	0	0	0	0	0.142857	0	0	0.285714	0	0	0	0.571429
organism	13kb_GCA_000006805.1_ASM680v1_genomic.852_6001	0.69897	0.6	0.0693333	1	0.0708	0.4	1.213	0	0	0	0.4	0	0.2	0	0	0	0	0	0	0.4	0	0.2	0	0	0.4	0	0
organism	NZ_JH414697.1~Synergistes~sp.~3_1_syn1~supercont1.8,~whole~genome~shotgun~sequence_920001_1	1.07918	0.333333	0.000833333	0.5	0.00277778	0.166667	0.0108333	0	0	0	0.166667	0	0	0	0	0	0	0	0	0.166667	0	0.166667	0	0	0.166667	0	0.5
organism	3kb_GCA_000008665.1_ASM866v1_genomic.268	0.90309	0.25	0.0025	0.75	0.00770833	0	0	0	0	0	0.375	0	0	0	0	0	0	0	0	0	0	0.25	0	0	0.5	0	0.25
organism	15kb_GCA_000008265.1_ASM826v1_genomic.176_7001_1	1	0.4	0.0015	0.4	0.0115	0	0	0	0	0	0	0	0	0	0	0	0	0	0	0	0	0.4	0	0	0	0	0.6
organism	NC_010546.1~Cyanothece~sp.~ATCC~51142~circular~chromosome,~complete~sequence_4704001	0.778151	0.5	0.478333	0.5	1.555	0.5	1.66667	0.5	0	0.5	0	0	0	0.5	0	0	0	0	0	0.5	0	0	0	0	0	0	0.5
organism	9kb_GCA_000006785.2_ASM678v2_genomic.871_fragment_1	1	0.3	0.031	0.5	0.1186	0	0	0	0	0	0	0	0	0	0	0	0	0.1	0	0	0	0.3	0	0	0.2	0	0.5
organism	NZ_HG422565.1~Candidatus~Microthrix~parvicella~RN1,~whole~genome~shotgun~sequence_3280001_1	1.14613	0.142857	0	0	0	0	0	0	0.142857	0	0	0	0	0	0	0	0	0	0	0	0	0	0	0.142857	0	0	0.857143
organism	13kb_GCA_000006845.1_ASM684v1_genomic.901_6001	0.69897	0.6	0.0506667	0.6	0.036	0.2	0.442	0	0	0	0	0	0	0	0	0	0	0	0	0.2	0	0.4	0	0	0	0	0.4
organism	NC_012803.1~Micrococcus~luteus~NCTC~2665,~complete~genome_678001_1	0.845098	0.571429	0.0992857	0.571429	0.109286	0.142857	1.42857	0.142857	0.142857	0.142857	0.285714	0	0.142857	0	0	0	0	0	0	0.142857	0	0.285714	0	0.142857	0.142857	0	0.285714
organism	15kb_GCA_000006175.2_ASM617v2_genomic.770	1.07918	0	0	0.0833333	0.00166667	0	0	0	0	0	0	0	0	0	0	0	0	0	0	0	0	0	0	0	0.0833333	0	0.916667
organism	NZ_CP011097.1~Candidatus~Nitrosotenuis~cloacae~strain~SAT1,~complete~genome_750001_1	1.20412	0.25	0.0015625	0.375	0.00229167	0.25	0.0034375	0	0.125	0	0.125	0	0	0	0	0	0	0	0	0.125	0	0.125	0	0	0.125	0.125	0.5
organism	15kb_GCA_000006805.1_ASM680v1_genomic.313_7001	1.14613	0	0	0.142857	0.015	0.142857	0.0307143	0	0	0	0	0	0	0	0	0	0	0	0	0	0.142857	0	0	0	0	0	0.857143
organism	15kb_GCA_000006805.1_ASM680v1_genomic.860_1_fragment_1	0.60206	1	0.07375	0.75	0.825	0.75	1.2575	0.25	0	0.25	0	0.25	0	0.25	0	0	0	0	0	0.75	0	0	0	0.25	0	0	0
organism	9kb_GCA_000006745.1_ASM674v1_genomic.505	0.845098	0.714286	0.084	0.857143	0.0669048	0.571429	0.714643	0.285714	0.142857	0.285714	0.142857	0	0.285714	0	0.285714	0	0	0	0	0.571429	0	0.142857	0	0	0.142857	0	0.142857
organism	15kb_GCA_000006805.1_ASM680v1_genomic.886_7001_1	1.20412	0	0	0.25	0.0065625	0.125	0.026875	0	0	0	0.125	0	0	0	0	0	0	0	0	0	0.125	0	0	0	0.125	0	0.75
organism	15kb_GCA_000006805.1_ASM680v1_genomic.795_8001	1	0.3	0.046	0.2	0.0435	0.1	0.383	0.2	0.1	0.2	0	0	0.1	0	0	0	0	0	0	0.1	0	0.1	0	0.1	0	0	0.7
organism	NC_002939.5~Geobacter~sulfurreducens~PCA~chromosome,~complete~genome_1984001	0.69897	1	0.1616	1	0.42	0.4	1.292	0.2	0.2	0.2	0.6	0	0	0.2	0	0	0	0	0	0.4	0	0.6	0	0	0	0	0
organism	NC_003210.1~Listeria~monocytogenes~EGD-e~chromosome,~complete~genome_1152001	0.60206	0.25	0.0025	0.25	0.0425	0	0	0	0	0	0	0	0	0	0	0	0	0	0	0	0	0.25	0	0	0	0	0.75
organism	11kb_GCA_000008265.1_ASM826v1_genomic.583_1	1.43136	0.222222	0.047963	0.333333	0.0632099	0.222222	0.186296	0	0	0	0.111111	0.111111	0	0	0	0	0	0	0	0.222222	0	0	0	0	0.111111	0	0.666667
organism	7kb_GCA_000006785.2_ASM678v2_genomic.583	0.778151	0.666667	0.0779167	1	0.0877778	0.333333	0.149167	0	0.333333	0	0.5	0	0	0	0	0	0	0	0	0.333333	0	0.333333	0	0	0.333333	0	0
organism	11kb_GCA_000005845.2_ASM584v2_genomic.593_1	1.07918	0.25	0.000833333	0.5	0.00291667	0	0	0	0	0	0	0	0	0	0	0	0	0	0	0	0	0.25	0	0	0.25	0	0.5
organism	NC_013132.1~Chitinophaga~pinensis~DSM~2588,~complete~genome_480001	0.69897	0.4	0.062	0.4	0.108	0.2	2	0	0.2	0	0.2	0	0	0	0	0.2	0	0	0	0.2	0	0.2	0	0	0	0	0.6
organism	NC_002516.2~Pseudomonas~aeruginosa~PAO1,~complete~genome_1638001	0.60206	0.25	0.005	0.75	0.101667	0.25	0.0475	0	0	0	0.25	0	0	0	0	0	0	0	0	0	0.25	0.25	0	0	0.25	0	0.25
organism	13kb_GCA_000006805.1_ASM680v1_genomic.2_1	1.34242	0.0909091	0	0.181818	0.00204545	0	0	0	0.0909091	0.0909091	0.0909091	0	0	0	0	0	0	0	0	0	0	0.0909091	0	0	0.0909091	0	0.818182
organism	13kb_GCA_000006785.2_ASM678v2_genomic.595	1.07918	0.75	0.0336111	0.75	0.142593	0.166667	0.833333	0.166667	0.25	0.0833333	0.25	0	0	0.0833333	0	0	0	0	0	0.166667	0	0.583333	0	0	0	0	0.25
organism	13kb_GCA_000007305.1_ASM730v1_genomic.636_7001	0.90309	0.25	0.001875	0.375	0.00375	0.125	0	0	0	0	0	0	0	0	0	0	0	0	0	0.125	0	0.125	0	0	0.125	0	0.625
organism	7kb_GCA_000006745.1_ASM674v1_genomic.314	1.04139	0.272727	0.00363636	0.454545	0.00581818	0	0	0	0.0909091	0	0.181818	0	0	0	0	0	0	0.181818	0	0	0	0.272727	0	0	0.181818	0	0.545455
organism	NZ_CP016771.1~Candidatus~Nanopelagicus~hibericus~isolate~MMS-21-160~chromosome,~complete~genome_372001_6001	1.07918	0.0833333	0.000833333	0.166667	0.00125	0	0	0	0	0	0	0	0	0	0	0	0	0	0	0	0	0	0	0.0833333	0.166667	0	0.75
organism	NC_013132.1~Chitinophaga~pinensis~DSM~2588,~complete~genome_3822001_1	0.778151	0.5	0.04	0.666667	0.0475	0.166667	1.66667	0	0.166667	0	0.333333	0	0	0	0	0.166667	0	0	0	0.166667	0	0.333333	0	0	0.166667	0	0.333333
organism	NZ_CP016907.1~Flavobacterium~anhuiense~strain~GSE09,~complete~genome_1200001_1	1.20412	0.375	0.000625	0.25	0.0021875	0.25	0.314688	0	0.125	0	0.125	0	0	0	0	0	0	0	0	0.25	0	0	0	0.125	0	0	0.625
organism	13kb_GCA_000006845.1_ASM684v1_genomic.963_fragment_1	0.69897	0.8	0.1525	0.8	0.4745	0.4	1.044	0.2	0.2	0.2	0.2	0	0	0.2	0	0	0	0	0	0.4	0	0.2	0	0.2	0.2	0	0
organism	NC_005861.1_Parachlamydia-related_symbiont_UWE25,_complete_genome_1442001	0.845098	0.571429	0.00142857	0.571429	0.00892857	0.142857	0.11	0.142857	0.142857	0.142857	0	0	0	0	0	0	0	0	0	0.142857	0	0.285714	0	0.142857	0.142857	0	0.285714
organism	NC_014624.2~Eubacterium~callanderi~strain~KIST612,~complete~genome_384001_1	0.778151	0.333333	0.103333	0.666667	0.101667	0.333333	0.636667	0	0	0	0.333333	0	0	0	0	0	0	0	0.333333	0.333333	0	0	0	0	0.333333	0	0.333333
organism	NZ_JH414697.1~Synergistes~sp.~3_1_syn1~supercont1.8,~whole~genome~shotgun~sequence_616001	1.04139	0.363636	0.00318182	0.545455	0.00348485	0.181818	0.465	0	0.0909091	0	0.272727	0	0	0	0	0	0	0	0	0.0909091	0	0.272727	0	0	0.181818	0.0909091	0.363636
organism	11kb_GCA_000006805.1_ASM680v1_genomic.398_5001	0.954243	0.111111	0.0144444	0.222222	0.00222222	0.111111	0.0344444	0	0	0	0.111111	0	0	0	0	0	0	0	0	0.111111	0	0	0	0	0.111111	0	0.777778
organism	15kb_GCA_000008665.1_ASM866v1_genomic.683_1_1	1.07918	0.333333	0.00958333	0.333333	0.0316667	0.333333	0.418333	0	0	0	0.166667	0	0	0	0	0	0	0	0	0.166667	0	0	0.166667	0	0.166667	0	0.5
organism	11kb_GCA_000008665.1_ASM866v1_genomic.752_6001	0.778151	0.333333	0.2425	0.5	0.522778	0.333333	0.96	0.166667	0	0.166667	0.166667	0	0	0.166667	0	0	0	0	0	0.333333	0	0	0	0	0.166667	0	0.5
organism	NC_010546.1~Cyanothece~sp.~ATCC~51142~circular~chromosome,~complete~sequence_3798001_1	0.90309	0.375	0.0404167	0.625	0.03175	0.25	0.635	0	0	0	0.25	0	0	0	0	0.125	0	0	0	0.25	0	0	0	0.125	0.375	0	0.25
organism	NZ_CP016907.1~Flavobacterium~anhuiense~strain~GSE09,~complete~genome_4488001_6001	0.778151	0.166667	0.00333333	0.333333	0.0633333	0.166667	1.66667	0	0	0	0.166667	0	0	0	0	0.166667	0	0	0	0.166667	0	0	0	0	0.166667	0	0.666667
organism	5kb_GCA_000006805.1_ASM680v1_genomic.22	0.778151	0	0	0.166667	0.035	0.166667	0.0716667	0	0	0	0	0	0	0	0	0	0	0	0	0	0.166667	0	0	0	0	0	0.833333
organism	9kb_GCA_000008265.1_ASM826v1_genomic.909	0.954243	0.777778	0.101429	0.777778	0.0373016	0.333333	0.752593	0	0.333333	0	0.222222	0	0.222222	0	0	0	0	0	0	0.333333	0	0.444444	0	0	0	0	0.222222
organism	9kb_GCA_000006175.2_ASM617v2_genomic.530_6001	0.69897	0	0	0.2	0.004	0	0	0	0	0	0	0	0	0	0	0	0	0	0	0	0	0	0	0	0.2	0	0.8
organism	11kb_GCA_000006785.2_ASM678v2_genomic.404	1.07918	0.416667	0.003	0.583333	0.00428571	0.25	0.392222	0	0.166667	0	0.25	0	0	0	0	0	0	0	0	0.25	0	0.166667	0	0	0.166667	0	0.416667
organism	NC_014624.2~Eubacterium~callanderi~strain~KIST612,~complete~genome_1968001	1.14613	0.428571	0.00047619	0.5	0.00326531	0.0714286	0.000714286	0	0.142857	0	0.142857	0	0	0	0	0	0	0	0	0.0714286	0	0.285714	0	0.0714286	0.142857	0	0.428571
organism	NZ_LKHV01000001.1~Candidatus~Berkiella~cookevillensis~strain~CC99~CC99x_contig000001,~whole~genome~shotgun~sequence_60001_1	1.14613	0.285714	0.000714286	0.571429	0.00285714	0.142857	0.0228571	0	0.142857	0	0.285714	0	0	0	0	0	0	0	0	0	0.142857	0.142857	0	0.142857	0.285714	0	0.285714
organism	11kb_GCA_000006845.1_ASM684v1_genomic.683_5001	0.778151	0.333333	0.000833333	0.333333	0.0125	0	0	0	0.166667	0	0	0	0	0	0	0	0	0	0	0	0	0.333333	0	0	0	0	0.666667
organism	15kb_GCA_000006175.2_ASM617v2_genomic.457_1	1.07918	0.75	0.185556	1	0.0239583	0.25	0.833333	0	0.25	0	0.5	0	0.25	0	0	0	0	0	0	0.25	0	0.5	0	0	0.25	0	0
organism	NZ_KI273144.1~Chrysiogenes~arsenatis~DSM~11915~scaffold2,~whole~genome~shotgun~sequence_360001	1.23045	0.235294	0.0422059	0.411765	0.0437815	0.470588	0.127132	0	0.117647	0.0588235	0	0	0	0.0588235	0	0.117647	0	0	0	0.117647	0.235294	0	0.0588235	0.0588235	0.0588235	0.0588235	0.411765
organism	NC_013194.1~Candidatus~Accumulibacter~phosphatis~clade~IIA~str.~UW-1,~complete~genome_4024001	0.778151	0.5	0.131667	1	0.0663889	0.333333	0.7575	0	0.166667	0.166667	0.333333	0	0	0	0	0.166667	0	0	0	0.333333	0	0.166667	0	0	0.5	0	0
organism	13kb_GCA_000006765.1_ASM676v1_genomic.121	1.25527	0.222222	0.0516667	0.555556	0.0657222	0.222222	0.165	0.0555556	0.0555556	0.0555556	0.222222	0	0	0.0555556	0	0	0	0	0.0555556	0.111111	0	0.111111	0	0	0.333333	0.111111	0.333333
organism	NC_005027.1_Rhodopirellula_baltica_SH_1_chromosome,_complete_genome_5236001_1	0.60206	0.5	0.08	0	0	0	0	0	0	0	0	0	0	0	0	0	0	0	0	0	0	0	0	0.5	0	0	0.5
organism	13kb_GCA_000006845.1_ASM684v1_genomic.924_6001	1.04139	0.0909091	0.169091	0.454545	0.118	0.363636	0.277045	0	0	0	0	0	0	0	0	0	0	0	0.363636	0.0909091	0.181818	0	0	0	0.181818	0.0909091	0.454545
organism	NC_004757.1~Nitrosomonas~europaea~ATCC~19718,~complete~genome_608001	0.60206	0.5	0.00375	0.75	0.0441667	0	0	0.25	0	0.5	0.25	0	0	0	0	0	0	0	0	0	0	0.25	0	0.25	0.5	0	0
organism	NC_008800.1~Yersinia~enterocolitica~subsp.~enterocolitica~8081~chromosome,~complete~genome_3456001_1	0.60206	0.75	0.505833	1	0.07125	0.5	2.5	0	0.25	0	0.5	0	0.5	0	0	0	0	0	0	0.5	0	0.25	0	0	0.25	0	0
organism	NC_011138.3~Alteromonas~mediterranea~DE,~complete~sequence_3936001	0.954243	0.444444	0.00472222	0.444444	0.0108333	0.111111	0.00444444	0	0.111111	0	0	0	0	0	0	0	0	0.111111	0	0.111111	0	0.333333	0	0	0	0	0.555556
organism	NC_002937.3_Desulfovibrio_vulgaris_str._Hildenborough_chromosome,_complete_genome_1458001_6001	0.69897	0.4	0.055	0.4	0.155	0.4	0.774	0	0.2	0	0	0	0	0	0	0	0	0	0.2	0.2	0	0.2	0	0	0	0.2	0.4
organism	NZ_CP016772.1~Candidatus~Planktophila~dulcis~isolate~MMS-IA-53~chromosome,~complete~genome_468001_6001	0.778151	0.666667	0.305417	0.5	0.309444	0.166667	1.66667	0.166667	0.333333	0.166667	0	0	0	0	0.166667	0	0	0	0	0.166667	0	0.333333	0	0.166667	0	0	0.333333
organism	NZ_BCWI01000001.1~Microbacterium~hominis~NBRC~15708,~whole~genome~shotgun~sequence_48001	1.04139	0.727273	0.0382955	0.727273	0.0601136	0.272727	0.687273	0.181818	0.272727	0.181818	0.181818	0	0.181818	0	0	0.0909091	0	0	0	0.272727	0	0.454545	0	0	0	0	0.272727
organism	9kb_GCA_000006175.2_ASM617v2_genomic.169	1.14613	0.142857	0.111786	0.142857	0.338214	0.142857	0.360714	0.0714286	0	0.0714286	0	0	0	0.0714286	0	0	0.0714286	0	0	0.142857	0	0	0	0	0	0	0.857143
organism	NC_020449.1_Candidatus_Cloacamonas_acidaminovorans_str._Evry_provisional_genome_sequence_from_WWE1_candidate_division_434001	0.778151	0.333333	0.00666667	0.166667	0	0.166667	0.02	0	0.166667	0	0.166667	0	0	0	0	0	0	0	0	0.166667	0	0	0	0.166667	0	0	0.666667
organism	NZ_CP021255.1~Desulfobulbus~oralis~strain~HOT041/ORNL~chromosome,~complete~genome_168001_7001	0.845098	0.428571	0.0147619	0.428571	0.01	0.142857	0.0142857	0	0.142857	0	0.142857	0	0	0	0	0	0.285714	0	0	0.142857	0	0.285714	0	0	0	0	0.571429
organism	11kb_GCA_000006175.2_ASM617v2_genomic.957_1	0.90309	0	0	0	0	0.125	0.0075	0	0	0	0	0	0	0	0	0	0	0	0	0	0	0	0	0	0	0.125	0.875
organism	7kb_GCA_000006745.1_ASM674v1_genomic.843	0.778151	0.5	0.111111	0.833333	0.0633333	0.5	0.717222	0.333333	0	0.333333	0.333333	0	0.333333	0	0.166667	0	0	0	0	0.5	0	0	0	0	0.333333	0	0.166667
organism	15kb_GCA_000006805.1_ASM680v1_genomic.548_7001	1.25527	0.444444	0.000694444	0.444444	0.00111111	0.111111	0.138333	0.111111	0.222222	0	0.222222	0	0.111111	0	0	0	0	0	0	0.111111	0	0.222222	0	0.111111	0.111111	0	0.444444
organism	NZ_CP012420.1_Rickettsia_amblyommatis_strain_Ac37_chromosome,_complete_genome_900001_6001	0.69897	0	0	0.2	0	0	0	0	0	0	0.2	0	0	0	0	0	0	0	0	0	0	0	0	0	0.2	0	0.8
organism	13kb_GCA_000006765.1_ASM676v1_genomic.587_1	1.30103	0.3	0.0358333	0.5	0.0342	0.5	0.1493	0	0.1	0	0.1	0	0	0	0	0	0	0	0	0.2	0.2	0.1	0	0	0	0.1	0.4
organism	7kb_GCA_000006175.2_ASM617v2_genomic.170_1	1.14613	0.285714	0.000357143	0.571429	0.00267857	0.142857	0.0164286	0	0.142857	0	0.285714	0	0	0	0	0.142857	0	0	0	0.142857	0	0.142857	0	0	0.285714	0	0.428571
organism	15kb_GCA_000007305.1_ASM730v1_genomic.77_7001	1.34242	0.0909091	0.000909091	0.181818	0.00636364	0.0909091	0.00590909	0.0909091	0	0	0	0	0.0909091	0	0	0	0	0	0	0.0909091	0	0	0	0	0.0909091	0	0.818182
organism	15kb_GCA_000008265.1_ASM826v1_genomic.405_8001	1.04139	0.363636	0.00272727	0.363636	0.0109091	0.181818	0.045	0	0.0909091	0	0	0	0	0	0	0	0	0	0	0.181818	0	0.181818	0	0	0	0	0.636364
organism	15kb_GCA_000006845.1_ASM684v1_genomic.469_1_fragment_1	0.778151	0.833333	0.01	0.833333	0.0483333	0.5	0.598889	0.166667	0.166667	0.166667	0	0	0	0	0	0.166667	0	0	0	0.5	0	0.333333	0	0	0	0	0.166667
organism	7kb_GCA_000006805.1_ASM680v1_genomic.950_1	1.14613	0.714286	0.0168571	0.714286	0.142714	0.428571	0.359286	0.285714	0.142857	0.285714	0.142857	0.142857	0	0.142857	0	0	0	0	0	0.428571	0	0.142857	0	0.142857	0.142857	0	0.142857
organism	5kb_GCA_000005845.2_ASM584v2_genomic.719	0.778151	0.666667	0.03	0.166667	0.015	0.166667	0.0416667	0.166667	0.166667	0.166667	0	0	0.166667	0	0	0	0	0	0	0.166667	0	0	0	0.5	0	0	0.333333
organism	15kb_GCA_000006805.1_ASM680v1_genomic.469_7001	1	0.4	0.013	0	0	0	0	0.2	0.2	0	0	0	0	0	0	0	0.2	0	0	0	0	0	0	0.4	0	0	0.6
organism	3kb_GCA_000007305.1_ASM730v1_genomic.239	0.845098	0.142857	0.00142857	0.142857	0.00428571	0.142857	0.00142857	0	0	0	0	0	0	0	0	0	0	0	0	0.142857	0	0	0	0	0	0	0.857143
organism	NC_014334.2~Lactobacillus~paracasei~strain~Zhang,~complete~genome_1860001_1	1.14613	0.428571	0.01	0.285714	0.0142857	0	0	0	0.142857	0	0	0	0	0	0	0	0	0	0	0	0	0.285714	0	0.142857	0	0	0.571429
organism	NZ_CP016907.1~Flavobacterium~anhuiense~strain~GSE09,~complete~genome_2292001	1.17609	0.466667	0.103905	0.666667	0.0780667	0.2	0.666667	0	0.133333	0	0.333333	0	0	0	0.133333	0	0	0	0	0.2	0	0.266667	0	0	0.2	0	0.333333
organism	5kb_GCA_000008665.1_ASM866v1_genomic.602	0.845098	0.571429	0.0442857	0.571429	0.00321429	0	0	0	0	0	0.142857	0	0	0	0	0	0	0	0	0	0	0.571429	0	0	0	0	0.428571
organism	11kb_GCA_000006805.1_ASM680v1_genomic.477_5001	0.845098	0.142857	0.00142857	0.142857	0	0	0	0.142857	0	0	0.142857	0	0	0	0	0	0	0	0	0	0	0.142857	0	0	0	0	0.857143
organism	11kb_GCA_000006845.1_ASM684v1_genomic.431	1.04139	0.727273	0.0236364	0.727273	0.0428409	0.454545	0.272364	0	0.181818	0	0.272727	0	0	0	0	0	0	0	0	0.454545	0	0.272727	0	0	0	0	0.272727
organism	NZ_CP007139.1~Fimbriimonas~ginsengisoli~Gsoil~348,~complete~genome_2660001	1.17609	0.133333	0.0216667	0.2	0.208889	0.0666667	0.666667	0.0666667	0.0666667	0.0666667	0.0666667	0	0	0.0666667	0	0	0	0	0	0.0666667	0	0.0666667	0	0	0.0666667	0	0.8
organism	7kb_GCA_000006805.1_ASM680v1_genomic.671_1	0.954243	0.111111	0.00222222	0.222222	0.00666667	0	0	0.111111	0	0.111111	0	0	0	0	0	0	0	0	0	0	0	0.111111	0	0	0.111111	0	0.777778
organism	13kb_GCA_000006175.2_ASM617v2_genomic.699_6001	0.778151	0.333333	0.243333	0.5	0.775556	0.166667	1.66667	0.166667	0	0.166667	0.166667	0	0	0.166667	0	0	0	0	0	0.166667	0	0.166667	0	0	0.166667	0	0.5
organism	15kb_GCA_000006805.1_ASM680v1_genomic.842_8001	1	0.3	0.04	0.5	0.0154	0.3	0.419	0	0.1	0	0.2	0	0.1	0	0	0.1	0	0	0	0.2	0.1	0.1	0	0	0.1	0	0.5
organism	15kb_GCA_000008265.1_ASM826v1_genomic.10_7001	1.20412	0.375	0.00645833	0.375	0.00520833	0.125	0.00625	0	0.125	0	0	0	0	0	0	0	0.25	0	0	0.125	0	0.25	0	0	0	0	0.625
organism	7kb_GCA_000006745.1_ASM674v1_genomic.563	1	0.3	0.081	0.6	0.0928333	0.2	0.395	0.1	0	0.1	0	0	0.1	0	0	0	0	0	0	0.2	0	0.1	0	0	0.3	0	0.4
organism	NC_011138.3~Alteromonas~mediterranea~DE,~complete~sequence_424001_1	1.07918	0.666667	0.14625	0.666667	0.003125	0.166667	0.005	0.166667	0.333333	0	0	0	0	0	0	0	0	0	0	0.166667	0	0.333333	0	0.166667	0.166667	0	0.166667
organism	15kb_GCA_000006845.1_ASM684v1_genomic.476	1.11394	0.846154	0.00657343	0.846154	0.00727273	0.307692	0.0451923	0.0769231	0.230769	0	0.230769	0	0	0	0	0.0769231	0	0	0	0.307692	0	0.461538	0	0.0769231	0.0769231	0	0.0769231
organism	7kb_GCA_000006805.1_ASM680v1_genomic.262	0.69897	0.4	0.035	0.2	0.926	0.2	2	0.2	0.2	0	0	0	0	0	0	0.2	0	0	0	0.2	0	0	0	0.2	0	0	0.6
organism	11kb_GCA_000007305.1_ASM730v1_genomic.803_7001	0.90309	0.125	0	0.25	0.008125	0.125	0.09625	0	0.125	0	0.125	0	0	0	0	0	0	0	0	0.125	0	0	0	0	0.125	0	0.75
organism	11kb_GCA_000008265.1_ASM826v1_genomic.868	1.11394	0.230769	0.146923	0.307692	0.205385	0.153846	0.624231	0.0769231	0.0769231	0.0769231	0.0769231	0	0	0.0769231	0	0.0769231	0	0	0	0.153846	0	0.0769231	0	0	0.0769231	0	0.692308
organism	7kb_GCA_000008265.1_ASM826v1_genomic.781	0.69897	0.4	0.004	0.4	0.104	0	0	0	0	0	0	0	0	0	0	0	0.4	0	0	0	0	0.4	0	0	0	0	0.6
organism	3kb_GCA_000006845.1_ASM684v1_genomic.282	0.60206	0.25	0.065	0.25	0.0175	0	0	0	0	0	0	0	0	0	0	0	0.25	0	0	0	0	0	0	0.25	0.25	0	0.5
organism	15kb_GCA_000006805.1_ASM680v1_genomic.560_7001_1	1.25527	0.444444	0.00111111	0.333333	0.00203704	0.111111	0.0477778	0.111111	0.222222	0	0.111111	0	0	0	0	0	0	0	0	0	0	0.333333	0	0.111111	0	0.111111	0.444444
organism	9kb_GCA_000008265.1_ASM826v1_genomic.56_1	1.20412	0.25	0.008125	0.25	0.005625	0.125	0.00625	0	0.125	0	0	0	0	0	0	0	0.125	0	0	0.125	0	0.125	0	0	0	0	0.75
organism	NZ_QAZA01000056.1~Verrucomicrobia~bacterium~LW23~LW23_contig_9b_Average_coverage:_46.71,~whole~genome~shotgun~sequence_1_1	0.778151	0.666667	0.0470833	0.5	0.0566667	0.666667	0.747917	0	0	0	0	0	0	0	0	0	0	0	0	0.333333	0	0.166667	0.166667	0	0	0.166667	0.166667
organism	13kb_GCA_000006175.2_ASM617v2_genomic.284_6001	0.69897	0.4	0.001	0.4	0.002	0.2	0.002	0	0.2	0	0.2	0	0	0	0	0	0	0	0	0.2	0	0.2	0	0	0	0	0.6
organism	13kb_GCA_000006805.1_ASM680v1_genomic.799	0.954243	0.444444	0.00611111	0.555556	0.018	0.222222	0.56	0.111111	0.222222	0	0.111111	0	0	0	0	0	0	0	0	0.111111	0.111111	0.333333	0	0	0	0	0.444444
organism	7kb_GCA_000006175.2_ASM617v2_genomic.181_1	1.30103	0	0	0.1	0	0	0	0	0	0	0.1	0	0	0	0	0	0	0	0	0	0	0	0	0	0.1	0	0.9
organism	11kb_GCA_000006745.1_ASM674v1_genomic.955_5001	0.845098	0.857143	0.00833333	0.857143	0.00833333	0.571429	0.0339286	0.142857	0.142857	0.142857	0.142857	0	0.142857	0	0	0	0	0	0	0.571429	0	0.285714	0	0	0	0	0.142857
organism	15kb_GCA_000006845.1_ASM684v1_genomic.366_1	0.954243	0.666667	0.0107407	0.555556	0.006	0.111111	0.174444	0.111111	0.111111	0.111111	0.222222	0	0	0	0	0.111111	0	0	0	0	0	0.555556	0.111111	0	0	0	0.333333
organism	15kb_GCA_000006845.1_ASM684v1_genomic.142_1	1.14613	0.285714	0.000714286	0.285714	0.000714286	0	0	0	0	0	0	0	0	0	0	0	0	0	0	0	0	0.285714	0	0	0	0	0.714286
organism	NZ_HG422565.1~Candidatus~Microthrix~parvicella~RN1,~whole~genome~shotgun~sequence_1780001_7001	0.69897	0.2	0.17	0.4	0.076	0.2	0.498	0	0	0	0	0	0.2	0	0	0	0	0	0	0.2	0	0	0	0	0.2	0	0.6
organism	NC_012803.1~Micrococcus~luteus~NCTC~2665,~complete~genome_1104001	0.845098	0.571429	0.0271429	0.428571	0.0238095	0.285714	0.202143	0.428571	0.142857	0.285714	0.142857	0	0.285714	0	0	0	0	0	0	0.285714	0	0.142857	0	0.142857	0	0	0.428571
organism	13kb_GCA_000008265.1_ASM826v1_genomic.572	1.25527	0.166667	0.052963	0.222222	0.0193056	0.0555556	0.346111	0	0.111111	0	0.0555556	0	0	0	0	0.0555556	0	0	0	0.0555556	0	0.111111	0	0	0.0555556	0	0.777778
organism	11kb_GCA_000006805.1_ASM680v1_genomic.960_1	1.32222	0.714286	0.0246667	0.714286	0.0172381	0.428571	0.111905	0.285714	0.142857	0.285714	0.142857	0	0.428571	0	0	0	0	0	0	0.428571	0	0.285714	0	0	0	0	0.285714
organism	NZ_CP007139.1~Fimbriimonas~ginsengisoli~Gsoil~348,~complete~genome_3810001_1	0.778151	0.666667	0.0366667	0.666667	0.00333333	0.333333	0	0	0	0	0	0	0	0	0	0.333333	0	0	0	0.333333	0	0.333333	0	0	0	0	0.333333
organism	NC_004663.1~Bacteroides~thetaiotaomicron~VPI-5482~chromosome,~complete~genome_340001	0.60206	0.25	0.7175	0.5	1.16625	0.25	2.5	0.25	0	0.25	0.25	0	0	0.25	0	0	0	0	0	0.25	0	0	0	0	0.25	0	0.5
organism	9kb_GCA_000006805.1_ASM680v1_genomic.316	1.14613	0.142857	0.0489286	0.142857	0.0278571	0.0714286	0.273571	0.0714286	0.0714286	0.0714286	0.0714286	0	0.0714286	0	0	0	0	0	0	0.0714286	0	0.0714286	0	0	0	0	0.857143
organism	NZ_CP030032.1~Bradymonas~sediminis~strain~FA350~chromosome,~complete~genome_3878001_6001	0.69897	0	0	0.2	0	0	0	0	0	0	0.2	0	0	0	0	0	0	0	0	0	0	0	0	0	0.2	0	0.8
organism	11kb_GCA_000008665.1_ASM866v1_genomic.461_5001	0.90309	0.25	0.0125	0.25	0.01875	0.25	0.25	0	0.125	0	0	0	0	0	0	0	0	0	0	0.25	0	0	0	0	0	0	0.75
organism	NC_011138.3~Alteromonas~mediterranea~DE,~complete~sequence_2352001_1	0.90309	0.375	0.0708333	0.5	0.051875	0.375	0.570833	0.25	0	0.25	0	0	0.25	0	0	0.125	0	0	0	0.25	0.125	0.125	0	0	0	0	0.5
organism	NC_012803.1~Micrococcus~luteus~NCTC~2665,~complete~genome_1524001	1.07918	0.75	0.005	0.75	0.0037037	0.333333	0.0322917	0.5	0.0833333	0.416667	0.166667	0	0.25	0	0	0	0	0	0	0.166667	0.0833333	0.5	0.0833333	0	0	0	0.166667
organism	15kb_GCA_000008665.1_ASM866v1_genomic.684_7001	1.34242	0.272727	0.0366667	0.454545	0.0553636	0.0909091	0.454545	0.0909091	0.0909091	0.0909091	0.181818	0	0	0	0	0	0	0	0	0.0909091	0	0.181818	0	0	0.181818	0	0.545455
organism	9kb_GCA_000008265.1_ASM826v1_genomic.504	1.04139	0.272727	0.173636	0.272727	0.323636	0.181818	0.737727	0.0909091	0.0909091	0.0909091	0	0	0	0.0909091	0	0.0909091	0	0	0	0.181818	0	0.0909091	0	0	0	0	0.727273
organism	9kb_GCA_000006845.1_ASM684v1_genomic.437_1	1.14613	0.428571	0.00166667	0.714286	0.00314286	0.142857	0.324286	0	0.142857	0	0.142857	0	0	0	0	0.142857	0	0	0	0.142857	0	0.142857	0	0.142857	0.428571	0	0.142857
organism	11kb_GCA_000006805.1_ASM680v1_genomic.825_1	1.32222	0.285714	0.00047619	0.571429	0.00047619	0	0	0.142857	0.142857	0	0.285714	0	0	0	0	0	0	0	0	0	0	0.285714	0	0	0.285714	0	0.428571
organism	NC_000962.3_Mycobacterium_tuberculosis_H37Rv,_complete_genome_1170001	0.90309	0.375	0.00291667	0.5	0.0059375	0.25	0.01625	0.125	0.125	0.125	0.125	0	0.125	0	0	0	0	0	0	0.25	0	0.125	0	0	0.125	0	0.5
organism	3kb_GCA_000006745.1_ASM674v1_genomic.149	0.60206	0.5	0.125	0.5	0.39125	0.5	1.31875	0	0.25	0.25	0	0	0.25	0	0	0	0	0	0	0.5	0	0	0	0	0	0	0.5
organism	15kb_GCA_000006175.2_ASM617v2_genomic.476_7001_1	1	0.8	0.019	0.8	0.07675	0.2	1	0.2	0.2	0.2	0.4	0	0.2	0	0	0	0	0	0	0.2	0	0.6	0	0	0	0	0.2
organism	7kb_GCA_000006805.1_ASM680v1_genomic.610	1	0.3	0.04	0.5	0.0154	0.3	0.419	0	0.1	0	0.2	0	0.1	0	0	0.1	0	0	0	0.2	0.1	0.1	0	0	0.1	0	0.5
organism	NZ_HG422565.1~Candidatus~Microthrix~parvicella~RN1,~whole~genome~shotgun~sequence_2770001_7001	0.778151	0.333333	0.0291667	0.333333	0.04	0.166667	0.143333	0	0	0	0	0	0	0	0	0	0	0.166667	0	0	0	0.166667	0.166667	0	0.166667	0	0.5
organism	NC_006350.1~Burkholderia~pseudomallei~K96243~chromosome~1,~complete~sequence_636001_1	0.69897	0.6	0.234667	0.2	0	0.2	2	0.4	0.2	0	0.2	0	0	0.2	0	0	0	0	0	0	0	0.2	0.2	0.2	0	0	0.4
organism	15kb_GCA_000008265.1_ASM826v1_genomic.386_fragment_1	1.07918	0.583333	0.00238095	0.666667	0.00760417	0.166667	0.290833	0	0.25	0	0.25	0	0	0	0	0	0	0	0	0.166667	0	0.416667	0	0	0.0833333	0	0.333333
organism	15kb_GCA_000006745.1_ASM674v1_genomic.608_1	1.14613	0.571429	0.03625	0.857143	0.0255952	0.571429	0.265714	0.285714	0	0.285714	0.285714	0	0.285714	0	0.142857	0	0	0	0	0.571429	0	0	0	0	0.285714	0	0.142857
organism	15kb_GCA_000006845.1_ASM684v1_genomic.634_7001	1.20412	0.75	0.0153125	0.875	0.009375	0.375	0.106667	0	0.25	0	0.375	0	0	0	0	0	0	0	0	0.375	0	0.375	0	0	0.125	0	0.125
organism	15kb_GCA_000006175.2_ASM617v2_genomic.320_7001	1.14613	0.714286	0.0252857	0.857143	0.0211905	0.571429	0.234107	0	0.428571	0	0.285714	0	0	0	0.142857	0	0	0	0	0.571429	0	0.142857	0	0	0.142857	0	0.142857
organism	15kb_GCA_000006745.1_ASM674v1_genomic.569_8001	1	0.3	0.00366667	0.5	0.0064	0.1	0.001	0	0.1	0	0.2	0	0	0	0	0	0	0.1	0	0.1	0	0.2	0	0	0.2	0	0.5
organism	15kb_GCA_000006805.1_ASM680v1_genomic.26	1.32222	0.238095	0.0142857	0.142857	0.0134921	0.142857	0.199524	0.190476	0.142857	0.047619	0	0	0.047619	0.047619	0	0	0	0	0	0.047619	0.047619	0.047619	0.047619	0.0952381	0	0	0.714286
organism	11kb_GCA_000006785.2_ASM678v2_genomic.190_6001	0.845098	0.428571	0.00476191	0.571429	0.00392857	0.142857	0.0785714	0	0.142857	0	0.142857	0	0	0	0	0	0	0	0	0.142857	0	0.285714	0	0	0.142857	0	0.428571
organism	9kb_GCA_000006805.1_ASM680v1_genomic.267	1	0.5	0.0208	0.8	0.023375	0.2	0.6065	0.1	0.2	0.1	0.3	0	0.1	0	0	0	0	0	0	0.2	0	0.3	0	0	0.3	0	0.2
organism	13kb_GCA_000007305.1_ASM730v1_genomic.328_1	1.20412	0	0	0.125	0.015625	0	0	0	0	0	0	0	0	0	0	0	0	0	0	0	0	0	0	0	0.125	0	0.875
organism	NC_013194.1~Candidatus~Accumulibacter~phosphatis~clade~IIA~str.~UW-1,~complete~genome_2352001_1	0.778151	0.5	0.0255556	0.5	0.0372222	0.333333	0.351667	0.166667	0	0.166667	0.166667	0	0.166667	0	0	0.166667	0	0	0	0.333333	0	0.166667	0	0	0	0	0.5
organism	NZ_CP027227.1~Victivallales~bacterium~CCUG~44730~chromosome,~complete~genome_518001_6001	0.60206	0.25	0.005	0	0	0	0	0	0	0	0	0	0	0	0	0	0	0	0	0	0	0	0	0.25	0	0	0.75
organism	11kb_GCA_000008665.1_ASM866v1_genomic.602_7001	0.778151	0	0	0.166667	0	0	0	0	0	0	0.166667	0	0	0	0	0	0	0	0	0	0	0	0	0	0.166667	0	0.833333
organism	NZ_CP016772.1~Candidatus~Planktophila~dulcis~isolate~MMS-IA-53~chromosome,~complete~genome_24001_7001	0.778151	0.5	0.0366667	0.666667	0.03875	0.333333	1.10667	0	0.166667	0	0.166667	0	0	0	0	0	0	0	0	0.333333	0	0.166667	0	0	0.166667	0	0.333333
organism	NC_013132.1~Chitinophaga~pinensis~DSM~2588,~complete~genome_1116001	0.845098	0.714286	0.165714	0.714286	0.143429	0.285714	1.06929	0	0.142857	0	0.142857	0	0	0	0	0	0	0	0	0.285714	0	0.285714	0	0.142857	0.142857	0	0.142857
organism	9kb_GCA_000006805.1_ASM680v1_genomic.214_1	1.25527	0.111111	0.0361111	0.222222	0.259167	0.111111	0.555556	0.111111	0	0.111111	0.111111	0	0	0.111111	0	0	0	0	0	0.111111	0	0	0	0	0.111111	0	0.777778
organism	15kb_GCA_000006175.2_ASM617v2_genomic.912_7001_1	1.25527	0.333333	0.0605556	0.444444	0.194861	0.111111	0.555556	0.111111	0	0.111111	0.111111	0	0	0.111111	0	0	0.111111	0	0	0.111111	0	0.222222	0	0	0.111111	0	0.555556
organism	NZ_VISF01000001.1~Seleniivibrio~woodruffii~strain~S4~Ga0008828_unitig_0_quiver.1,~whole~genome~shotgun~sequence_972001	1	0.4	0.07675	0.5	0.1926	0.2	1	0.1	0	0.1	0.2	0	0	0.1	0	0.1	0	0	0	0.2	0	0.2	0	0	0.1	0	0.5
organism	11kb_GCA_000007305.1_ASM730v1_genomic.952_7001	0.69897	0.4	0.397	0.6	0.275333	0.4	0.263	0	0	0	0.2	0	0	0	0	0	0	0	0	0.4	0	0	0	0	0.2	0	0.4
organism	NC_003198.1~Salmonella~enterica~subsp.~enterica~serovar~Typhi~str.~CT18,~complete~genome_1776001	0.69897	0.6	0.048	0.8	0.035	0.2	0.828	0	0.2	0	0.2	0	0	0	0	0	0	0	0	0.2	0	0.4	0	0	0.2	0	0.2
organism	11kb_GCA_000006805.1_ASM680v1_genomic.687_6001	0.778151	0.5	0.0483333	0.166667	0.121667	0.166667	0.415	0.166667	0.166667	0	0	0	0.166667	0	0	0	0	0	0	0.166667	0	0	0	0.333333	0	0	0.5
organism	13kb_GCA_000006805.1_ASM680v1_genomic.612	1.11394	0.384615	0.0584615	0.538462	0.0236264	0.384615	0.229385	0.0769231	0	0.0769231	0.230769	0	0.0769231	0	0	0.0769231	0	0	0	0.307692	0	0.0769231	0	0	0.153846	0.0769231	0.384615
organism	15kb_GCA_000006805.1_ASM680v1_genomic.461_1_1	0.90309	0.625	0.0295	0.5	0.312188	0.375	0.62875	0.25	0.125	0.25	0	0.125	0	0.125	0	0	0	0	0	0.375	0	0.125	0	0.125	0	0	0.375
organism	NC_018178.1~Melioribacter~roseus~P3M,~complete~genome_3184001	0.845098	0.428571	0.000952381	0.714286	0.0185714	0.142857	0.504286	0	0.142857	0	0.285714	0	0	0	0	0	0	0	0	0.142857	0	0.285714	0	0	0.285714	0	0.285714
organism	15kb_GCA_000006785.2_ASM678v2_genomic.729	1.17609	0.733333	0.0792727	0.866667	0.0841026	0.266667	0.666667	0.133333	0.266667	0.0666667	0.266667	0.0666667	0	0	0.133333	0	0	0	0	0.266667	0	0.466667	0	0	0.133333	0	0.133333
organism	15kb_GCA_000006175.2_ASM617v2_genomic.401	0.954243	0.444444	0.0133333	0.444444	0.00416667	0.111111	1.11111	0	0.111111	0	0.222222	0	0	0	0	0.111111	0	0	0	0.111111	0	0.333333	0	0	0	0	0.555556
organism	NC_013967.1~Haloferax~volcanii~DS2,~complete~sequence_1928001_1	0.845098	0.142857	0.195714	0.142857	0.111429	0.142857	0.547143	0.142857	0	0.142857	0	0	0.142857	0	0	0	0	0	0	0.142857	0	0	0	0	0	0	0.857143
organism	13kb_GCA_000006175.2_ASM617v2_genomic.104_1	1.07918	0.666667	0.0602083	0.666667	0.194792	0.166667	0.833333	0.166667	0.333333	0.166667	0.333333	0	0	0.166667	0	0	0	0	0	0.166667	0	0.5	0	0	0	0	0.333333
organism	13kb_GCA_000005845.2_ASM584v2_genomic.348_1	1	0.2	0.003	0.4	0.001	0	0	0	0	0	0.2	0	0	0	0	0	0	0	0	0	0	0.2	0	0	0.2	0	0.6
organism	15kb_GCA_000008665.1_ASM866v1_genomic.230	1.34242	0.227273	0.00518182	0.272727	0.00401515	0.0454545	0.175455	0	0.0909091	0	0.0909091	0	0	0	0	0	0	0	0	0.0454545	0	0.181818	0	0	0.0454545	0	0.727273
organism	9kb_GCA_000006805.1_ASM680v1_genomic.31	1.04139	0.363636	0.0272727	0.454545	0.014	0.272727	0.380909	0.0909091	0.181818	0	0.181818	0	0.0909091	0	0	0.0909091	0	0	0	0.181818	0.0909091	0.0909091	0	0.0909091	0.0909091	0	0.454545
organism	9kb_GCA_000006745.1_ASM674v1_genomic.667	0.845098	0.714286	0.110286	0.857143	0.105476	0.571429	0.425357	0.142857	0.285714	0.142857	0.142857	0	0.142857	0	0	0.142857	0	0	0	0.428571	0.142857	0.285714	0	0	0	0	0.142857
organism	9kb_GCA_000006785.2_ASM678v2_genomic.900_1_fragment_1	0.778151	0.833333	0.228	0.833333	0.359333	0.5	1.38222	0	0.166667	0	0.166667	0.166667	0	0	0	0	0	0	0	0.5	0	0.333333	0	0	0	0	0.166667
organism	11kb_GCA_000006175.2_ASM617v2_genomic.930	0.845098	0	0	0.142857	0.00285714	0	0	0	0	0	0	0	0	0	0	0	0	0	0	0	0	0	0	0	0.142857	0	0.857143
organism	7kb_GCA_000006785.2_ASM678v2_genomic.902_1	1.07918	0.666667	0.0735417	0.666667	0.319167	0.333333	0.833333	0.333333	0.333333	0.166667	0.333333	0	0	0.166667	0	0	0	0	0	0.333333	0	0.333333	0	0	0	0	0.333333
organism	11kb_GCA_000008265.1_ASM826v1_genomic.458_7001	0.69897	0.4	0.008	0.4	0.005	0	0	0	0.2	0	0	0	0	0	0	0	0	0	0	0	0	0.4	0	0	0	0	0.6
organism	5kb_GCA_000007305.1_ASM730v1_genomic.687	0.845098	0.142857	0	0.285714	0.0964286	0	0	0	0.142857	0	0.142857	0	0	0	0	0	0	0	0	0	0	0.142857	0	0	0.142857	0	0.714286
organism	7kb_GCA_000008665.1_ASM866v1_genomic.807_1	1.14613	0.428571	0.000714286	0.428571	0.00476191	0	0	0	0.142857	0	0	0	0	0	0	0	0	0	0	0	0	0.428571	0	0	0	0	0.571429
organism	NC_011138.3~Alteromonas~mediterranea~DE,~complete~sequence_3296001	1	0.2	0.281	0.2	0.2115	0.4	0.53775	0	0	0	0	0	0	0	0	0	0	0	0	0.2	0	0	0	0	0	0.2	0.6
organism	15kb_GCA_000008665.1_ASM866v1_genomic.890_7001_1	1.30103	0.3	0.0403333	0.5	0.0609	0.1	0.5	0.1	0.1	0.1	0.2	0	0	0	0	0	0	0	0	0.1	0	0.2	0	0	0.2	0	0.5
organism	NC_006350.1~Burkholderia~pseudomallei~K96243~chromosome~1,~complete~sequence_3870001_1	0.778151	0.5	0.403333	0.5	0.519444	0.166667	1.66667	0.166667	0.166667	0.166667	0	0	0	0.166667	0	0	0	0	0	0.166667	0	0.333333	0	0	0	0	0.5
organism	NC_014334.2~Lactobacillus~paracasei~strain~Zhang,~complete~genome_2480001_6001	0.69897	0.6	0.0466667	1	0.0512	0.2	0.006	0	0.2	0	0.6	0	0	0	0	0	0	0	0	0.2	0	0.4	0	0	0.4	0	0
organism	gi|1020263206|gb|LLKK01000014.1|_Phytoplasma_sp._Vc33_3J-14,_whole_genome_shotgun_sequence_1	0.778151	0.666667	0.113333	0.666667	0.0445833	0.5	0.588889	0	0.333333	0	0	0	0	0	0	0.333333	0	0	0	0.5	0	0.166667	0	0	0	0	0.333333
organism	13kb_GCA_000006805.1_ASM680v1_genomic.57_1	1.07918	0.333333	0.0145833	0.666667	0.0972917	0.333333	0.42	0	0.166667	0	0.166667	0	0	0	0	0.166667	0	0	0	0.166667	0.166667	0.166667	0	0	0.166667	0	0.333333
organism	NZ_OCMS01000002.1~Fibrobacter~sp.~UWB16,~whole~genome~shotgun~sequence_108001	1.07918	0.583333	0.035	0.583333	0.11631	0.25	0.325833	0.0833333	0.166667	0.0833333	0.0833333	0	0	0.0833333	0	0	0	0	0	0.25	0	0.25	0	0.0833333	0.0833333	0	0.333333
organism	15kb_GCA_000007305.1_ASM730v1_genomic.11_7001_1	1.20412	0.75	0.0327083	0.75	0.0976042	0.25	0.316563	0.25	0.375	0.125	0.375	0	0.125	0.125	0	0	0	0	0	0.25	0	0.375	0	0.125	0.125	0	0.125
organism	7kb_GCA_000006745.1_ASM674v1_genomic.669	1.07918	0.583333	0.00809524	0.666667	0.00802083	0.416667	0.0498333	0.0833333	0.0833333	0.0833333	0.166667	0	0.0833333	0	0	0	0	0.0833333	0	0.166667	0.0833333	0.25	0.166667	0	0.166667	0	0.166667
organism	9kb_GCA_000006805.1_ASM680v1_genomic.98_1	1.20412	0.25	0.0265625	0.125	0.045625	0.125	0.155625	0.125	0.125	0	0	0	0.125	0	0	0	0	0	0	0.125	0	0	0	0.125	0	0	0.75
organism	11kb_GCA_000006785.2_ASM678v2_genomic.604_6001	0.845098	0.571429	0.112143	0.857143	0.0833333	0.428571	1.10857	0	0.142857	0	0.285714	0	0	0	0	0	0	0	0	0.428571	0	0.142857	0	0	0.285714	0	0.142857
organism	NZ_CP029619.1~Candidatus~Cardinium~hertigii~strain~cHgTN10~chromosome,~complete~genome_756001	1.14613	0.714286	0.0186429	0.857143	0.0180357	0.285714	0.103036	0	0.357143	0	0.357143	0	0	0	0	0	0	0	0	0.285714	0	0.428571	0	0	0.142857	0	0.142857
organism	NZ_CP021659.1~Candidatus~Fukatsuia~symbiotica~strain~5D~chromosome,~complete~genome_490001_1	1.20412	0.25	0.031875	0.625	0.03625	0.125	0.383125	0.25	0	0.375	0	0	0	0	0	0	0	0	0	0	0.125	0.25	0	0	0.25	0	0.375
organism	NC_002939.5~Geobacter~sulfurreducens~PCA~chromosome,~complete~genome_1872001_1	0.778151	0.666667	0.3075	0.666667	0.518333	0.333333	1.66667	0.333333	0.166667	0.333333	0	0	0.166667	0.166667	0	0	0	0	0	0.333333	0	0.333333	0	0	0	0	0.333333
organism	7kb_GCA_000006805.1_ASM680v1_genomic.956	0.954243	0.111111	0.00222222	0.111111	0.0233333	0.111111	0.0477778	0	0	0	0	0	0	0	0	0	0	0	0	0	0.111111	0	0	0.111111	0	0	0.777778
organism	15kb_GCA_000007305.1_ASM730v1_genomic.828_1_1	1	0	0	0.2	0	0	0	0	0	0	0.2	0	0	0	0	0	0	0	0	0	0	0	0	0	0.2	0	0.8
organism	NZ_CP030032.1~Bradymonas~sediminis~strain~FA350~chromosome,~complete~genome_4508001_7001	0.845098	0.428571	0.24619	0.571429	0.189286	0.142857	1.42857	0	0.142857	0	0.285714	0	0	0	0	0.142857	0	0	0	0.142857	0	0.285714	0	0	0.142857	0	0.428571
organism	9kb_GCA_000006845.1_ASM684v1_genomic.200_6001	0.69897	0.4	0.001	0.4	0.001	0	0	0	0.2	0	0.2	0	0	0	0	0	0	0	0	0	0	0.4	0	0	0	0	0.6
organism	NC_013194.1~Candidatus~Accumulibacter~phosphatis~clade~IIA~str.~UW-1,~complete~genome_2160001_1	0.778151	0.333333	0.0358333	0.5	0.0422222	0.333333	0.351667	0.166667	0	0.333333	0	0	0.166667	0	0	0.166667	0	0	0	0.333333	0	0	0	0	0.166667	0	0.5
organism	9kb_GCA_000006805.1_ASM680v1_genomic.20_1	0.60206	0.25	0.2125	0.25	0.1825	0.25	0.6225	0	0	0	0	0	0.25	0	0	0	0	0	0	0.25	0	0	0	0	0	0	0.75
organism	9kb_GCA_000006745.1_ASM674v1_genomic.3	1.04139	0.636364	0.0225974	0.636364	0.0509091	0.454545	0.260909	0.181818	0.272727	0.272727	0	0	0.272727	0	0	0	0	0	0	0.454545	0	0.181818	0	0	0	0	0.363636
organism	7kb_GCA_000008265.1_ASM826v1_genomic.351	1.04139	0.363636	0.00409091	0.363636	0.0104545	0.272727	0.123333	0	0.0909091	0	0.0909091	0	0	0	0	0	0	0	0	0.272727	0	0.0909091	0	0	0	0	0.636364
organism	NZ_CP008796.1~Thermodesulfobacterium~commune~DSM~2178,~complete~genome_700001_6001	0.60206	0.5	0.1325	0.5	0.095	0.5	0.46	0	0	0	0	0	0	0	0	0.25	0	0	0	0.5	0	0	0	0	0	0	0.5
organism	15kb_GCA_000008665.1_ASM866v1_genomic.756_1_1	1.34242	0.272727	0.0366667	0.545455	0.0477273	0.0909091	0.454545	0.0909091	0.0909091	0.0909091	0.181818	0	0	0	0	0	0	0	0	0.0909091	0	0.181818	0	0	0.272727	0	0.454545
organism	NZ_CP027227.1~Victivallales~bacterium~CCUG~44730~chromosome,~complete~genome_1820001_1	1.14613	0.428571	0.00833333	0.285714	0.0735714	0.142857	0.0321429	0	0.142857	0	0.142857	0	0	0	0	0	0	0	0	0.142857	0	0.142857	0	0.142857	0	0	0.571429
organism	7kb_GCA_000006805.1_ASM680v1_genomic.137	0.90309	0.75	0.0347917	0.75	0.0241667	0.5	0.146563	0.25	0.375	0.25	0.25	0	0.25	0	0	0	0	0	0	0.5	0	0.25	0	0	0	0	0.25
organism	NC_013967.1~Haloferax~volcanii~DS2,~complete~sequence_2136001	0.69897	0.2	0.062	0	0	0.2	0.114	0	0	0	0	0	0	0	0	0	0	0	0	0	0	0	0.2	0	0	0	0.8
organism	NC_005027.1_Rhodopirellula_baltica_SH_1_chromosome,_complete_genome_1477001_1	1.07918	0.166667	0.0341667	0.666667	0.010625	0	0	0	0	0	0.333333	0	0	0	0	0	0	0	0	0	0	0.166667	0	0	0.5	0	0.333333
organism	5kb_GCA_000008665.1_ASM866v1_genomic.264	0.954243	0.444444	0.0075	0.222222	0.257778	0.333333	0.373333	0	0	0	0	0	0	0	0	0	0	0	0	0.222222	0	0	0.111111	0.111111	0	0	0.555556
organism	15kb_GCA_000006805.1_ASM680v1_genomic.112	1.11394	0.384615	0.014	0.153846	0.00846154	0.230769	0.532564	0.230769	0.230769	0.0769231	0	0	0.0769231	0.0769231	0	0	0	0	0	0.0769231	0	0.0769231	0.153846	0.0769231	0	0	0.615385
organism	11kb_GCA_000006765.1_ASM676v1_genomic.240	1.07918	0.416667	0.00216667	0.416667	0.0258333	0	0	0	0.166667	0	0.0833333	0	0	0	0	0	0	0	0	0	0	0.25	0	0.166667	0.166667	0	0.416667
organism	11kb_GCA_000006845.1_ASM684v1_genomic.395	1	0.5	0.0676	0.8	0.008375	0.2	0.5005	0	0.3	0	0.2	0	0	0	0	0.1	0	0	0	0.2	0	0.3	0	0	0.3	0	0.2
organism	13kb_GCA_000006845.1_ASM684v1_genomic.735_7001	0.778151	0.666667	0.3475	0.666667	0.382083	0.5	1.11611	0	0.166667	0	0.333333	0	0	0	0.333333	0	0	0	0	0.5	0	0.166667	0	0	0	0	0.333333
organism	11kb_GCA_000006845.1_ASM684v1_genomic.876_1	1.25527	0.666667	0.0115278	0.333333	0.0141667	0.166667	0.122778	0	0	0	0	0	0	0	0	0	0	0	0	0.166667	0	0.166667	0	0.333333	0	0	0.333333
organism	11kb_GCA_000007305.1_ASM730v1_genomic.147_6001	0.845098	0.285714	0.00928571	0.714286	0.00342857	0.142857	0.00571429	0	0.142857	0	0.142857	0	0	0	0	0	0	0	0	0	0.142857	0.285714	0	0	0.285714	0	0.285714
organism	NZ_CP040008.1~TM7~phylum~sp.~oral~taxon~955~strain~PM004~chromosome,~complete~genome_140001_7001	0.778151	0.333333	0.0141667	0.333333	0.02	0.333333	0.0933333	0	0	0	0	0	0	0	0	0	0	0	0	0.333333	0	0	0	0	0	0	0.666667
organism	13kb_GCA_000006845.1_ASM684v1_genomic.546_6001	0.845098	0.857143	0.128571	1	0.132245	0.285714	0.831429	0.142857	0.142857	0.285714	0.142857	0	0	0	0	0	0	0	0	0.285714	0	0.571429	0	0	0.142857	0	0
organism	13kb_GCA_000006845.1_ASM684v1_genomic.946_fragment_1	0.69897	0.6	0.0973333	0.8	0.0455	0.6	0.341333	0	0.2	0	0.6	0	0	0	0	0	0	0	0	0.6	0	0	0	0	0.2	0	0.2
organism	11kb_GCA_000008665.1_ASM866v1_genomic.697_6001	0.845098	0.285714	0.00428571	0.285714	0.01	0.142857	0.0328571	0	0	0	0	0	0	0	0	0.142857	0	0	0	0.142857	0	0.142857	0	0	0	0	0.714286
organism	13kb_GCA_000006845.1_ASM684v1_genomic.276_7001	0.90309	0.375	0.01375	0.375	0.00958333	0.25	0.046875	0	0	0	0	0	0	0	0	0	0.25	0	0	0.25	0	0.125	0	0	0	0	0.625
organism	9kb_GCA_000006805.1_ASM680v1_genomic.913_6001	0.60206	0.5	0.1075	0.75	0.0625	0.25	0.6225	0	0	0	0.25	0	0.25	0	0	0	0	0	0	0.25	0	0.25	0	0	0.25	0	0.25
organism	11kb_GCA_000006785.2_ASM678v2_genomic.498_5001	0.90309	0.5	0.0734375	0.75	0.0383333	0.125	1.25	0	0.25	0	0.375	0	0	0	0	0	0	0	0	0.125	0	0.375	0	0	0.25	0	0.25
organism	NC_011138.3~Alteromonas~mediterranea~DE,~complete~sequence_4240001	1	0.7	0.0381429	0.7	0.046	0.4	0.4825	0	0.4	0	0	0	0	0	0.2	0	0	0	0	0.4	0	0.2	0	0.1	0.1	0	0.2
organism	7kb_GCA_000006845.1_ASM684v1_genomic.685	0.778151	0.333333	0.00166667	0.333333	0.00166667	0	0	0	0	0	0	0	0	0	0	0	0	0	0	0	0	0.333333	0	0	0	0	0.666667
organism	13kb_GCA_000006805.1_ASM680v1_genomic.547_1	1	0.2	0.035	0.2	0.463	0.2	1	0	0	0	0	0	0	0	0	0.2	0	0	0	0.2	0	0	0	0	0	0	0.8
organism	15kb_GCA_000006805.1_ASM680v1_genomic.568_1	1.51851	0.454545	0.000969697	0.545455	0.00454546	0.272727	0.0768687	0	0.0909091	0	0.181818	0	0	0	0	0	0	0	0	0.272727	0	0.181818	0	0	0.0909091	0	0.454545
organism	NC_007677.1~Salinibacter~ruber~DSM~13855~chromosome,~complete~genome_3186001	0.845098	0.142857	0.0457143	0.142857	0	0	0	0	0	0	0.142857	0	0	0	0	0	0	0	0	0	0	0	0	0.142857	0.142857	0	0.714286
organism	15kb_GCA_000006805.1_ASM680v1_genomic.565_7001_1	1.20412	0.125	0	0.25	0.00625	0.125	0.26625	0	0.125	0	0.125	0	0	0	0	0	0	0	0	0	0.125	0.125	0	0	0	0	0.75
organism	15kb_GCA_000006805.1_ASM680v1_genomic.3_8001	0.954243	0.333333	0.0133333	0.333333	0.0803704	0.111111	0.05	0.111111	0.111111	0.111111	0	0	0	0	0	0	0	0	0	0.111111	0	0.222222	0	0	0	0	0.666667
organism	13kb_GCA_000007305.1_ASM730v1_genomic.162_7001	0.954243	0.444444	0.00194444	0.555556	0.00155556	0.333333	0.00296296	0	0.111111	0	0.222222	0	0	0	0	0	0	0	0	0.222222	0	0.111111	0.111111	0	0.222222	0	0.333333
organism	NZ_CP029619.1~Candidatus~Cardinium~hertigii~strain~cHgTN10~chromosome,~complete~genome_910001	0.90309	0.75	0.173333	1	0.144687	0.375	0.835833	0	0.25	0.125	0.25	0	0	0	0.25	0	0	0	0	0.375	0	0.375	0	0	0.25	0	0
organism	15kb_GCA_000006785.2_ASM678v2_genomic.544_8001	1	0.7	0.0712857	0.9	0.0572222	0.2	0.5445	0	0.2	0	0.4	0	0	0	0	0	0	0	0	0.2	0	0.5	0	0	0.2	0	0.1
organism	15kb_GCA_000006845.1_ASM684v1_genomic.848_8001	0.60206	0.5	0.0525	0.5	0.0225	0.25	0.315	0	0	0	0	0	0	0	0	0.25	0	0	0	0.25	0	0.25	0	0	0	0	0.5
organism	NC_003198.1~Salmonella~enterica~subsp.~enterica~serovar~Typhi~str.~CT18,~complete~genome_4320001	0.60206	0.5	0.5425	0.5	0.535	0.25	2.5	0	0.25	0	0.25	0	0	0	0	0	0	0	0	0.25	0	0.25	0	0	0	0	0.5
organism	13kb_GCA_000006765.1_ASM676v1_genomic.16_6001	0.90309	0.375	0.00125	0.75	0.00604167	0	0	0	0	0	0.25	0	0	0	0	0	0	0	0	0	0	0.375	0	0	0.375	0	0.25
organism	NC_004757.1~Nitrosomonas~europaea~ATCC~19718,~complete~genome_2748001	0.845098	0.428571	0.0342857	0.285714	0.0335714	0.428571	0.178095	0.285714	0	0.142857	0	0	0.285714	0	0	0	0	0	0	0.285714	0	0	0.142857	0	0	0	0.571429
organism	NZ_HG422565.1~Candidatus~Microthrix~parvicella~RN1,~whole~genome~shotgun~sequence_3430001	1.07918	0.416667	0.0471667	0.416667	0.0301667	0.166667	0.44875	0	0.25	0	0.0833333	0	0	0	0	0	0	0	0	0.166667	0	0.166667	0	0.0833333	0.0833333	0	0.5
organism	11kb_GCA_000006175.2_ASM617v2_genomic.672_5001	0.845098	0.428571	0.00333333	0.571429	0.0160714	0.142857	0.492857	0	0.142857	0	0.142857	0	0	0	0	0	0	0	0	0.142857	0	0.285714	0	0	0.142857	0	0.428571
organism	NC_005027.1_Rhodopirellula_baltica_SH_1_chromosome,_complete_genome_602001	1	0.3	0.119	0.6	0.165667	0.3	0.456667	0.3	0	0.3	0.2	0	0.2	0.1	0	0	0	0	0	0.3	0	0	0	0	0.3	0	0.4
organism	7kb_GCA_000006175.2_ASM617v2_genomic.687_1	0.90309	0.25	0.01	0.25	0.01	0.25	0.0125	0	0	0	0	0	0	0	0	0.25	0	0	0	0.25	0	0	0	0	0	0	0.75
organism	NC_011297.1~Dictyoglomus~thermophilum~H-6-12,~complete~genome_1530001_1	0.778151	0.666667	0.0554167	0.833333	0.059	0.333333	0.891667	0	0.166667	0	0.166667	0	0	0	0.166667	0	0	0	0	0.333333	0	0.333333	0	0	0.166667	0	0.166667
organism	NZ_CP030032.1~Bradymonas~sediminis~strain~FA350~chromosome,~complete~genome_1092001_6001	0.69897	0.2	0.05	0.2	0.002	0.2	2	0	0	0	0	0	0	0	0	0.2	0.2	0	0	0.2	0	0	0	0	0	0	0.8
organism	13kb_GCA_000006805.1_ASM680v1_genomic.817_6001	0.90309	0.75	0.0247917	0.625	0.24775	0.375	0.62875	0.25	0.125	0.125	0.125	0.125	0	0.125	0	0	0	0	0	0.375	0	0.125	0	0.25	0.125	0	0.125
organism	NZ_CP030032.1~Bradymonas~sediminis~strain~FA350~chromosome,~complete~genome_3444001_7001	0.778151	0.166667	0	0.166667	0.85	0.166667	1.66667	0	0.166667	0	0	0.166667	0	0	0	0	0	0	0	0.166667	0	0	0	0	0	0	0.833333
organism	13kb_GCA_000006805.1_ASM680v1_genomic.273_7001	0.778151	0.666667	0.0379167	0.166667	0	0.333333	1.66667	0.166667	0.333333	0	0.166667	0	0.166667	0.166667	0	0	0	0	0	0	0	0.166667	0.333333	0.166667	0	0	0.333333
organism	7kb_GCA_000006805.1_ASM680v1_genomic.786	1	0.1	0.001	0.2	0.0055	0.1	0.031	0	0	0	0	0	0	0	0	0	0	0	0	0.1	0	0	0	0	0.1	0	0.8
organism	NZ_CP007139.1~Fimbriimonas~ginsengisoli~Gsoil~348,~complete~genome_4320001	1.17609	0.466667	0.00323809	0.466667	0.00228571	0	0	0	0.2	0	0.266667	0	0	0	0	0	0	0	0	0	0	0.4	0	0.0666667	0.0666667	0	0.466667
organism	13kb_GCA_000006845.1_ASM684v1_genomic.915	1.11394	0.692308	0.0357265	0.615385	0.0661538	0.461538	0.125769	0	0.0769231	0	0.0769231	0	0	0	0	0	0	0	0	0.461538	0	0.153846	0	0.0769231	0	0	0.307692
organism	15kb_GCA_000006805.1_ASM680v1_genomic.253_8001	0.60206	0.25	0.0025	0.25	0.0025	0	0	0	0	0	0	0	0	0	0	0	0	0	0	0	0	0.25	0	0	0	0	0.75
organism	9kb_GCA_000007305.1_ASM730v1_genomic.967_6001	0.60206	0.25	0.0025	0.25	0.0825	0	0	0	0	0	0	0	0	0	0	0	0	0	0	0	0	0	0	0.25	0.25	0	0.5
organism	NZ_VISF01000001.1~Seleniivibrio~woodruffii~strain~S4~Ga0008828_unitig_0_quiver.1,~whole~genome~shotgun~sequence_2532001_1	0.778151	0.333333	0.0258333	0.166667	0.0233333	0.166667	0.0166667	0	0	0	0	0	0	0	0	0	0.333333	0	0	0.166667	0	0	0	0.166667	0	0	0.666667
organism	13kb_GCA_000008265.1_ASM826v1_genomic.44	1.11394	0.307692	0.110192	0.307692	0.205385	0.153846	0.624231	0.0769231	0.153846	0.0769231	0.0769231	0	0	0.0769231	0	0.0769231	0	0	0	0.153846	0	0.0769231	0	0.0769231	0.0769231	0	0.615385
organism	15kb_GCA_000005845.2_ASM584v2_genomic.412_7001_1_fragment_1	0.69897	0.8	0.0575	1	0.0372	0.8	0.33	0.8	0	0.6	0	0	0.8	0	0	0	0	0	0	0.6	0.2	0.2	0	0	0	0	0
organism	5kb_GCA_000008665.1_ASM866v1_genomic.678	1	0.4	0.0165	0.4	0.01575	0.1	0.328	0	0.1	0	0.1	0	0	0	0	0	0	0	0	0.1	0	0.3	0	0	0	0	0.6
organism	15kb_GCA_000006175.2_ASM617v2_genomic.451_1_1	1.07918	0.333333	0.00375	0.5	0.0730556	0.166667	0.833333	0	0	0	0.166667	0	0	0	0	0	0	0	0	0.166667	0	0.166667	0	0	0.166667	0	0.5
organism	NC_013194.1~Candidatus~Accumulibacter~phosphatis~clade~IIA~str.~UW-1,~complete~genome_3896001_1	1.07918	0.166667	0.01	0.666667	0.035625	0.166667	0.803333	0	0	0.166667	0.333333	0	0	0	0	0	0	0	0	0.166667	0	0	0	0	0.5	0	0.333333
organism	11kb_GCA_000006845.1_ASM684v1_genomic.605_1	1.38021	0.375	0.0605556	0.75	0.0311806	0.25	0.260208	0	0	0	0.375	0	0.125	0	0	0	0	0	0	0.25	0	0.125	0	0	0.375	0	0.25
organism	11kb_GCA_000006765.1_ASM676v1_genomic.220_5001	0.90309	0.25	0.025625	0.25	0.034375	0.125	0.445	0	0.125	0	0.125	0	0	0	0	0	0	0	0	0.125	0	0.125	0	0	0	0	0.75
organism	7kb_GCA_000006765.1_ASM676v1_genomic.203_1	0.60206	0.5	0.055	0.5	0.0525	0	0	0	0	0	0	0	0	0	0	0	0	0	0	0	0	0.5	0	0	0	0	0.5
organism	9kb_GCA_000006765.1_ASM676v1_genomic.39	1.17609	0.2	0.00133333	0.466667	0.000666667	0.0666667	0.004	0	0.133333	0	0.266667	0	0	0	0	0	0	0	0	0.0666667	0	0.133333	0	0	0.266667	0	0.533333
organism	13kb_GCA_000006805.1_ASM680v1_genomic.399_1	1.38021	0.333333	0.00125	0.25	0.00916667	0.166667	0.085	0	0	0	0.0833333	0	0	0	0	0	0	0	0	0.166667	0	0	0	0.166667	0.0833333	0	0.583333
organism	15kb_GCA_000006805.1_ASM680v1_genomic.92_1_1	0.69897	0	0	0.2	0.006	0.2	0.016	0	0	0	0	0	0	0	0	0	0	0	0	0	0.2	0	0	0	0	0	0.8
organism	NC_004663.1~Bacteroides~thetaiotaomicron~VPI-5482~chromosome,~complete~genome_5220001	0.60206	0.75	0.584167	0.75	0.0841667	0.5	1.30625	0.25	0.25	0	0.25	0	0	0.25	0	0	0	0	0	0.5	0	0.25	0	0	0	0	0.25
organism	9kb_GCA_000006805.1_ASM680v1_genomic.910_1	1.07918	0.166667	0.000833333	0.166667	0	0	0	0.166667	0	0	0.166667	0	0	0	0	0	0	0	0	0	0	0.166667	0	0	0	0	0.833333
organism	5kb_GCA_000006805.1_ASM680v1_genomic.39	0.90309	0.125	0.00125	0.25	0.006875	0.125	0.03875	0	0	0	0	0	0	0	0	0	0	0	0	0.125	0	0	0	0	0.125	0	0.75
organism	15kb_GCA_000006785.2_ASM678v2_genomic.101_1_1_fragment_1	0.60206	1	0.310625	1	0.318125	0.5	1.36125	0	0.25	0	0.25	0	0	0	0	0	0	0	0	0.5	0	0.5	0	0	0	0	0
organism	11kb_GCA_000006845.1_ASM684v1_genomic.683_fragment_1	1.04139	0.363636	0.00272727	0.363636	0.00454546	0.0909091	0.0236364	0.181818	0.181818	0	0.0909091	0	0	0	0	0.0909091	0	0	0	0.0909091	0	0.272727	0	0	0	0	0.636364
organism	9kb_GCA_000005845.2_ASM584v2_genomic.739_6001	0.69897	0.6	0.0493333	0.6	0.0873333	0.4	0.828	0	0	0	0	0	0	0	0	0	0	0	0	0.4	0	0.2	0	0	0	0	0.4
organism	7kb_GCA_000008265.1_ASM826v1_genomic.890_1	1.07918	0.333333	0.00125	0.666667	0.000416667	0.333333	0.00208333	0	0.166667	0	0.333333	0	0	0	0	0.166667	0	0	0	0.333333	0	0	0	0	0.333333	0	0.333333
organism	NC_007677.1~Salinibacter~ruber~DSM~13855~chromosome,~complete~genome_210001_1	0.845098	0.142857	0.00142857	0.142857	0.00142857	0	0	0	0	0	0	0	0	0	0	0	0	0	0	0	0	0.142857	0	0	0	0	0.857143
organism	NZ_CP035926.1~Arcobacter~thereius~LMG~24486~chromosome,~complete~genome_1820001_7001	0.845098	0.428571	0.0204762	0.571429	0.0107143	0.285714	0.0342857	0	0	0	0	0	0	0	0	0	0.285714	0	0	0.285714	0	0.142857	0	0	0.142857	0	0.428571
organism	NC_005027.1_Rhodopirellula_baltica_SH_1_chromosome,_complete_genome_4032001	0.60206	0.5	0.08	0.5	0.005	0	0	0	0	0	0.25	0	0	0	0	0	0	0	0	0	0	0.5	0	0	0	0	0.5
organism	13kb_GCA_000006785.2_ASM678v2_genomic.939_7001	0.845098	0.571429	0.184286	0.714286	0.153429	0.142857	1.42857	0	0.285714	0.142857	0.428571	0	0	0	0	0.142857	0	0	0	0.142857	0	0.285714	0	0.142857	0.285714	0	0.142857
organism	LBWX01000002.1~Candidate~division~CPR2~bacterium~GW2011_GWC2_39_35~UT47_C0002,~whole~genome~shotgun~sequence_212001	0.778151	0.333333	0.239167	0.333333	0.7775	0.166667	1.66667	0.166667	0.166667	0.166667	0.166667	0	0	0.166667	0	0	0	0	0	0.166667	0	0.166667	0	0	0	0	0.666667
organism	9kb_GCA_000007305.1_ASM730v1_genomic.830_6001	0.69897	0.4	0.002	0.4	0.003	0.4	1.013	0.2	0.2	0	0.2	0	0.2	0	0	0	0	0	0	0.2	0	0	0.2	0	0.2	0	0.4
organism	9kb_GCA_000006175.2_ASM617v2_genomic.863	0.845098	1	0.0159184	0.857143	0.0733333	0.142857	1.42857	0.142857	0.285714	0.142857	0.428571	0	0.142857	0	0	0	0	0	0	0.142857	0	0.714286	0	0.142857	0	0	0
organism	NC_012985.3~Candidatus~Liberibacter~asiaticus~str.~psy62,~complete~genome_104001_1	1.14613	0.571429	0.0242857	0.571429	0.0355357	0.428571	0.317619	0	0.142857	0	0.142857	0	0	0	0	0.142857	0	0	0	0.428571	0	0.142857	0	0	0	0	0.428571
organism	7kb_GCA_000006765.1_ASM676v1_genomic.498	0.60206	0.5	0.0525	0.5	0.00125	0	0	0	0	0	0.25	0	0	0	0	0	0	0	0	0	0	0.25	0	0.25	0.25	0	0.25
organism	7kb_GCA_000006805.1_ASM680v1_genomic.440_1	1.25527	0.666667	0.0112037	0.666667	0.0937963	0.333333	0.279444	0.111111	0	0.111111	0.111111	0.111111	0	0.111111	0	0	0	0	0	0.333333	0	0.222222	0	0.111111	0.111111	0	0.222222
organism	NZ_CP003679.1_Treponema_pallidum_subsp._pallidum_str._Sea_81-4,_complete_genome_374001_1	1.20412	0.625	0.021	0.75	0.0182292	0.25	0.265625	0	0.125	0	0.25	0	0	0	0	0	0	0	0	0.25	0	0.375	0	0	0.125	0	0.25
organism	NC_014815.1~Micromonospora~sp.~L5,~complete~genome_1968001	0.90309	0.625	0.15775	0.375	0.06	0.125	1.25	0	0	0	0.125	0	0.125	0	0	0	0	0	0	0.125	0	0.125	0	0.375	0.125	0	0.25
organism	11kb_GCA_000006805.1_ASM680v1_genomic.910_6001	0.69897	0.4	0.001	0.6	0.00333333	0.2	0.016	0	0.2	0	0	0	0	0	0	0	0	0	0	0	0.2	0.4	0	0	0	0	0.4
organism	NZ_CP010552.1~Candidatus~Thioglobus~autotrophicus~strain~EF1~chromosome,~complete~genome_1420001_6001	0.845098	0.285714	0.0307143	0.285714	0.045	0.285714	0.202857	0	0.142857	0	0.142857	0	0	0	0	0	0	0	0	0.285714	0	0	0	0	0	0	0.714286
organism	NC_014815.1~Micromonospora~sp.~L5,~complete~genome_1688001_1	0.954243	0.333333	0.127407	0.333333	0.114444	0.222222	1.11111	0.222222	0	0.222222	0.111111	0	0.111111	0.111111	0	0	0	0	0	0.222222	0	0.111111	0	0	0	0	0.666667
organism	7kb_GCA_000006785.2_ASM678v2_genomic.742_1	1.38021	0.25	0.00263889	0.333333	0.05375	0.0833333	0.0025	0	0.0833333	0	0	0	0	0	0	0	0	0.0833333	0	0.0833333	0	0.166667	0	0	0.0833333	0	0.666667
organism	13kb_GCA_000006175.2_ASM617v2_genomic.90_7001	1.11394	0	0	0.0769231	0	0	0	0	0	0	0.0769231	0	0	0	0	0	0	0	0	0	0	0	0	0	0.0769231	0	0.923077
organism	11kb_GCA_000005845.2_ASM584v2_genomic.717_7001	0.778151	0.333333	0.005	0.666667	0.00166667	0.333333	0.0175	0	0	0	0.166667	0	0	0	0	0	0	0	0	0	0.166667	0.166667	0.166667	0	0.333333	0	0.166667
organism	15kb_GCA_000006745.1_ASM674v1_genomic.950_8001	1.07918	0.166667	0.005	0.25	0.00833333	0	0	0	0	0	0.0833333	0	0	0	0	0	0	0.166667	0	0	0	0.166667	0	0	0.0833333	0	0.75
organism	9kb_GCA_000006805.1_ASM680v1_genomic.182_1	0.778151	0.333333	0.271667	0.333333	0.56	0.333333	1.04083	0.166667	0	0	0	0	0.166667	0	0	0	0	0	0	0.333333	0	0	0	0	0	0	0.666667
organism	15kb_GCA_000008265.1_ASM826v1_genomic.463_1_1	1.07918	0.333333	0.000416667	0.333333	0.00166667	0.166667	0.00916667	0	0.166667	0	0.166667	0	0	0	0	0	0	0	0	0.166667	0	0.166667	0	0	0	0	0.666667
organism	11kb_GCA_000007305.1_ASM730v1_genomic.61	1.04139	0.636364	0.0202597	0.545455	0.00348485	0.272727	0.480909	0	0.363636	0	0.272727	0	0	0	0.181818	0	0	0	0	0.181818	0	0.272727	0.0909091	0.0909091	0.0909091	0	0.272727
organism	11kb_GCA_000007305.1_ASM730v1_genomic.140_6001	0.954243	0.444444	0.00527778	0.666667	0.00462963	0.222222	1.11111	0	0	0	0.333333	0	0	0	0	0.222222	0	0	0	0.222222	0	0.222222	0	0	0.222222	0	0.333333
organism	11kb_GCA_000006805.1_ASM680v1_genomic.628	1.11394	0.538462	0.0183516	0.615385	0.0134615	0.153846	0.175385	0.153846	0.307692	0.153846	0.230769	0	0.153846	0	0	0	0	0	0	0.153846	0	0.307692	0	0.0769231	0.153846	0	0.307692
organism	15kb_GCA_000006805.1_ASM680v1_genomic.172	1.17609	0.333333	0.0506667	0.466667	0.0204762	0.333333	0.193467	0.0666667	0	0.0666667	0.2	0	0.0666667	0	0	0.0666667	0	0	0	0.266667	0.0666667	0.0666667	0	0	0.0666667	0	0.533333
organism	9kb_GCA_000006805.1_ASM680v1_genomic.810	1	0.6	0.0273333	0.6	0.0158333	0.4	0.12775	0.1	0.2	0.1	0.2	0	0.1	0	0	0	0	0	0	0.4	0	0.2	0	0	0	0	0.4
organism	11kb_GCA_000007305.1_ASM730v1_genomic.888_7001	0.90309	0.25	0.060625	0.25	0.001875	0.25	0.061875	0.125	0	0	0.125	0	0.125	0	0	0	0.125	0	0	0.125	0	0	0.125	0	0.125	0	0.625
organism	5kb_GCA_000006745.1_ASM674v1_genomic.301	0.778151	0.333333	0.000833333	0.833333	0.00466667	0.166667	0.128333	0	0.166667	0	0.5	0	0	0	0	0	0	0	0	0.166667	0	0.166667	0	0	0.5	0	0.166667
organism	13kb_GCA_000006805.1_ASM680v1_genomic.80_6001	1	0.2	0.001	0.2	0.006	0	0	0.2	0.1	0.1	0	0	0	0	0	0	0	0	0	0	0	0.2	0	0	0	0	0.8
organism	NZ_CP011454.1~Gemmatimonas~phototrophica~strain~AP64,~complete~genome_1_1	0.69897	0.4	0.116	0.6	0.024	0.4	1.226	0	0	0	0	0	0	0	0	0.4	0	0	0	0.4	0	0	0	0	0.2	0	0.4
organism	NZ_CP010552.1~Candidatus~Thioglobus~autotrophicus~strain~EF1~chromosome,~complete~genome_1160001_7001	0.69897	0.4	0.078	0.4	0.088	0.4	0.536	0.4	0	0.4	0	0	0.4	0	0	0	0	0	0	0.4	0	0	0	0	0	0	0.6
organism	NC_005027.1_Rhodopirellula_baltica_SH_1_chromosome,_complete_genome_6972001_1	1.14613	0.285714	0.00214286	0.428571	0.00642857	0.142857	0.00714286	0	0.142857	0	0.142857	0	0	0	0	0	0	0	0	0.142857	0	0.142857	0	0	0.142857	0	0.571429
organism	7kb_GCA_000006765.1_ASM676v1_genomic.758_1	0.90309	0.375	0.0420833	0.625	0.01925	0.375	0.196667	0.375	0	0.375	0.125	0	0.375	0	0	0	0	0	0	0.375	0	0	0	0	0.25	0	0.375
organism	NC_005027.1_Rhodopirellula_baltica_SH_1_chromosome,_complete_genome_6713001	0.69897	0.4	0.006	0.4	0.006	0.4	0.441	0	0	0	0	0	0	0	0	0	0	0	0	0.4	0	0	0	0	0	0	0.6
organism	15kb_GCA_000006805.1_ASM680v1_genomic.757_7001_1	1.44716	0.142857	0	0.285714	0.00116071	0.0714286	0.00285714	0	0.142857	0.0714286	0.0714286	0	0	0	0	0	0	0	0	0	0.0714286	0.142857	0	0	0.0714286	0	0.714286
organism	FP565575.1_Candidatus_Methylomirabilis_oxyfera_complete_genome_2574001	0.90309	0.625	0.03625	1	0.0428125	0.25	0.62875	0	0.25	0	0.5	0	0	0	0	0	0	0	0	0.25	0	0.375	0	0	0.375	0	0
organism	NZ_AP017459.1_Candidatus_Endomicrobium_trichonymphae_DNA,_complete_genome,_strain:_Rs-D17_581001_1	1	0.4	0.0015	0.2	0.024	0	0	0	0.2	0	0	0	0	0	0	0	0	0	0	0	0	0.2	0	0.2	0	0	0.6
organism	7kb_GCA_000006805.1_ASM680v1_genomic.510	0.954243	0.333333	0.0444444	0.555556	0.0171111	0.333333	0.465556	0	0.111111	0	0.222222	0	0.111111	0	0	0.111111	0	0	0	0.222222	0.111111	0.111111	0	0	0.111111	0	0.444444
organism	11kb_GCA_000006785.2_ASM678v2_genomic.716_6001	0.778151	0.666667	0.0429167	1	0.00777778	0.166667	1.18333	0	0.166667	0	0.166667	0	0	0	0.166667	0	0	0	0	0.166667	0	0.5	0	0	0.333333	0	0
organism	11kb_GCA_000006765.1_ASM676v1_genomic.387_1	1.17609	0.4	0.002	0.6	0.00577778	0	0	0	0	0	0.2	0	0	0	0	0	0	0	0	0	0	0.4	0	0	0.2	0	0.4
organism	15kb_GCA_000006175.2_ASM617v2_genomic.770_1_1	0.845098	0	0	0.142857	0.00285714	0	0	0	0	0	0	0	0	0	0	0	0	0	0	0	0	0	0	0	0.142857	0	0.857143
organism	13kb_GCA_000006805.1_ASM680v1_genomic.541_7001	0.90309	0.125	0.00125	0.125	0	0	0	0.125	0	0	0.125	0	0	0	0	0	0	0	0	0	0	0.125	0	0	0	0	0.875
organism	11kb_GCA_000007305.1_ASM730v1_genomic.256_1	1.17609	0.6	0.00111111	0.6	0.00133333	0.2	0.00866667	0.2	0	0	0	0	0.2	0	0	0	0	0	0	0.2	0	0.4	0	0	0	0	0.4
organism	7kb_GCA_000007305.1_ASM730v1_genomic.822_1	1.07918	0.333333	0.000416667	0.333333	0.01375	0	0	0	0.166667	0	0.166667	0	0	0	0	0	0	0	0	0	0	0	0	0.333333	0.333333	0	0.333333
organism	15kb_GCA_000008265.1_ASM826v1_genomic.175	0.954243	0.444444	0.0175	0.555556	0.0264444	0.222222	0.341667	0	0.222222	0	0.333333	0	0	0	0	0	0	0	0	0.222222	0	0.111111	0	0.111111	0.222222	0	0.333333
organism	NC_006347.1~Bacteroides~fragilis~YCH46~DNA,~complete~genome_3939001_6001	0.69897	0.2	0	0.2	0.032	0	0	0	0.2	0	0	0	0	0	0	0	0	0	0	0	0	0.2	0	0	0	0	0.8
organism	15kb_GCA_000007305.1_ASM730v1_genomic.731	1.23045	0.411765	0.0221008	0.529412	0.00993464	0.235294	0.186176	0.0588235	0.176471	0.0588235	0.176471	0	0.117647	0	0	0	0	0	0	0.235294	0	0.176471	0	0	0.117647	0	0.470588
organism	13kb_GCA_000006805.1_ASM680v1_genomic.622	1.27875	0.105263	0.000526316	0.210526	0.00157895	0	0	0.0526316	0.0526316	0.0526316	0.105263	0	0	0	0	0	0	0	0	0	0	0.105263	0	0	0.105263	0	0.789474
organism	13kb_GCA_000006805.1_ASM680v1_genomic.943_1	1.07918	0.333333	0.0358333	0.666667	0.016875	0.166667	0.2075	0	0	0.166667	0.166667	0	0.166667	0	0	0	0	0	0	0.166667	0	0.166667	0	0	0.333333	0	0.333333
organism	gi|1020263214|gb|LLKK01000006.1|_Phytoplasma_sp._Vc33_3J-6,_whole_genome_shotgun_sequence_9001_6001	0.69897	0.2	0.004	0.4	0.038	0.2	0.248	0	0	0	0	0	0	0	0	0	0	0	0	0	0.2	0.2	0	0	0	0	0.6
organism	9kb_GCA_000006845.1_ASM684v1_genomic.65_1	1.14613	0.571429	0.0301786	0.571429	0.0573214	0.428571	0.322619	0	0.142857	0	0.285714	0	0	0	0	0	0	0	0	0.428571	0	0.142857	0	0	0	0	0.428571
organism	7kb_GCA_000006175.2_ASM617v2_genomic.187	0.69897	0.4	0.052	0.6	0.0146667	0.2	1.42	0	0.2	0	0.2	0	0	0	0.2	0	0	0	0	0.2	0	0.2	0	0	0.2	0	0.4
organism	11kb_GCA_000006805.1_ASM680v1_genomic.266_7001	0.69897	0.2	0.13	0	0	0.2	2	0.2	0	0	0	0	0	0.2	0	0	0	0	0	0	0	0	0.2	0	0	0	0.8
organism	5kb_GCA_000007305.1_ASM730v1_genomic.384	0.69897	0.4	0.004	0.2	0	0	0	0	0	0	0.2	0	0	0	0	0	0	0	0	0	0	0.2	0	0.2	0	0	0.6
organism	NC_014624.2~Eubacterium~callanderi~strain~KIST612,~complete~genome_2840001	0.845098	0.714286	0.04	0.714286	0.0505714	0.428571	0.537619	0	0.285714	0	0.142857	0	0.142857	0	0	0.142857	0	0	0	0.428571	0	0.142857	0	0.142857	0.142857	0	0.142857
organism	NZ_FWEX01000006.1~Nitrospira~sp.~ND1~isolate~Nitrospira~sp.~strain~ND1,~whole~genome~shotgun~sequence_2496001_7001	0.954243	0.111111	0	0.333333	0.0037037	0	0	0	0.111111	0	0.111111	0	0	0	0	0	0	0	0	0	0	0.111111	0	0	0.222222	0	0.666667
organism	NZ_CP012420.1_Rickettsia_amblyommatis_strain_Ac37_chromosome,_complete_genome_360001	0.954243	0.333333	0.0159259	0.444444	0.0405556	0.333333	0.411852	0	0	0	0.111111	0	0	0	0	0.111111	0	0	0	0.333333	0	0	0	0	0.111111	0	0.555556
organism	15kb_GCA_000006785.2_ASM678v2_genomic.72_1_1	1.30103	0.4	0.008375	0.7	0.0252143	0.2	0.332	0	0.1	0	0.2	0	0	0	0	0	0	0	0	0.2	0	0.2	0	0	0.3	0	0.3
organism	NC_005027.1_Rhodopirellula_baltica_SH_1_chromosome,_complete_genome_1211001	1.07918	0	0	0.0833333	0	0	0	0	0	0	0.0833333	0	0	0	0	0	0	0	0	0	0	0	0	0	0.0833333	0	0.916667
organism	9kb_GCA_000006805.1_ASM680v1_genomic.121_1	1.07918	0.5	0.101944	0.5	0.0586111	0.333333	0.57625	0.166667	0	0.166667	0.166667	0	0.166667	0	0	0.166667	0	0	0	0.333333	0	0.166667	0	0	0	0	0.5
organism	9kb_GCA_000006175.2_ASM617v2_genomic.676	1.25527	0.111111	0.0797222	0.111111	0.259167	0.111111	0.279444	0.0555556	0.0555556	0.0555556	0.0555556	0	0	0.0555556	0	0	0	0	0	0.0555556	0	0.0555556	0	0	0	0.0555556	0.833333
organism	NC_013194.1~Candidatus~Accumulibacter~phosphatis~clade~IIA~str.~UW-1,~complete~genome_2472001	0.778151	0.333333	0.00166667	0.333333	0.00166667	0	0	0	0.166667	0	0.166667	0	0	0	0	0	0	0	0	0	0	0.333333	0	0	0	0	0.666667
organism	9kb_GCA_000008665.1_ASM866v1_genomic.897	0.954243	0.777778	0.0311111	0.888889	0.0229167	0.333333	0.311111	0	0.333333	0	0.111111	0	0	0	0	0	0	0	0	0.333333	0	0.444444	0	0	0.111111	0	0.111111
organism	13kb_GCA_000006175.2_ASM617v2_genomic.636	1.17609	0.266667	0.0571667	0.2	0.210667	0.2	0.446667	0.0666667	0	0.0666667	0	0	0	0.0666667	0	0.0666667	0.2	0	0	0.2	0	0	0	0.0666667	0	0	0.733333
organism	NC_017219.1~Bifidobacterium~longum~subsp.~infantis~ATCC~15697~=~JCM~1222~=~DSM~20088~DNA,~complete~genome_1680001	1.27875	0.263158	0.0332632	0.263158	0.108211	0.157895	0.307895	0.0526316	0.0526316	0.0526316	0.0526316	0	0	0	0	0	0	0	0	0.157895	0	0.105263	0	0	0	0	0.736842
organism	15kb_GCA_000006175.2_ASM617v2_genomic.937_1_1	1.07918	0.666667	0.016875	0.666667	0.0322917	0.5	0.146944	0	0.166667	0	0.166667	0	0	0	0	0	0	0	0	0.5	0	0.166667	0	0	0	0	0.333333
organism	11kb_GCA_000008665.1_ASM866v1_genomic.68_1	1.51851	0	0	0.181818	0	0	0	0	0	0	0.181818	0	0	0	0	0	0	0	0	0	0	0	0	0	0.181818	0	0.818182
organism	15kb_GCA_000006805.1_ASM680v1_genomic.860_1_fragment_2	0.60206	1	0.07375	0.75	0.825	0.75	1.2575	0.25	0	0.25	0	0.25	0	0.25	0	0	0	0	0	0.75	0	0	0	0.25	0	0	0
organism	NC_014334.2~Lactobacillus~paracasei~strain~Zhang,~complete~genome_1020001	1	0.6	0.022	0.9	0.034	0.3	0.320667	0	0.3	0	0.3	0	0	0	0	0	0	0	0	0.3	0	0.3	0	0	0.3	0	0.1
organism	11kb_GCA_000008665.1_ASM866v1_genomic.638_1	1.38021	0.125	0	0.25	0.00645833	0.25	0.0539583	0	0.125	0	0	0	0	0	0	0	0	0	0	0.125	0.125	0	0	0	0	0	0.75
organism	5kb_GCA_000006805.1_ASM680v1_genomic.245	0.778151	0	0	0.166667	0.035	0.166667	0.0716667	0	0	0	0	0	0	0	0	0	0	0	0	0	0.166667	0	0	0	0	0	0.833333
organism	7kb_GCA_000005845.2_ASM584v2_genomic.383_1	1.14613	0.571429	0.0216071	0.714286	0.001	0.142857	0.380714	0	0.142857	0	0.285714	0	0	0	0	0	0	0	0	0.142857	0	0.428571	0	0	0.142857	0	0.285714
organism	13kb_GCA_000006805.1_ASM680v1_genomic.768	1.23045	0.176471	0.0127451	0.117647	0.00882353	0.117647	0.306765	0.176471	0.117647	0.0588235	0	0	0	0.0588235	0	0	0	0	0	0	0.0588235	0.0588235	0.0588235	0.0588235	0	0	0.764706
organism	9kb_GCA_000006175.2_ASM617v2_genomic.285_6001	0.69897	0.4	0.002	0.4	0.002	0	0	0	0.2	0	0.2	0	0	0	0	0	0	0	0	0	0	0.4	0	0	0	0	0.6
organism	9kb_GCA_000008265.1_ASM826v1_genomic.837_1	1.07918	0.166667	0.239167	0.166667	0.7775	0.166667	0.833333	0.166667	0	0.166667	0	0	0	0.166667	0	0	0	0	0	0.166667	0	0	0	0	0	0	0.833333
organism	NC_014624.2~Eubacterium~callanderi~strain~KIST612,~complete~genome_1976001	1.11394	0.307692	0.0596154	0.384615	0.0490769	0.230769	0.191795	0.0769231	0.0769231	0.0769231	0.0769231	0	0	0	0	0.0769231	0	0	0	0.153846	0.0769231	0.0769231	0	0.0769231	0.0769231	0	0.538462
organism	NZ_DS996456.1~Parabacteroides~johnsonii~DSM~18315~Scfld16,~whole~genome~shotgun~sequence_138001_1	0.90309	0.125	0	0.125	0	0	0	0	0.125	0	0.125	0	0	0	0	0	0	0	0	0	0	0	0	0.125	0.125	0	0.75
organism	11kb_GCA_000006845.1_ASM684v1_genomic.58	1.14613	0.357143	0.0402857	0.5	0.0417347	0.285714	0.129821	0	0.142857	0	0.214286	0	0	0	0	0	0	0	0	0.214286	0.0714286	0.142857	0	0	0.0714286	0	0.5
organism	NC_004663.1~Bacteroides~thetaiotaomicron~VPI-5482~chromosome,~complete~genome_5524001	0.69897	0.4	0.001	0.2	0.042	0	0	0	0.2	0	0	0	0	0	0	0	0	0	0	0	0	0.2	0	0.2	0	0	0.6
organism	NC_014624.2~Eubacterium~callanderi~strain~KIST612,~complete~genome_208001	0.954243	0.222222	0.340556	0.444444	0.217222	0.444444	0.939444	0.111111	0	0.111111	0	0	0.111111	0	0	0.111111	0	0	0	0.222222	0.222222	0	0	0	0	0	0.555556
organism	NZ_HG422565.1~Candidatus~Microthrix~parvicella~RN1,~whole~genome~shotgun~sequence_3920001_6001	0.60206	0.75	0.3475	0.5	2.3325	0.5	2.5	0.75	0	0.5	0	0	0	0.5	0	0	0	0	0	0.5	0	0	0	0.25	0	0	0.25
organism	NC_014815.1~Micromonospora~sp.~L5,~complete~genome_5920001_1	0.90309	0.125	0.00375	0.25	0.020625	0.125	0.145	0	0	0	0.125	0	0	0	0	0	0	0	0	0.125	0	0	0	0	0.125	0	0.75
organism	11kb_GCA_000006805.1_ASM680v1_genomic.549_7001	0.845098	0	0	0.142857	0.0128571	0	0	0	0	0.142857	0	0	0	0	0	0	0	0	0	0	0	0	0	0	0.142857	0	0.857143
organism	15kb_GCA_000006805.1_ASM680v1_genomic.241	1.23045	0.529412	0.0134641	0.588235	0.0648235	0.235294	0.258529	0.117647	0.117647	0.176471	0.0588235	0.0588235	0.0588235	0.0588235	0	0	0	0	0	0.235294	0	0.235294	0	0.0588235	0.117647	0	0.352941
organism	NZ_FNVN01000001.1~Halobellus~limi~strain~CGMCC~1.10331,~whole~genome~shotgun~sequence_224001_6001	0.90309	0.375	0.0025	0.375	0.00166667	0.25	0.02	0	0.125	0	0.125	0	0	0	0	0.125	0	0	0	0.25	0	0.125	0	0	0	0	0.625
organism	7kb_GCA_000006805.1_ASM680v1_genomic.169	1.04139	0.0909091	0	0.0909091	0.00818182	0	0	0.0909091	0.0909091	0.0909091	0	0	0	0	0	0	0	0	0	0	0	0.0909091	0	0	0	0	0.909091
organism	9kb_GCA_000006175.2_ASM617v2_genomic.496	1.04139	0.181818	0.130455	0.272727	0.283939	0.181818	0.468636	0.0909091	0.0909091	0.0909091	0.0909091	0	0	0.0909091	0	0	0	0	0	0.181818	0	0	0	0	0.0909091	0	0.727273
organism	15kb_GCA_000006785.2_ASM678v2_genomic.916_1	1.20412	0.75	0.0378125	0.75	0.160625	0.25	0.625	0.25	0	0.125	0	0	0	0.125	0	0	0	0	0	0.25	0	0.5	0	0	0	0	0.25
organism	NC_007677.1~Salinibacter~ruber~DSM~13855~chromosome,~complete~genome_1212001	0.90309	0.75	0.0439583	0.75	0.0489583	0.375	0.582083	0	0.25	0	0	0	0	0	0	0	0	0	0	0.375	0	0.25	0	0.125	0.125	0	0.125
organism	13kb_GCA_000007305.1_ASM730v1_genomic.278_1	1.25527	0.777778	0.00531746	0.777778	0.00730159	0.222222	0.0947222	0.111111	0.222222	0	0	0	0.111111	0	0	0	0	0	0	0.222222	0	0.555556	0	0	0	0	0.222222
organism	7kb_GCA_000006805.1_ASM680v1_genomic.372	1.14613	0.142857	0	0.285714	0.00392857	0.0714286	0.00571429	0.0714286	0.142857	0.142857	0	0	0	0	0	0	0	0	0	0	0.0714286	0.142857	0	0	0.0714286	0	0.714286
organism	7kb_GCA_000006175.2_ASM617v2_genomic.588_1	1.07918	0.166667	0	0.166667	0	0	0	0	0.166667	0	0.166667	0	0	0	0	0	0	0	0	0	0	0.166667	0	0	0	0	0.833333
organism	NC_004663.1~Bacteroides~thetaiotaomicron~VPI-5482~chromosome,~complete~genome_5940001	0.69897	0.8	0.151	0.8	0.477	0.2	2	0.2	0	0.2	0	0	0	0.2	0	0	0.6	0	0	0.2	0	0.6	0	0	0	0	0.2
organism	11kb_GCA_000006175.2_ASM617v2_genomic.822	0.954243	0.777778	0.0334921	0.888889	0.0533333	0.444444	0.373611	0	0.444444	0	0.333333	0	0	0	0.111111	0	0	0	0	0.444444	0	0.333333	0	0	0.111111	0	0.111111
organism	15kb_GCA_000006805.1_ASM680v1_genomic.211	1.14613	0.357143	0.0465714	0.357143	0.0972857	0.142857	0.446071	0.285714	0.214286	0.0714286	0.142857	0	0.0714286	0	0	0	0	0	0	0.142857	0	0.0714286	0	0.142857	0.142857	0	0.5
organism	11kb_GCA_000008265.1_ASM826v1_genomic.859_7001	0.60206	0.5	0.0975	0.5	0.0975	0.25	0.7225	0	0.25	0	0.25	0	0	0	0	0	0	0	0	0.25	0	0.25	0	0	0	0	0.5
organism	NC_006347.1~Bacteroides~fragilis~YCH46~DNA,~complete~genome_3302001	1.14613	0.214286	0.0157143	0.357143	0.0167143	0.142857	0.0528571	0	0	0	0.0714286	0	0	0	0	0.0714286	0	0	0	0.0714286	0.0714286	0.142857	0	0	0.0714286	0	0.642857
organism	13kb_GCA_000005845.2_ASM584v2_genomic.920_1	0.90309	1	0.02625	1	0.023125	0.75	0.163333	0.75	0.25	0.5	0	0	0.75	0	0	0	0	0	0	0.75	0	0.25	0	0	0	0	0
organism	11kb_GCA_000006805.1_ASM680v1_genomic.169_1	1.38021	0.25	0.0177083	0.125	0.0304167	0.125	0.10375	0.125	0.125	0	0	0	0.125	0	0	0	0	0	0	0.125	0	0	0	0.125	0	0	0.75
organism	7kb_GCA_000006745.1_ASM674v1_genomic.51_1	1.07918	0.333333	0.00125	0.666667	0.00541667	0.166667	0.164167	0	0.166667	0	0.333333	0	0	0	0	0	0	0	0	0.166667	0	0.166667	0	0	0.333333	0	0.333333
organism	NC_021487.1~Chthonomonas~calidirosea~T49~complete~genome_928001_1	1.07918	0.166667	0.000833333	0.166667	0.00166667	0.166667	0.833333	0	0	0	0	0	0	0	0	0	0	0	0	0.166667	0	0	0	0	0	0	0.833333
organism	7kb_GCA_000008665.1_ASM866v1_genomic.845	0.90309	0.875	0.005	0.875	0.00803571	0.125	0.09625	0.125	0.125	0	0.125	0	0	0	0	0	0	0	0	0.125	0	0.75	0	0	0	0	0.125
organism	15kb_GCA_000006805.1_ASM680v1_genomic.456_1	1.38021	0.25	0.000625	0.25	0.003125	0	0	0.125	0.125	0.25	0	0	0	0	0	0	0	0	0	0	0	0.125	0	0.125	0.125	0	0.625
organism	11kb_GCA_000006765.1_ASM676v1_genomic.173_5001	0.90309	0.375	0.00125	0.5	0.0196875	0.25	0.353125	0	0.125	0	0.25	0.125	0	0	0	0	0	0	0	0.25	0	0.125	0	0	0.125	0	0.5
organism	13kb_GCA_000007305.1_ASM730v1_genomic.835_fragment_1	0.60206	0.5	0.05	0.5	0.0375	0.5	0.5	0	0	0	0	0	0	0	0	0	0	0	0	0.5	0	0	0	0	0	0	0.5
organism	NZ_CP009415.1~Candidatus~Izimaplasma~sp.~HR1~chromosome,~complete~genome_1320001_6001	0.845098	0.714286	0.299714	0.857143	0.24381	0.428571	1.0681	0	0.142857	0	0.285714	0	0	0	0.142857	0	0	0	0	0.428571	0	0.285714	0	0	0.142857	0	0.142857
organism	13kb_GCA_000006745.1_ASM674v1_genomic.374	1.07918	0.583333	0.0216667	0.583333	0.0560714	0.0833333	0.833333	0	0.333333	0	0.25	0	0	0	0	0.0833333	0	0	0	0.0833333	0	0.416667	0	0.0833333	0.0833333	0	0.333333
organism	11kb_GCA_000008265.1_ASM826v1_genomic.416_5001	0.845098	0	0	0.142857	0	0	0	0	0	0	0.142857	0	0	0	0	0	0	0	0	0	0	0	0	0	0.142857	0	0.857143
organism	3kb_GCA_000006845.1_ASM684v1_genomic.505	0.778151	0.166667	0	0	0	0	0	0.166667	0.166667	0	0	0	0	0	0	0	0	0	0	0	0	0	0	0.166667	0	0	0.833333
organism	7kb_GCA_000006805.1_ASM680v1_genomic.496_1	0.90309	0.75	0.0275	0.25	0.0025	0.25	0.025	0.25	0.25	0	0	0	0	0	0	0	0.25	0	0	0.25	0	0	0	0.5	0	0	0.25
organism	NC_009636.1~Sinorhizobium~medicae~WSM419~chromosome,~complete~genome_1122001_1	0.845098	0.285714	0.00142857	0.571429	0.00107143	0	0	0	0.142857	0	0.285714	0	0	0	0	0	0	0	0	0	0	0.142857	0	0.142857	0.428571	0	0.285714
organism	7kb_GCA_000008265.1_ASM826v1_genomic.164	1	0.4	0.00925	0.4	0.057	0.1	0.045	0	0.2	0	0.2	0	0	0	0	0	0	0	0	0.1	0	0.3	0	0	0	0	0.6
organism	NC_007181.1~Sulfolobus~acidocaldarius~DSM~639,~complete~genome_1230001	0.778151	0.333333	0.000833333	0.333333	0.0833333	0.166667	0.165	0.166667	0.166667	0.166667	0.166667	0	0	0.166667	0	0	0	0	0	0	0.166667	0.166667	0	0.166667	0	0	0.5
organism	11kb_GCA_000007305.1_ASM730v1_genomic.185_7001	0.69897	0.4	0.006	0.8	0.004	0	0	0	0	0	0	0	0	0	0	0	0	0	0	0	0	0.4	0	0	0.4	0	0.2
organism	NZ_CP011479.1~Hoeflea~sp.~IMCC20628,~complete~genome_990001_6001	0.90309	0.25	0.09125	0.25	0.09375	0.125	1.25	0	0.125	0	0	0	0	0	0	0	0	0	0	0.125	0	0.125	0	0	0	0	0.75
organism	11kb_GCA_000006785.2_ASM678v2_genomic.985_7001	0.69897	0.4	0.131	0.4	0.13	0.2	1.842	0	0	0	0.2	0	0	0	0.2	0	0	0	0	0.2	0	0.2	0	0	0	0	0.6
organism	15kb_GCA_000006805.1_ASM680v1_genomic.283	1.17609	0.466667	0.00161905	0.466667	0.00542857	0.266667	0.0476667	0.133333	0.2	0.133333	0.0666667	0	0	0	0	0	0	0	0	0.2	0.0666667	0.133333	0	0.133333	0.0666667	0	0.4
organism	NC_013132.1~Chitinophaga~pinensis~DSM~2588,~complete~genome_2412001	0.778151	0.666667	0.345417	0.833333	0.31	0.5	1.15389	0	0.333333	0	0.333333	0	0	0	0.333333	0	0	0	0	0.5	0	0.166667	0	0	0.166667	0	0.166667
organism	NZ_CP009692.1~Bacillus~mycoides~strain~ATCC~6462,~complete~genome_3585001_1	0.954243	0.333333	0.00333333	0.555556	0.0153333	0.111111	0.0388889	0	0.111111	0	0	0	0	0	0	0	0	0	0	0.111111	0	0.222222	0	0	0.222222	0	0.444444
organism	9kb_GCA_000006785.2_ASM678v2_genomic.391_1	1.34242	0.545455	0.0220455	0.272727	0.00424242	0.272727	0.314697	0.0909091	0.181818	0	0	0	0	0.0909091	0	0	0	0	0	0.0909091	0	0.181818	0.0909091	0.181818	0	0.0909091	0.363636
organism	7kb_GCA_000005845.2_ASM584v2_genomic.584	0.954243	0.111111	0	0.666667	0.00240741	0	0	0	0.111111	0.111111	0.333333	0	0	0	0	0	0	0	0	0	0	0.111111	0	0	0.555556	0	0.333333
organism	NC_017219.1~Bifidobacterium~longum~subsp.~infantis~ATCC~15697~=~JCM~1222~=~DSM~20088~DNA,~complete~genome_568001_1	0.69897	0.6	0.494	0.6	0.658	0.4	1.268	0.4	0	0.4	0	0	0.2	0.2	0	0	0	0	0	0.4	0	0.2	0	0	0	0	0.4
organism	15kb_GCA_000006845.1_ASM684v1_genomic.911_1_1	1.30103	0.1	0.104	0.2	0.01375	0.3	0.018	0	0	0.1	0	0	0	0.1	0	0	0	0	0	0	0.1	0	0.1	0	0.1	0.1	0.6
organism	15kb_GCA_000006175.2_ASM617v2_genomic.839	0.954243	0.777778	0.114286	1	0.0218519	0.222222	0.746667	0	0.444444	0	0.333333	0	0.111111	0	0	0	0	0	0	0.222222	0	0.555556	0	0	0.222222	0	0
organism	11kb_GCA_000007305.1_ASM730v1_genomic.149_1	1.43136	0.333333	0.00469136	0.555556	0.00407407	0.111111	0.0655556	0	0.111111	0	0.222222	0	0	0	0	0	0	0.111111	0	0.111111	0	0.222222	0	0	0.222222	0	0.444444
organism	7kb_GCA_000008665.1_ASM866v1_genomic.683_1	1.41497	0.384615	0.000461538	0.384615	0.00146154	0.0769231	0.0296154	0	0.230769	0	0.153846	0	0	0	0	0	0	0	0	0.0769231	0	0.230769	0	0.0769231	0.0769231	0	0.538462
organism	15kb_GCA_000006845.1_ASM684v1_genomic.350_7001	0.778151	0.666667	0.0391667	0.666667	0.0025	0.666667	0.00166667	0	0	0	0.333333	0	0	0	0	0.666667	0	0	0	0.666667	0	0	0	0	0	0	0.333333
organism	15kb_GCA_000006785.2_ASM678v2_genomic.954	1.32222	0.428571	0.00259259	0.428571	0.00206349	0.142857	0.00444444	0.047619	0.142857	0.047619	0.142857	0	0.047619	0	0	0	0	0	0	0.142857	0	0.238095	0	0.047619	0.047619	0	0.52381
organism	11kb_GCA_000008665.1_ASM866v1_genomic.520_1	1.5563	0.0833333	0	0.166667	0.00111111	0.0833333	0.00166667	0	0.0833333	0	0	0	0	0	0	0	0	0	0	0	0.0833333	0.0833333	0	0	0	0	0.833333
organism	13kb_GCA_000007305.1_ASM730v1_genomic.328_6001	1.07918	0.166667	0.015	0.0833333	0	0.0833333	0.0375	0	0	0	0.0833333	0	0	0	0	0	0	0	0	0.0833333	0	0	0	0.0833333	0	0	0.833333
organism	NZ_CP007139.1~Fimbriimonas~ginsengisoli~Gsoil~348,~complete~genome_2530001_7001	0.69897	0.4	0.001	0.6	0.0246667	0.2	0.136	0	0.2	0	0.2	0	0	0	0	0	0	0	0	0	0.2	0.2	0	0.2	0.2	0	0.2
organism	5kb_GCA_000006765.1_ASM676v1_genomic.776	0.778151	0.333333	0.344167	0.333333	0.314167	0.166667	1.66667	0.166667	0	0	0.166667	0	0	0	0.166667	0	0	0	0	0.166667	0	0	0	0.166667	0.166667	0	0.5
organism	13kb_GCA_000007305.1_ASM730v1_genomic.169_7001	0.90309	0.375	0.00166667	0.375	0.00583333	0.125	0.09625	0	0.125	0	0.125	0	0	0	0	0	0	0	0	0.125	0	0.25	0	0	0	0	0.625
organism	13kb_GCA_000006805.1_ASM680v1_genomic.709_6001	0.845098	0	0	0.142857	0.03	0.142857	0.0614286	0	0	0	0	0	0	0	0	0	0	0	0	0	0.142857	0	0	0	0	0	0.857143
organism	7kb_GCA_000006805.1_ASM680v1_genomic.554_1	1.25527	0.666667	0.0112037	0.666667	0.0937963	0.333333	0.279444	0.111111	0	0.111111	0.111111	0.111111	0	0.111111	0	0	0	0	0	0.333333	0	0.222222	0	0.111111	0.111111	0	0.222222
organism	NZ_HG422565.1~Candidatus~Microthrix~parvicella~RN1,~whole~genome~shotgun~sequence_4130001	0.954243	0.222222	0.388889	0.333333	0.345926	0.111111	1.11111	0.111111	0.111111	0.111111	0.111111	0	0	0.111111	0	0	0	0	0	0.111111	0	0.111111	0	0	0.111111	0	0.666667
organism	11kb_GCA_000006175.2_ASM617v2_genomic.862_5001	0.69897	0	0	0.2	0	0	0	0	0	0	0.2	0	0	0	0	0	0	0	0	0	0	0	0	0	0.2	0	0.8
organism	15kb_GCA_000008265.1_ASM826v1_genomic.699_1	1.38021	0.375	0.000555556	0.375	0.000972222	0.125	0.00458333	0	0.125	0	0.125	0	0	0	0	0	0	0	0	0.125	0	0.25	0	0	0	0	0.625
organism	NC_013132.1~Chitinophaga~pinensis~DSM~2588,~complete~genome_8382001_1	0.778151	0.333333	0.000833333	0.333333	0.000833333	0.166667	0.01	0	0.166667	0	0.166667	0	0	0	0	0	0	0	0	0.166667	0	0.166667	0	0	0	0	0.666667
organism	13kb_GCA_000006805.1_ASM680v1_genomic.975	1.20412	0.4375	0.018125	0.5	0.0842969	0.25	0.274687	0.125	0.125	0.1875	0.0625	0.0625	0.0625	0.0625	0	0	0	0	0	0.25	0	0.125	0	0.0625	0.125	0	0.4375
organism	NZ_CP025780.1~Stenotrophomonas~sp.~Pemsol~chromosome_3654001_6001	1	0.4	0.0005	0.4	0.00275	0.1	0.001	0	0.2	0	0.1	0	0	0	0	0	0	0	0	0.1	0	0.2	0	0.1	0.1	0	0.5
organism	5kb_GCA_000006785.2_ASM678v2_genomic.61	0.778151	0.666667	0.0429167	1	0.00777778	0.166667	1.18333	0	0.166667	0	0.166667	0	0	0	0.166667	0	0	0	0	0.166667	0	0.5	0	0	0.333333	0	0
organism	11kb_GCA_000006765.1_ASM676v1_genomic.490_7001	0.69897	0.4	0.002	0.4	0.018	0.2	0.154	0	0.2	0	0	0	0	0	0	0	0	0	0	0.2	0	0.2	0	0	0	0	0.6
organism	15kb_GCA_000006845.1_ASM684v1_genomic.681_7001_1	1.25527	0.666667	0.0359259	0.888889	0.0269444	0.111111	0.555556	0	0.333333	0	0.444444	0	0	0	0.111111	0	0	0	0	0.111111	0	0.555556	0	0	0.222222	0	0.111111
organism	NC_013967.1~Haloferax~volcanii~DS2,~complete~sequence_904001	0.90309	0.625	0.0255	0.5	0.0015625	0	0	0	0.375	0	0.25	0	0	0	0	0	0	0	0	0	0	0.5	0	0.125	0	0	0.375
organism	13kb_GCA_000006845.1_ASM684v1_genomic.232	1.20412	0.6875	0.0161932	0.6875	0.0205114	0.4375	0.240893	0	0.1875	0	0.3125	0	0	0	0	0	0	0	0	0.375	0	0.25	0.0625	0	0.0625	0	0.25
organism	13kb_GCA_000006785.2_ASM678v2_genomic.788_fragment_1	0.778151	0.833333	0.0443333	0.666667	0.0266667	0.5	0.259444	0.333333	0.166667	0	0.166667	0	0.166667	0	0	0	0	0	0	0.5	0	0.166667	0	0.166667	0	0	0.166667
organism	NC_014963.1_Terriglobus_saanensis_SP1PR4,_complete_genome_1505001	0.845098	0.285714	0.00714286	0.428571	0.00571429	0.142857	0.0328571	0	0.142857	0	0.142857	0	0	0	0	0	0	0	0	0.142857	0	0.142857	0	0	0.142857	0	0.571429
organism	15kb_GCA_000006805.1_ASM680v1_genomic.69_1	1.47712	0.6	0.00655556	0.5	0.0666667	0.3	0.167667	0.2	0.2	0.2	0	0.1	0	0.1	0	0	0	0	0	0.3	0	0.2	0	0.1	0	0	0.4
organism	NC_011297.1~Dictyoglomus~thermophilum~H-6-12,~complete~genome_1710001	0.90309	0.75	0.029375	0.625	0.06825	0.5	0.769375	0	0.125	0	0.125	0	0	0	0	0.125	0	0	0	0.5	0	0.125	0	0.125	0	0	0.25
organism	11kb_GCA_000008265.1_ASM826v1_genomic.973_5001	0.69897	0.4	0.001	0.6	0.00133333	0.2	0.012	0	0.2	0	0.2	0	0	0	0	0	0	0	0	0.2	0	0.2	0	0	0.2	0	0.4
organism	7kb_GCA_000006175.2_ASM617v2_genomic.328_1	1	0.2	0	0.4	0.001	0.2	0.305	0	0.2	0	0.2	0	0	0	0	0	0	0	0.2	0	0	0.2	0	0	0.2	0.2	0.4
organism	11kb_GCA_000006805.1_ASM680v1_genomic.102_6001	0.845098	0.571429	0.0396429	0.571429	0.144643	0.285714	0.0842857	0	0	0	0	0	0	0	0	0	0	0	0	0.285714	0	0.285714	0	0	0	0	0.428571
organism	NZ_CP016907.1~Flavobacterium~anhuiense~strain~GSE09,~complete~genome_384001_7001	0.954243	0.111111	0	0.222222	0.000555556	0	0	0	0.111111	0	0.111111	0	0	0	0	0	0	0	0	0	0	0.111111	0	0	0.111111	0	0.777778
organism	15kb_GCA_000006805.1_ASM680v1_genomic.155_1_1	1.20412	0	0	0.125	0.013125	0.125	0.026875	0	0	0	0	0	0	0	0	0	0	0	0	0	0.125	0	0	0	0	0	0.875
organism	NC_018178.1~Melioribacter~roseus~P3M,~complete~genome_1504001	0.845098	0.571429	0.0392857	0.857143	0.00952381	0.285714	0.145	0	0.142857	0	0.285714	0	0	0	0	0	0	0	0	0.285714	0	0.285714	0	0	0.285714	0	0.142857
organism	11kb_GCA_000006805.1_ASM680v1_genomic.405_1	1.59106	0.153846	0	0.307692	0.00141026	0.0769231	0.00205128	0.0769231	0.153846	0.153846	0	0	0	0	0	0	0	0	0	0	0.0769231	0.153846	0	0	0.0769231	0	0.692308
organism	11kb_GCA_000006745.1_ASM674v1_genomic.958	1.04139	0.636364	0.1	0.636364	0.00792208	0.272727	0.415152	0.272727	0.363636	0.181818	0.363636	0	0.181818	0.0909091	0	0	0	0	0	0.181818	0	0.363636	0.0909091	0	0.0909091	0	0.272727
organism	13kb_GCA_000006765.1_ASM676v1_genomic.650_7001	0.90309	0.25	0.003125	0.5	0.105938	0	0	0	0	0	0.25	0	0	0	0	0	0	0	0	0	0	0.25	0	0	0.25	0	0.5
organism	11kb_GCA_000006175.2_ASM617v2_genomic.503	1.17609	0.266667	0.0551667	0.4	0.138778	0.133333	0.666667	0.133333	0	0.133333	0.133333	0	0.0666667	0.0666667	0	0	0	0	0	0.133333	0	0.133333	0	0	0.133333	0	0.6
organism	NC_004663.1~Bacteroides~thetaiotaomicron~VPI-5482~chromosome,~complete~genome_2544001	0.60206	0.25	0.2625	0.75	0.294167	0.25	1.345	0	0	0	0	0	0	0	0	0	0	0	0.25	0.25	0	0	0	0	0.5	0	0.25
organism	15kb_GCA_000006805.1_ASM680v1_genomic.193	1.23045	0.294118	0.0105882	0.352941	0.00794118	0.117647	0.0873529	0.0588235	0.0588235	0.0588235	0.176471	0	0.0588235	0	0	0	0	0	0	0.0588235	0	0.117647	0	0.117647	0.176471	0.0588235	0.470588
organism	11kb_GCA_000006805.1_ASM680v1_genomic.331_5001	1	0.2	0	0.2	0.0085	0.1	0.077	0	0.2	0	0	0	0	0	0	0	0	0	0	0.1	0	0.1	0	0	0	0	0.8
organism	NZ_CP030032.1~Bradymonas~sediminis~strain~FA350~chromosome,~complete~genome_2646001_6001	0.778151	0.333333	0.00583333	0.166667	0.00333333	0.166667	0.015	0	0	0	0	0	0	0	0	0	0	0	0	0	0	0.166667	0	0.166667	0	0.166667	0.5
organism	9kb_GCA_000008665.1_ASM866v1_genomic.720_6001	0.69897	0.4	0.001	0.4	0.006	0	0	0	0.2	0	0.2	0	0	0	0	0	0	0	0	0	0	0.4	0	0	0	0	0.6
organism	7kb_GCA_000006805.1_ASM680v1_genomic.250	0.845098	0.142857	0.00142857	0.142857	0	0	0	0.142857	0	0	0.142857	0	0	0	0	0	0	0	0	0	0	0.142857	0	0	0	0	0.857143
organism	NC_006347.1~Bacteroides~fragilis~YCH46~DNA,~complete~genome_3094001_1	1.07918	0.5	0.230278	0.5	0.254722	0.333333	0.833333	0	0.166667	0	0.166667	0	0	0	0.333333	0	0	0	0	0.333333	0	0	0	0.166667	0.166667	0	0.333333
organism	13kb_GCA_000006845.1_ASM684v1_genomic.992	1.27875	0.210526	0.0294737	0.315789	0.0195614	0.157895	0.0605263	0	0.105263	0	0.157895	0	0	0	0	0	0	0	0	0.105263	0.0526316	0.105263	0	0	0.0526316	0	0.684211
organism	11kb_GCA_000006765.1_ASM676v1_genomic.593	1.07918	0.416667	0.0163333	0.583333	0.0119048	0.166667	0.482083	0	0.166667	0	0.25	0	0	0	0	0.0833333	0	0	0.0833333	0.166667	0	0.25	0	0	0.166667	0	0.416667
organism	NC_014815.1~Micromonospora~sp.~L5,~complete~genome_2944001_1	1.14613	0.428571	0.00047619	0.571429	0.00857143	0.285714	0.0153571	0	0.142857	0	0.142857	0	0	0	0	0	0	0	0	0.285714	0	0.142857	0	0	0.142857	0	0.428571
organism	13kb_GCA_000006805.1_ASM680v1_genomic.613_1	1.20412	0.25	0.0453125	0.375	0.01	0.25	0.123438	0.125	0	0.125	0.125	0	0.125	0	0	0	0	0	0	0.25	0	0	0	0	0.125	0	0.625
organism	NC_006350.1~Burkholderia~pseudomallei~K96243~chromosome~1,~complete~sequence_1110001	0.845098	0.428571	0.0480952	0.714286	0.01	0	0	0	0.142857	0.142857	0.142857	0	0	0	0	0	0	0	0	0	0	0.285714	0	0.142857	0.428571	0	0.142857
organism	13kb_GCA_000006845.1_ASM684v1_genomic.490	1.20412	0.75	0.0186979	0.8125	0.0187981	0.125	0.312812	0	0.375	0	0.375	0	0	0	0	0	0	0	0	0.125	0	0.5625	0	0.0625	0.125	0	0.125
organism	3kb_GCA_000006805.1_ASM680v1_genomic.439	0.69897	0.2	0.004	0.2	0.006	0	0	0.2	0	0	0	0	0	0	0	0	0	0	0	0	0	0.2	0	0	0	0	0.8
organism	LBWX01000002.1~Candidate~division~CPR2~bacterium~GW2011_GWC2_39_35~UT47_C0002,~whole~genome~shotgun~sequence_124001	0.778151	0.333333	0.00666667	0.333333	0.106667	0.166667	0.755	0	0	0	0	0	0	0	0	0	0	0	0	0.166667	0	0.166667	0	0	0	0	0.666667
organism	9kb_GCA_000006805.1_ASM680v1_genomic.291	1.07918	0.25	0.00111111	0	0	0.0833333	0.04	0.0833333	0.0833333	0	0	0	0	0	0	0	0	0	0	0	0	0	0	0.25	0	0.0833333	0.666667
organism	11kb_GCA_000005845.2_ASM584v2_genomic.182_5001	0.845098	0.285714	0.0721429	0.285714	0.0721429	0.142857	0.0171429	0.142857	0	0	0	0	0.142857	0	0	0	0	0	0	0.142857	0	0	0	0.142857	0.142857	0	0.571429
organism	15kb_GCA_000006805.1_ASM680v1_genomic.473_8001	0.954243	0.666667	0.0224074	0.666667	0.187593	0.333333	0.558889	0.111111	0	0.111111	0.111111	0.111111	0	0.111111	0	0	0	0	0	0.333333	0	0.222222	0	0.111111	0.111111	0	0.222222
organism	13kb_GCA_000006785.2_ASM678v2_genomic.54	1.25527	0.388889	0.0169841	0.555556	0.0220556	0.222222	0.205139	0.0555556	0.222222	0.0555556	0.277778	0	0.0555556	0	0	0	0	0	0	0.222222	0	0.166667	0	0	0.166667	0	0.444444
organism	15kb_GCA_000006785.2_ASM678v2_genomic.859_8001_fragment_1	0.69897	1	0.1988	1	0.5312	0.6	2	0.4	0.2	0	0.4	0	0	0	0	0	0	0	0	0.6	0	0.4	0	0	0	0	0
organism	15kb_GCA_000006845.1_ASM684v1_genomic.395_1_1	1.20412	0.75	0.0367708	0.875	0.0340179	0.125	0.625	0	0.25	0	0.375	0	0	0	0	0	0	0	0	0.125	0	0.625	0	0	0.125	0	0.125
organism	NZ_CP007139.1~Fimbriimonas~ginsengisoli~Gsoil~348,~complete~genome_4210001	0.954243	0.555556	0.0991111	0.555556	0.121556	0.111111	1.11111	0	0.333333	0	0.111111	0	0	0	0.111111	0	0	0	0	0.111111	0	0.333333	0	0.111111	0.111111	0	0.333333
organism	15kb_GCA_000006805.1_ASM680v1_genomic.815_1	1.43136	0.111111	0.00037037	0.111111	0	0	0	0.111111	0	0	0.111111	0	0	0	0	0	0	0	0	0	0	0.111111	0	0	0	0	0.888889
organism	7kb_GCA_000006805.1_ASM680v1_genomic.648	0.954243	0.222222	0.0472222	0.222222	0.0422222	0.222222	0.142778	0.111111	0.111111	0	0	0	0.111111	0	0	0	0	0	0	0.111111	0.111111	0	0	0.111111	0	0	0.666667
organism	15kb_GCA_000006845.1_ASM684v1_genomic.913_8001	0.845098	0.714286	0.154286	1	0.132245	0.285714	0.831429	0.142857	0	0.285714	0.142857	0	0	0	0	0	0	0	0	0.285714	0	0.428571	0	0	0.285714	0	0
organism	NZ_OCMS01000002.1~Fibrobacter~sp.~UWB16,~whole~genome~shotgun~sequence_696001	0.954243	0.222222	0.00222222	0.444444	0.0169444	0.111111	0.0855556	0	0.111111	0	0.111111	0	0	0	0	0	0	0	0	0.111111	0	0.111111	0	0	0.222222	0	0.555556
organism	13kb_GCA_000006805.1_ASM680v1_genomic.621	1.23045	0.117647	0.000588235	0.176471	0.0103922	0.0588235	0.0252941	0.0588235	0.0588235	0.0588235	0	0	0	0	0	0	0	0	0	0	0.0588235	0.117647	0	0	0	0	0.823529
organism	NC_017464.1~Ignavibacterium~album~JCM~16511,~complete~genome_3104001	0.954243	0.444444	0.0108333	0.444444	0.00861111	0.111111	0.161111	0	0.222222	0	0.111111	0	0	0	0	0	0	0	0	0.111111	0	0.333333	0	0	0	0	0.555556
organism	3kb_GCA_000006805.1_ASM680v1_genomic.167	0.60206	0.5	0.1075	1	0.046875	0.25	0.6225	0	0	0	0.5	0	0.25	0	0	0	0	0	0	0.25	0	0.25	0	0	0.5	0	0
organism	9kb_GCA_000006175.2_ASM617v2_genomic.755_6001	0.69897	0	0	0.2	0.004	0	0	0	0	0	0	0	0	0	0	0	0	0	0	0	0	0	0	0	0.2	0	0.8
organism	15kb_GCA_000006745.1_ASM674v1_genomic.156	1.17609	0.733333	0.0440606	0.8	0.0365556	0.533333	0.234667	0.133333	0.2	0.133333	0.133333	0	0.0666667	0.0666667	0	0	0	0	0.0666667	0.466667	0.0666667	0.266667	0	0	0	0	0.2
organism	NZ_CP008796.1~Thermodesulfobacterium~commune~DSM~2178,~complete~genome_1510001_7001	0.778151	0.333333	0.00166667	0.166667	0.00166667	0.333333	0.849167	0	0	0	0	0	0	0	0	0.166667	0	0	0	0.166667	0	0	0.166667	0	0	0	0.666667
organism	13kb_GCA_000006175.2_ASM617v2_genomic.54_6001	0.845098	0	0	0.142857	0.518571	0	0	0	0	0	0	0	0	0	0	0	0	0	0	0	0	0	0	0	0.142857	0	0.857143
organism	9kb_GCA_000006745.1_ASM674v1_genomic.493_1	0.69897	0.6	0.257333	0.8	0.215	0.6	0.778667	0.2	0	0.2	0	0	0.2	0	0	0	0	0	0	0.4	0.2	0.2	0	0	0	0	0.2
organism	15kb_GCA_000006785.2_ASM678v2_genomic.158_1	1.32222	0.714286	0.0269524	0.571429	0.000595238	0.428571	0.30381	0	0.142857	0	0.142857	0	0	0	0	0.142857	0	0	0	0.428571	0	0.142857	0	0.142857	0	0	0.285714
organism	NC_014963.1_Terriglobus_saanensis_SP1PR4,_complete_genome_665001	0.69897	0.4	0.014	0.4	0.017	0.4	0.049	0	0	0	0	0	0	0	0	0	0	0	0	0.4	0	0	0	0	0	0	0.6
organism	NC_000962.3_Mycobacterium_tuberculosis_H37Rv,_complete_genome_1165001	0.69897	0.6	0.01	1	0.0068	0.2	0.03	0.4	0	0.4	0.4	0	0.2	0	0	0	0	0	0	0.2	0	0.4	0	0	0.4	0	0
organism	11kb_GCA_000008265.1_ASM826v1_genomic.208_1	0.778151	0.333333	0.0516667	0	0	0	0	0	0	0	0	0	0	0	0	0	0	0	0	0	0	0	0	0.333333	0	0	0.666667
organism	NC_015913.1_Candidatus_Arthromitus_sp._SFB-mouse-Japan_DNA,_complete_genome_125001	0.778151	0.166667	0.465	0.333333	0.225	0.5	1.32333	0	0	0	0	0	0	0	0	0	0	0	0	0.166667	0.166667	0	0	0	0	0.166667	0.5
organism	11kb_GCA_000006175.2_ASM617v2_genomic.86	0.845098	0.285714	0.0114286	0.571429	0.0253571	0.142857	0.0657143	0	0.142857	0	0.285714	0	0	0	0	0	0	0	0	0	0.142857	0.285714	0	0	0.142857	0	0.428571
organism	9kb_GCA_000006765.1_ASM676v1_genomic.882_1	1.14613	0.428571	0.00595238	0.428571	0.00595238	0.142857	0.0257143	0	0	0	0	0	0	0	0	0	0	0	0	0.142857	0	0.285714	0	0	0	0	0.571429
organism	NC_014624.2~Eubacterium~callanderi~strain~KIST612,~complete~genome_1312001	1	0.2	0.0025	0.4	0.012	0.2	0.0915	0	0.1	0	0.2	0	0	0	0	0.1	0	0	0	0.1	0.1	0.1	0	0	0.1	0	0.6
organism	9kb_GCA_000006765.1_ASM676v1_genomic.958	0.778151	0.666667	0.04375	0.666667	0.0520833	0.5	0.465	0	0	0	0.166667	0	0	0	0.166667	0	0	0	0	0.5	0	0.166667	0	0	0	0	0.333333
organism	NC_004663.1~Bacteroides~thetaiotaomicron~VPI-5482~chromosome,~complete~genome_2048001	0.60206	1	0.216875	1	0.101875	0.5	1.7675	0.25	0.25	0	0.25	0	0	0.25	0	0	0	0	0	0.5	0	0.5	0	0	0	0	0
organism	NC_017219.1~Bifidobacterium~longum~subsp.~infantis~ATCC~15697~=~JCM~1222~=~DSM~20088~DNA,~complete~genome_960001_1	1.25527	0.111111	0	0.111111	0	0	0	0	0.111111	0	0.111111	0	0	0	0	0	0	0	0	0	0	0.111111	0	0	0	0	0.888889
organism	5kb_GCA_000005845.2_ASM584v2_genomic.323	0.845098	0.428571	0.187143	0.285714	0.677857	0.142857	1.42857	0.142857	0	0.142857	0	0	0	0.142857	0	0	0	0	0	0.142857	0	0.142857	0	0.142857	0	0	0.571429
organism	7kb_GCA_000006805.1_ASM680v1_genomic.448_1	0.778151	0.666667	0.187083	0.666667	0.227917	0.333333	1.66667	0	0	0	0	0	0	0	0.166667	0.166667	0	0	0	0.333333	0	0.333333	0	0	0	0	0.333333
organism	15kb_GCA_000008265.1_ASM826v1_genomic.731_7001_1	1	0.4	0.002	0.4	0.052	0	0	0	0	0	0	0	0	0	0	0	0.4	0	0	0	0	0.4	0	0	0	0	0.6
organism	NC_003210.1~Listeria~monocytogenes~EGD-e~chromosome,~complete~genome_332001	0.60206	0	0	0.25	0.045	0	0	0	0	0	0	0	0	0	0	0	0	0	0	0	0	0	0	0	0.25	0	0.75
organism	NZ_HG422565.1~Candidatus~Microthrix~parvicella~RN1,~whole~genome~shotgun~sequence_320001_7001	0.69897	0.2	0	0.2	0	0	0	0	0.2	0	0.2	0	0	0	0	0	0	0	0	0	0	0	0	0.2	0.2	0	0.6
organism	NZ_CP027227.1~Victivallales~bacterium~CCUG~44730~chromosome,~complete~genome_308001	1.14613	0.357143	0.0965714	0.428571	0.151071	0.214286	0.552619	0.0714286	0.142857	0.0714286	0.142857	0	0	0.0714286	0	0.0714286	0	0	0	0.142857	0	0.142857	0.0714286	0	0.142857	0	0.5
organism	7kb_GCA_000006175.2_ASM617v2_genomic.623	0.69897	0.8	0.0535	0.8	0.343	0.4	2	0.4	0.2	0.4	0.2	0	0.4	0	0	0	0	0	0	0.4	0	0.4	0	0	0	0	0.2
organism	NZ_CP040008.1~TM7~phylum~sp.~oral~taxon~955~strain~PM004~chromosome,~complete~genome_560001	1.27875	0.368421	0.00669173	0.368421	0.0203008	0.210526	0.210921	0	0.157895	0	0.157895	0	0	0	0	0	0	0	0	0.210526	0	0.105263	0	0.0526316	0.0526316	0	0.578947
organism	NZ_LT627734.1_Candidatus_Aquiluna_sp._UB-MaderosW2red_genome_assembly,_chromosome:_I_498001	0.60206	0.25	0.0175	0.25	0.0725	0.25	0.11	0	0	0	0	0	0	0	0	0	0	0	0	0.25	0	0	0	0	0	0	0.75
organism	11kb_GCA_000006785.2_ASM678v2_genomic.99	1.11394	0.384615	0.014	0.461538	0.0134615	0.0769231	0.0238462	0	0.153846	0	0.153846	0	0	0	0	0	0	0	0	0.0769231	0	0.230769	0	0.0769231	0.153846	0	0.461538
organism	15kb_GCA_000006805.1_ASM680v1_genomic.608	0.954243	0.777778	0.0188889	0.333333	0.0292593	0.333333	0.398889	0.111111	0.222222	0	0	0	0	0	0	0	0.111111	0	0	0.222222	0	0.111111	0.111111	0.333333	0	0	0.222222
organism	FP565575.1_Candidatus_Methylomirabilis_oxyfera_complete_genome_369001	1.14613	0.285714	0.09	0.285714	0.0528571	0.142857	0.365357	0.0714286	0.142857	0	0.0714286	0	0	0	0	0.0714286	0	0	0	0.142857	0	0.0714286	0	0.0714286	0.0714286	0	0.642857
organism	15kb_GCA_000006805.1_ASM680v1_genomic.813_7001	1.30103	0.4	0.001375	0.5	0.0009	0.1	0.004	0	0.2	0	0.2	0	0	0	0	0	0	0	0	0	0.1	0.3	0	0.1	0.1	0	0.4
organism	NC_005042.1~Prochlorococcus~marinus~subsp.~marinus~str.~CCMP1375~complete~genome_264001	1.14613	0.714286	0.0390714	0.857143	0.0280357	0.142857	0.357857	0	0.214286	0	0.357143	0	0	0	0.0714286	0	0	0	0	0.142857	0	0.5	0	0.0714286	0.214286	0	0.0714286
organism	9kb_GCA_000006745.1_ASM674v1_genomic.991	0.90309	0.625	0.055	0.75	0.107083	0.375	0.535417	0.125	0.25	0.25	0.125	0	0.25	0	0	0.125	0	0	0	0.25	0.125	0.375	0	0	0	0	0.25
organism	15kb_GCA_000006805.1_ASM680v1_genomic.391	1.27875	0.421053	0.0108553	0.526316	0.0542632	0.157895	0.222807	0.105263	0.105263	0.157895	0.157895	0	0.0526316	0.0526316	0	0	0	0	0	0.157895	0	0.210526	0	0.0526316	0.157895	0	0.421053
organism	gi|1020263197|gb|LLKK01000023.1|_Phytoplasma_sp._Vc33_3J-23,_whole_genome_shotgun_sequence_1_1	0.69897	0.4	0.37	0.2	0.088	0.2	0.536	0.2	0	0.2	0	0	0.2	0	0	0	0	0	0	0.2	0	0	0	0.2	0	0	0.6
organism	NC_002516.2~Pseudomonas~aeruginosa~PAO1,~complete~genome_1062001	0.90309	0.25	0.03875	0.5	0.0103125	0.25	0.1275	0.25	0	0.25	0.125	0	0.25	0	0	0	0	0	0	0.25	0	0	0	0	0.25	0	0.5
organism	13kb_GCA_000007305.1_ASM730v1_genomic.706	1.25527	0.222222	0.005	0.222222	0.0320833	0.0555556	0.025	0	0.111111	0	0.111111	0	0	0	0	0	0	0	0	0.0555556	0	0.111111	0	0.0555556	0.0555556	0	0.722222
organism	15kb_GCA_000007305.1_ASM730v1_genomic.173_fragment_1	0.778151	0.5	0.0127778	0.5	0.0438889	0.5	0.643333	0.166667	0.166667	0	0.166667	0	0.166667	0	0	0	0	0	0	0.5	0	0	0	0	0	0	0.5
organism	NZ_CP021659.1~Candidatus~Fukatsuia~symbiotica~strain~5D~chromosome,~complete~genome_2478001_6001	0.954243	0.555556	0.178222	0.555556	0.211556	0.222222	1.11111	0.222222	0.222222	0.222222	0.222222	0	0	0.222222	0	0	0	0	0	0.111111	0.111111	0.333333	0	0.111111	0	0	0.333333
organism	9kb_GCA_000006845.1_ASM684v1_genomic.522	1.11394	0.384615	0.07	0.538462	0.0452747	0.230769	0.0474359	0	0.153846	0	0.153846	0	0	0	0	0.0769231	0	0	0	0.230769	0	0.153846	0	0	0.153846	0	0.461538
organism	15kb_GCA_000005845.2_ASM584v2_genomic.405_1_1	1.14613	0.714286	0.0151429	0.714286	0.136714	0.285714	0.402143	0.142857	0.428571	0.142857	0.285714	0	0	0.142857	0	0.142857	0	0	0	0.285714	0	0.428571	0	0	0	0	0.285714
organism	11kb_GCA_000008665.1_ASM866v1_genomic.142_7001	0.778151	0.166667	0	0.166667	0.00666667	0	0	0	0.166667	0	0	0	0	0	0	0	0	0	0	0	0	0.166667	0	0	0	0	0.833333
organism	15kb_GCA_000006765.1_ASM676v1_genomic.142	1.17609	0.733333	0.0201212	0.733333	0.0283636	0.2	0.252	0	0.333333	0	0.2	0	0	0	0	0	0	0	0	0.133333	0.0666667	0.533333	0	0.0666667	0	0	0.2
organism	11kb_GCA_000006805.1_ASM680v1_genomic.165	1.07918	0.416667	0.0251667	0.5	0.142222	0.166667	0.520417	0.166667	0.166667	0.25	0	0	0.0833333	0.0833333	0	0	0	0	0	0.166667	0	0.25	0	0	0.0833333	0	0.5
organism	11kb_GCA_000006805.1_ASM680v1_genomic.550_1	1.17609	0.2	0	0	0	0	0	0.2	0.2	0	0	0	0	0	0	0	0	0	0	0	0	0	0	0.2	0	0	0.8
organism	13kb_GCA_000006805.1_ASM680v1_genomic.795_6001	0.954243	0.222222	0.0761111	0.222222	0.0433333	0.111111	0.425556	0.111111	0.111111	0.111111	0.111111	0	0.111111	0	0	0	0	0	0	0.111111	0	0.111111	0	0	0	0	0.777778
organism	7kb_GCA_000006765.1_ASM676v1_genomic.385	1	0.6	0.00633333	0.8	0.00675	0	0	0.1	0.1	0	0.1	0	0	0	0	0	0	0	0	0	0	0.6	0	0	0.2	0	0.2
organism	15kb_GCA_000006805.1_ASM680v1_genomic.688_7001_1	0.69897	0.4	0.091	0	0	0.4	2	0.2	0	0	0	0	0.2	0.2	0	0	0	0	0	0	0	0	0.4	0	0	0	0.6
organism	11kb_GCA_000007305.1_ASM730v1_genomic.539_6001	0.845098	0.428571	0.00380952	0.571429	0.00107143	0.142857	0.0142857	0	0.142857	0	0.285714	0	0	0	0	0	0	0	0	0.142857	0	0.285714	0	0	0.142857	0	0.428571
organism	NZ_LGKP01000035.1~Herpetosiphon~geysericola~strain~DSM~7119~contig_2,~whole~genome~shotgun~sequence_340001	0.954243	0.666667	0.0474074	0.555556	0.0464444	0.111111	0.0355556	0	0.333333	0	0.222222	0	0	0	0	0	0	0	0	0.111111	0	0.222222	0	0.333333	0.222222	0	0.111111
organism	NC_008800.1~Yersinia~enterocolitica~subsp.~enterocolitica~8081~chromosome,~complete~genome_1110001	0.778151	0.166667	1.16667	0.333333	0.7775	0.166667	1.66667	0.166667	0	0.166667	0.166667	0	0	0.166667	0	0	0	0	0	0.166667	0	0	0	0	0.166667	0	0.666667
organism	NZ_CP021659.1~Candidatus~Fukatsuia~symbiotica~strain~5D~chromosome,~complete~genome_2646001_7001	0.954243	0.111111	0	0.555556	0.0224444	0.111111	0.157778	0	0.111111	0	0.333333	0	0	0	0	0	0	0	0.111111	0	0.111111	0.111111	0	0	0.333333	0	0.444444
organism	13kb_GCA_000006175.2_ASM617v2_genomic.500	1	0.3	0.0143333	0.4	0.00425	0.1	0.126	0	0.1	0	0.2	0	0	0	0	0.1	0	0	0	0.1	0	0.2	0	0	0.1	0	0.6
organism	15kb_GCA_000006805.1_ASM680v1_genomic.16_7001_1	1.25527	0.666667	0.0112037	0.666667	0.0937963	0.333333	0.279444	0.111111	0	0.111111	0.111111	0.111111	0	0.111111	0	0	0	0	0	0.333333	0	0.222222	0	0.111111	0.111111	0	0.222222
organism	NC_020449.1_Candidatus_Cloacamonas_acidaminovorans_str._Evry_provisional_genome_sequence_from_WWE1_candidate_division_1540001	0.778151	0.166667	0	0.333333	0.00333333	0	0	0	0.166667	0	0.166667	0	0	0	0	0	0	0	0	0	0	0.166667	0	0	0.166667	0	0.666667
organism	11kb_GCA_000006785.2_ASM678v2_genomic.648_6001	0.69897	0.6	0.094	0.6	0.238667	0.6	0.512667	0	0	0	0	0	0	0	0	0	0	0	0	0.6	0	0	0	0	0	0	0.4
organism	15kb_GCA_000006805.1_ASM680v1_genomic.197	1.25527	0.333333	0.0141667	0.444444	0.00791667	0.111111	0.346944	0.111111	0.111111	0.111111	0.111111	0	0.0555556	0.0555556	0	0	0	0	0	0.0555556	0	0.222222	0.0555556	0	0.166667	0	0.5
organism	9kb_GCA_000006745.1_ASM674v1_genomic.705_1	1.14613	0.142857	0.000714286	0.285714	0.000714286	0.142857	0.000714286	0	0	0	0	0	0	0	0	0	0	0	0	0.142857	0	0	0	0	0.142857	0	0.714286
organism	15kb_GCA_000006805.1_ASM680v1_genomic.966	1.11394	0.307692	0.0117308	0.307692	0.0898077	0.153846	0.387692	0.0769231	0.153846	0	0.0769231	0	0	0	0	0.0769231	0.0769231	0	0	0.0769231	0.0769231	0.0769231	0	0.153846	0.0769231	0	0.538462
organism	15kb_GCA_000006805.1_ASM680v1_genomic.609	1.14613	0.357143	0.013	0.142857	0.00785714	0.214286	0.494524	0.214286	0.214286	0.0714286	0	0	0.0714286	0.0714286	0	0	0	0	0	0.0714286	0	0.0714286	0.142857	0.0714286	0	0	0.642857
organism	11kb_GCA_000006785.2_ASM678v2_genomic.514	1.20412	0.4375	0.00964286	0.75	0.00609375	0.1875	0.221667	0.1875	0.125	0.0625	0.25	0	0.0625	0	0	0	0	0	0	0.125	0.0625	0.25	0	0.0625	0.3125	0	0.1875
organism	13kb_GCA_000006805.1_ASM680v1_genomic.617_1	1	0.2	0	0	0	0	0	0.2	0.2	0	0	0	0	0	0	0	0	0	0	0	0	0	0	0.2	0	0	0.8
organism	NC_010546.1~Cyanothece~sp.~ATCC~51142~circular~chromosome,~complete~sequence_4128001_1	0.778151	0.333333	0.291667	0.666667	0.156667	0.166667	0.06	0	0.166667	0	0.333333	0	0	0	0	0	0	0	0	0.166667	0	0.166667	0	0	0.333333	0	0.333333
organism	15kb_GCA_000006765.1_ASM676v1_genomic.558_8001	0.60206	0.5	0.055	0.75	0.0358333	0	0	0	0	0	0	0	0	0	0	0	0	0	0	0	0	0.5	0	0	0.25	0	0.25
organism	NZ_CP027227.1~Victivallales~bacterium~CCUG~44730~chromosome,~complete~genome_3612001_7001	0.90309	0.25	0.13375	0	0	0.375	0.22875	0	0	0	0	0	0	0	0	0	0	0	0	0	0	0	0.125	0.125	0	0.25	0.5
organism	15kb_GCA_000006805.1_ASM680v1_genomic.518_7001_1	0.845098	0.285714	0.0614286	0.428571	0.0385714	0.142857	0.355714	0	0	0.142857	0	0	0.142857	0	0	0	0	0	0	0.142857	0	0.142857	0	0	0.142857	0	0.571429
organism	NZ_CP030032.1~Bradymonas~sediminis~strain~FA350~chromosome,~complete~genome_2954001_7001	0.90309	0.375	0.00125	0.625	0.008	0.125	0.055	0	0.125	0	0.25	0	0	0	0	0	0	0	0	0.125	0	0.25	0	0	0.25	0	0.375
organism	9kb_GCA_000006845.1_ASM684v1_genomic.642	0.90309	0.75	0.079375	0.625	0.16375	0.375	0.220417	0	0.125	0	0.125	0	0	0	0	0	0	0	0	0.375	0	0.25	0	0.125	0	0	0.25
organism	11kb_GCA_000006175.2_ASM617v2_genomic.752	0.954243	0.666667	0.0375926	0.777778	0.0261905	0.444444	0.571667	0	0.222222	0	0.111111	0	0.111111	0	0	0	0	0	0	0.444444	0	0.222222	0	0	0.111111	0	0.222222
organism	9kb_GCA_000006805.1_ASM680v1_genomic.308	1.07918	0.416667	0.015	0.416667	0.0125	0.0833333	0.2075	0.0833333	0.0833333	0	0.25	0	0.0833333	0	0	0	0	0	0	0.0833333	0	0.166667	0	0.166667	0.166667	0	0.416667
organism	13kb_GCA_000006805.1_ASM680v1_genomic.852_7001	0.845098	0.571429	0.0371429	0.571429	0.0267857	0.142857	0.355714	0	0.142857	0	0.142857	0	0.142857	0	0	0	0	0	0	0.142857	0	0.285714	0	0.142857	0.142857	0	0.285714
organism	3kb_GCA_000006805.1_ASM680v1_genomic.588	0.69897	0.4	0.326	0.4	0.672	0.4	1.249	0.2	0	0	0	0	0.2	0	0	0	0	0	0	0.4	0	0	0	0	0	0	0.6
organism	NC_005027.1_Rhodopirellula_baltica_SH_1_chromosome,_complete_genome_5824001_1	0.90309	0.75	0.04375	0.75	0.0304167	0.25	0.4375	0	0.25	0	0.25	0	0	0	0	0.25	0	0	0	0.25	0	0.5	0	0	0	0	0.25
organism	5kb_GCA_000006845.1_ASM684v1_genomic.824	0.845098	0.428571	0.00142857	0.428571	0.00142857	0	0	0	0	0	0	0	0	0	0	0	0	0	0	0	0	0.428571	0	0	0	0	0.571429
organism	NC_004663.1~Bacteroides~thetaiotaomicron~VPI-5482~chromosome,~complete~genome_1128001	0.69897	0.6	0.0273333	0.6	0.0306667	0.4	0.273	0.2	0.2	0.2	0.2	0	0.2	0	0	0	0	0	0	0.4	0	0.2	0	0	0	0	0.4
organism	3kb_GCA_000006745.1_ASM674v1_genomic.327	0.69897	0	0	0.2	0.002	0	0	0	0	0	0	0	0	0	0	0	0	0	0	0	0	0	0	0	0.2	0	0.8
organism	NZ_CP007139.1~Fimbriimonas~ginsengisoli~Gsoil~348,~complete~genome_2890001_1	1.07918	0.333333	0.000416667	0.166667	0.0141667	0	0	0	0.166667	0	0	0	0	0	0	0	0	0	0	0	0	0.166667	0	0.166667	0	0	0.666667
organism	9kb_GCA_000006805.1_ASM680v1_genomic.461	1.04139	0.272727	0.0266667	0.545455	0.0122727	0.0909091	0.226364	0	0	0.0909091	0.272727	0	0.0909091	0	0	0	0	0	0	0.0909091	0	0.181818	0	0	0.272727	0	0.454545
organism	15kb_GCA_000006745.1_ASM674v1_genomic.826_8001	0.778151	0.666667	0.0933333	0.833333	0.0736667	0.333333	1.35917	0	0.333333	0	0.333333	0	0	0	0.333333	0	0	0	0	0.333333	0	0.333333	0	0	0.166667	0	0.166667
organism	NZ_HG422565.1~Candidatus~Microthrix~parvicella~RN1,~whole~genome~shotgun~sequence_3240001_6001	0.69897	0.2	0	0.4	0.001	0	0	0	0.2	0	0.2	0	0	0	0	0	0	0	0	0	0	0.2	0	0	0.2	0	0.6
organism	NZ_GL945017.1~Prevotella~multisaccharivorax~DSM~17128~scaffold_3,~whole~genome~shotgun~sequence_2864001	0.954243	0.222222	0.0222222	0.222222	0.0316667	0.222222	0.191667	0.111111	0	0.111111	0	0	0.111111	0	0	0	0	0	0	0.222222	0	0	0	0	0	0	0.777778
organism	15kb_GCA_000006805.1_ASM680v1_genomic.670	1.27875	0.157895	0.0114035	0.105263	0.00789474	0.105263	0.274474	0.157895	0.105263	0.0526316	0	0	0	0.0526316	0	0	0	0	0	0	0.0526316	0.0526316	0.0526316	0.0526316	0	0	0.789474
organism	NC_014334.2~Lactobacillus~paracasei~strain~Zhang,~complete~genome_2260001_1	1.20412	0.625	0.036625	0.625	0.056875	0.375	0.432708	0	0.25	0	0.125	0	0	0	0	0.125	0	0	0	0.375	0	0.125	0	0.125	0.125	0	0.25
organism	NC_010546.1~Cyanothece~sp.~ATCC~51142~circular~chromosome,~complete~sequence_1296001_1	0.90309	0.5	0.0325	0.625	0.00175	0	0	0	0.25	0	0.25	0	0	0	0	0	0	0	0	0	0	0.5	0	0	0.125	0	0.375
organism	FP565575.1_Candidatus_Methylomirabilis_oxyfera_complete_genome_2052001	1.17609	0.4	0.014	0.266667	0.0311667	0.133333	0.0923333	0	0.2	0	0.133333	0	0.0666667	0	0	0	0	0	0	0.133333	0	0.0666667	0	0.2	0.0666667	0	0.533333
organism	11kb_GCA_000007305.1_ASM730v1_genomic.187_fragment_1	0.778151	0.5	0.00222222	0.5	0.000555556	0.5	0.00444444	0	0.166667	0	0.5	0	0	0	0	0	0	0	0	0.333333	0	0	0.166667	0	0.166667	0	0.333333
organism	NZ_CP009415.1~Candidatus~Izimaplasma~sp.~HR1~chromosome,~complete~genome_20001_1	1.30103	0.5	0.0349	0.5	0.0381	0.3	0.250833	0	0.2	0	0.1	0	0	0	0	0.1	0	0	0	0.3	0	0.2	0	0	0	0	0.5
organism	13kb_GCA_000006785.2_ASM678v2_genomic.917_6001	0.90309	0.5	0.0321875	0.75	0.00583333	0.125	0.8875	0	0.125	0	0.125	0	0	0	0.125	0	0	0	0	0.125	0	0.375	0	0	0.25	0	0.25
organism	9kb_GCA_000006845.1_ASM684v1_genomic.297	1	0.6	0.0593333	0.7	0.055	0.2	0.5005	0	0.3	0	0.3	0	0	0	0	0	0	0	0	0.2	0	0.3	0	0.1	0.2	0	0.2
organism	7kb_GCA_000006845.1_ASM684v1_genomic.606_1	1.30103	0.4	0.11075	0.4	0.01925	0.2	0.5	0.2	0.2	0.1	0.2	0	0	0.1	0	0	0	0	0.1	0.2	0	0.2	0	0	0	0	0.6
organism	NZ_AP019791.1~Rubrobacter~xylanophilus~AA3-22~DNA,~complete~genome_1274001	1.20412	0.4375	0.00678571	0.5	0.00773437	0.3125	0.070625	0	0.25	0	0.125	0	0	0	0	0	0	0	0	0.25	0.0625	0.125	0	0.0625	0.0625	0	0.4375
organism	13kb_GCA_000006765.1_ASM676v1_genomic.984_6001	0.778151	0.333333	0.000833333	0.666667	0.00583333	0.333333	0.065	0	0.166667	0	0.333333	0	0	0	0	0	0	0	0	0.166667	0	0	0	0.166667	0.5	0.166667	0
organism	9kb_GCA_000006175.2_ASM617v2_genomic.805	1	0.2	0.159	0.2	0.467	0.2	0.516	0.1	0	0.1	0	0	0	0.1	0	0	0	0	0	0.1	0	0	0.1	0	0.1	0	0.7
organism	15kb_GCA_000006785.2_ASM678v2_genomic.188_7001	1.20412	0.75	0.0139583	1	0.00945312	0.375	0.115	0	0.25	0	0.375	0	0	0	0	0	0	0	0	0.375	0	0.375	0	0	0.25	0	0
organism	NC_003888.3~Streptomyces~coelicolor~A3(2)~chromosome,~complete~genome_6116001	0.69897	0.2	0.552	0.2	0.61	0.2	2	0.2	0	0.2	0	0	0.2	0	0	0	0	0	0	0.2	0	0	0	0	0	0	0.8
organism	NC_013194.1~Candidatus~Accumulibacter~phosphatis~clade~IIA~str.~UW-1,~complete~genome_208001	0.954243	0.444444	0.0216667	0.666667	0.118148	0.444444	0.511944	0.222222	0.111111	0.222222	0.111111	0	0.111111	0	0	0.111111	0	0	0.222222	0.333333	0.111111	0.111111	0	0	0.111111	0	0.333333
organism	11kb_GCA_000007305.1_ASM730v1_genomic.953_1	1.20412	0.125	0.00125	0.25	0.00875	0.125	0.008125	0.125	0	0	0	0	0.125	0	0	0	0	0	0	0.125	0	0	0	0	0.125	0	0.75
organism	NZ_CP011097.1~Candidatus~Nitrosotenuis~cloacae~strain~SAT1,~complete~genome_1390001_1	1.20412	0.375	0.000833333	0.375	0.00145833	0	0	0	0	0	0	0	0	0	0	0	0	0	0	0	0	0.375	0	0	0	0	0.625
organism	11kb_GCA_000005845.2_ASM584v2_genomic.482_fragment_1	0.69897	0.8	0.385	0.8	0.498	0.8	0.1975	0.6	0.4	0.6	0	0	0.4	0.2	0	0	0	0	0	0.8	0	0	0	0	0	0	0.2
organism	NZ_CP027227.1~Victivallales~bacterium~CCUG~44730~chromosome,~complete~genome_630001_6001	0.90309	0.375	0.00625	0.375	0.000833333	0.25	0.569375	0	0	0	0.125	0	0	0	0	0.125	0	0	0	0.25	0	0.125	0	0	0	0	0.625
organism	15kb_GCA_000006805.1_ASM680v1_genomic.63_7001	1.20412	0.5	0.0134375	0.625	0.0105	0.125	0.155625	0.125	0.25	0.125	0.125	0	0.125	0	0	0	0	0	0	0.125	0	0.375	0	0	0.125	0	0.375
organism	NC_014963.1_Terriglobus_saanensis_SP1PR4,_complete_genome_3625001	0.845098	0	0	0.142857	0	0	0	0	0	0	0.142857	0	0	0	0	0	0	0	0	0	0	0	0	0	0.142857	0	0.857143
organism	7kb_GCA_000007305.1_ASM730v1_genomic.794	0.845098	0.285714	0.319286	0.142857	0.771429	0.142857	1.42857	0	0	0	0	0	0	0	0.142857	0	0	0	0	0.142857	0	0	0	0.142857	0	0	0.714286
organism	15kb_GCA_000008265.1_ASM826v1_genomic.841_1_1	1.14613	0.428571	0.00214286	0.714286	0.004	0	0	0	0.142857	0	0.142857	0	0	0	0	0	0	0	0	0	0	0.428571	0	0	0.285714	0	0.285714
organism	NC_013967.1~Haloferax~volcanii~DS2,~complete~sequence_1856001	0.954243	0.111111	0.00222222	0.222222	0.00111111	0.111111	0.0766667	0	0	0	0.111111	0	0	0	0	0	0	0	0	0.111111	0	0	0	0	0.111111	0	0.777778
organism	15kb_GCA_000006845.1_ASM684v1_genomic.564_7001_fragment_1	0.69897	0.6	0.004	0.6	0.0246667	0.2	0.154	0.4	0.2	0	0.2	0	0	0	0	0	0	0	0	0.2	0	0.4	0	0	0	0	0.4
organism	11kb_GCA_000006805.1_ASM680v1_genomic.710	1.07918	0.416667	0.139333	0.333333	0.100833	0.333333	0.634375	0	0.0833333	0	0	0	0.166667	0	0	0.0833333	0	0	0	0.333333	0	0	0	0.0833333	0	0	0.583333
organism	11kb_GCA_000006785.2_ASM678v2_genomic.957_1	1.38021	0.875	0.00797619	0.625	0.0055	0.375	0.0648611	0.25	0.25	0	0.125	0	0.125	0	0	0	0	0	0	0.375	0	0.25	0	0.25	0	0	0.125
organism	NZ_CP008796.1~Thermodesulfobacterium~commune~DSM~2178,~complete~genome_1240001_7001	0.60206	0.75	0.2	0.75	0.163333	0.5	1.2875	0	0	0	0	0	0	0	0	0	0	0	0	0.5	0	0.25	0	0	0	0	0.25
organism	11kb_GCA_000006745.1_ASM674v1_genomic.381_5001	0.954243	0.444444	0.00361111	0.888889	0.00138889	0	0	0	0.222222	0	0.444444	0	0	0	0	0	0	0	0	0	0	0.444444	0	0	0.444444	0	0.111111
organism	15kb_GCA_000008665.1_ASM866v1_genomic.463	1.20412	0.5625	0.0208333	0.5625	0.0669444	0.1875	0.244792	0.0625	0.1875	0.0625	0.1875	0	0	0.0625	0	0.0625	0	0	0	0.1875	0	0.3125	0	0.0625	0.0625	0	0.375
organism	15kb_GCA_000006805.1_ASM680v1_genomic.234_1	1.51851	0.272727	0.00888889	0.545455	0.00409091	0.0909091	0.0754545	0	0	0.0909091	0.272727	0	0.0909091	0	0	0	0	0	0	0.0909091	0	0.181818	0	0	0.272727	0	0.454545
organism	NZ_OCMS01000002.1~Fibrobacter~sp.~UWB16,~whole~genome~shotgun~sequence_336001	0.954243	0.666667	0.0233333	0.666667	0.0361111	0.111111	0.0544444	0	0.333333	0	0.222222	0	0	0	0	0.111111	0	0	0	0.111111	0	0.555556	0	0	0	0	0.333333
organism	13kb_GCA_000006805.1_ASM680v1_genomic.936_1	1.20412	0.125	0	0.125	0.005625	0	0	0.125	0.125	0.125	0	0	0	0	0	0	0	0	0	0	0	0.125	0	0	0	0	0.875
organism	11kb_GCA_000006805.1_ASM680v1_genomic.238_1	1.38021	0.25	0.000416667	0	0	0.125	0.02	0.125	0.125	0	0	0	0	0	0	0	0	0	0	0	0	0	0	0.25	0	0.125	0.625
organism	15kb_GCA_000006805.1_ASM680v1_genomic.27	1.36173	0.130435	0.02	0.130435	0.0126087	0.0434783	0.166522	0.0434783	0.0434783	0.0869565	0.0434783	0	0.0434783	0	0	0	0	0	0	0.0434783	0	0.0434783	0	0.0434783	0.0434783	0	0.826087
organism	NZ_HG966617.1~Candidatus~Phaeomarinobacter~ectocarpi~complete~genome_2790001_6001	0.69897	0.4	0.001	0.8	0.002	0.2	0.042	0	0.2	0	0.4	0	0	0	0	0	0	0	0	0.2	0	0.2	0	0	0.4	0	0.2
organism	NC_010546.1~Cyanothece~sp.~ATCC~51142~circular~chromosome,~complete~sequence_900001	0.845098	0.428571	0.012381	0.714286	0.133143	0.142857	1.42857	0	0.142857	0	0.428571	0	0	0	0	0.142857	0.142857	0	0	0.142857	0	0.285714	0	0	0.285714	0	0.285714
organism	LBWX01000002.1~Candidate~division~CPR2~bacterium~GW2011_GWC2_39_35~UT47_C0002,~whole~genome~shotgun~sequence_108001	0.778151	0.166667	0	0.333333	0.00333333	0	0	0	0.166667	0	0	0	0	0	0	0	0	0	0	0	0	0.166667	0	0	0.166667	0	0.666667
organism	NZ_CP029619.1~Candidatus~Cardinium~hertigii~strain~cHgTN10~chromosome,~complete~genome_756001_7001	0.845098	0.714286	0.0382857	0.857143	0.0254762	0.285714	0.392143	0	0.428571	0	0.428571	0	0	0	0	0	0	0	0	0.285714	0	0.428571	0	0	0.142857	0	0.142857
organism	NC_004663.1~Bacteroides~thetaiotaomicron~VPI-5482~chromosome,~complete~genome_5964001	0.60206	0.5	0.88125	0.75	0.96	0.25	2.5	0.25	0	0.25	0	0	0	0.25	0	0	0.25	0	0	0.25	0	0	0	0.25	0.5	0	0
organism	9kb_GCA_000006745.1_ASM674v1_genomic.813	0.778151	0.333333	0.0258333	0.666667	0.02375	0.166667	0.0166667	0	0	0	0	0	0	0	0	0	0.333333	0	0	0.166667	0	0.166667	0	0	0.333333	0	0.333333
organism	11kb_GCA_000008265.1_ASM826v1_genomic.194_5001	0.90309	0.375	0.00208333	0.5	0.0103125	0.25	0.1575	0	0.125	0	0.125	0	0	0	0	0	0	0	0	0.25	0	0.125	0	0	0.125	0	0.5
organism	9kb_GCA_000006805.1_ASM680v1_genomic.368_1	1.14613	0.285714	0.0307143	0.428571	0.0192857	0.142857	0.177857	0	0	0.142857	0	0	0.142857	0	0	0	0	0	0	0.142857	0	0.142857	0	0	0.142857	0	0.571429
organism	7kb_GCA_000006785.2_ASM678v2_genomic.123	1.04139	0.545455	0.0324242	0.727273	0.0451136	0.363636	0.335682	0.0909091	0.272727	0.0909091	0.272727	0	0.0909091	0	0	0	0	0	0	0.363636	0	0.181818	0	0	0.181818	0	0.272727
organism	11kb_GCA_000006785.2_ASM678v2_genomic.985_5001	0.845098	0.714286	0.0657143	0.714286	0.0642857	0.285714	1.165	0	0	0	0.142857	0	0	0	0.285714	0	0	0	0	0.285714	0	0.428571	0	0	0	0	0.285714
organism	NC_007677.1~Salinibacter~ruber~DSM~13855~chromosome,~complete~genome_804001	0.778151	0.333333	0.00416667	0.666667	0.00166667	0	0	0	0.166667	0	0.333333	0	0	0	0	0	0	0	0	0	0	0.333333	0	0	0.333333	0	0.333333
organism	5kb_GCA_000006845.1_ASM684v1_genomic.662	0.778151	0.333333	0.0025	0.166667	0.005	0.166667	0.0416667	0	0.166667	0	0	0	0	0	0	0	0	0	0	0.166667	0	0	0	0.166667	0	0	0.666667
organism	NC_005861.1_Parachlamydia-related_symbiont_UWE25,_complete_genome_2387001	0.954243	0.333333	0.0337037	0.444444	0.0227778	0.222222	0.146667	0	0	0	0.111111	0	0.111111	0	0	0	0	0	0	0.222222	0	0.111111	0	0	0.111111	0	0.555556
organism	LBUF02000014.1~Parcubacteria~group~bacterium~GW2011_GWA2_38_13b~GWA2_OD1-rel_38_13_curated_23,~whole~genome~shotgun~sequence_1	1	0.2	0.0545	0.3	0.170333	0.2	0.5005	0	0.1	0	0.1	0.1	0	0	0	0	0	0	0	0.2	0	0	0	0	0.1	0	0.7
organism	15kb_GCA_000007305.1_ASM730v1_genomic.292_1	1.5563	0.166667	0.005	0.0833333	0.0572222	0.0833333	0.0125	0	0	0	0	0	0	0	0	0	0	0	0	0.0833333	0	0	0	0.0833333	0	0	0.833333
organism	15kb_GCA_000006845.1_ASM684v1_genomic.23_1_1	0.69897	0.6	0.0773333	0.6	0.00933333	0.4	1.226	0	0.2	0	0.2	0	0	0	0	0.4	0	0	0	0.4	0	0.2	0	0	0	0	0.4
organism	7kb_GCA_000006745.1_ASM674v1_genomic.457	0.90309	1	0.111719	1	0.165313	0.25	1.25	0.125	0	0.125	0	0	0.125	0.125	0	0	0	0	0	0.25	0	0.75	0	0	0	0	0
organism	11kb_GCA_000008265.1_ASM826v1_genomic.802_7001	0.69897	0.6	0.176	0.6	0.172667	0.4	1.002	0	0.2	0	0.2	0	0	0	0	0	0	0	0	0.4	0	0.2	0	0	0	0	0.4
organism	9kb_GCA_000007305.1_ASM730v1_genomic.591	1.11394	0.461538	0.0278205	0.615385	0.0141346	0.307692	0.190385	0.0769231	0.230769	0.0769231	0.307692	0	0.153846	0	0	0	0	0	0	0.307692	0	0.153846	0	0	0.153846	0	0.384615
organism	11kb_GCA_000006175.2_ASM617v2_genomic.838_5001	0.69897	0	0	0.2	0	0	0	0	0	0	0.2	0	0	0	0	0	0	0	0	0	0	0	0	0	0.2	0	0.8
organism	15kb_GCA_000008665.1_ASM866v1_genomic.163_7001_1	1.34242	0.363636	0.0075	0.363636	0.00715909	0	0	0	0.0909091	0	0.0909091	0	0	0	0	0	0	0	0	0	0	0.363636	0	0	0	0	0.636364
organism	13kb_GCA_000006805.1_ASM680v1_genomic.749_7001	1.04139	0.181818	0.000909091	0.181818	0.00545454	0	0	0.181818	0.0909091	0.0909091	0	0	0	0	0	0	0	0	0	0	0	0.181818	0	0	0	0	0.818182
organism	NC_011297.1~Dictyoglomus~thermophilum~H-6-12,~complete~genome_1728001_1	0.845098	0.714286	0.086	0.714286	0.00771429	0.142857	1.42857	0	0.285714	0	0.428571	0	0	0	0	0	0	0	0	0.142857	0	0.571429	0	0	0	0	0.285714
organism	13kb_GCA_000008665.1_ASM866v1_genomic.953_1	1.25527	0.333333	0.00037037	0.333333	0.00037037	0.111111	0.555556	0	0.111111	0	0.111111	0	0	0	0	0	0	0	0	0.111111	0	0.222222	0	0	0	0	0.666667
organism	13kb_GCA_000007305.1_ASM730v1_genomic.482_6001	0.90309	0.125	0	0.125	0	0	0	0	0.125	0	0.125	0	0	0	0	0	0	0	0	0	0	0	0	0.125	0.125	0	0.75
organism	15kb_GCA_000005845.2_ASM584v2_genomic.947_7001	0.845098	0.714286	0.084	0.714286	0.272	0.142857	1.42857	0.142857	0.285714	0.142857	0	0	0	0.142857	0	0	0	0	0	0.142857	0	0.571429	0	0	0	0	0.285714
organism	7kb_GCA_000006805.1_ASM680v1_genomic.177_1	0.60206	1	0.054375	0.25	0.005	0.5	1.275	0.25	0.25	0	0	0	0	0	0	0	0.25	0	0	0.25	0	0	0.25	0.5	0	0	0
organism	15kb_GCA_000006175.2_ASM617v2_genomic.758_1_1	1	0.2	0.008	0.2	0.008	0.2	0.01	0	0	0	0	0	0	0	0	0.2	0	0	0	0.2	0	0	0	0	0	0	0.8
organism	5kb_GCA_000006785.2_ASM678v2_genomic.968	0.90309	0.375	0.00416667	0.625	0.003	0.125	0.06875	0	0.125	0	0.125	0	0	0	0	0	0	0	0	0.125	0	0.25	0	0	0.25	0	0.375
organism	7kb_GCA_000006805.1_ASM680v1_genomic.240	1.07918	0.166667	0.0691667	0.25	0.0291667	0.166667	0.19	0.166667	0	0.166667	0	0	0.166667	0	0	0	0	0	0	0.166667	0	0	0	0	0.0833333	0	0.75
organism	NZ_VISF01000001.1~Seleniivibrio~woodruffii~strain~S4~Ga0008828_unitig_0_quiver.1,~whole~genome~shotgun~sequence_2760001	1.17609	0.666667	0.0315333	0.6	0.0427407	0.0666667	0.666667	0	0.2	0	0.133333	0	0	0	0.0666667	0	0	0	0	0.0666667	0	0.533333	0	0.0666667	0	0	0.333333
organism	13kb_GCA_000006805.1_ASM680v1_genomic.835_7001	0.845098	0.285714	0.0614286	0.428571	0.0385714	0.142857	0.355714	0	0	0.142857	0	0	0.142857	0	0	0	0	0	0	0.142857	0	0.142857	0	0	0.142857	0	0.571429
organism	NC_013739.1~Conexibacter~woesei~DSM~14684,~complete~genome_96001	0.954243	0.555556	0.0242222	0.777778	0.0690476	0.444444	0.370556	0	0.222222	0	0.111111	0	0	0	0	0	0	0	0.111111	0.333333	0.111111	0.222222	0	0	0.111111	0	0.222222
organism	NZ_CP007139.1~Fimbriimonas~ginsengisoli~Gsoil~348,~complete~genome_5150001_7001	0.60206	0.25	0.005	0.5	0.0025	0	0	0	0	0	0.25	0	0	0	0	0	0	0	0	0	0	0.25	0	0	0.25	0	0.5
organism	13kb_GCA_000008265.1_ASM826v1_genomic.438_6001	0.845098	0.142857	0.0371429	0.142857	0.02	0.142857	0.0142857	0	0	0	0	0	0	0	0	0	0.142857	0	0	0.142857	0	0	0	0	0	0	0.857143
organism	15kb_GCA_000008265.1_ASM826v1_genomic.421_1_1	1.07918	0.333333	0.00375	0.5	0.000555556	0	0	0	0	0	0.166667	0	0	0	0	0	0	0	0	0	0	0.333333	0	0	0.166667	0	0.5
organism	5kb_GCA_000006745.1_ASM674v1_genomic.972	0.90309	0.25	0.00625	0.625	0.0105	0	0	0	0.125	0	0.125	0	0	0	0	0	0	0.125	0	0	0	0.25	0	0	0.375	0	0.375
organism	11kb_GCA_000006175.2_ASM617v2_genomic.146_6001	0.845098	0.142857	0.0442857	0.142857	0.00142857	0.142857	0.0457143	0	0	0	0	0	0	0	0	0	0	0	0	0	0	0	0.142857	0	0.142857	0	0.714286
organism	NC_006347.1~Bacteroides~fragilis~YCH46~DNA,~complete~genome_299001	1.07918	0.416667	0.0121667	0.583333	0.0072619	0.166667	0.304583	0	0.25	0	0.25	0	0	0	0.0833333	0	0	0	0	0.0833333	0.0833333	0.333333	0	0	0.0833333	0	0.416667
organism	11kb_GCA_000006845.1_ASM684v1_genomic.924_5001	0.845098	0.857143	0.0135714	0.571429	0.00892857	0	0	0.142857	0.285714	0	0.142857	0	0	0	0	0	0	0	0	0	0	0.571429	0	0.285714	0	0	0.142857
organism	9kb_GCA_000006175.2_ASM617v2_genomic.412	0.90309	0.125	0	0.375	0.192917	0	0	0	0.125	0	0.125	0	0	0	0	0	0	0	0	0	0	0.125	0	0	0.25	0	0.625
organism	11kb_GCA_000006805.1_ASM680v1_genomic.398_6001	0.90309	0.125	0.01625	0.25	0.0025	0.125	0.03875	0	0	0	0.125	0	0	0	0	0	0	0	0	0.125	0	0	0	0	0.125	0	0.75
organism	NZ_CP029619.1~Candidatus~Cardinium~hertigii~strain~cHgTN10~chromosome,~complete~genome_784001_1	1.25527	0.333333	0.00185185	0.444444	0.0177778	0.111111	0.251667	0	0.111111	0	0.222222	0	0	0	0	0	0	0	0	0.111111	0	0.222222	0	0	0.111111	0	0.555556
organism	15kb_GCA_000008265.1_ASM826v1_genomic.919_1_1	1.14613	0.428571	0.00880952	0.285714	0.0735714	0.142857	0.0321429	0	0.142857	0	0.142857	0	0	0	0	0	0	0	0	0.142857	0	0.142857	0	0.142857	0	0	0.571429
organism	7kb_GCA_000006175.2_ASM617v2_genomic.926	0.954243	0.333333	0.110741	0.444444	0.389722	0.111111	1.11111	0.111111	0	0.111111	0.111111	0	0	0.111111	0	0	0	0	0	0.111111	0	0.222222	0	0	0.111111	0	0.555556
organism	7kb_GCA_000006175.2_ASM617v2_genomic.867_1	1.41497	0.153846	0.0601923	0.153846	0.182115	0.153846	0.194231	0.0769231	0	0.0769231	0	0	0	0.0769231	0	0	0.0769231	0	0	0.153846	0	0	0	0	0	0	0.846154
organism	NZ_CP027227.1~Victivallales~bacterium~CCUG~44730~chromosome,~complete~genome_1120001_1	0.90309	0.375	0.180833	0.375	0.4425	0.25	1.25	0.125	0	0.125	0	0	0	0.125	0	0	0	0	0	0.25	0	0.125	0	0	0	0	0.625
organism	13kb_GCA_000008665.1_ASM866v1_genomic.958_7001	0.845098	0.428571	0.000952381	0.428571	0.000952381	0.142857	1.42857	0	0.142857	0	0.142857	0	0	0	0	0	0	0	0	0.142857	0	0.285714	0	0	0	0	0.571429
organism	11kb_GCA_000006805.1_ASM680v1_genomic.803_5001	0.778151	0.333333	0.0716667	0.5	0.045	0.166667	0.415	0	0	0.166667	0	0	0.166667	0	0	0	0	0	0	0.166667	0	0.166667	0	0	0.166667	0	0.5
organism	9kb_GCA_000006175.2_ASM617v2_genomic.362_1	1.20412	0	0	0.125	0.00125	0	0	0	0	0	0	0	0	0	0	0	0	0	0	0	0	0	0	0	0.125	0	0.875
organism	15kb_GCA_000006805.1_ASM680v1_genomic.878_1_fragment_1	0.60206	1	0.07375	0.75	0.825	0.75	1.2575	0.25	0	0.25	0	0.25	0	0.25	0	0	0	0	0	0.75	0	0	0	0.25	0	0	0
organism	NZ_CP007139.1~Fimbriimonas~ginsengisoli~Gsoil~348,~complete~genome_4300001_1	1.14613	0.428571	0.00333333	0.428571	0.00928571	0.142857	0.0128571	0	0.142857	0	0	0	0	0	0	0	0	0	0	0.142857	0	0.285714	0	0	0	0	0.571429
organism	13kb_GCA_000006805.1_ASM680v1_genomic.386	1.14613	0.285714	0.0214286	0.357143	0.0771429	0.214286	0.299286	0.0714286	0.142857	0	0.0714286	0	0.0714286	0	0	0.0714286	0	0	0	0.142857	0.0714286	0.0714286	0	0.0714286	0.0714286	0	0.571429
organism	11kb_GCA_000006785.2_ASM678v2_genomic.88_5001	0.845098	0.714286	0.295429	0.714286	0.291143	0.428571	1.42857	0	0.285714	0	0.142857	0.142857	0	0	0.285714	0	0	0	0	0.428571	0	0.285714	0	0	0	0	0.285714
organism	NC_010546.1~Cyanothece~sp.~ATCC~51142~circular~chromosome,~complete~sequence_1854001_1	0.90309	0.5	0.0453125	0.75	0.1175	0.375	0.612083	0	0.25	0	0.375	0.125	0	0	0	0	0	0.125	0	0.25	0.125	0.25	0	0	0.125	0	0.25
organism	11kb_GCA_000006765.1_ASM676v1_genomic.235	1	0.7	0.036	0.8	0.080375	0.1	1	0.1	0.2	0	0.1	0	0	0	0	0	0	0	0	0.1	0	0.6	0	0	0.1	0	0.2
organism	13kb_GCA_000005845.2_ASM584v2_genomic.427_fragment_1	0.954243	0.444444	0.109444	0.444444	0.291667	0.222222	0.562222	0.222222	0	0.111111	0	0	0.111111	0.111111	0	0	0	0	0	0.222222	0	0.111111	0	0.111111	0.111111	0	0.444444
organism	13kb_GCA_000006805.1_ASM680v1_genomic.114_fragment_1	0.60206	1	0.07375	0.75	0.825	0.75	1.2575	0.25	0	0.25	0.25	0.25	0	0.25	0	0	0	0	0	0.75	0	0	0	0.25	0	0	0
organism	NZ_VISF01000001.1~Seleniivibrio~woodruffii~strain~S4~Ga0008828_unitig_0_quiver.1,~whole~genome~shotgun~sequence_2148001_1	1.25527	0.777778	0.019127	0.777778	0.0205556	0.444444	0.0829167	0	0.333333	0	0.111111	0	0	0	0	0	0	0	0	0.444444	0	0.222222	0	0.111111	0.111111	0	0.111111
organism	11kb_GCA_000006845.1_ASM684v1_genomic.671_7001	0.845098	0	0	0.142857	0.24	0.142857	0.345714	0	0	0	0	0	0	0	0	0	0	0	0	0	0.142857	0	0	0	0	0	0.857143
organism	5kb_GCA_000005845.2_ASM584v2_genomic.263	0.845098	0.857143	0.02	0.857143	0.0233333	0.571429	0.163571	0.285714	0.285714	0.285714	0	0	0.285714	0	0	0	0	0	0	0.571429	0	0.285714	0	0	0	0	0.142857
organism	NZ_CP030032.1~Bradymonas~sediminis~strain~FA350~chromosome,~complete~genome_4872001	1	0.5	0.0244	0.5	0.0576	0.2	0.742	0	0.2	0	0.1	0	0.1	0	0	0	0	0	0	0.2	0	0.3	0	0	0	0	0.5
organism	7kb_GCA_000008665.1_ASM866v1_genomic.681_1	1.25527	0.222222	0.00166667	0.222222	0.00138889	0.111111	0.214444	0	0.111111	0	0	0	0	0	0	0	0	0	0	0.111111	0	0.111111	0	0	0	0	0.777778
organism	NZ_FWEX01000006.1~Nitrospira~sp.~ND1~isolate~Nitrospira~sp.~strain~ND1,~whole~genome~shotgun~sequence_1560001	0.90309	0.25	0.100625	0.25	0.100625	0.25	1.25	0	0	0	0.125	0	0	0.125	0	0	0	0	0	0.125	0	0	0	0.125	0.125	0.125	0.5
organism	7kb_GCA_000008665.1_ASM866v1_genomic.27	1	0.2	0.0195	0.3	0.0156667	0.1	0.268	0.1	0.1	0.1	0.1	0	0.1	0	0	0	0	0	0	0.1	0	0.1	0	0	0.1	0	0.7
organism	NZ_OCMS01000002.1~Fibrobacter~sp.~UWB16,~whole~genome~shotgun~sequence_1080001_7001	0.69897	0.4	0.003	0.2	0.002	0	0	0	0	0	0	0	0	0	0	0	0	0	0	0	0	0.2	0	0.2	0	0	0.6
organism	5kb_GCA_000006805.1_ASM680v1_genomic.5	1	0.2	0.004	0.3	0.009	0	0	0.2	0.1	0.3	0	0	0	0	0	0	0	0	0	0	0	0.2	0	0	0.1	0	0.7
organism	NC_006347.1~Bacteroides~fragilis~YCH46~DNA,~complete~genome_3315001_6001	1	0.1	0.434	0.2	0.214	0.1	1	0	0	0	0.1	0	0	0	0	0	0	0	0	0.1	0	0	0	0	0.1	0	0.8
organism	3kb_GCA_000006745.1_ASM674v1_genomic.767	0.845098	0.428571	0.0685714	0.428571	0.257143	0.142857	1.42857	0	0	0	0	0.142857	0	0	0	0	0	0.142857	0	0.142857	0	0.142857	0	0.142857	0.142857	0	0.428571
organism	NZ_CP013070.1~Sphingobium~indicum~B90A,~complete~genome_396001_6001	0.69897	0.4	0.359	0.4	0.388	0.4	1.023	0	0	0	0	0	0	0	0	0.2	0	0	0	0.4	0	0	0	0	0	0	0.6
organism	NZ_CP030032.1~Bradymonas~sediminis~strain~FA350~chromosome,~complete~genome_1750001_7001	0.845098	0.285714	0.00214286	0.285714	0.055	0.142857	0.0328571	0	0	0	0	0	0	0	0	0.142857	0	0	0	0.142857	0	0.142857	0	0	0	0	0.714286
organism	11kb_GCA_000008265.1_ASM826v1_genomic.980_1	1.43136	0.444444	0.00259259	0.444444	0.00546296	0.111111	0.0203704	0	0.111111	0	0	0	0	0	0	0	0	0	0	0.111111	0	0.333333	0	0	0	0	0.555556
organism	5kb_GCA_000008665.1_ASM866v1_genomic.998	0.90309	0.375	0.00333333	0.625	0.00425	0.125	0.09625	0	0	0	0.375	0	0	0	0	0	0	0	0	0.125	0	0.25	0	0	0.25	0	0.375
organism	15kb_GCA_000006845.1_ASM684v1_genomic.154_7001	1.20412	0.625	0.00375	0.375	0.00354167	0.25	0.0234375	0.125	0.125	0	0	0	0	0	0	0	0.125	0	0	0.25	0	0.125	0	0.25	0	0	0.375
organism	11kb_GCA_000006805.1_ASM680v1_genomic.787_5001	0.69897	0	0	0	0	0.2	0.096	0	0	0	0	0	0	0	0	0	0	0	0	0	0	0	0	0	0	0.2	0.8
organism	13kb_GCA_000006805.1_ASM680v1_genomic.612_7001	0.69897	0.4	0.23	0.6	0.162	0.4	1.086	0	0	0.2	0.2	0	0	0	0	0.2	0	0	0	0.2	0	0.2	0	0	0.2	0.2	0.2
organism	9kb_GCA_000008665.1_ASM866v1_genomic.396_6001	0.60206	0.25	0.6025	0.75	0.506667	0.25	2.5	0.25	0	0.25	0.25	0	0	0	0	0	0	0	0	0.25	0	0	0	0	0.5	0	0.25
organism	15kb_GCA_000006805.1_ASM680v1_genomic.311	1.07918	0.416667	0.0101667	0.333333	0.0972917	0.166667	0.42	0.166667	0.25	0	0.0833333	0	0	0	0	0.0833333	0.0833333	0	0	0.0833333	0.0833333	0.0833333	0	0.25	0.0833333	0	0.416667
organism	9kb_GCA_000006745.1_ASM674v1_genomic.26_6001	0.778151	0.333333	0.0116667	0.833333	0.0246667	0.333333	0.349167	0	0	0	0.166667	0	0	0	0	0	0	0.166667	0	0.166667	0	0.166667	0	0	0.5	0.166667	0
organism	15kb_GCA_000006805.1_ASM680v1_genomic.560_fragment_1	0.60206	0.75	0.305833	0.75	0.175833	0.75	1.22417	0.25	0.25	0.25	0.25	0	0.25	0	0	0.25	0	0	0	0.5	0	0.25	0	0	0	0.25	0
organism	11kb_GCA_000006805.1_ASM680v1_genomic.393_6001	0.90309	0.125	0.10625	0.125	0.09125	0.125	0.31125	0	0	0	0	0	0.125	0	0	0	0	0	0	0.125	0	0	0	0	0	0	0.875
organism	3kb_GCA_000006765.1_ASM676v1_genomic.124	0.60206	0.75	0.363333	0.75	0.375	0.5	1.25125	0	0.25	0	0.25	0	0	0	0	0	0	0	0	0.5	0	0.25	0	0	0	0	0.25
organism	9kb_GCA_000006785.2_ASM678v2_genomic.446_6001	0.69897	0.4	0.07	0.8	0.065	0.2	0.906	0	0	0	0.4	0	0	0	0	0	0	0	0	0.2	0	0.2	0	0	0.4	0	0.2
organism	5kb_GCA_000006805.1_ASM680v1_genomic.473	0.778151	0.166667	0.141667	0.333333	0.0658333	0.166667	0.415	0	0	0.166667	0	0	0.166667	0	0	0	0	0	0	0.166667	0	0	0	0	0.166667	0	0.666667
organism	13kb_GCA_000006805.1_ASM680v1_genomic.760_1	1.07918	0.333333	0.0379167	0	0	0.333333	0.833333	0.166667	0	0	0	0	0.166667	0.166667	0	0	0	0	0	0	0	0	0.333333	0	0	0	0.666667
organism	13kb_GCA_000008665.1_ASM866v1_genomic.712_1	1.25527	0	0	0.111111	0	0	0	0	0	0	0.111111	0	0	0	0	0	0	0	0	0	0	0	0	0	0.111111	0	0.888889
organism	5kb_GCA_000006845.1_ASM684v1_genomic.505	0.778151	0.166667	0	0.166667	0.00166667	0	0	0	0.166667	0	0	0	0	0	0	0	0	0	0	0	0	0.166667	0	0	0	0	0.833333
organism	NC_004663.1~Bacteroides~thetaiotaomicron~VPI-5482~chromosome,~complete~genome_5212001	0.60206	0.75	0.215833	0.75	0.246667	0.75	0.9375	0	0	0	0	0	0.5	0	0	0	0	0	0	0.75	0	0	0	0	0	0	0.25
organism	11kb_GCA_000007305.1_ASM730v1_genomic.573	1.17609	0.2	0.000444444	0.333333	0.004	0.0666667	0.00866667	0.0666667	0.133333	0	0.133333	0	0.0666667	0	0	0	0	0	0	0.0666667	0	0.133333	0	0	0.133333	0	0.666667
organism	13kb_GCA_000006175.2_ASM617v2_genomic.874_7001	0.69897	0.4	0.012	0.4	0.016	0.4	0.162	0	0	0	0	0	0	0	0	0.2	0	0	0	0.4	0	0	0	0	0	0	0.6
organism	13kb_GCA_000006175.2_ASM617v2_genomic.500_1	1.07918	0	0	0.166667	0	0	0	0	0	0	0.166667	0	0	0	0	0	0	0	0	0	0	0	0	0	0.166667	0	0.833333
organism	7kb_GCA_000007305.1_ASM730v1_genomic.9	0.90309	0.625	0.0015	0.75	0.00208333	0.125	0.01625	0.125	0.125	0	0.375	0	0.125	0	0	0	0	0	0	0	0	0.5	0.125	0	0.25	0	0.125
organism	3kb_GCA_000006845.1_ASM684v1_genomic.875	0.60206	0.75	0.0108333	0.75	0.0108333	0	0	0.25	0.25	0.25	0	0	0	0	0	0	0	0	0	0	0	0.75	0	0	0	0	0.25
organism	11kb_GCA_000006175.2_ASM617v2_genomic.754_7001	0.60206	0.5	0.0775	0.5	0.0725	0.25	0.82	0	0.25	0	0.25	0	0	0	0	0	0	0	0	0.25	0	0.25	0	0	0	0	0.5
organism	NZ_FWEX01000006.1~Nitrospira~sp.~ND1~isolate~Nitrospira~sp.~strain~ND1,~whole~genome~shotgun~sequence_2340001_1	1.14613	0.142857	0	0.142857	0	0	0	0	0.142857	0	0.142857	0	0	0	0	0	0	0	0	0	0	0.142857	0	0	0	0	0.857143
organism	NC_013739.1~Conexibacter~woesei~DSM~14684,~complete~genome_888001_1	1.25527	0.444444	0.00458333	0.666667	0.0062963	0.111111	0.0477778	0	0.222222	0	0	0	0	0	0	0	0	0.111111	0	0.111111	0	0.333333	0	0	0.222222	0	0.333333
organism	11kb_GCA_000006805.1_ASM680v1_genomic.531_6001	0.778151	0.166667	0	0	0	0	0	0.166667	0.166667	0	0	0	0	0	0	0	0	0	0	0	0	0	0	0.166667	0	0	0.833333
organism	11kb_GCA_000006805.1_ASM680v1_genomic.151_5001	1	0.2	0.004	0.3	0.009	0	0	0.2	0.1	0.3	0	0	0	0	0	0	0	0	0	0	0	0.2	0	0	0.1	0	0.7
organism	9kb_GCA_000006785.2_ASM678v2_genomic.213_6001	0.60206	0	0	0.5	0.01125	0	0	0	0	0.25	0.25	0	0	0	0	0	0	0	0	0	0	0	0	0	0.5	0	0.5
organism	NC_013739.1~Conexibacter~woesei~DSM~14684,~complete~genome_736001_1	0.954243	0.111111	0.0155556	0	0	0.111111	0.0244444	0.111111	0	0	0	0	0.111111	0	0	0	0	0	0	0	0	0	0.111111	0	0	0	0.888889
organism	NC_005042.1~Prochlorococcus~marinus~subsp.~marinus~str.~CCMP1375~complete~genome_1045001_7001	0.60206	0.75	0.13	1	0.011875	0.5	1.305	0	0.25	0	0.5	0	0	0	0	0.25	0	0	0	0.5	0	0.25	0	0	0.25	0	0
organism	NC_003198.1~Salmonella~enterica~subsp.~enterica~serovar~Typhi~str.~CT18,~complete~genome_4412001	0.90309	0	0	0.25	0.0175	0.25	0.540625	0	0	0	0.125	0	0	0	0	0	0	0	0	0	0.125	0	0	0	0.125	0.125	0.625
organism	11kb_GCA_000008265.1_ASM826v1_genomic.94_5001	0.69897	0.2	0	0.2	0.006	0	0	0	0.2	0	0	0	0	0	0	0	0	0	0	0	0	0.2	0	0	0	0	0.8
organism	5kb_GCA_000007305.1_ASM730v1_genomic.150	0.778151	0.333333	0.0433333	0.333333	0.0183333	0.166667	1.18333	0	0.166667	0	0	0	0	0	0.166667	0	0	0	0	0.166667	0	0.166667	0	0	0	0	0.666667
organism	NC_017464.1~Ignavibacterium~album~JCM~16511,~complete~genome_2016001_1	1.20412	0.625	0.01775	0.625	0.013	0.125	0.329375	0	0.25	0	0.25	0	0	0	0	0.125	0	0	0	0.125	0	0.5	0	0	0	0	0.375
organism	13kb_GCA_000006745.1_ASM674v1_genomic.16_1	1.07918	0.5	0.01	0.666667	0.0272917	0.5	0.0530556	0.166667	0.166667	0.166667	0	0	0.166667	0	0	0.166667	0	0	0	0.333333	0.166667	0.166667	0	0	0	0	0.333333
organism	NZ_MPIN01000009.1~Cystobacter~ferrugineus~strain~Cbfe23~Contig_124,~whole~genome~shotgun~sequence_384001_6001	0.845098	0.428571	0.0114286	0.428571	0.0238095	0	0	0	0	0	0	0	0	0	0	0	0	0	0	0	0	0.428571	0	0	0	0	0.571429
organism	NZ_AP017459.1_Candidatus_Endomicrobium_trichonymphae_DNA,_complete_genome,_strain:_Rs-D17_399001	0.90309	0.125	0.00625	0.25	0.161875	0.125	1.25	0	0	0	0	0	0	0	0	0	0	0	0	0.125	0	0	0	0	0.125	0	0.75
organism	15kb_GCA_000006785.2_ASM678v2_genomic.782_fragment_1	1.07918	0.416667	0.0183333	0.583333	0.0740476	0.0833333	0.0258333	0	0	0	0	0	0	0	0	0	0	0.0833333	0	0.0833333	0	0.333333	0	0	0.166667	0	0.416667
organism	15kb_GCA_000006805.1_ASM680v1_genomic.987	1.27875	0.263158	0.00947368	0.315789	0.00710526	0.105263	0.0781579	0.0526316	0.0526316	0.0526316	0.157895	0	0.0526316	0	0	0	0	0	0	0.0526316	0	0.105263	0	0.105263	0.157895	0.0526316	0.526316
organism	NC_002516.2~Pseudomonas~aeruginosa~PAO1,~complete~genome_2238001_1	0.845098	0.428571	0.00476191	0.571429	0.00142857	0	0	0	0	0	0.285714	0	0	0	0	0	0	0	0	0	0	0.285714	0	0.142857	0.285714	0	0.285714
organism	NC_005027.1_Rhodopirellula_baltica_SH_1_chromosome,_complete_genome_3122001	0.845098	0.428571	0.00142857	0.428571	0.012381	0.142857	0.03	0	0.142857	0	0	0	0	0	0	0	0	0	0	0.142857	0	0.142857	0	0.142857	0.142857	0	0.428571
organism	NC_020449.1_Candidatus_Cloacamonas_acidaminovorans_str._Evry_provisional_genome_sequence_from_WWE1_candidate_division_2170001	0.90309	0.5	0.0359375	0.625	0.129	0.25	0.6275	0	0.125	0	0.125	0.125	0	0	0	0	0	0	0	0.125	0.125	0.375	0	0	0	0	0.375
organism	7kb_GCA_000007305.1_ASM730v1_genomic.260_1	0.90309	0.25	0.0025	0.125	0.005	0	0	0	0	0	0	0	0	0	0	0	0	0	0	0	0	0.125	0	0.125	0	0	0.75
organism	3kb_GCA_000006805.1_ASM680v1_genomic.795	0.69897	0.2	0.002	0.2	0.006	0	0	0	0	0	0	0	0	0	0	0	0	0	0	0	0	0.2	0	0	0	0	0.8
organism	11kb_GCA_000006805.1_ASM680v1_genomic.919_7001	0.69897	0.2	0	0.2	0.018	0	0	0.2	0.2	0.2	0	0	0	0	0	0	0	0	0	0	0	0.2	0	0	0	0	0.8
organism	15kb_GCA_000006175.2_ASM617v2_genomic.591_1_1	1	0.4	0.001	0.8	0.00125	0	0	0	0.2	0	0.4	0	0	0	0	0	0	0	0	0	0	0.4	0	0	0.4	0	0.2
organism	11kb_GCA_000005845.2_ASM584v2_genomic.193_5001	0.60206	0.25	0.0025	0.5	0.01	0	0	0	0	0	0	0	0	0	0	0	0	0	0	0	0	0.25	0	0	0.25	0	0.5
organism	11kb_GCA_000007305.1_ASM730v1_genomic.723	1.14613	0.285714	0.000357143	0.5	0.00469388	0	0	0	0.142857	0	0.285714	0	0	0	0	0	0	0	0	0	0	0.214286	0	0.0714286	0.285714	0	0.428571
organism	NZ_CP009415.1~Candidatus~Izimaplasma~sp.~HR1~chromosome,~complete~genome_1400001	1.07918	0.166667	0.000416667	0.166667	0	0.0833333	0.833333	0	0.0833333	0	0.166667	0	0	0	0	0	0	0	0	0.0833333	0	0	0	0.0833333	0.0833333	0	0.75
organism	13kb_GCA_000006845.1_ASM684v1_genomic.677_6001	0.69897	0.8	0.041	1	0.0232	0.2	0.442	0.2	0.2	0.2	0.4	0	0	0	0	0	0	0	0	0.2	0	0.6	0	0	0.2	0	0
organism	11kb_GCA_000006805.1_ASM680v1_genomic.248_6001	0.778151	0.166667	0.141667	0.166667	0.01	0	0	0	0	0.166667	0	0	0	0	0	0	0	0	0	0	0	0	0	0.166667	0.166667	0	0.666667
organism	13kb_GCA_000006845.1_ASM684v1_genomic.735_6001	0.845098	0.571429	0.297857	0.428571	0.258571	0.428571	0.956667	0	0.142857	0	0.142857	0	0	0	0.285714	0	0	0	0	0.285714	0	0.142857	0.142857	0	0	0	0.428571
organism	LBUF02000011.1~Parcubacteria~group~bacterium~GW2011_GWA2_38_13b~GWA2_OD1-rel_38_13_curated_2,~whole~genome~shotgun~sequence_28001	0.90309	0.625	0.1045	0.5	0.353125	0.25	0.96875	0.125	0.25	0.125	0	0	0	0.125	0	0	0	0	0.125	0.25	0	0.25	0	0.125	0	0	0.375
organism	15kb_GCA_000006805.1_ASM680v1_genomic.540_8001	1.04139	0.272727	0.00181818	0.181818	0.005	0.0909091	0.00909091	0.0909091	0.0909091	0.0909091	0	0	0	0	0	0	0	0	0	0.0909091	0	0.0909091	0	0.0909091	0	0	0.727273
organism	NC_013132.1~Chitinophaga~pinensis~DSM~2588,~complete~genome_1464001_1	0.69897	0.4	0.003	0.6	0.0106667	0.4	0.012	0	0	0	0	0	0	0	0	0	0	0	0	0.4	0	0	0	0	0.2	0	0.4
organism	15kb_GCA_000006785.2_ASM678v2_genomic.187	1.14613	0.785714	0.0849351	0.928571	0.0901099	0.285714	0.714286	0.142857	0.285714	0.0714286	0.285714	0.0714286	0	0	0.142857	0	0	0	0	0.285714	0	0.5	0	0	0.142857	0	0.0714286
organism	13kb_GCA_000007305.1_ASM730v1_genomic.212_1	1.14613	0.428571	0.00190476	0.571429	0.000535714	0.142857	0.00714286	0	0.142857	0	0.285714	0	0	0	0	0	0	0	0	0.142857	0	0.285714	0	0	0.142857	0	0.428571
organism	NC_012803.1~Micrococcus~luteus~NCTC~2665,~complete~genome_12001	0.845098	0.571429	0.253929	0.285714	0.217857	0.142857	1.42857	0.142857	0.142857	0.142857	0.142857	0	0.142857	0	0	0	0	0	0	0.142857	0	0.142857	0	0.285714	0	0	0.428571
organism	11kb_GCA_000006805.1_ASM680v1_genomic.485_5001	0.778151	0.333333	0.0716667	0.666667	0.03125	0.166667	0.415	0	0	0	0.166667	0	0.166667	0	0	0	0	0	0	0.166667	0	0.166667	0	0	0.333333	0	0.333333
organism	NC_017219.1~Bifidobacterium~longum~subsp.~infantis~ATCC~15697~=~JCM~1222~=~DSM~20088~DNA,~complete~genome_664001	0.845098	0.714286	0.124286	0.857143	0.102857	0.285714	0.718571	0	0.428571	0	0.285714	0	0	0	0	0	0	0	0	0.285714	0	0.428571	0	0	0.142857	0	0.142857
organism	15kb_GCA_000006805.1_ASM680v1_genomic.623	1.27875	0.263158	0.000526316	0.263158	0.000947368	0.105263	0.0781579	0.105263	0.157895	0	0.105263	0	0.0526316	0	0	0	0	0	0	0.0526316	0	0.105263	0	0.105263	0.105263	0.0526316	0.578947
organism	NC_013132.1~Chitinophaga~pinensis~DSM~2588,~complete~genome_1398001	0.845098	0.714286	0.036	0.714286	0.0585714	0.285714	0.415714	0	0.428571	0	0.142857	0	0	0	0	0	0	0	0.142857	0.142857	0.142857	0.428571	0	0.142857	0	0	0.142857
organism	11kb_GCA_000006805.1_ASM680v1_genomic.508_5001	1	0.2	0	0.1	0	0	0	0.1	0.2	0	0.1	0	0	0	0	0	0	0	0	0	0	0.1	0	0.1	0	0	0.8
organism	13kb_GCA_000006845.1_ASM684v1_genomic.489_1	1.14613	0.428571	0.10381	0.857143	0.0534524	0.285714	0.446071	0	0	0	0.428571	0	0.142857	0	0	0	0	0	0	0.285714	0	0.142857	0	0	0.428571	0	0.142857
organism	5kb_GCA_000005845.2_ASM584v2_genomic.370	0.778151	1	0.0183333	0.5	0.0133333	0.333333	0.185	0.166667	0.333333	0.166667	0.166667	0	0.166667	0	0	0	0	0	0	0.333333	0	0.166667	0	0.5	0	0	0
organism	15kb_GCA_000008265.1_ASM826v1_genomic.504_1_1	1.07918	0.333333	0.00375	0.5	0.000555556	0	0	0	0	0	0.166667	0	0	0	0	0	0	0	0	0	0	0.333333	0	0	0.166667	0	0.5
organism	5kb_GCA_000007305.1_ASM730v1_genomic.376	0.778151	0.166667	0.0566667	0.166667	0.343333	0.166667	0.075	0	0	0	0	0	0	0	0	0	0	0	0	0.166667	0	0	0	0	0	0	0.833333
organism	7kb_GCA_000006805.1_ASM680v1_genomic.289_1	0.954243	0.333333	0.0444444	0.555556	0.0171111	0.333333	0.465556	0	0.111111	0	0.222222	0	0.111111	0	0	0.111111	0	0	0	0.222222	0.111111	0.111111	0	0	0.111111	0	0.444444
organism	NC_003062.2~Agrobacterium~fabrum~str.~C58~chromosome~circular,~complete~sequence_1146001_1	0.778151	0.666667	0.0408333	0.666667	0.00125	0.166667	0.01	0	0.333333	0	0.333333	0	0	0	0	0	0	0	0	0.166667	0	0.333333	0	0.166667	0.166667	0	0.166667
organism	7kb_GCA_000006765.1_ASM676v1_genomic.447	0.69897	0.4	0.001	0.8	0.002	0.4	0.067	0	0.2	0	0.4	0	0	0	0	0	0	0	0	0.2	0.2	0.2	0	0	0.2	0	0.2
organism	9kb_GCA_000006845.1_ASM684v1_genomic.260_6001	0.60206	0.5	0.1075	0.75	0.0616667	0.25	0.6225	0	0	0	0.25	0	0.25	0	0	0	0	0	0	0.25	0	0.25	0	0	0.25	0	0.25
organism	15kb_GCA_000006745.1_ASM674v1_genomic.125_7001	1.20412	0.625	0.01775	0.625	0.040125	0.375	0.36	0	0.125	0	0.25	0	0	0	0	0	0	0	0.125	0.375	0	0.25	0	0	0	0	0.375
organism	NZ_CP010552.1~Candidatus~Thioglobus~autotrophicus~strain~EF1~chromosome,~complete~genome_600001_7001	0.778151	1	0.0875	0.833333	0.313	0.166667	1.66667	0.166667	0.166667	0.166667	0.166667	0	0	0.166667	0	0	0	0.333333	0	0.166667	0	0.666667	0	0.166667	0	0	0
organism	NC_017464.1~Ignavibacterium~album~JCM~16511,~complete~genome_760001_1	0.90309	0.375	0.0216667	0.5	0.06375	0.125	0.6875	0.125	0	0.125	0.125	0	0	0	0	0	0	0	0.125	0.125	0	0.25	0	0	0.125	0	0.5
organism	NZ_CP009415.1~Candidatus~Izimaplasma~sp.~HR1~chromosome,~complete~genome_1110001_7001	0.60206	0.5	0.4	0.5	1.5475	0.5	2.5	0.5	0	0.5	0	0	0.25	0.25	0	0	0	0	0	0.5	0	0	0	0	0	0	0.5
organism	9kb_GCA_000006175.2_ASM617v2_genomic.285	1.04139	0.363636	0.0668182	0.363636	0.214091	0.0909091	0.909091	0.0909091	0.0909091	0.0909091	0.0909091	0	0	0.0909091	0	0	0.0909091	0	0	0.0909091	0	0.272727	0	0	0	0	0.636364
organism	9kb_GCA_000006805.1_ASM680v1_genomic.628	0.845098	0.428571	0.155238	0.285714	0.48	0.285714	0.892143	0.285714	0.142857	0	0	0	0.142857	0	0	0	0	0	0	0.285714	0	0	0	0.142857	0	0	0.571429
organism	11kb_GCA_000008665.1_ASM866v1_genomic.127	1.23045	0.235294	0.00588235	0.352941	0.00480392	0.176471	0.09	0	0.117647	0	0.117647	0	0	0	0	0	0	0	0	0.117647	0.0588235	0.117647	0	0	0.0588235	0	0.647059
organism	9kb_GCA_000008665.1_ASM866v1_genomic.618	1.14613	0.428571	0.00440476	0.142857	0.000357143	0.214286	0.022381	0	0.142857	0	0.0714286	0	0	0	0	0	0	0	0	0.0714286	0	0.0714286	0.142857	0.142857	0	0	0.571429
organism	NC_014963.1_Terriglobus_saanensis_SP1PR4,_complete_genome_4505001	0.845098	0.571429	0.0503571	0.571429	0.0257143	0.142857	0.0571429	0	0.285714	0	0.285714	0	0	0	0	0	0	0	0	0.142857	0	0.285714	0	0.142857	0.142857	0	0.285714
organism	9kb_GCA_000006785.2_ASM678v2_genomic.274	1	0.4	0.01775	0.5	0.026	0.1	0.453	0	0.1	0	0.3	0	0	0	0	0	0	0	0	0.1	0	0.2	0	0.1	0.2	0	0.4
organism	13kb_GCA_000006785.2_ASM678v2_genomic.665	1.11394	0.769231	0.0273077	0.769231	0.03	0.0769231	0.0276923	0	0.384615	0	0.230769	0	0	0	0	0	0	0	0	0.0769231	0	0.615385	0	0.0769231	0.0769231	0	0.153846
organism	11kb_GCA_000006765.1_ASM676v1_genomic.189	1	0.4	0.00775	0.4	0.0025	0.1	1	0	0.1	0	0.1	0	0	0	0	0.1	0.2	0	0	0.1	0	0.1	0	0.2	0.2	0	0.4
organism	13kb_GCA_000006845.1_ASM684v1_genomic.875_7001	0.69897	0.4	0.027	0.4	0.003	0.4	2	0	0	0	0	0	0	0	0	0.2	0.2	0	0	0.4	0	0	0	0	0	0	0.6
organism	15kb_GCA_000006745.1_ASM674v1_genomic.353	1.14613	0.714286	0.0585714	0.642857	0.0138095	0.357143	0.213429	0.214286	0.428571	0.142857	0.285714	0	0.142857	0.0714286	0	0	0	0	0	0.285714	0	0.285714	0.0714286	0.0714286	0.0714286	0	0.214286
organism	NZ_FWEX01000006.1~Nitrospira~sp.~ND1~isolate~Nitrospira~sp.~strain~ND1,~whole~genome~shotgun~sequence_1560001_1	0.60206	0.5	0.20125	0.5	0.20125	0.25	2.5	0	0	0	0.25	0	0	0	0	0	0	0	0	0.25	0	0	0	0.25	0.25	0	0.25
organism	NZ_HG966617.1~Candidatus~Phaeomarinobacter~ectocarpi~complete~genome_3270001	0.954243	0.777778	0.0363492	0.666667	0.0257407	0.333333	0.145556	0	0.333333	0	0.333333	0	0.222222	0	0	0	0	0	0	0.333333	0	0.222222	0	0.222222	0.111111	0	0.111111
organism	15kb_GCA_000006845.1_ASM684v1_genomic.641_1	1.59106	0.384615	0.00487179	0.461538	0.00111111	0.153846	0.115897	0	0.153846	0	0.230769	0	0	0	0	0.0769231	0	0	0	0.0769231	0.0769231	0.230769	0	0.0769231	0.0769231	0	0.461538
organism	NC_002939.5~Geobacter~sulfurreducens~PCA~chromosome,~complete~genome_808001_1	1.20412	0.125	0	0.25	0.00125	0	0	0	0.125	0	0.125	0	0	0	0	0	0	0	0	0	0	0.125	0	0	0.125	0	0.75
organism	NZ_HG966617.1~Candidatus~Phaeomarinobacter~ectocarpi~complete~genome_210001_7001	0.60206	0.25	0.0825	0.5	0.38125	0.25	2.5	0.25	0	0.25	0.25	0	0.25	0	0	0	0	0	0	0.25	0	0	0	0	0.25	0	0.5
organism	NC_005861.1_Parachlamydia-related_symbiont_UWE25,_complete_genome_1715001	1	0.3	0.00333333	0.3	0.00433333	0.1	0.034	0	0	0	0.1	0	0	0	0	0	0	0	0	0.1	0	0.1	0	0.1	0.1	0	0.6
organism	NC_009636.1~Sinorhizobium~medicae~WSM419~chromosome,~complete~genome_1968001_1	1.11394	0.153846	0.0142308	0.230769	0.0148718	0.307692	0.348846	0	0	0	0.0769231	0	0	0	0	0	0	0	0.0769231	0.0769231	0.0769231	0	0	0.0769231	0.0769231	0.153846	0.538462
organism	11kb_GCA_000006805.1_ASM680v1_genomic.813_1	1.38021	0.125	0.000416667	0.125	0	0	0	0.125	0	0	0.125	0	0	0	0	0	0	0	0	0	0	0.125	0	0	0	0	0.875
organism	7kb_GCA_000008265.1_ASM826v1_genomic.493	0.845098	0.428571	0.0133333	0.571429	0.000714286	0.285714	0.00357143	0	0.142857	0	0.285714	0	0	0	0	0.142857	0	0	0	0.285714	0	0.142857	0	0	0.142857	0	0.428571
organism	3kb_GCA_000006845.1_ASM684v1_genomic.808	0.60206	0.75	0.0125	0.5	0.0025	0	0	0.25	0.25	0	0.25	0	0	0	0	0	0	0	0	0	0	0.5	0	0.25	0	0	0.25
organism	7kb_GCA_000008265.1_ASM826v1_genomic.757_1	0.778151	0.166667	0.476667	0.166667	0.223333	0.166667	1.03833	0	0	0	0	0	0	0	0	0.166667	0	0	0	0.166667	0	0	0	0	0	0	0.833333
organism	3kb_GCA_000006765.1_ASM676v1_genomic.196	0.60206	0.5	0.0725	0.75	0.0391667	0.25	0.3625	0	0	0	0.25	0	0	0	0	0	0	0	0	0.25	0	0.25	0	0	0.25	0	0.25
organism	7kb_GCA_000008265.1_ASM826v1_genomic.32	1.04139	0.454545	0.00109091	0.454545	0.00109091	0	0	0	0.272727	0	0.272727	0	0	0	0	0	0	0	0	0	0	0.454545	0	0	0	0	0.545455
organism	NZ_CP011097.1~Candidatus~Nitrosotenuis~cloacae~strain~SAT1,~complete~genome_1090001_6001	0.69897	0.4	0.002	0.4	0.003	0	0	0	0.2	0	0	0	0	0	0	0	0	0	0	0	0	0.4	0	0	0	0	0.6
organism	11kb_GCA_000006805.1_ASM680v1_genomic.522_5001	0.90309	0	0	0.25	0.013125	0.125	0.05375	0	0	0	0.125	0	0	0	0	0	0	0	0	0	0.125	0	0	0	0.125	0	0.75
organism	NZ_CP007139.1~Fimbriimonas~ginsengisoli~Gsoil~348,~complete~genome_3970001_6001	0.69897	0	0	0	0	0.2	0.27	0	0	0	0	0	0	0	0	0	0	0	0	0	0	0	0	0	0	0.2	0.8
organism	7kb_GCA_000006845.1_ASM684v1_genomic.484_1	1.25527	0.555556	0.03	0.666667	0.0297222	0.444444	0.331528	0	0.111111	0	0.333333	0	0	0	0	0	0	0	0	0.333333	0	0.111111	0.111111	0	0.222222	0	0.222222
organism	7kb_GCA_000008265.1_ASM826v1_genomic.194_1	1.14613	0.571429	0.0526786	0.571429	0.171429	0.428571	0.274762	0.142857	0.285714	0.142857	0	0	0	0.142857	0	0	0	0	0	0.428571	0	0.142857	0	0	0	0	0.428571
organism	15kb_GCA_000006805.1_ASM680v1_genomic.267_8001	0.954243	0.444444	0.0308333	0.777778	0.0293651	0.222222	0.673889	0	0.111111	0	0.444444	0	0.111111	0	0	0	0	0	0	0.222222	0	0.222222	0	0	0.333333	0	0.222222
organism	NC_003454.1_Fusobacterium_nucleatum_subsp._nucleatum_ATCC_25586_chromosome,_complete_genome_861001	0.90309	0.75	0.1425	0.875	0.118393	0.375	0.797917	0	0.375	0	0.375	0	0	0	0.125	0	0	0	0	0.375	0	0.375	0	0	0.125	0	0.125
organism	9kb_GCA_000006805.1_ASM680v1_genomic.316_1	1.30103	0.1	0.0685	0.1	0.039	0.1	0.1915	0.1	0	0.1	0	0	0.1	0	0	0	0	0	0	0.1	0	0	0	0	0	0	0.9
organism	15kb_GCA_000008665.1_ASM866v1_genomic.584_8001	0.954243	0.444444	0.0025	0.666667	0.00314815	0.222222	0.558889	0	0.222222	0	0.333333	0	0	0	0	0.111111	0	0	0	0.222222	0	0.222222	0	0	0.222222	0	0.333333
organism	13kb_GCA_000006805.1_ASM680v1_genomic.15_7001	0.90309	0.625	0.0295	0.5	0.312188	0.375	0.62875	0.25	0.125	0.25	0	0.125	0	0.125	0	0	0	0	0	0.375	0	0.125	0	0.125	0	0	0.375
organism	NC_005042.1~Prochlorococcus~marinus~subsp.~marinus~str.~CCMP1375~complete~genome_1694001_1	0.778151	0.5	0.0561111	0.666667	0.0320833	0.333333	0.324167	0	0.166667	0	0.166667	0	0	0	0	0.166667	0	0	0	0.166667	0.166667	0.333333	0	0	0	0	0.333333
organism	15kb_GCA_000006805.1_ASM680v1_genomic.929_1	1.65321	0.2	0	0.333333	0.000977778	0.0666667	0.00177778	0.0666667	0.2	0.133333	0.0666667	0	0	0	0	0	0	0	0	0	0.0666667	0.2	0	0	0.0666667	0	0.666667
organism	11kb_GCA_000008665.1_ASM866v1_genomic.3_5001	0.954243	0.444444	0.000833333	0.222222	0.00333333	0	0	0.111111	0.222222	0	0	0	0	0	0	0	0	0	0	0	0	0.222222	0	0.222222	0	0	0.555556
organism	NC_006347.1~Bacteroides~fragilis~YCH46~DNA,~complete~genome_3406001_6001	0.778151	0.333333	0.116667	0.333333	0.256667	0.333333	0.85	0	0	0.166667	0	0	0.166667	0	0	0	0	0	0	0.333333	0	0	0	0	0	0	0.666667
organism	7kb_GCA_000008665.1_ASM866v1_genomic.458	0.845098	0.428571	0.0438095	0.714286	0.0114286	0.285714	0.268571	0	0.142857	0	0.428571	0	0	0	0	0	0	0	0	0.142857	0	0.142857	0.142857	0	0.428571	0	0.142857
organism	15kb_GCA_000006745.1_ASM674v1_genomic.556	1.17609	0.666667	0.00253333	0.666667	0.00413333	0.266667	0.0158333	0.0666667	0.2	0.0666667	0.133333	0	0.0666667	0	0	0	0	0	0	0.266667	0	0.4	0	0	0	0	0.333333
organism	11kb_GCA_000006785.2_ASM678v2_genomic.234	1.17609	0.666667	0.0460667	0.8	0.0602778	0.333333	0.371333	0	0.266667	0	0.4	0.0666667	0	0	0	0	0	0	0	0.333333	0	0.333333	0	0	0.133333	0	0.2
organism	3kb_GCA_000007305.1_ASM730v1_genomic.972	0.778151	0.5	0.220556	0.666667	0.172083	0.333333	1.0225	0	0.166667	0	0.333333	0	0	0	0	0	0	0	0	0.333333	0	0.166667	0	0	0.166667	0	0.333333
organism	13kb_GCA_000006845.1_ASM684v1_genomic.886_1	1.25527	0.111111	0.00388889	0.222222	0.00194444	0.111111	0.0311111	0	0	0	0.111111	0	0	0	0	0	0	0	0	0.111111	0	0	0	0	0.111111	0	0.777778
organism	NC_006350.1~Burkholderia~pseudomallei~K96243~chromosome~1,~complete~sequence_1098001_1	0.60206	0.5	0.08	0.25	0.01	0.5	1.585	0.25	0	0	0	0	0.25	0.25	0	0	0.25	0	0	0.25	0	0	0	0.25	0	0.25	0.25
organism	3kb_GCA_000006745.1_ASM674v1_genomic.343	0.778151	0.333333	0.0275	0.5	0.0233333	0.166667	0.121667	0.166667	0	0.166667	0	0	0.166667	0	0	0	0	0	0	0.166667	0	0.166667	0	0	0.166667	0	0.5
organism	11kb_GCA_000008665.1_ASM866v1_genomic.930	1.11394	0.384615	0.00538461	0.538462	0.00549451	0.307692	0.0942308	0	0.153846	0	0.230769	0	0	0	0	0	0	0	0	0.230769	0.0769231	0.153846	0	0	0.0769231	0	0.461538
organism	NZ_CP009415.1~Candidatus~Izimaplasma~sp.~HR1~chromosome,~complete~genome_590001_7001	0.69897	0.2	0	0.2	0	0	0	0	0.2	0	0.2	0	0	0	0	0	0	0	0	0	0	0	0	0.2	0.2	0	0.6
organism	13kb_GCA_000006745.1_ASM674v1_genomic.974_7001	0.845098	0.857143	0.00833333	0.857143	0.00833333	0.571429	0.0339286	0.142857	0.142857	0.142857	0.142857	0	0.142857	0	0	0	0	0	0	0.571429	0	0.285714	0	0	0	0	0.142857
organism	NC_013967.1~Haloferax~volcanii~DS2,~complete~sequence_2696001	0.954243	0.444444	0.00222222	0.555556	0.00177778	0.111111	0.0111111	0	0.222222	0	0.333333	0	0	0	0	0	0	0	0	0.111111	0	0.333333	0	0	0.111111	0	0.444444
organism	7kb_GCA_000006745.1_ASM674v1_genomic.313	1	0.6	0.145667	0.5	0.0754	0.6	0.405833	0.3	0.1	0.3	0	0	0.3	0.1	0	0	0	0	0	0.5	0	0	0.1	0	0	0	0.4
organism	11kb_GCA_000006785.2_ASM678v2_genomic.773	1.11394	0.384615	0.00276923	0.538462	0.00395604	0.230769	0.362051	0	0.153846	0	0.230769	0	0	0	0	0	0	0	0	0.230769	0	0.153846	0	0	0.153846	0	0.461538
organism	LBUF02000011.1~Parcubacteria~group~bacterium~GW2011_GWA2_38_13b~GWA2_OD1-rel_38_13_curated_2,~whole~genome~shotgun~sequence_77001	0.845098	0.428571	0.0433333	0.428571	0.0238095	0.428571	0.115714	0	0	0	0.142857	0	0	0	0	0.142857	0	0	0	0.285714	0	0.142857	0	0	0	0.142857	0.428571
organism	15kb_GCA_000006745.1_ASM674v1_genomic.401	1.04139	0.818182	0.140808	0.909091	0.0928182	0.363636	0.785	0.0909091	0.272727	0.0909091	0.181818	0	0	0.0909091	0	0.272727	0	0	0	0.363636	0	0.454545	0	0	0.0909091	0	0.0909091
organism	7kb_GCA_000007305.1_ASM730v1_genomic.493	0.69897	0.6	0.084	0.8	0.0525	0.4	0.634	0	0	0	0	0	0	0	0	0	0	0	0	0.4	0	0.2	0	0	0.2	0	0.2
organism	NZ_JH414697.1~Synergistes~sp.~3_1_syn1~supercont1.8,~whole~genome~shotgun~sequence_336001	0.954243	0.666667	0.0525926	0.555556	0.0748889	0.333333	0.445926	0.111111	0.333333	0.111111	0	0	0.111111	0	0	0	0	0	0	0.333333	0	0.222222	0	0.111111	0	0	0.333333
organism	15kb_GCA_000006805.1_ASM680v1_genomic.509_1_1	1.20412	0.125	0	0.25	0.0021875	0	0	0	0.125	0.125	0	0	0	0	0	0	0	0	0	0	0	0.125	0	0	0.125	0	0.75
organism	NZ_CP009692.1~Bacillus~mycoides~strain~ATCC~6462,~complete~genome_3645001_7001	0.90309	0.625	0.0305	0.75	0.039375	0.25	0.480625	0	0.25	0	0.125	0	0	0	0	0	0	0	0	0.25	0	0.375	0	0	0.125	0	0.25
organism	11kb_GCA_000006765.1_ASM676v1_genomic.887_1	1.32222	0.142857	0	0.857143	0.0478571	0.142857	0.47619	0	0.142857	0	0.428571	0	0	0	0	0	0	0	0	0	0.142857	0.142857	0	0	0.571429	0	0.142857
organism	15kb_GCA_000006175.2_ASM617v2_genomic.175_8001	1.17609	0.0666667	0.191333	0.0666667	0.622	0.133333	0.335333	0.0666667	0	0.0666667	0	0	0	0.0666667	0	0	0	0	0	0.0666667	0	0	0	0	0	0.0666667	0.866667
organism	5kb_GCA_000008665.1_ASM866v1_genomic.824	0.778151	0.333333	0.00166667	0.666667	0.00291667	0	0	0	0	0	0.166667	0	0	0	0	0	0	0	0	0	0	0.333333	0	0	0.333333	0	0.333333
organism	11kb_GCA_000006745.1_ASM674v1_genomic.343_7001	0.845098	0.428571	0.022381	0.857143	0.0154762	0.285714	0.164286	0	0	0	0.285714	0	0	0	0	0	0	0.142857	0	0.142857	0.142857	0.285714	0	0	0.285714	0	0.142857
organism	11kb_GCA_000006845.1_ASM684v1_genomic.484_1	1.38021	0.5	0.0379167	0.625	0.0471667	0.375	0.277917	0	0.125	0	0.25	0	0	0	0	0.125	0	0	0	0.375	0	0	0	0.125	0.25	0	0.25
organism	11kb_GCA_000008665.1_ASM866v1_genomic.46_6001	0.69897	0.4	0.026	0.6	0.012	0.2	0.4	0	0.2	0	0.2	0	0	0	0	0	0	0	0	0.2	0	0.2	0	0	0.2	0	0.4
organism	15kb_GCA_000006805.1_ASM680v1_genomic.22_fragment_1	0.60206	1	0.07375	0.75	0.825	0.75	1.2575	0.25	0	0.25	0.25	0.25	0	0.25	0	0	0	0	0	0.75	0	0	0	0.25	0	0	0
organism	13kb_GCA_000006805.1_ASM680v1_genomic.255_7001	0.845098	0.285714	0.0614286	0.714286	0.0231429	0.142857	0.355714	0	0	0.142857	0.285714	0	0.142857	0	0	0	0	0	0	0.142857	0	0.142857	0	0	0.428571	0	0.285714
organism	NC_018178.1~Melioribacter~roseus~P3M,~complete~genome_1776001	0.845098	0.142857	0	0.285714	0.000714286	0.142857	0.551429	0	0.142857	0	0.142857	0	0	0	0	0	0	0	0	0.142857	0	0	0	0	0.142857	0	0.714286
organism	NC_013132.1~Chitinophaga~pinensis~DSM~2588,~complete~genome_7650001	0.60206	0.25	0.0025	0.5	0.00375	0	0	0	0	0	0.25	0	0	0	0	0	0	0	0	0	0	0.25	0	0	0.25	0	0.5
organism	11kb_GCA_000006765.1_ASM676v1_genomic.198	1.04139	0.272727	0.000909091	0.727273	0.00352273	0	0	0	0	0	0.272727	0	0	0	0	0	0	0	0	0	0	0.272727	0	0	0.454545	0	0.272727
organism	13kb_GCA_000006805.1_ASM680v1_genomic.102_7001	1.11394	0.153846	0	0.384615	0.00476923	0.0769231	0.00615385	0.0769231	0.153846	0.230769	0	0	0	0	0	0	0	0	0	0	0.0769231	0.153846	0	0	0.153846	0	0.615385
organism	3kb_GCA_000006805.1_ASM680v1_genomic.205	0.69897	0.2	0	0	0	0	0	0.2	0.2	0	0	0	0	0	0	0	0	0	0	0	0	0	0	0.2	0	0	0.8
organism	11kb_GCA_000007305.1_ASM730v1_genomic.115_6001	0.845098	0.714286	0.04	0.714286	0.0234286	0.142857	0.547143	0.142857	0.428571	0.142857	0.285714	0	0.142857	0	0	0	0	0	0	0.142857	0	0.571429	0	0	0	0	0.285714
organism	11kb_GCA_000007305.1_ASM730v1_genomic.721_fragment_1	0.954243	0.444444	0.0936111	0.555556	0.0262222	0.333333	0.392222	0	0.111111	0	0.222222	0	0.111111	0	0	0.111111	0	0	0	0.333333	0	0	0	0.111111	0.222222	0	0.333333
organism	5kb_GCA_000006785.2_ASM678v2_genomic.752	0.90309	0.75	0.099375	0.875	0.0864286	0.125	1.25	0	0.25	0	0.375	0	0	0	0	0	0	0	0	0.125	0	0.625	0	0	0.125	0	0.125
organism	NZ_FWEX01000006.1~Nitrospira~sp.~ND1~isolate~Nitrospira~sp.~strain~ND1,~whole~genome~shotgun~sequence_2712001	1.07918	0.333333	0.00125	0.5	0.00444444	0	0	0	0.166667	0	0.25	0	0	0	0	0	0	0	0	0	0	0.25	0	0.0833333	0.25	0	0.416667
organism	13kb_GCA_000006845.1_ASM684v1_genomic.26_1	1	0.4	0.03	0.4	0.001	0.2	0.003	0	0	0	0.2	0	0	0	0	0	0	0	0	0.2	0	0.2	0	0	0	0	0.6
organism	NZ_NJIG01000001.1~Achromobacter~marplatensis~strain~B2~Scaffold1_1,~whole~genome~shotgun~sequence_12001	0.954243	0.333333	0.0037037	0.555556	0.00355556	0.111111	0.00666667	0	0.111111	0	0.333333	0	0	0	0	0	0	0	0	0.111111	0	0.222222	0	0	0.222222	0	0.444444
organism	NZ_CP040008.1~TM7~phylum~sp.~oral~taxon~955~strain~PM004~chromosome,~complete~genome_140001	1.04139	0.454545	0.00345454	0.545455	0.00484848	0.272727	0.0366667	0	0.181818	0	0.181818	0	0	0	0	0	0	0	0	0.272727	0	0.181818	0	0	0.0909091	0	0.454545
organism	15kb_GCA_000006745.1_ASM674v1_genomic.513	1.32222	0.428571	0.00269841	0.619048	0.00358974	0.142857	0.0450794	0	0.0952381	0	0.190476	0	0	0	0	0	0	0.142857	0	0.142857	0	0.238095	0	0.047619	0.238095	0	0.333333
organism	7kb_GCA_000006845.1_ASM684v1_genomic.97_1	0.954243	0.666667	0.055	0.666667	0.0262963	0.444444	0.308333	0.111111	0.111111	0	0.111111	0	0	0	0	0	0	0	0	0.444444	0	0.222222	0	0	0	0	0.333333
organism	15kb_GCA_000006805.1_ASM680v1_genomic.931	1.30103	0.45	0.00966667	0.5	0.0058	0.15	0.0761667	0.1	0.2	0.1	0.25	0	0.1	0	0	0	0	0	0	0.15	0	0.3	0	0	0.05	0	0.5
organism	15kb_GCA_000006805.1_ASM680v1_genomic.835	1.25527	0.222222	0.0122222	0.388889	0.0101587	0.111111	0.0811111	0.0555556	0.0555556	0.0555556	0.111111	0	0.0555556	0	0	0	0	0	0	0.0555556	0.0555556	0.166667	0	0	0.111111	0	0.611111
organism	7kb_GCA_000006805.1_ASM680v1_genomic.284	0.954243	0.333333	0.0325926	0.666667	0.022037	0.222222	0.162222	0	0	0	0.222222	0	0.111111	0	0	0	0	0	0	0.111111	0.111111	0.222222	0	0	0.222222	0	0.333333
organism	7kb_GCA_000006175.2_ASM617v2_genomic.697	0.69897	0.6	0.445333	0.8	0.0575	0.2	2	0	0.2	0	0.4	0	0.2	0	0	0	0	0	0	0.2	0	0.4	0	0	0.2	0	0.2
organism	5kb_GCA_000008665.1_ASM866v1_genomic.724	0.845098	0.285714	0.0278571	0.285714	0.0335714	0.142857	0.382857	0.142857	0.142857	0.142857	0	0	0.142857	0	0	0	0	0	0	0.142857	0	0.142857	0	0	0	0	0.714286
organism	NC_021487.1~Chthonomonas~calidirosea~T49~complete~genome_2240001	0.90309	0.625	0.0615	0.625	0.04675	0.5	0.303438	0	0.25	0	0.125	0	0.25	0	0	0.25	0	0	0	0.5	0	0.125	0	0	0	0	0.375
organism	11kb_GCA_000006805.1_ASM680v1_genomic.266_6001	0.778151	0.166667	0.108333	0	0	0.166667	1.66667	0.166667	0	0	0	0	0	0.166667	0	0	0	0	0	0	0	0	0.166667	0	0	0	0.833333
organism	NZ_CP011097.1~Candidatus~Nitrosotenuis~cloacae~strain~SAT1,~complete~genome_940001	1.20412	0.125	0.000625	0.25	0.00640625	0.0625	0.006875	0	0.0625	0	0.0625	0	0	0	0	0	0	0	0	0.0625	0	0.0625	0	0	0.125	0	0.75
organism	NC_013132.1~Chitinophaga~pinensis~DSM~2588,~complete~genome_7548001	0.845098	0.428571	0.000952381	0.714286	0.00285714	0.142857	0.0185714	0	0.142857	0	0.428571	0	0	0	0	0	0	0	0	0.142857	0	0.285714	0	0	0.285714	0	0.285714
organism	9kb_GCA_000006175.2_ASM617v2_genomic.400_1	1.20412	0	0	0.125	0.00125	0	0	0	0	0	0	0	0	0	0	0	0	0	0	0	0	0	0	0	0.125	0	0.875
organism	11kb_GCA_000006785.2_ASM678v2_genomic.960_6001	0.845098	0.571429	0.0135714	0.714286	0.00742857	0.142857	0.492857	0.142857	0.142857	0	0.285714	0	0	0	0	0	0	0	0	0.142857	0	0.285714	0	0.142857	0.285714	0	0.142857
organism	7kb_GCA_000006805.1_ASM680v1_genomic.974_1	0.778151	0.333333	0.271667	0.333333	0.56	0.333333	1.04083	0.166667	0	0	0	0	0.166667	0	0	0	0	0	0	0.333333	0	0	0	0	0	0	0.666667
organism	5kb_GCA_000006175.2_ASM617v2_genomic.937	0.60206	0.75	0.0891667	0.5	0.7625	0.5	2.5	0.5	0	0.5	0	0	0.5	0	0	0	0	0	0	0.5	0	0	0	0.25	0	0	0.25
organism	7kb_GCA_000006785.2_ASM678v2_genomic.264	0.845098	0.714286	0.0694286	0.714286	0.177714	0.142857	1.42857	0.142857	0.428571	0	0.285714	0	0	0	0	0	0	0	0	0.142857	0	0.571429	0	0	0	0	0.285714
organism	15kb_GCA_000006785.2_ASM678v2_genomic.293_7001	1.34242	0.545455	0.0498485	0.909091	0.0699545	0.272727	0.454545	0.181818	0.0909091	0.0909091	0.181818	0	0	0	0.181818	0	0	0	0	0.181818	0.0909091	0.363636	0	0	0.272727	0	0.0909091
organism	11kb_GCA_000006785.2_ASM678v2_genomic.143_6001	0.69897	0.6	0.332	0.6	0.454	0.4	1.299	0	0	0	0	0	0	0	0.2	0	0	0	0	0.4	0	0.2	0	0	0	0	0.4
organism	9kb_GCA_000006805.1_ASM680v1_genomic.182	0.845098	0.285714	0.232857	0.285714	0.48	0.285714	0.892143	0.142857	0	0	0	0	0.142857	0	0	0	0	0	0	0.285714	0	0	0	0	0	0	0.714286
organism	13kb_GCA_000006805.1_ASM680v1_genomic.965_7001	0.60206	0.75	0.0508333	0.75	0.0658333	0.5	1.275	0	0.25	0	0	0	0	0	0	0	0	0	0	0.5	0	0.25	0	0	0	0	0.25
organism	5kb_GCA_000006745.1_ASM674v1_genomic.97	0.845098	0.571429	0.0496429	0.571429	0.0689286	0.285714	0.52	0	0.142857	0	0.285714	0	0	0	0	0	0	0	0.142857	0.285714	0	0.285714	0	0	0	0	0.428571
organism	11kb_GCA_000006805.1_ASM680v1_genomic.250_5001	0.954243	0.222222	0.00444444	0.333333	0.01	0	0	0.222222	0.111111	0.333333	0	0	0	0	0	0	0	0	0	0	0	0.222222	0	0	0.111111	0	0.666667
organism	15kb_GCA_000006845.1_ASM684v1_genomic.828_7001	1.25527	0.555556	0.0486667	0.888889	0.03125	0.222222	0.346944	0	0.111111	0	0.444444	0	0.111111	0	0	0	0	0	0	0.222222	0	0.333333	0	0	0.333333	0	0.111111
organism	11kb_GCA_000006765.1_ASM676v1_genomic.353	0.954243	0.666667	0.045	0.555556	0.137333	0.111111	1.11111	0.111111	0.333333	0	0.111111	0	0	0	0	0	0	0	0	0.111111	0	0.333333	0	0.222222	0.111111	0	0.222222
organism	9kb_GCA_000006805.1_ASM680v1_genomic.615	1	0.3	0.108667	0.2	0.336	0.2	0.6245	0.2	0.1	0	0	0	0.1	0	0	0	0	0	0	0.2	0	0	0	0.1	0	0	0.7
organism	11kb_GCA_000006765.1_ASM676v1_genomic.627	0.845098	0.428571	0.00666667	0.714286	0.00142857	0.428571	0.248095	0	0.142857	0	0.285714	0	0	0	0	0.142857	0	0	0	0.285714	0.142857	0.142857	0	0	0.142857	0	0.285714
organism	15kb_GCA_000008265.1_ASM826v1_genomic.673_1_fragment_1	0.69897	0.8	0.148	0.8	0.48	0.4	1.077	0.2	0.2	0.2	0	0	0	0.2	0	0	0	0	0	0.4	0	0.4	0	0	0	0	0.2
organism	13kb_GCA_000006805.1_ASM680v1_genomic.230	1.17609	0.266667	0.0146667	0.533333	0.0105	0.133333	0.0973333	0	0.0666667	0.0666667	0.133333	0	0.0666667	0	0	0	0	0	0	0.0666667	0.0666667	0.2	0	0	0.2	0	0.466667
organism	15kb_GCA_000006805.1_ASM680v1_genomic.674_7001	1.25527	0.222222	0.000833333	0.555556	0.00511111	0.111111	0.0238889	0	0	0	0.222222	0	0	0	0	0	0	0	0	0	0.111111	0.222222	0	0	0.222222	0	0.444444
organism	NC_005861.1_Parachlamydia-related_symbiont_UWE25,_complete_genome_1603001	0.69897	0.4	0.002	0.4	0.002	0	0	0	0.2	0	0.2	0	0	0	0	0	0	0	0	0	0	0.4	0	0	0	0	0.6
organism	NC_005042.1~Prochlorococcus~marinus~subsp.~marinus~str.~CCMP1375~complete~genome_594001	1.27875	0.0526316	0	0.105263	0	0	0	0	0.0526316	0	0.105263	0	0	0	0	0	0	0	0	0	0	0.0526316	0	0	0.0526316	0	0.894737
organism	11kb_GCA_000006805.1_ASM680v1_genomic.140_7001	0.69897	0.2	0	0	0	0	0	0.2	0.2	0	0	0	0	0	0	0	0	0	0	0	0	0	0	0.2	0	0	0.8
organism	NC_008800.1~Yersinia~enterocolitica~subsp.~enterocolitica~8081~chromosome,~complete~genome_1950001_1	0.90309	0.25	0.000625	0.875	0.0135714	0.25	0.1275	0	0.125	0	0.375	0	0	0	0	0	0	0	0	0	0.25	0.25	0	0	0.375	0	0.125
organism	11kb_GCA_000006175.2_ASM617v2_genomic.606_7001	0.60206	0.5	0.835	0.75	0.0958333	0.25	2.5	0	0	0	0.25	0	0.25	0	0	0	0	0	0	0.25	0	0.25	0	0	0.25	0	0.25
organism	11kb_GCA_000006785.2_ASM678v2_genomic.788_7001	0.69897	0.8	0.0355	0.6	0.002	0.2	0.536	0.4	0.2	0	0.2	0	0.2	0	0	0	0	0	0	0.2	0	0.4	0	0.2	0	0	0.2
organism	NC_009636.1~Sinorhizobium~medicae~WSM419~chromosome,~complete~genome_666001	0.954243	0.222222	0.00833333	0.555556	0.0135556	0	0	0	0.111111	0	0.333333	0	0	0	0	0	0	0	0	0	0	0.111111	0	0.111111	0.444444	0	0.333333
organism	9kb_GCA_000006805.1_ASM680v1_genomic.543_1	0.90309	0.125	0.0025	0.25	0.0075	0	0	0.125	0	0.125	0	0	0	0	0	0	0	0	0	0	0	0.125	0	0	0.125	0	0.75
organism	13kb_GCA_000006175.2_ASM617v2_genomic.920_7001	0.60206	0.5	0.05375	0.75	0.0141667	0.25	0.315	0	0	0	0.25	0	0	0	0	0.25	0	0	0	0.25	0	0.25	0	0	0.25	0	0.25
organism	15kb_GCA_000006785.2_ASM678v2_genomic.64_8001	0.954243	0.555556	0.0444444	0.888889	0.0318056	0.333333	0.165185	0	0.111111	0.111111	0.444444	0	0	0	0	0	0	0	0	0.333333	0	0.111111	0	0.111111	0.444444	0	0
organism	11kb_GCA_000006805.1_ASM680v1_genomic.623_6001	0.778151	0.166667	0.108333	0	0	0.166667	1.66667	0.166667	0	0	0	0	0	0.166667	0	0	0	0	0	0	0	0	0.166667	0	0	0	0.833333
organism	7kb_GCA_000006805.1_ASM680v1_genomic.976_1	0.778151	0.5	0.181111	0.333333	0.56	0.333333	1.04083	0.333333	0.166667	0	0	0	0.166667	0	0	0	0	0	0	0.333333	0	0	0	0.166667	0	0	0.5
organism	3kb_GCA_000007305.1_ASM730v1_genomic.318	0.69897	0.4	0.001	0.4	0.001	0	0	0	0.2	0	0.2	0	0	0	0	0	0	0	0	0	0	0.4	0	0	0	0	0.6
organism	11kb_GCA_000006175.2_ASM617v2_genomic.329_5001	0.69897	0.4	0.292	0.6	0.930667	0.2	2	0.2	0	0.2	0.2	0	0	0.2	0	0	0	0	0	0.2	0	0.2	0	0	0.2	0	0.4
organism	11kb_GCA_000006785.2_ASM678v2_genomic.287	1.07918	0.666667	0.13625	0.916667	0.124242	0.333333	0.833333	0.166667	0.0833333	0.0833333	0.166667	0.0833333	0	0	0.166667	0	0	0	0	0.333333	0	0.333333	0	0	0.25	0	0.0833333
organism	NZ_CP009692.1~Bacillus~mycoides~strain~ATCC~6462,~complete~genome_3600001_1	1.38021	0.5	0.0522917	0.416667	0.005	0.166667	0.210625	0.0833333	0.0833333	0	0	0	0	0.0833333	0	0	0	0	0	0.0833333	0	0.333333	0.0833333	0	0	0	0.5
organism	7kb_GCA_000006745.1_ASM674v1_genomic.313_1	0.954243	0.555556	0.193333	0.444444	0.103611	0.555556	0.538889	0.333333	0.111111	0.333333	0	0	0.333333	0.111111	0	0	0	0	0	0.444444	0	0	0.111111	0	0	0	0.444444
organism	15kb_GCA_000006805.1_ASM680v1_genomic.798_7001_1	0.90309	0.75	0.152917	0.75	0.0879167	0.5	0.864375	0.25	0	0.25	0.25	0	0.25	0	0	0.25	0	0	0	0.5	0	0.25	0	0	0	0	0.25
organism	13kb_GCA_000008265.1_ASM826v1_genomic.630_7001	1	0.1	0.286	0.1	0.134	0.1	0.623	0	0	0	0	0	0	0	0	0.1	0	0	0	0.1	0	0	0	0	0	0	0.9
organism	15kb_GCA_000006805.1_ASM680v1_genomic.254_8001	0.90309	0.625	0.0605	0.75	0.131458	0.25	0.673125	0.125	0.375	0	0.125	0	0	0	0	0	0	0	0	0.25	0	0.375	0	0	0.125	0	0.25
organism	15kb_GCA_000006805.1_ASM680v1_genomic.346	1.32222	0.428571	0.0155556	0.380952	0.00119048	0.0952381	0.297381	0.142857	0.238095	0.047619	0.142857	0	0.047619	0.047619	0	0	0	0	0	0.047619	0	0.238095	0.047619	0.0952381	0.0952381	0	0.47619
organism	NZ_CP030032.1~Bradymonas~sediminis~strain~FA350~chromosome,~complete~genome_1540001_6001	0.778151	0.5	0.0577778	0.333333	0.0525	0.333333	0.165833	0	0	0	0	0	0	0	0	0	0	0	0	0.333333	0	0	0	0.166667	0	0	0.5
organism	11kb_GCA_000006805.1_ASM680v1_genomic.197_6001	0.778151	0.5	0.0927778	0.666667	0.0466667	0.333333	0.38	0.333333	0	0.333333	0.166667	0	0.333333	0	0	0	0	0	0	0.333333	0	0.166667	0	0	0.166667	0	0.333333
organism	13kb_GCA_000006805.1_ASM680v1_genomic.22_7001	0.778151	0.333333	0.00416667	0.5	0.00611111	0.333333	0.0466667	0.166667	0.166667	0.166667	0.166667	0	0	0	0	0	0	0	0	0.166667	0.166667	0.166667	0	0	0	0	0.5
organism	15kb_GCA_000007305.1_ASM730v1_genomic.816_7001_1	0.60206	0.5	1.1125	0.5	1.35	0.5	2.5	0	0	0	0	0	0	0	0.5	0	0	0	0	0.5	0	0	0	0	0	0	0.5
organism	7kb_GCA_000006805.1_ASM680v1_genomic.15	0.69897	0.4	0.035	0.2	0.926	0.2	2	0.2	0.2	0	0	0	0	0	0	0.2	0	0	0	0.2	0	0	0	0.2	0	0	0.6
organism	5kb_GCA_000007305.1_ASM730v1_genomic.879	0.954243	0.444444	0.0122222	0.333333	0.0122222	0.222222	0.118333	0.111111	0	0	0	0	0.111111	0	0	0	0	0	0	0.222222	0	0.111111	0	0.111111	0	0	0.555556
organism	9kb_GCA_000008665.1_ASM866v1_genomic.110_1	1.07918	0.666667	0.016875	0.666667	0.025	0.333333	0.28125	0	0.333333	0	0.333333	0	0	0	0	0	0	0	0	0.333333	0	0.333333	0	0	0	0	0.333333
organism	13kb_GCA_000005845.2_ASM584v2_genomic.684_7001	0.954243	0.555556	0.024	0.555556	0.056	0.222222	0.845556	0	0.222222	0	0.111111	0	0	0	0	0	0	0	0	0.222222	0	0.333333	0	0	0	0	0.444444
organism	15kb_GCA_000006805.1_ASM680v1_genomic.922_1	1.47712	0.2	0.0141667	0.2	0.0136667	0.1	0.083	0.1	0.1	0.1	0	0	0.1	0	0	0	0	0	0	0.1	0	0.1	0	0	0	0	0.8
organism	7kb_GCA_000006805.1_ASM680v1_genomic.851_1	0.90309	0.75	0.0254167	0.75	0.0329167	0.5	0.6375	0	0.25	0	0	0	0	0	0	0	0	0	0	0.5	0	0.25	0	0	0	0	0.25
organism	9kb_GCA_000008665.1_ASM866v1_genomic.318_6001	0.90309	0.375	0.00708333	0.625	0.0075	0	0	0	0	0	0.25	0	0	0	0	0	0	0	0	0	0	0.375	0	0	0.25	0	0.375
organism	NC_014334.2~Lactobacillus~paracasei~strain~Zhang,~complete~genome_2560001_1	1.07918	0.666667	0.0491667	0.666667	0.0416667	0.166667	0.833333	0	0.333333	0	0.166667	0	0	0	0	0	0	0	0	0.166667	0	0.5	0	0	0	0	0.333333
organism	7kb_GCA_000006745.1_ASM674v1_genomic.13_1	0.845098	0.285714	0.05	0.428571	0.0290476	0.285714	0.264286	0.285714	0	0.285714	0	0	0.285714	0	0	0	0	0	0	0.285714	0	0	0	0	0.142857	0	0.571429
organism	13kb_GCA_000006785.2_ASM678v2_genomic.504_1	0.60206	0	0	1	0.0025	0	0	0	0	0	0.5	0	0	0	0	0	0	0	0	0	0	0	0	0	1	0	0
organism	11kb_GCA_000007305.1_ASM730v1_genomic.830	1.17609	0.333333	0.00226667	0.333333	0.00346667	0.133333	0.240333	0	0.133333	0	0.133333	0	0	0	0.0666667	0	0	0	0	0.133333	0	0.133333	0	0.0666667	0.0666667	0	0.6
organism	5kb_GCA_000006175.2_ASM617v2_genomic.961	0.778151	0.333333	0.0433333	0.5	0.0122222	0.166667	1.18333	0	0.166667	0	0.166667	0	0	0	0.166667	0	0	0	0	0.166667	0	0.166667	0	0	0.166667	0	0.5
organism	NC_014815.1~Micromonospora~sp.~L5,~complete~genome_656001_1	0.90309	0.25	0.085625	0.125	0.06	0.25	0.763125	0.125	0	0	0	0	0	0.125	0	0	0	0	0	0.125	0	0	0.125	0	0	0	0.75
organism	11kb_GCA_000006805.1_ASM680v1_genomic.368	1.25527	0.166667	0.0255556	0.111111	0.0216667	0.0555556	0.212778	0.0555556	0.0555556	0.0555556	0.0555556	0	0.0555556	0	0	0	0	0	0	0.0555556	0	0.0555556	0	0.0555556	0	0	0.833333
organism	NZ_CP007139.1~Fimbriimonas~ginsengisoli~Gsoil~348,~complete~genome_4220001_1	1.20412	0.375	0.000416667	0.375	0.000416667	0	0	0	0.125	0	0.125	0	0	0	0	0	0	0	0	0	0	0.375	0	0	0	0	0.625
organism	11kb_GCA_000006805.1_ASM680v1_genomic.949_5001	0.778151	0.5	0.0477778	0.666667	0.03125	0.166667	0.415	0	0.166667	0	0.166667	0	0.166667	0	0	0	0	0	0	0.166667	0	0.333333	0	0	0.166667	0	0.333333
organism	NZ_AP017459.1_Candidatus_Endomicrobium_trichonymphae_DNA,_complete_genome,_strain:_Rs-D17_840001	0.845098	0.714286	0.0377143	0.714286	0.0437143	0.428571	0.985714	0	0.428571	0	0.285714	0	0	0	0.142857	0	0	0	0	0.428571	0	0.285714	0	0	0	0	0.285714
organism	15kb_GCA_000006805.1_ASM680v1_genomic.840	1.25527	0.277778	0.01	0.333333	0.0075	0.111111	0.0825	0.0555556	0.0555556	0.0555556	0.166667	0	0.0555556	0	0	0	0	0	0	0.0555556	0	0.111111	0	0.111111	0.166667	0.0555556	0.5
organism	15kb_GCA_000006805.1_ASM680v1_genomic.222_8001	0.954243	0.444444	0.0463889	0.555556	0.0248889	0.222222	0.253333	0.222222	0.111111	0.222222	0.222222	0	0.222222	0	0	0	0	0	0	0.222222	0	0.222222	0	0	0.111111	0	0.444444
organism	NC_010546.1~Cyanothece~sp.~ATCC~51142~circular~chromosome,~complete~sequence_1908001	0.69897	0.4	0.074	0.8	0.1065	0.2	0.2	0	0.2	0	0.4	0	0	0	0	0	0	0	0.2	0.2	0	0.2	0	0	0.4	0	0.2
organism	13kb_GCA_000006745.1_ASM674v1_genomic.674	1.27875	0.263158	0.00863158	0.368421	0.00691729	0.105263	0.0973684	0.105263	0.0526316	0.105263	0.105263	0	0.105263	0	0	0	0	0.105263	0	0.105263	0	0.157895	0	0	0.105263	0	0.631579
organism	AE017199.1~Nanoarchaeum~equitans~Kin4-M,~complete~genome_453001	0.69897	0.4	0.471	0.4	0.183	0.2	2	0	0.2	0	0	0	0	0	0	0.2	0	0	0	0.2	0	0.2	0	0	0	0	0.6
organism	NC_017219.1~Bifidobacterium~longum~subsp.~infantis~ATCC~15697~=~JCM~1222~=~DSM~20088~DNA,~complete~genome_2760001_1	0.90309	0.5	0.02875	0.5	0.030625	0.25	0.285	0	0.25	0	0	0	0	0	0	0	0	0	0	0.25	0	0.25	0	0	0	0	0.5
organism	NZ_CP009692.1~Bacillus~mycoides~strain~ATCC~6462,~complete~genome_1875001_7001	1	0.3	0.0253333	0.5	0.0266	0.1	0.453	0	0.1	0	0.3	0	0	0	0	0	0	0	0	0.1	0	0.2	0	0	0.2	0	0.5
organism	NC_010546.1~Cyanothece~sp.~ATCC~51142~circular~chromosome,~complete~sequence_3432001_1	0.845098	0.428571	0.0147619	0.714286	0.0108571	0.428571	0.032381	0	0	0	0.285714	0	0	0	0	0	0	0	0	0.428571	0	0	0	0	0.285714	0	0.285714
organism	11kb_GCA_000007305.1_ASM730v1_genomic.520_6001	0.845098	0.571429	0.0660714	0.714286	0.134	0.142857	1.42857	0	0	0	0.428571	0	0	0	0	0.142857	0	0	0	0.142857	0	0.285714	0	0.142857	0.285714	0	0.142857
organism	13kb_GCA_000007305.1_ASM730v1_genomic.621_7001_fragment_1	0.60206	0.5	0.17375	0.75	0.0408333	0.75	0.649167	0.5	0	0.25	0.25	0	0.75	0	0	0	0	0	0	0.5	0	0	0	0	0.25	0.25	0
organism	15kb_GCA_000006845.1_ASM684v1_genomic.902_7001	1.20412	0.75	0.041875	0.75	0.0414583	0.25	0.375	0	0.375	0	0.375	0	0	0	0.125	0	0	0	0	0.25	0	0.5	0	0	0	0	0.25
organism	NZ_CP027227.1~Victivallales~bacterium~CCUG~44730~chromosome,~complete~genome_490001_7001	0.90309	0.25	0.001875	0.125	0.00125	0	0	0	0.125	0	0	0	0	0	0	0	0	0	0	0	0	0.125	0	0.125	0	0	0.75
organism	NZ_CP025780.1~Stenotrophomonas~sp.~Pemsol~chromosome_686001_7001	0.954243	0.444444	0.00194444	0.777778	0.00301587	0	0	0	0.222222	0	0.444444	0	0	0	0	0	0	0	0	0	0	0.444444	0	0	0.333333	0	0.222222
organism	NZ_CP021255.1~Desulfobulbus~oralis~strain~HOT041/ORNL~chromosome,~complete~genome_448001	1.07918	0.666667	0.005	0.666667	0.003125	0.166667	0.00791667	0.333333	0.0833333	0.25	0.25	0	0.0833333	0	0	0	0	0	0	0.0833333	0	0.5	0.0833333	0	0.0833333	0	0.25
organism	11kb_GCA_000006805.1_ASM680v1_genomic.426_1	1.32222	0.428571	0.0104762	0.428571	0.148254	0.142857	0.47619	0.142857	0.142857	0.142857	0.142857	0	0	0.142857	0	0	0	0	0	0.142857	0	0.285714	0	0	0	0	0.571429
organism	15kb_GCA_000006745.1_ASM674v1_genomic.484_1_1	0.845098	0.571429	0.0114286	0.571429	0.0114286	0.285714	0.0564286	0.142857	0.142857	0.142857	0.142857	0	0.142857	0	0	0	0	0	0	0.285714	0	0.285714	0	0	0	0	0.428571
organism	13kb_GCA_000006845.1_ASM684v1_genomic.504_6001	0.69897	0.8	0.007	0.8	0.0595	0.2	1.044	0.2	0.2	0.2	0.4	0	0	0	0	0	0	0	0	0.2	0	0.6	0	0	0	0	0.2
organism	11kb_GCA_000006845.1_ASM684v1_genomic.114_fragment_1	0.69897	0.8	0.0025	0.8	0.0695	0.4	0.508	0	0.4	0	0.6	0	0	0	0	0	0	0	0	0.4	0	0.4	0	0	0	0	0.2
organism	NZ_AP019791.1~Rubrobacter~xylanophilus~AA3-22~DNA,~complete~genome_1764001_6001	0.954243	0.444444	0.124722	0.444444	0.130278	0.222222	0.807778	0	0.222222	0	0.111111	0	0	0	0.111111	0.111111	0	0	0	0.222222	0	0.222222	0	0	0	0	0.555556
organism	NC_005027.1_Rhodopirellula_baltica_SH_1_chromosome,_complete_genome_14001_1	1.14613	0.142857	0.01	0.142857	0	0.142857	0.0157143	0.142857	0	0	0.142857	0	0.142857	0	0	0	0	0	0	0	0	0	0.142857	0	0.142857	0	0.714286
organism	LBWX01000001.1~Candidate~division~CPR2~bacterium~GW2011_GWC2_39_35~UT47_C0001,~whole~genome~shotgun~sequence_120001	0.845098	0.142857	0	0	0	0	0	0	0.142857	0	0	0	0	0	0	0	0	0	0	0	0	0	0	0.142857	0	0	0.857143
organism	NC_000962.3_Mycobacterium_tuberculosis_H37Rv,_complete_genome_350001	0.778151	0.333333	0.000833333	0.833333	0.0106667	0	0	0	0.166667	0	0.166667	0	0	0	0	0	0	0	0	0	0	0.333333	0	0	0.5	0	0.166667
organism	NZ_CP003679.1_Treponema_pallidum_subsp._pallidum_str._Sea_81-4,_complete_genome_253001_6001	0.69897	0.2	0.23	0.6	0.0806667	0	0	0	0	0	0.2	0	0	0	0	0	0	0	0	0	0	0.2	0	0	0.4	0	0.4
organism	13kb_GCA_000007305.1_ASM730v1_genomic.402_7001	0.90309	0.375	0.0025	0.625	0.002	0	0	0	0.125	0	0.125	0	0	0	0	0	0	0	0	0	0	0.375	0	0	0.25	0	0.375
organism	13kb_GCA_000008665.1_ASM866v1_genomic.683_7001	0.90309	0.375	0.00166667	0.5	0.0021875	0.25	0.04375	0	0	0	0.25	0	0	0	0	0	0	0	0	0.25	0	0.125	0	0	0.125	0	0.5
organism	15kb_GCA_000006765.1_ASM676v1_genomic.481_7001_1	1.30103	0.3	0.0116667	0.3	0.0233333	0.2	0.1185	0	0.1	0	0.1	0	0	0	0	0	0	0	0	0.2	0	0.1	0	0	0	0	0.7
organism	13kb_GCA_000008665.1_ASM866v1_genomic.869_1	1.07918	0.666667	0.025	0.833333	0.00583333	0.333333	0.319583	0	0.333333	0	0	0	0	0	0	0	0	0	0	0.333333	0	0.333333	0	0	0.166667	0	0.166667
organism	11kb_GCA_000006805.1_ASM680v1_genomic.679_5001	0.69897	0.2	0.17	0.4	0.079	0.2	0.498	0	0	0.2	0	0	0.2	0	0	0	0	0	0	0.2	0	0	0	0	0.2	0	0.6
organism	13kb_GCA_000006805.1_ASM680v1_genomic.163_1	1.25527	0	0	0.111111	0.005	0	0	0	0	0.111111	0	0	0	0	0	0	0	0	0	0	0	0	0	0	0.111111	0	0.888889
organism	15kb_GCA_000006805.1_ASM680v1_genomic.174_7001_1	0.778151	0.166667	0	0	0	0.166667	0.08	0.166667	0.166667	0	0	0	0	0	0	0	0	0	0	0	0	0	0	0.166667	0	0.166667	0.666667
organism	NC_004663.1~Bacteroides~thetaiotaomicron~VPI-5482~chromosome,~complete~genome_3980001	0.69897	0.4	0.002	0.4	0.019	0	0	0	0	0	0	0	0	0	0	0	0	0	0	0	0	0.4	0	0	0	0	0.6
organism	NZ_CP007139.1~Fimbriimonas~ginsengisoli~Gsoil~348,~complete~genome_1600001_6001	0.778151	0.333333	0.00583333	0.833333	0.0403333	0.166667	0.368333	0	0.166667	0	0.166667	0	0	0	0	0	0	0	0	0.166667	0	0.166667	0	0	0.5	0	0.166667
organism	NC_007677.1~Salinibacter~ruber~DSM~13855~chromosome,~complete~genome_1218001_1	0.90309	0.5	0.028125	0.625	0.02775	0.375	0.14125	0	0.125	0	0.125	0	0.125	0	0	0	0	0	0	0.375	0	0.125	0	0	0.125	0	0.375
organism	15kb_GCA_000008665.1_ASM866v1_genomic.778_7001	1.34242	0.0909091	0	0.181818	0.000909091	0	0	0	0.0909091	0	0.0909091	0	0	0	0	0	0	0	0	0	0	0.0909091	0	0	0.0909091	0	0.818182
organism	11kb_GCA_000006785.2_ASM678v2_genomic.348_6001	0.60206	0.75	0.0541667	1	0.005625	0.25	2.5	0	0.25	0	0.25	0	0	0	0	0.25	0	0	0	0.25	0	0.5	0	0	0.25	0	0
organism	15kb_GCA_000006175.2_ASM617v2_genomic.427_1	1.38021	0.625	0.0365	0.75	0.0277778	0.25	0.280208	0	0.25	0	0.125	0	0	0	0.125	0	0	0	0	0.25	0	0.375	0	0	0.125	0	0.25
organism	3kb_GCA_000008265.1_ASM826v1_genomic.814	0.778151	0.333333	0.000833333	0.333333	0.0191667	0.166667	0.00166667	0	0.166667	0	0	0	0	0	0	0	0	0	0	0.166667	0	0.166667	0	0	0	0	0.666667
organism	15kb_GCA_000006805.1_ASM680v1_genomic.87	1.30103	0.25	0.015	0.1	0.0205	0.1	0.31225	0.2	0.15	0.05	0	0	0.05	0.05	0	0	0	0	0	0.05	0	0.05	0.05	0.1	0	0	0.75
organism	11kb_GCA_000006805.1_ASM680v1_genomic.415_6001	0.90309	0.75	0.0252083	0.75	0.211042	0.375	0.62875	0.125	0	0.125	0.125	0.125	0	0.125	0	0	0	0	0	0.375	0	0.25	0	0.125	0.125	0	0.125
organism	NC_007677.1~Salinibacter~ruber~DSM~13855~chromosome,~complete~genome_162001_1	0.778151	0.166667	0	0.166667	0	0	0	0	0.166667	0	0.166667	0	0	0	0	0	0	0	0	0	0	0.166667	0	0	0	0	0.833333
organism	11kb_GCA_000007305.1_ASM730v1_genomic.162_7001	0.69897	0.4	0.002	0.4	0.003	0.4	0.158	0.2	0.2	0	0.2	0	0.2	0	0	0	0	0	0	0.4	0	0	0	0	0	0	0.6
organism	7kb_GCA_000006805.1_ASM680v1_genomic.730_1	1.34242	0.181818	0	0.181818	0.00204545	0	0	0.0909091	0.181818	0.0909091	0.0909091	0	0	0	0	0	0	0	0	0	0	0.181818	0	0	0	0	0.818182
organism	11kb_GCA_000007305.1_ASM730v1_genomic.642_7001	0.778151	0.333333	0.000833333	0.5	0.00222222	0	0	0	0.166667	0	0.166667	0	0	0	0	0	0	0	0	0	0	0.333333	0	0	0.166667	0	0.5
organism	NC_005027.1_Rhodopirellula_baltica_SH_1_chromosome,_complete_genome_483001_1	1.14613	0.571429	0.055	0.428571	0.23	0.285714	0.519286	0.142857	0.285714	0.142857	0.142857	0	0	0.142857	0	0.142857	0	0	0	0.285714	0	0.142857	0	0.142857	0	0	0.428571
organism	13kb_GCA_000007305.1_ASM730v1_genomic.844_1	1.25527	0.333333	0.00296296	0.444444	0.00430556	0.111111	0.109444	0	0.111111	0	0.111111	0	0	0	0	0	0	0	0	0.111111	0	0.222222	0	0	0.111111	0	0.555556
organism	15kb_GCA_000008665.1_ASM866v1_genomic.739_7001	1.25527	0.666667	0.019537	0.888889	0.0124306	0.222222	0.323056	0	0.222222	0	0.333333	0	0	0	0.111111	0	0	0	0	0.222222	0	0.444444	0	0	0.222222	0	0.111111
organism	NZ_CP010311.1~Geoalkalibacter~subterraneus~strain~Red1,~complete~genome_3440001	1.11394	0.230769	0.313333	0.461538	0.167692	0.153846	0.732692	0.0769231	0	0.230769	0	0	0	0.0769231	0	0.0769231	0	0	0	0.153846	0	0.0769231	0	0	0.230769	0	0.538462
organism	NZ_HG966617.1~Candidatus~Phaeomarinobacter~ectocarpi~complete~genome_2060001_1	1.20412	0.375	0.00125	0.625	0.00875	0.25	0.07875	0	0.125	0	0.125	0	0	0	0	0.125	0	0	0	0.25	0	0.125	0	0	0.25	0	0.375
organism	7kb_GCA_000006175.2_ASM617v2_genomic.422	1	0.1	0.287	0.2	0.4665	0.1	1	0.1	0	0.1	0.1	0	0	0.1	0	0	0	0	0	0.1	0	0	0	0	0.1	0	0.8
organism	15kb_GCA_000006805.1_ASM680v1_genomic.415_7001_1	0.60206	1	0.054375	0.5	0.20375	0.5	1.275	0.25	0.25	0	0	0	0	0	0	0	0.25	0	0	0.5	0	0	0	0.5	0	0	0
organism	15kb_GCA_000008665.1_ASM866v1_genomic.163_7001	1.34242	0.454545	0.00645454	0.454545	0.00572727	0	0	0	0.0909091	0	0.181818	0	0	0	0	0	0	0	0	0	0	0.454545	0	0	0	0	0.545455
organism	3kb_GCA_000006175.2_ASM617v2_genomic.262	0.69897	0.2	0.062	0.2	0	0	0	0	0	0	0.2	0	0	0	0	0	0	0	0	0	0	0	0	0.2	0.2	0	0.6
organism	9kb_GCA_000008265.1_ASM826v1_genomic.605_1	0.845098	0.714286	0.086	0.714286	0.131714	0.428571	1.06381	0	0.285714	0	0.142857	0	0	0	0	0.142857	0	0	0	0.428571	0	0.285714	0	0	0	0	0.285714
organism	15kb_GCA_000006175.2_ASM617v2_genomic.341	1.27875	0.157895	0.0503509	0.210526	0.123684	0.105263	0.271316	0.0526316	0.105263	0.0526316	0.0526316	0	0	0.0526316	0	0	0	0	0	0.105263	0	0.0526316	0	0	0.0526316	0	0.789474
organism	5kb_GCA_000006175.2_ASM617v2_genomic.427	0.69897	0.6	0.0506667	1	0.052	0.2	0.146	0	0.2	0	0.6	0	0	0	0	0	0	0	0	0.2	0	0.4	0	0	0.4	0	0
organism	9kb_GCA_000006805.1_ASM680v1_genomic.449_1	1.41497	0.153846	0	0.307692	0.00211539	0.0769231	0.00307692	0.0769231	0.153846	0.153846	0	0	0	0	0	0	0	0	0	0	0.0769231	0.153846	0	0	0.0769231	0	0.692308
organism	NC_017219.1~Bifidobacterium~longum~subsp.~infantis~ATCC~15697~=~JCM~1222~=~DSM~20088~DNA,~complete~genome_2304001_1	0.954243	0.111111	0.0222222	0.111111	0.665556	0.111111	1.11111	0	0	0	0	0	0	0	0	0	0	0.111111	0	0.111111	0	0	0	0	0	0	0.888889
organism	NC_002937.3_Desulfovibrio_vulgaris_str._Hildenborough_chromosome,_complete_genome_1917001	0.954243	0.555556	0.0288889	0.555556	0.0464444	0.222222	0.0511111	0	0.111111	0.111111	0	0	0	0	0	0	0	0	0	0.111111	0	0.333333	0	0.111111	0.111111	0.111111	0.222222
organism	NC_013739.1~Conexibacter~woesei~DSM~14684,~complete~genome_6248001_1	0.60206	0.75	0.0891667	0.5	0.0125	0.25	0.145	0	0.25	0	0.25	0	0	0	0	0	0	0	0	0.25	0	0.25	0	0.25	0	0	0.25
organism	13kb_GCA_000006785.2_ASM678v2_genomic.265_6001	1	0.6	0.0485	0.3	0.00933333	0.3	0.692333	0.1	0.2	0	0	0	0	0.1	0	0	0	0	0	0.1	0	0.2	0.1	0.2	0	0.1	0.3
organism	15kb_GCA_000006845.1_ASM684v1_genomic.327_8001	0.954243	0.666667	0.154259	0.888889	0.128889	0.222222	1.11111	0	0.222222	0	0.333333	0	0	0	0.222222	0	0	0	0	0.222222	0	0.444444	0	0	0.222222	0	0.111111
organism	NZ_CP027227.1~Victivallales~bacterium~CCUG~44730~chromosome,~complete~genome_4718001_7001	0.845098	0.428571	0.0266667	0.571429	0.0378571	0.142857	0.00857143	0	0	0	0.142857	0	0	0	0	0	0	0	0	0.142857	0	0.285714	0	0	0.142857	0	0.428571
organism	3kb_GCA_000006805.1_ASM680v1_genomic.422	0.60206	0.75	0.095	0.75	0.085	0.5	0.4025	0.25	0.25	0.25	0.25	0	0.5	0	0	0	0	0	0	0.5	0	0.25	0	0	0	0	0.25
organism	13kb_GCA_000008665.1_ASM866v1_genomic.641_6001	0.845098	0.571429	0.0435714	0.857143	0.0359524	0.285714	0.830714	0	0.142857	0	0.428571	0	0	0	0.142857	0	0	0	0	0.285714	0	0.285714	0	0	0.285714	0	0.142857
organism	15kb_GCA_000006745.1_ASM674v1_genomic.513_1_1	1.25527	0.333333	0.00203704	0.666667	0.00361111	0	0	0	0.111111	0	0.222222	0	0	0	0	0	0	0.222222	0	0	0	0.333333	0	0	0.333333	0	0.333333
organism	13kb_GCA_000006805.1_ASM680v1_genomic.291	1.25527	0.277778	0.00988889	0.166667	0.0194444	0.0555556	0.138333	0.111111	0.111111	0.0555556	0	0	0.0555556	0	0	0	0	0	0	0.0555556	0	0.111111	0	0.111111	0	0	0.722222
organism	13kb_GCA_000006805.1_ASM680v1_genomic.897	1.17609	0.133333	0.000666667	0.266667	0.00883333	0.0666667	0.0286667	0.0666667	0.0666667	0.0666667	0.0666667	0	0	0	0	0	0	0	0	0	0.0666667	0.133333	0	0	0.0666667	0	0.733333
organism	11kb_GCA_000006765.1_ASM676v1_genomic.705_5001	0.69897	0.6	0.807333	0.8	0.3185	0.4	2	0	0.2	0	0.2	0	0	0	0.2	0	0	0	0	0.4	0	0.2	0	0	0.2	0	0.2
organism	NC_018178.1~Melioribacter~roseus~P3M,~complete~genome_624001_1_fragment_1	0.778151	0.833333	0.052	0.833333	0.0396667	0.5	0.285	0	0.333333	0	0.333333	0	0	0	0	0	0	0	0	0.5	0	0.333333	0	0	0	0	0.166667
organism	15kb_GCA_000006805.1_ASM680v1_genomic.145_1	1.51851	0.363636	0.000378788	0.454545	0.000545455	0.0909091	0.0754545	0.0909091	0.181818	0	0.181818	0	0.0909091	0	0	0	0	0	0	0.0909091	0	0.181818	0	0.0909091	0.181818	0	0.454545
organism	9kb_GCA_000006805.1_ASM680v1_genomic.960	1	0.5	0.0208	0.8	0.023375	0.2	0.6065	0.1	0.2	0.1	0.3	0	0.1	0	0	0	0	0	0	0.2	0	0.3	0	0	0.3	0	0.2
organism	5kb_GCA_000006785.2_ASM678v2_genomic.642	1.04139	0.272727	0.00575758	0.363636	0.117273	0.0909091	0.00545454	0	0.0909091	0	0	0	0	0	0	0	0	0.0909091	0	0.0909091	0	0.181818	0	0	0.0909091	0	0.636364
organism	15kb_GCA_000006765.1_ASM676v1_genomic.907_7001	1.20412	0.125	0.0075	0	0	0	0	0	0	0	0	0	0	0	0	0	0	0	0	0	0	0	0	0.125	0	0	0.875
organism	NC_013194.1~Candidatus~Accumulibacter~phosphatis~clade~IIA~str.~UW-1,~complete~genome_3624001	0.954243	0.666667	0.0227778	0.777778	0.0401587	0.222222	0.561667	0	0.333333	0	0.333333	0	0	0	0	0	0	0	0	0.222222	0	0.444444	0	0	0.111111	0	0.222222
organism	5kb_GCA_000006805.1_ASM680v1_genomic.152	0.778151	0.5	0.181111	0.333333	0.56	0.333333	1.04083	0.333333	0.166667	0	0	0	0.166667	0	0	0	0	0	0	0.333333	0	0	0	0.166667	0	0	0.5
organism	NZ_CP025780.1~Stenotrophomonas~sp.~Pemsol~chromosome_3710001	1.04139	0.363636	0.005	0.454545	0.0349091	0.0909091	0.5	0	0.181818	0	0.181818	0	0	0	0	0	0	0	0.0909091	0.0909091	0	0.272727	0	0	0.0909091	0	0.545455
organism	NC_014624.2~Eubacterium~callanderi~strain~KIST612,~complete~genome_2432001_1	1.07918	0.666667	0.0754167	0.833333	0.143	0.666667	0.427292	0.166667	0.166667	0	0.166667	0	0	0	0	0	0	0	0	0.5	0	0.166667	0	0	0.166667	0.166667	0
organism	NC_013967.1~Haloferax~volcanii~DS2,~complete~sequence_2128001_1	0.845098	0.571429	0.1225	0.571429	0.340714	0.428571	0.957143	0.142857	0	0.142857	0.142857	0	0	0.142857	0	0.142857	0.428571	0	0	0.428571	0	0.142857	0	0	0	0	0.428571
organism	NZ_FWEX01000006.1~Nitrospira~sp.~ND1~isolate~Nitrospira~sp.~strain~ND1,~whole~genome~shotgun~sequence_2544001_6001	0.845098	0.285714	0.126429	0.571429	0.165714	0.142857	1.42857	0	0	0	0.285714	0	0	0	0	0.142857	0	0	0	0.142857	0	0.142857	0	0	0.285714	0	0.428571
organism	9kb_GCA_000008265.1_ASM826v1_genomic.405_6001	0.69897	0.4	0.002	0.4	0.001	0	0	0	0.2	0	0.2	0	0	0	0	0	0	0	0	0	0	0.2	0	0.2	0.2	0	0.4
organism	NZ_AP018724.1~Sulfurivermis~fontis~JG42~DNA,~complete~genome_504001	1.11394	0.846154	0.0058042	0.846154	0.0058042	0.307692	0.0219231	0.0769231	0.230769	0.0769231	0.0769231	0	0.0769231	0	0	0	0	0	0	0.307692	0	0.461538	0	0.0769231	0.0769231	0	0.0769231
organism	NZ_FWEX01000006.1~Nitrospira~sp.~ND1~isolate~Nitrospira~sp.~strain~ND1,~whole~genome~shotgun~sequence_2220001_1	0.90309	0	0	0.25	0.03875	0.125	0.10375	0	0	0.125	0	0	0	0	0	0	0	0	0	0	0.125	0	0	0	0.125	0	0.75
organism	15kb_GCA_000007305.1_ASM730v1_genomic.100_1_1	1.14613	0.285714	0.000357143	0.285714	0.000357143	0	0	0	0.142857	0	0.142857	0	0	0	0	0	0	0	0	0	0	0.285714	0	0	0	0	0.714286
organism	13kb_GCA_000006745.1_ASM674v1_genomic.574	1.23045	0.294118	0.00976471	0.352941	0.00892157	0.117647	0.108824	0.117647	0.0588235	0.117647	0.0588235	0	0.117647	0	0	0	0	0.0588235	0	0.117647	0	0.176471	0	0	0.0588235	0	0.647059
organism	NZ_BCWI01000001.1~Microbacterium~hominis~NBRC~15708,~whole~genome~shotgun~sequence_144001_6001	0.60206	0.75	0.170833	0.75	0.1925	0.5	1.225	0	0.25	0	0	0	0	0	0	0.25	0	0	0	0.5	0	0.25	0	0	0	0	0.25
organism	NZ_GL945017.1~Prevotella~multisaccharivorax~DSM~17128~scaffold_3,~whole~genome~shotgun~sequence_744001_1	0.778151	0.666667	0.0283333	0.666667	0.0125	0.5	0.451111	0.333333	0.166667	0.333333	0	0	0.166667	0	0.166667	0	0	0	0	0.333333	0	0.166667	0.166667	0	0.166667	0	0.166667
organism	15kb_GCA_000006785.2_ASM678v2_genomic.759_1_1	1.20412	0.75	0.00802083	0.75	0.00270833	0.375	0.336042	0.25	0.25	0	0.375	0	0.125	0	0	0	0	0	0	0.375	0	0.25	0	0.125	0.125	0	0.125
organism	13kb_GCA_000007305.1_ASM730v1_genomic.629_7001	0.954243	0.444444	0.0119444	0.444444	0.0186111	0.111111	0.00111111	0	0.111111	0	0.111111	0	0	0	0	0	0	0	0	0.111111	0	0.333333	0	0	0	0	0.555556
organism	NC_013132.1~Chitinophaga~pinensis~DSM~2588,~complete~genome_5814001	0.69897	0.6	0.00533333	0.6	0.004	0.2	0.024	0.2	0.2	0	0	0	0.2	0	0	0	0	0	0	0.2	0	0.4	0	0	0	0	0.4
organism	15kb_GCA_000006785.2_ASM678v2_genomic.405_fragment_1	0.90309	0.5	0.114062	0.75	0.0652083	0.25	1.20063	0	0.25	0	0.375	0	0	0	0.125	0	0	0	0	0.25	0	0.25	0	0	0.25	0	0.25
organism	11kb_GCA_000006805.1_ASM680v1_genomic.101_1	1.43136	0.111111	0	0.111111	0.00333333	0	0	0.111111	0.111111	0.111111	0	0	0	0	0	0	0	0	0	0	0	0.111111	0	0	0	0	0.888889
organism	9kb_GCA_000006745.1_ASM674v1_genomic.105	1	0.4	0.06425	0.5	0.171	0.4	0.50425	0	0.2	0	0	0	0	0	0	0	0	0	0	0.2	0.1	0.2	0	0	0	0.1	0.4
organism	11kb_GCA_000006805.1_ASM680v1_genomic.637_7001	0.60206	0.25	0.0025	0.5	0.005	0.25	0.02	0	0	0	0	0	0	0	0	0	0	0	0	0	0.25	0.25	0	0	0	0	0.5
organism	11kb_GCA_000006785.2_ASM678v2_genomic.514_1	1.43136	0.333333	0.00864197	0.888889	0.00625	0.222222	0.133148	0.222222	0.111111	0.222222	0.222222	0	0.111111	0	0	0	0	0	0	0.111111	0.111111	0.222222	0	0	0.444444	0	0.111111
organism	7kb_GCA_000008265.1_ASM826v1_genomic.440_1	0.90309	0.625	0.076	0.625	0.076	0.375	0.930833	0	0.125	0	0.125	0	0	0	0	0.125	0	0	0	0.375	0	0.25	0	0	0	0	0.375
organism	7kb_GCA_000006175.2_ASM617v2_genomic.5	0.845098	0.714286	0.124857	0.714286	0.109714	0.285714	0.804286	0	0.428571	0	0.428571	0	0	0	0.142857	0.142857	0	0	0	0.285714	0	0.428571	0	0	0	0	0.285714
organism	15kb_GCA_000006745.1_ASM674v1_genomic.221_7001_1	0.90309	0.5	0.206875	0.75	0.00541667	0.25	1.25	0	0.25	0	0	0	0.25	0	0	0	0	0	0	0.25	0	0.25	0	0	0.25	0	0.25
organism	15kb_GCA_000006805.1_ASM680v1_genomic.805_7001_1	1.30103	0.4	0.000625	0.4	0.001	0	0	0.1	0.2	0	0.2	0	0	0	0	0	0	0	0	0	0	0.3	0	0.1	0.1	0	0.5
organism	15kb_GCA_000007305.1_ASM730v1_genomic.429_7001_1	0.954243	0.222222	0.00722222	0.555556	0.00266667	0.111111	0.00444444	0	0.111111	0	0.111111	0	0	0	0	0	0	0	0	0	0.111111	0.222222	0	0	0.222222	0	0.444444
organism	15kb_GCA_000006805.1_ASM680v1_genomic.614_1_fragment_2	0.60206	1	0.07375	0.75	0.825	0.75	1.2575	0.25	0	0.25	0	0.25	0	0.25	0	0	0	0	0	0.75	0	0	0	0.25	0	0	0
organism	11kb_GCA_000006175.2_ASM617v2_genomic.399_1	1.17609	0.4	0.0956667	0.4	0.312333	0.4	0.343667	0.2	0.2	0.2	0	0	0	0.2	0	0	0	0	0	0.4	0	0	0	0	0	0	0.6
organism	15kb_GCA_000006805.1_ASM680v1_genomic.881	1.30103	0.15	0.0955	0.25	0.0979	0.15	0.283167	0.05	0.05	0.1	0.05	0	0	0.05	0	0.05	0	0	0	0.1	0.05	0.05	0	0	0.05	0	0.75
organism	gi|1020263214|gb|LLKK01000006.1|_Phytoplasma_sp._Vc33_3J-6,_whole_genome_shotgun_sequence_36001	0.778151	0.5	0.0561111	0.666667	0.0879167	0.333333	0.0383333	0	0.166667	0	0.166667	0	0	0	0	0	0	0	0	0.333333	0	0.166667	0	0	0.166667	0	0.333333
organism	7kb_GCA_000007305.1_ASM730v1_genomic.625_1	1.25527	0.222222	0.01	0.111111	0.114444	0.111111	0.025	0	0	0	0	0	0	0	0	0	0	0	0	0.111111	0	0	0	0.111111	0	0	0.777778
organism	9kb_GCA_000006805.1_ASM680v1_genomic.317_1	1.20412	0.375	0.01375	0.375	0.194583	0.125	0.625	0.125	0.125	0.125	0.125	0	0	0.125	0	0	0	0	0	0.125	0	0.25	0	0	0	0	0.625
organism	3kb_GCA_000008665.1_ASM866v1_genomic.796	0.69897	0.2	0.482	0.6	0.405333	0.2	2	0.2	0	0.2	0.2	0	0	0	0	0	0	0	0	0.2	0	0	0	0	0.4	0	0.4
organism	15kb_GCA_000008265.1_ASM826v1_genomic.63_7001	0.778151	0.333333	0.0516667	0	0	0	0	0	0	0	0	0	0	0	0	0	0	0	0	0	0	0	0	0.333333	0	0	0.666667
organism	11kb_GCA_000006765.1_ASM676v1_genomic.768_6001	0.60206	0.75	0.125	0.75	0.0975	0.5	1.6875	0	0.25	0	0.25	0	0.25	0	0	0.25	0	0	0	0.5	0	0.25	0	0	0	0	0.25
organism	13kb_GCA_000006765.1_ASM676v1_genomic.121_7001	0.90309	0.25	0.000625	0.875	0.0130357	0	0	0	0.125	0	0.5	0	0	0	0	0	0	0	0	0	0	0.25	0	0	0.625	0	0.125
organism	9kb_GCA_000008265.1_ASM826v1_genomic.79_1	1.14613	0.285714	0.00928571	0.285714	0.00642857	0.142857	0.00714286	0	0.142857	0	0	0	0	0	0	0	0.142857	0	0	0.142857	0	0.142857	0	0	0	0	0.714286
organism	11kb_GCA_000008265.1_ASM826v1_genomic.809_6001	0.845098	0.285714	0.00214286	0.571429	0.00321429	0.142857	0.00714286	0	0.142857	0	0.285714	0	0	0	0	0	0	0	0	0.142857	0	0.142857	0	0	0.285714	0	0.428571
organism	11kb_GCA_000006805.1_ASM680v1_genomic.592	1.23045	0.235294	0.000441176	0.176471	0.00705882	0	0	0.117647	0.117647	0.0588235	0	0	0	0	0	0	0	0	0	0	0	0.176471	0	0.0588235	0	0	0.764706
organism	11kb_GCA_000006175.2_ASM617v2_genomic.21	0.778151	0.833333	0.032	0.666667	0.26	0.666667	1.66667	0.333333	0.166667	0.333333	0	0	0.333333	0	0	0.333333	0.333333	0	0	0.666667	0	0	0	0.166667	0	0	0.166667
organism	11kb_GCA_000006805.1_ASM680v1_genomic.994	1.14613	0.285714	0.0214286	0.357143	0.0771429	0.214286	0.299286	0.0714286	0.142857	0	0.0714286	0	0.0714286	0	0	0.0714286	0	0	0	0.142857	0.0714286	0.0714286	0	0.0714286	0.0714286	0	0.571429
organism	9kb_GCA_000006805.1_ASM680v1_genomic.721_1	1.14613	0.571429	0.0146429	0.571429	0.0233929	0.428571	0.0361905	0	0.142857	0	0.285714	0	0	0	0	0	0	0	0	0.428571	0	0.142857	0	0	0	0	0.428571
organism	NC_005027.1_Rhodopirellula_baltica_SH_1_chromosome,_complete_genome_4466001	0.69897	0.4	0.001	0.6	0.00933333	0.2	0.154	0	0.2	0	0.2	0	0	0	0	0	0	0	0	0.2	0	0.2	0	0	0.2	0	0.4
organism	11kb_GCA_000006805.1_ASM680v1_genomic.169_6001	0.90309	0.375	0.05	0.625	0.01925	0.375	0.52375	0	0.125	0	0.25	0	0.125	0	0	0.125	0	0	0	0.25	0.125	0.125	0	0	0.125	0	0.375
organism	15kb_GCA_000006805.1_ASM680v1_genomic.6_7001	1.25527	0.222222	0.0236111	0.222222	0.0227778	0.111111	0.138333	0.111111	0.111111	0.111111	0	0	0.111111	0	0	0	0	0	0	0.111111	0	0.111111	0	0	0	0	0.777778
organism	NC_013194.1~Candidatus~Accumulibacter~phosphatis~clade~IIA~str.~UW-1,~complete~genome_104001	0.778151	0	0	0.333333	0.0416667	0	0	0	0	0.333333	0	0	0	0	0	0	0	0	0	0	0	0	0	0	0.333333	0	0.666667
organism	NZ_LT627734.1_Candidatus_Aquiluna_sp._UB-MaderosW2red_genome_assembly,_chromosome:_I_732001	0.60206	0	0	0.25	0.0425	0.5	0.1	0	0	0	0	0	0	0	0	0	0	0	0	0	0.25	0	0	0	0	0.25	0.5
organism	15kb_GCA_000005845.2_ASM584v2_genomic.280_8001	0.845098	0.714286	0.0494286	0.857143	0.0390476	0.428571	1.10524	0	0	0	0.142857	0	0.142857	0	0	0.285714	0	0	0	0.428571	0	0.285714	0	0	0.142857	0	0.142857
organism	13kb_GCA_000006785.2_ASM678v2_genomic.165	1.23045	0.647059	0.0248663	0.823529	0.017437	0.176471	0.515882	0	0.235294	0	0.294118	0	0	0	0.117647	0	0	0	0	0.176471	0	0.470588	0	0	0.176471	0	0.176471
organism	15kb_GCA_000006175.2_ASM617v2_genomic.577	1	1	0.0116	0.8	0.086125	0.2	1	0.2	0.3	0.2	0.3	0	0.2	0	0	0	0	0	0	0.2	0	0.6	0	0.2	0	0	0
organism	NC_009636.1~Sinorhizobium~medicae~WSM419~chromosome,~complete~genome_1434001_1	0.90309	0.25	0.18	0.25	0.009375	0	0	0.125	0.125	0.125	0	0	0	0	0	0	0	0	0	0	0	0.25	0	0	0	0	0.75
organism	11kb_GCA_000006175.2_ASM617v2_genomic.891_5001	0.954243	0.222222	0.163333	0.333333	0.348148	0.111111	1.11111	0.111111	0	0.111111	0.111111	0	0	0.111111	0	0	0	0	0	0.111111	0	0.111111	0	0	0.111111	0	0.666667
organism	NZ_HG422565.1~Candidatus~Microthrix~parvicella~RN1,~whole~genome~shotgun~sequence_3830001_1	1.07918	0.5	0.0383333	1	0.0145833	0.166667	0.439167	0	0	0	0.5	0	0	0	0	0.166667	0	0	0	0.166667	0	0.333333	0	0	0.5	0	0
organism	NZ_CP012420.1_Rickettsia_amblyommatis_strain_Ac37_chromosome,_complete_genome_540001_6001	0.69897	0.2	0	0.2	0.044	0.2	0.138	0	0.2	0	0	0	0	0	0	0	0	0	0	0.2	0	0	0	0	0	0	0.8
organism	NC_004663.1~Bacteroides~thetaiotaomicron~VPI-5482~chromosome,~complete~genome_252001	0.69897	0.2	1.4	0.4	0.962	0.2	2	0.2	0	0.2	0	0	0	0.2	0	0	0	0	0	0.2	0	0	0	0	0.2	0	0.6
organism	NZ_CP025780.1~Stenotrophomonas~sp.~Pemsol~chromosome_1022001_6001	0.90309	0.375	0.00125	0.625	0.0045	0	0	0	0.125	0	0.375	0	0	0	0	0	0	0	0	0	0	0.375	0	0	0.25	0	0.375
organism	15kb_GCA_000006805.1_ASM680v1_genomic.676_1	1.51851	0.545455	0.0060101	0.545455	0.0505051	0.272727	0.152424	0.181818	0.0909091	0.181818	0.0909091	0.0909091	0	0.0909091	0	0	0	0	0	0.272727	0	0.181818	0	0.0909091	0.0909091	0	0.363636
organism	11kb_GCA_000006785.2_ASM678v2_genomic.96_5001	0.778151	0.666667	0.147917	0.666667	0.639167	0.333333	1.66667	0.333333	0	0.166667	0	0	0	0.166667	0	0	0	0	0	0.333333	0	0.333333	0	0	0	0	0.333333
organism	9kb_GCA_000006845.1_ASM684v1_genomic.641_1	1.07918	0.666667	0.0491667	0.666667	0.04125	0.333333	0.469167	0	0.166667	0	0.166667	0	0	0	0	0.166667	0	0	0	0.333333	0	0.333333	0	0	0	0	0.333333
organism	NC_018178.1~Melioribacter~roseus~P3M,~complete~genome_632001_1	1.07918	0.333333	0.000833333	0.166667	0	0	0	0	0.166667	0	0.166667	0	0	0	0	0	0	0	0	0	0	0.166667	0	0.166667	0	0	0.666667
organism	15kb_GCA_000006745.1_ASM674v1_genomic.437_8001	1.11394	0.384615	0.0221538	0.307692	0.104231	0.153846	0.417692	0	0.153846	0	0	0.0769231	0	0	0	0	0	0.0769231	0	0.153846	0	0.0769231	0	0.153846	0.0769231	0	0.538462
organism	NC_005027.1_Rhodopirellula_baltica_SH_1_chromosome,_complete_genome_5264001	0.954243	0.222222	0.000555556	0.111111	0.142222	0.111111	1.11111	0	0.111111	0	0	0	0	0	0	0	0	0	0	0.111111	0	0	0	0.111111	0	0	0.777778
organism	15kb_GCA_000006745.1_ASM674v1_genomic.174_1_1	1.14613	0.428571	0.000714286	0.571429	0.000892857	0.571429	0.209643	0	0	0	0.285714	0	0	0	0	0	0	0	0	0.142857	0	0.285714	0	0	0.142857	0.428571	0
organism	7kb_GCA_000008665.1_ASM866v1_genomic.235_1	1.25527	0.444444	0.00125	0.666667	0.000740741	0.111111	0.00111111	0	0.222222	0	0.222222	0	0	0	0	0	0	0	0	0	0.111111	0.333333	0	0.111111	0.222222	0	0.222222
organism	11kb_GCA_000007305.1_ASM730v1_genomic.990_6001	0.845098	0	0	0.142857	0.0357143	0	0	0	0	0	0	0	0	0	0	0	0	0	0	0	0	0	0	0	0.142857	0	0.857143
organism	9kb_GCA_000006805.1_ASM680v1_genomic.534_1	1.14613	0.428571	0.0559524	0.428571	0.045	0.428571	0.259048	0	0.142857	0	0	0	0	0	0	0.142857	0	0	0	0.428571	0	0	0	0	0	0	0.571429
organism	NZ_CP007139.1~Fimbriimonas~ginsengisoli~Gsoil~348,~complete~genome_2130001_6001	0.778151	0.666667	0.104167	0.833333	0.087	0.166667	1.66667	0	0.333333	0	0.5	0	0	0	0	0	0	0	0	0.166667	0	0.5	0	0	0.166667	0	0.166667
organism	7kb_GCA_000006805.1_ASM680v1_genomic.210_1	0.90309	0.25	0.053125	0.25	0.0475	0.25	0.160625	0.125	0.125	0	0	0	0.125	0	0	0	0	0	0	0.125	0.125	0	0	0.125	0	0	0.625
organism	15kb_GCA_000006785.2_ASM678v2_genomic.407_1	1.11394	0.307692	0.0186538	0.461538	0.0788462	0	0	0	0	0	0	0	0	0	0	0	0	0.0769231	0	0	0	0.307692	0	0	0.153846	0	0.538462
organism	NZ_CP009692.1~Bacillus~mycoides~strain~ATCC~6462,~complete~genome_2595001_8001	0.778151	0.333333	0.0466667	0.333333	0.0933333	0.5	1.11389	0	0.166667	0	0	0	0	0	0	0	0	0	0.333333	0.333333	0	0	0	0	0	0.166667	0.5
organism	NC_003062.2~Agrobacterium~fabrum~str.~C58~chromosome~circular,~complete~sequence_1812001_1	0.778151	0.666667	0.0529167	0.833333	0.109	0.5	0.476667	0	0.333333	0	0.166667	0	0	0	0	0.166667	0	0	0	0.5	0	0.166667	0	0	0.166667	0	0.166667
organism	NC_013739.1~Conexibacter~woesei~DSM~14684,~complete~genome_3496001_1	1.14613	0.428571	0.00380952	0.571429	0.0105357	0	0	0	0.142857	0	0.142857	0	0	0	0	0	0	0	0	0	0	0.428571	0	0	0.142857	0	0.428571
organism	9kb_GCA_000006805.1_ASM680v1_genomic.390	1.07918	0.666667	0.0126042	0.666667	0.106563	0.25	0.419167	0.166667	0.166667	0.166667	0.0833333	0.0833333	0	0.0833333	0	0	0	0	0	0.25	0	0.333333	0	0.0833333	0.0833333	0	0.25
organism	7kb_GCA_000006845.1_ASM684v1_genomic.507_1	0.90309	0.5	0.09125	0.75	0.0716667	0.5	0.64	0	0.25	0.25	0.25	0	0	0.25	0	0	0	0	0	0.25	0.25	0.25	0	0	0	0	0.25
organism	15kb_GCA_000006175.2_ASM617v2_genomic.914_1	1.47712	0	0	0.0666667	0	0	0	0	0	0	0.0666667	0	0	0	0	0	0	0	0	0	0	0	0	0	0.0666667	0	0.933333
organism	NZ_CP007139.1~Fimbriimonas~ginsengisoli~Gsoil~348,~complete~genome_3420001_1	0.90309	0.125	0.00125	0.25	0.0075	0.125	0.02875	0	0	0	0	0	0.125	0	0	0	0	0	0	0.125	0	0	0	0	0.125	0	0.75
organism	15kb_GCA_000006805.1_ASM680v1_genomic.982_7001_1	0.69897	0.6	0.044	0.2	0.004	0.2	0.04	0.2	0.2	0	0	0	0	0	0	0	0.2	0	0	0.2	0	0	0	0.4	0	0	0.4
organism	11kb_GCA_000006805.1_ASM680v1_genomic.384_5001	1	0.2	0	0.4	0.0055	0.1	0.008	0.1	0.2	0.2	0	0	0	0	0	0	0	0	0	0	0.1	0.2	0	0	0.1	0	0.6
organism	13kb_GCA_000006805.1_ASM680v1_genomic.903	1.17609	0.6	0.00903704	0.6	0.0758519	0.2	0.335333	0.133333	0.133333	0.133333	0.0666667	0.0666667	0	0.0666667	0	0	0	0	0	0.2	0	0.333333	0	0.0666667	0.0666667	0	0.333333
organism	11kb_GCA_000006805.1_ASM680v1_genomic.531_5001	0.778151	0.333333	0.0541667	0	0	0.166667	1.66667	0.333333	0.166667	0	0	0	0	0.166667	0	0	0	0	0	0	0	0	0.166667	0.166667	0	0	0.666667
organism	11kb_GCA_000006805.1_ASM680v1_genomic.76	0.954243	0.777778	0.00460318	0.777778	0.00809524	0.444444	0.0794444	0.222222	0.222222	0.111111	0.222222	0	0	0	0	0	0	0	0	0.333333	0.111111	0.333333	0	0.111111	0	0	0.111111
organism	9kb_GCA_000008665.1_ASM866v1_genomic.998_1	1.41497	0.384615	0.000461538	0.384615	0.00146154	0.0769231	0.0296154	0	0.230769	0	0.153846	0	0	0	0	0	0	0	0	0.0769231	0	0.230769	0	0.0769231	0.0769231	0	0.538462
organism	11kb_GCA_000006745.1_ASM674v1_genomic.737_6001	0.778151	0.166667	0.065	0.166667	0.0733333	0.166667	0.446667	0.166667	0	0.166667	0	0	0.166667	0	0	0	0	0	0	0.166667	0	0	0	0	0	0	0.833333
organism	15kb_GCA_000006765.1_ASM676v1_genomic.784_1_1	0.69897	1	0.0636	0.8	0.042	0.6	0.330667	0.4	0	0.4	0	0	0.4	0	0	0.2	0	0	0	0.6	0	0.2	0	0.2	0	0	0
organism	NC_018178.1~Melioribacter~roseus~P3M,~complete~genome_1880001	0.778151	0.166667	0	0.166667	0	0	0	0	0.166667	0	0.166667	0	0	0	0	0	0	0	0	0	0	0.166667	0	0	0	0	0.833333
organism	15kb_GCA_000006805.1_ASM680v1_genomic.52_8001	0.90309	0.25	0.053125	0.125	0.09125	0.125	0.31125	0.125	0.125	0	0	0	0.125	0	0	0	0	0	0	0.125	0	0	0	0.125	0	0	0.75
organism	NC_014624.2~Eubacterium~callanderi~strain~KIST612,~complete~genome_200001_1	1.30103	0	0	0.5	0.0049	0.2	0.0365	0	0	0	0.1	0	0	0	0	0	0	0	0	0	0.2	0	0	0	0.3	0	0.5
organism	NZ_GL945017.1~Prevotella~multisaccharivorax~DSM~17128~scaffold_3,~whole~genome~shotgun~sequence_1384001_1	1.25527	0.444444	0.00166667	0.555556	0.0296667	0.111111	0.0244444	0	0.222222	0	0.222222	0	0	0	0	0	0	0	0	0.111111	0	0.222222	0	0.111111	0.222222	0	0.333333
organism	9kb_GCA_000006805.1_ASM680v1_genomic.832_1	1.20412	0.375	0.00104167	0.5	0.00109375	0.25	0.0240625	0	0	0	0.125	0	0	0	0	0	0	0	0	0.125	0.125	0.25	0	0	0	0	0.5
organism	13kb_GCA_000006805.1_ASM680v1_genomic.101_6001	0.954243	0.555556	0.0237778	0.666667	0.0201852	0.111111	0.63	0	0.222222	0	0.333333	0	0	0	0	0	0	0	0	0.111111	0	0.333333	0	0.111111	0.222222	0	0.222222
organism	NZ_CP027227.1~Victivallales~bacterium~CCUG~44730~chromosome,~complete~genome_1218001_1	1	0.2	0	0.2	0	0.2	0.077	0	0.2	0	0.2	0	0	0	0	0	0	0	0	0	0	0	0.2	0	0.2	0	0.6
organism	3kb_GCA_000006785.2_ASM678v2_genomic.499	0.60206	0.25	0.1775	1	0.041875	0.25	0.47	0	0	0	0.5	0	0	0	0	0	0	0	0	0.25	0	0	0	0	0.75	0	0
organism	9kb_GCA_000005845.2_ASM584v2_genomic.138_1	1.07918	0.833333	0.00166667	0.833333	0.00283333	0.5	0.0447222	0.166667	0.166667	0.166667	0	0	0	0	0	0.166667	0	0	0	0.5	0	0.333333	0	0	0	0	0.166667
organism	13kb_GCA_000006805.1_ASM680v1_genomic.16_7001	0.90309	0.25	0.001875	0.25	0.016875	0	0	0	0	0	0	0	0	0	0	0	0	0	0	0	0	0.25	0	0	0	0	0.75
organism	15kb_GCA_000007305.1_ASM730v1_genomic.929_8001	0.845098	0.428571	0.01	0.714286	0.004	0.428571	0.09	0	0.142857	0	0.428571	0	0	0	0	0	0	0	0	0.428571	0	0	0	0	0.285714	0	0.285714
organism	15kb_GCA_000006765.1_ASM676v1_genomic.89_1_1	0.90309	0.5	0.050625	0.625	0.02975	0.5	0.233125	0.25	0	0.25	0.125	0	0.25	0	0	0	0	0	0	0.5	0	0	0	0	0.125	0	0.375
organism	15kb_GCA_000008265.1_ASM826v1_genomic.176_8001	0.845098	0.428571	0.00333333	0.571429	0.0153571	0.142857	0.217143	0	0	0	0	0	0	0	0	0	0	0	0	0.142857	0	0.285714	0	0	0.142857	0	0.428571
organism	15kb_GCA_000007305.1_ASM730v1_genomic.994_7001	1.20412	0.5	0.024375	0.25	0.006875	0.25	0.44375	0	0.125	0	0	0	0	0	0.25	0	0	0	0	0.125	0	0.125	0.125	0.125	0	0	0.5
organism	15kb_GCA_000006175.2_ASM617v2_genomic.872_1_1	1.14613	0.714286	0.0252857	0.857143	0.0211905	0.428571	0.309524	0	0.428571	0	0.285714	0	0	0	0.142857	0	0	0	0	0.428571	0	0.285714	0	0	0.142857	0	0.142857
organism	13kb_GCA_000005845.2_ASM584v2_genomic.165_1	1.20412	0.75	0.111146	1	0.0821875	0.375	0.478958	0	0.25	0	0.375	0	0	0	0.25	0	0	0	0	0.375	0	0.375	0	0	0.25	0	0
organism	NZ_CP016907.1~Flavobacterium~anhuiense~strain~GSE09,~complete~genome_2640001_7001	0.90309	0.375	0.0195833	0.5	0.02	0.25	0.171875	0	0.125	0	0.125	0	0	0	0	0	0	0	0	0.25	0	0.125	0	0	0.125	0	0.5
organism	11kb_GCA_000006805.1_ASM680v1_genomic.628_7001	0.778151	0.666667	0.0691667	0.833333	0.0383333	0.333333	0.38	0.333333	0.333333	0.333333	0.333333	0	0.333333	0	0	0	0	0	0	0.333333	0	0.333333	0	0	0.166667	0	0.166667
organism	NZ_CP030032.1~Bradymonas~sediminis~strain~FA350~chromosome,~complete~genome_2534001_7001	0.69897	0.4	0.001	0.4	0.004	0.2	0.152	0	0.2	0	0.2	0	0	0	0	0	0	0	0	0.2	0	0.2	0	0	0	0	0.6
organism	15kb_GCA_000008665.1_ASM866v1_genomic.269_7001_1	0.954243	0.333333	0.0185185	0.444444	0.0191667	0.111111	0.297778	0.111111	0.111111	0.111111	0.111111	0	0.111111	0	0	0	0	0	0	0.111111	0	0.222222	0	0	0.111111	0	0.555556
organism	15kb_GCA_000008265.1_ASM826v1_genomic.277	1.11394	0.461538	0.00166667	0.615385	0.00894231	0.0769231	0.116923	0	0.0769231	0	0	0	0	0	0	0	0	0	0	0.0769231	0	0.384615	0	0	0.153846	0	0.384615
organism	9kb_GCA_000007305.1_ASM730v1_genomic.964_6001	0.69897	0	0	0.2	0.05	0	0	0	0	0	0	0	0	0	0	0	0	0	0	0	0	0	0	0	0.2	0	0.8
organism	NC_021487.1~Chthonomonas~calidirosea~T49~complete~genome_776001_1	1	0.2	0	0.2	0	0	0	0	0.2	0	0.2	0	0	0	0	0	0	0	0	0	0	0.2	0	0	0	0	0.8
organism	11kb_GCA_000006745.1_ASM674v1_genomic.576_7001	0.778151	0.333333	0.00333333	0.333333	0.00583333	0	0	0	0.166667	0	0	0	0	0	0	0	0	0	0	0	0	0.166667	0	0.166667	0.166667	0	0.5
organism	NZ_CP030032.1~Bradymonas~sediminis~strain~FA350~chromosome,~complete~genome_3892001_6001	0.778151	0.166667	0.478333	0.333333	0.7775	0.166667	1.66667	0.166667	0	0.166667	0.166667	0	0	0.166667	0	0	0	0	0	0.166667	0	0	0	0	0.166667	0	0.666667
organism	NC_014334.2~Lactobacillus~paracasei~strain~Zhang,~complete~genome_2170001_1	0.90309	0.75	0.03	1	0.0196875	0.5	0.065625	0	0	0	0.25	0	0	0	0	0	0	0	0	0.5	0	0.25	0	0	0.25	0	0
organism	NC_012803.1~Micrococcus~luteus~NCTC~2665,~complete~genome_1314001_1	0.69897	0.6	0.162	1	0.086	0.4	0.92	0.2	0	0.4	0.4	0	0.2	0	0	0.2	0	0	0	0.4	0	0.2	0	0	0.4	0	0
organism	NZ_FNVN01000001.1~Halobellus~limi~strain~CGMCC~1.10331,~whole~genome~shotgun~sequence_1302001_7001	1	0.4	0.00175	0.6	0.00183333	0.2	0.0105	0	0.1	0	0.3	0	0	0	0	0.1	0	0	0	0.2	0	0.2	0	0	0.2	0	0.4
organism	11kb_GCA_000008665.1_ASM866v1_genomic.178_1	1.5563	0.416667	0.00366667	0.416667	0.0035	0.0833333	0.0911111	0	0.166667	0	0.166667	0	0	0	0	0	0	0	0	0.0833333	0	0.333333	0	0	0	0	0.583333
organism	NZ_LKHV01000001.1~Candidatus~Berkiella~cookevillensis~strain~CC99~CC99x_contig000001,~whole~genome~shotgun~sequence_500001	0.90309	0.625	0.0355	0.875	0.0757143	0.375	0.94	0	0.125	0	0.25	0	0	0	0	0	0	0	0	0.375	0	0.25	0	0	0.25	0	0.125
organism	7kb_GCA_000006805.1_ASM680v1_genomic.617_1	0.90309	0.25	0.005	0.375	0.01125	0.125	1.25	0.25	0.125	0.375	0	0	0	0	0	0.125	0	0	0	0	0	0.25	0	0	0.125	0.125	0.5
organism	NC_003888.3~Streptomyces~coelicolor~A3(2)~chromosome,~complete~genome_7632001	0.69897	0	0	0.2	0	0	0	0	0	0	0.2	0	0	0	0	0	0	0	0	0	0	0	0	0	0.2	0	0.8
organism	13kb_GCA_000006785.2_ASM678v2_genomic.164_1	1.20412	0.5	0.0367188	0.75	0.0191667	0.125	0.625	0	0.25	0	0.375	0	0	0	0	0	0	0	0	0.125	0	0.375	0	0	0.25	0	0.25
organism	11kb_GCA_000006805.1_ASM680v1_genomic.893	1.14613	0.142857	0	0	0	0.0714286	0.0342857	0.142857	0.142857	0	0	0	0	0	0	0	0	0	0	0	0	0	0	0.142857	0	0.0714286	0.785714
organism	7kb_GCA_000006745.1_ASM674v1_genomic.217_1	1.20412	0.125	0	0.5	0.0003125	0	0	0	0.125	0	0.25	0	0	0	0	0	0	0	0	0	0	0.125	0	0	0.375	0	0.5
organism	NC_005027.1_Rhodopirellula_baltica_SH_1_chromosome,_complete_genome_5789001_1	0.778151	0.333333	0.46	0.666667	0.0983333	0.333333	1.66667	0	0	0	0.333333	0	0.333333	0	0	0	0	0	0	0.333333	0	0	0	0	0.333333	0	0.333333
organism	7kb_GCA_000008265.1_ASM826v1_genomic.529	1.04139	0.363636	0.00409091	0.363636	0.0104545	0.272727	0.123333	0	0.0909091	0	0.0909091	0	0	0	0	0	0	0	0	0.272727	0	0.0909091	0	0	0	0	0.636364
organism	15kb_GCA_000006765.1_ASM676v1_genomic.48_8001	0.954243	0.222222	0.00222222	0.111111	0.00111111	0	0	0	0.111111	0	0	0	0	0	0	0	0	0	0	0	0	0.111111	0	0.111111	0	0	0.777778
organism	11kb_GCA_000006845.1_ASM684v1_genomic.777	1.11394	0.769231	0.0272308	0.769231	0.0296154	0.153846	0.385	0	0.384615	0	0.384615	0	0	0	0	0	0	0	0	0.153846	0	0.538462	0	0.0769231	0.0769231	0	0.153846
organism	13kb_GCA_000006805.1_ASM680v1_genomic.148	1.17609	0.333333	0.012	0.4	0.009	0.133333	0.099	0.0666667	0.0666667	0.0666667	0.2	0	0.0666667	0	0	0	0	0	0	0.0666667	0	0.133333	0	0.133333	0.2	0.0666667	0.4
organism	15kb_GCA_000006175.2_ASM617v2_genomic.318_1	0.954243	0	0	0.111111	0.00222222	0	0	0	0	0	0	0	0	0	0	0	0	0	0	0	0	0	0	0	0.111111	0	0.888889
organism	11kb_GCA_000006745.1_ASM674v1_genomic.129_7001	0.69897	0	0	0.2	0.2	0	0	0	0	0	0	0	0	0	0	0	0	0	0	0	0	0	0	0	0.2	0	0.8
organism	NZ_CP008796.1~Thermodesulfobacterium~commune~DSM~2178,~complete~genome_900001_7001	0.60206	0.25	0.005	0.25	0.19	0.25	2.5	0	0	0	0	0	0	0	0	0.25	0	0	0	0.25	0	0	0	0	0	0	0.75
organism	NC_013739.1~Conexibacter~woesei~DSM~14684,~complete~genome_5280001_1	1.20412	0.5	0.014375	0.5	0.0229687	0.25	0.0365625	0	0.125	0	0.125	0	0	0	0	0	0	0	0	0.25	0	0.25	0	0	0	0	0.5
organism	3kb_GCA_000006805.1_ASM680v1_genomic.312	0.60206	0	0	0	0	0.25	0.12	0	0	0	0	0	0	0	0	0	0	0	0	0	0	0	0	0	0	0.25	0.75
organism	NC_003888.3~Streptomyces~coelicolor~A3(2)~chromosome,~complete~genome_8008001	0.778151	0.333333	0.0025	0.333333	0.000833333	0	0	0	0.166667	0	0.166667	0	0	0	0	0	0	0	0	0	0	0.166667	0	0.166667	0.166667	0	0.5
organism	NC_002163.1~Campylobacter~jejuni~subsp.~jejuni~NCTC~11168~=~ATCC~700819~chromosome,~complete~genome_1592001	0.778151	0.666667	0.09875	0.666667	0.0766667	0.166667	1.66667	0	0.333333	0	0.333333	0	0	0	0	0	0	0	0	0.166667	0	0.5	0	0	0	0	0.333333
organism	9kb_GCA_000006805.1_ASM680v1_genomic.133_6001	0.778151	0.166667	0.0133333	0	0	0	0	0.166667	0	0	0	0	0	0	0	0	0	0	0	0	0	0	0	0.166667	0	0	0.833333
organism	NC_012803.1~Micrococcus~luteus~NCTC~2665,~complete~genome_222001	0.90309	0.5	0.034375	0.75	0.02875	0.25	0.36375	0.125	0.25	0.125	0.375	0	0.125	0	0	0	0	0	0	0.25	0	0.25	0	0	0.25	0	0.25
organism	7kb_GCA_000007305.1_ASM730v1_genomic.337_1	1.25527	0.333333	0.027963	0.111111	0.00111111	0.333333	0.0938889	0.111111	0.111111	0	0	0	0.111111	0	0	0	0	0	0	0.111111	0	0	0.222222	0	0	0	0.666667
organism	13kb_GCA_000006785.2_ASM678v2_genomic.801	1.04139	0.727273	0.0184091	0.818182	0.0236364	0.181818	0.909091	0	0.363636	0	0.363636	0	0	0	0	0.181818	0	0	0	0.181818	0	0.545455	0	0	0.0909091	0	0.181818
organism	13kb_GCA_000007305.1_ASM730v1_genomic.639_7001	1.04139	0.363636	0.0356818	0.363636	0.0697727	0.272727	0.153636	0.0909091	0.0909091	0.0909091	0.181818	0	0.0909091	0	0	0	0	0	0	0.181818	0	0.0909091	0.0909091	0	0.0909091	0	0.545455
organism	NZ_HG422565.1~Candidatus~Microthrix~parvicella~RN1,~whole~genome~shotgun~sequence_1770001_1	0.90309	0.5	0.055	0.75	0.0958333	0.5	1.25	0	0	0	0.25	0	0	0	0	0.5	0	0	0	0.5	0	0	0	0	0.25	0	0.25
organism	NC_018178.1~Melioribacter~roseus~P3M,~complete~genome_2472001_1	0.90309	0.75	0.185833	1	0.171875	0.25	1.25	0	0.25	0	0.25	0	0	0	0.25	0	0	0	0	0.25	0	0.5	0	0	0.25	0	0
organism	9kb_GCA_000006805.1_ASM680v1_genomic.633_1	1.25527	0.444444	0.000694444	0.444444	0.00111111	0.111111	0.138333	0.111111	0.222222	0	0.222222	0	0.111111	0	0	0	0	0	0	0.111111	0	0.222222	0	0.111111	0.111111	0	0.444444
organism	7kb_GCA_000006805.1_ASM680v1_genomic.821_1	1.14613	0.571429	0.0296429	0.714286	0.016	0.428571	0.10881	0.285714	0.285714	0.285714	0.285714	0	0.285714	0	0	0	0	0	0	0.428571	0	0.142857	0	0	0.142857	0	0.285714
organism	13kb_GCA_000006805.1_ASM680v1_genomic.583_1	1.14613	0.285714	0.0303571	0.142857	0.0521429	0.142857	0.177857	0.142857	0.142857	0	0	0	0.142857	0	0	0	0	0	0	0.142857	0	0	0	0.142857	0	0	0.714286
organism	15kb_GCA_000006785.2_ASM678v2_genomic.192	1.23045	0.764706	0.0161538	0.705882	0.0206863	0.176471	0.218235	0	0.352941	0	0.176471	0	0	0	0	0	0	0	0	0.117647	0	0.529412	0	0.117647	0.0588235	0.0588235	0.117647
organism	5kb_GCA_000006175.2_ASM617v2_genomic.958	0.845098	0.142857	0.0471429	0.285714	0.230714	0.142857	1.42857	0.142857	0	0.142857	0	0	0.142857	0	0	0	0	0	0	0.142857	0	0	0	0	0.142857	0	0.714286
organism	11kb_GCA_000006175.2_ASM617v2_genomic.558_1	1.32222	0.142857	0.0247619	0.285714	0.00523809	0.142857	0.338095	0	0	0	0	0	0	0	0.142857	0	0	0	0	0.142857	0	0	0	0	0.142857	0	0.714286
organism	NC_005042.1~Prochlorococcus~marinus~subsp.~marinus~str.~CCMP1375~complete~genome_605001_1	0.954243	0	0	0.444444	0.00666667	0.111111	0.0477778	0	0	0	0.111111	0	0	0	0	0	0	0	0	0	0.111111	0	0	0	0.333333	0	0.555556
organism	9kb_GCA_000006175.2_ASM617v2_genomic.769_1	0.90309	0.25	0.02	0.75	0.0295833	0.25	0.0575	0	0	0	0.25	0	0	0	0	0	0	0	0	0	0.25	0.25	0	0	0.25	0	0.25
organism	NZ_CP025780.1~Stenotrophomonas~sp.~Pemsol~chromosome_3850001_7001	0.845098	0.428571	0.365714	0.714286	0.231714	0.142857	1.42857	0	0.142857	0	0.428571	0	0	0	0	0.142857	0	0	0	0.142857	0	0.285714	0	0	0.285714	0	0.285714
organism	13kb_GCA_000006785.2_ASM678v2_genomic.372_1	1.30103	0.6	0.0415	0.8	0.031875	0.2	0.27225	0	0.2	0	0.4	0	0	0	0	0	0	0	0	0.2	0	0.4	0	0	0.2	0	0.2
organism	11kb_GCA_000006175.2_ASM617v2_genomic.225_6001	1.07918	0.0833333	0.0216667	0.0833333	0.0116667	0.0833333	0.00833333	0	0	0	0	0	0	0	0	0	0.0833333	0	0	0.0833333	0	0	0	0	0	0	0.916667
organism	11kb_GCA_000007305.1_ASM730v1_genomic.61_5001	0.845098	0.428571	0.0495238	0.142857	0.00142857	0.142857	1.01429	0	0.142857	0	0	0	0	0	0.142857	0	0	0	0	0	0	0.142857	0.142857	0.142857	0	0	0.571429
organism	13kb_GCA_000008665.1_ASM866v1_genomic.201_1	1.34242	0.181818	0.00909091	0.181818	0.00409091	0.0909091	0.0909091	0	0	0	0	0	0	0	0	0	0	0	0	0.0909091	0	0.0909091	0	0	0	0	0.818182
organism	13kb_GCA_000006805.1_ASM680v1_genomic.547	1	0.5	0.0202	0.2	0.2325	0.2	0.51	0.2	0.2	0	0	0	0	0	0	0.1	0.1	0	0	0.2	0	0	0	0.3	0	0	0.5
organism	15kb_GCA_000006845.1_ASM684v1_genomic.157_fragment_1	0.60206	1	0.01125	1	0.024375	0.25	0.1925	0.5	0.25	0	0.25	0	0	0	0	0	0	0	0	0.25	0	0.75	0	0	0	0	0
organism	9kb_GCA_000006785.2_ASM678v2_genomic.622	0.954243	0.777778	0.100635	0.888889	0.0919444	0.444444	0.409722	0	0.444444	0	0.222222	0	0	0	0.111111	0	0	0	0	0.444444	0	0.333333	0	0	0.111111	0	0.111111
organism	NZ_JYGE01000003.1~Peptostreptococcus~russellii~strain~RT-10B~contig_1_3,~whole~genome~shotgun~sequence_574001_1	0.778151	0.666667	0.09375	0.833333	0.073	0.333333	1.35917	0	0.166667	0	0.333333	0	0	0	0.333333	0	0	0	0	0.333333	0	0.333333	0	0	0.166667	0	0.166667
organism	15kb_GCA_000006805.1_ASM680v1_genomic.806_7001	1.30103	0.1	0	0	0	0.1	0.024	0.1	0.1	0	0	0	0	0	0	0	0	0	0	0	0	0	0	0.1	0	0.1	0.8
organism	11kb_GCA_000008265.1_ASM826v1_genomic.623	0.954243	0.666667	0.0564815	0.666667	0.0825926	0.444444	0.623611	0	0.111111	0	0.111111	0	0	0	0	0.111111	0	0	0	0.444444	0	0.222222	0	0	0	0	0.333333
organism	NZ_CP013070.1~Sphingobium~indicum~B90A,~complete~genome_408001_fragment_1	1.04139	0.545455	0.0268182	0.818182	0.114545	0.363636	0.352273	0.0909091	0.0909091	0.0909091	0.272727	0	0	0.0909091	0	0	0	0	0	0.363636	0	0.181818	0	0	0.272727	0	0.181818
organism	NC_013967.1~Haloferax~volcanii~DS2,~complete~sequence_1584001_1	0.954243	0.777778	0.0246032	0.777778	0.0198413	0.333333	0.18963	0	0.111111	0	0	0	0	0	0	0	0	0	0	0.333333	0	0.444444	0	0	0	0	0.222222
organism	11kb_GCA_000006805.1_ASM680v1_genomic.98	1.14613	0.214286	0.0285714	0.357143	0.0771429	0.214286	0.299286	0	0.0714286	0	0.0714286	0	0.0714286	0	0	0.0714286	0	0	0	0.142857	0.0714286	0.0714286	0	0	0.0714286	0	0.642857
organism	NZ_CP030032.1~Bradymonas~sediminis~strain~FA350~chromosome,~complete~genome_3710001_6001	0.778151	0.333333	0.00583333	0.333333	0.0691667	0.166667	0.0383333	0	0.166667	0	0	0	0	0	0	0.166667	0	0	0	0.166667	0	0.166667	0	0	0	0	0.666667
organism	13kb_GCA_000006175.2_ASM617v2_genomic.217_7001	1.07918	0.166667	0.133333	0.166667	0.515833	0.166667	0.833333	0.166667	0	0.166667	0	0	0.0833333	0.0833333	0	0	0	0	0	0.166667	0	0	0	0	0	0	0.833333
organism	NZ_CP011097.1~Candidatus~Nitrosotenuis~cloacae~strain~SAT1,~complete~genome_550001_1	0.778151	0.333333	0.308333	0.333333	0.513333	0.333333	0.0966667	0	0	0	0	0	0	0	0	0	0	0	0	0.333333	0	0	0	0	0	0	0.666667
organism	NZ_MPIN01000009.1~Cystobacter~ferrugineus~strain~Cbfe23~Contig_124,~whole~genome~shotgun~sequence_468001	1.04139	0.636364	0.0412987	0.727273	0.0257955	0.363636	0.0338636	0.0909091	0.272727	0.0909091	0.272727	0	0	0	0	0	0	0	0	0.363636	0	0.272727	0	0	0.0909091	0	0.272727
organism	11kb_GCA_000006845.1_ASM684v1_genomic.151	1.14613	0.642857	0.0238095	0.642857	0.0118254	0.357143	0.162143	0.0714286	0.214286	0	0.142857	0	0	0	0	0	0	0	0	0.357143	0	0.285714	0	0	0	0	0.357143
organism	NC_009636.1~Sinorhizobium~medicae~WSM419~chromosome,~complete~genome_1434001	0.90309	0.25	0.18	0.25	0.009375	0	0	0.125	0.125	0.125	0	0	0	0	0	0	0	0	0	0	0	0.25	0	0	0	0	0.75
organism	NZ_AP019791.1~Rubrobacter~xylanophilus~AA3-22~DNA,~complete~genome_1106001	1.23045	0.352941	0.0305882	0.529412	0.0194771	0.235294	0.153676	0.176471	0.0588235	0.294118	0.117647	0	0.176471	0	0	0	0	0	0	0.235294	0	0.117647	0	0	0.176471	0	0.470588
organism	5kb_GCA_000006765.1_ASM676v1_genomic.718	0.845098	0.714286	0.0374286	0.714286	0.0311429	0.428571	0.306667	0.142857	0.285714	0.142857	0.142857	0	0.142857	0	0	0	0	0	0	0.428571	0	0.285714	0	0	0	0	0.285714
organism	11kb_GCA_000008265.1_ASM826v1_genomic.245_7001	0.69897	0.2	0.002	0.2	0.004	0	0	0	0	0	0	0	0	0	0	0	0	0	0	0	0	0.2	0	0	0	0	0.8
organism	NC_011138.3~Alteromonas~mediterranea~DE,~complete~sequence_336001_1	0.778151	0.666667	0.297917	0.666667	0.0129167	0.333333	0.848333	0.166667	0.166667	0	0.166667	0	0	0.166667	0	0	0	0	0	0.166667	0	0.333333	0.166667	0	0.166667	0	0.166667
organism	7kb_GCA_000007305.1_ASM730v1_genomic.449_1	1.14613	0.428571	0.00380952	0.285714	0.00785714	0.142857	0.00714286	0	0.142857	0	0	0	0	0	0	0	0	0	0	0.142857	0	0.142857	0	0.142857	0	0	0.571429
organism	15kb_GCA_000006805.1_ASM680v1_genomic.129	1.23045	0.529412	0.00797386	0.588235	0.061	0.176471	0.295882	0.117647	0.117647	0.176471	0.0588235	0.0588235	0	0.0588235	0	0	0	0	0	0.176471	0	0.294118	0	0.0588235	0.117647	0	0.352941
organism	9kb_GCA_000006845.1_ASM684v1_genomic.507_1	1.14613	0.714286	0.021	0.857143	0.0109524	0.428571	0.121905	0	0.142857	0	0.428571	0	0	0	0	0	0	0	0	0.428571	0	0.285714	0	0	0.142857	0	0.142857
organism	11kb_GCA_000008265.1_ASM826v1_genomic.972_7001	0.69897	0.2	0.014	0.4	0.006	0.2	0.022	0	0	0	0	0	0	0	0	0	0	0	0	0.2	0	0	0	0	0.2	0	0.6
organism	13kb_GCA_000006745.1_ASM674v1_genomic.323_6001	0.845098	0.714286	0.22	0.714286	0.0171429	0.428571	0.652381	0.428571	0.285714	0.285714	0.428571	0	0.285714	0.142857	0	0	0	0	0	0.285714	0	0.285714	0.142857	0	0.142857	0	0.142857
organism	13kb_GCA_000006805.1_ASM680v1_genomic.298_1	1.14613	0.714286	0.0168571	0.714286	0.142714	0.428571	0.359286	0.285714	0.142857	0.285714	0.142857	0.142857	0	0.142857	0	0	0	0	0	0.428571	0	0.142857	0	0.142857	0.142857	0	0.142857
organism	15kb_GCA_000006805.1_ASM680v1_genomic.182_7001	1.14613	0	0	0.142857	0.015	0.142857	0.0307143	0	0	0	0	0	0	0	0	0	0	0	0	0	0.142857	0	0	0	0	0	0.857143
organism	NZ_CP021659.1~Candidatus~Fukatsuia~symbiotica~strain~5D~chromosome,~complete~genome_2492001_fragment_1	0.778151	0	0	0.5	0.065	0.166667	1.66667	0	0	0	0	0	0	0	0	0	0	0	0	0	0.166667	0	0	0	0.333333	0	0.5
organism	11kb_GCA_000006805.1_ASM680v1_genomic.121	0.90309	0.375	0.00916667	0.5	0.0253125	0.25	0.63	0	0.125	0	0	0	0	0	0	0	0	0	0	0.125	0.125	0.25	0	0	0	0	0.5
organism	7kb_GCA_000006765.1_ASM676v1_genomic.123_1	0.60206	0.5	0.08	0.5	0.24125	0.5	0.4925	0	0	0	0	0	0	0	0	0	0	0	0	0.5	0	0	0	0	0	0	0.5
organism	11kb_GCA_000006805.1_ASM680v1_genomic.488	1.11394	0.461538	0.0151282	0.538462	0.110549	0.230769	0.386923	0.153846	0.153846	0.230769	0.0769231	0.0769231	0	0.0769231	0	0	0	0	0	0.230769	0	0.153846	0	0.0769231	0.153846	0	0.384615
organism	11kb_GCA_000006745.1_ASM674v1_genomic.461	1.11394	0.384615	0.0327692	0.692308	0.0211966	0.307692	0.286154	0.153846	0	0.153846	0.153846	0	0.153846	0	0.0769231	0	0	0.0769231	0	0.307692	0	0.0769231	0	0	0.307692	0	0.307692
organism	9kb_GCA_000008665.1_ASM866v1_genomic.563_6001	0.69897	0.4	0.008	0.4	0.002	0	0	0	0.2	0	0.2	0	0	0	0	0	0	0	0	0	0	0.4	0	0	0	0	0.6
organism	11kb_GCA_000006805.1_ASM680v1_genomic.524	1.07918	0.333333	0.0179167	0.583333	0.0108333	0.0833333	0.2075	0.0833333	0.166667	0.166667	0.166667	0	0.0833333	0	0	0	0	0	0	0.0833333	0	0.25	0	0	0.25	0	0.416667
organism	15kb_GCA_000005845.2_ASM584v2_genomic.387	1.11394	0.769231	0.0348462	0.923077	0.0334615	0.230769	0.340769	0	0.307692	0	0.307692	0	0	0	0	0	0	0	0	0.230769	0	0.538462	0	0	0.153846	0	0.0769231
organism	11kb_GCA_000006805.1_ASM680v1_genomic.287_6001	0.90309	0.375	0.00208333	0.25	0.005	0	0	0.125	0.125	0	0	0	0	0	0	0	0	0	0	0	0	0.25	0	0.125	0	0	0.625
organism	15kb_GCA_000006805.1_ASM680v1_genomic.33_7001_1	1.25527	0	0	0.111111	0.005	0	0	0	0	0.111111	0	0	0	0	0	0	0	0	0	0	0	0	0	0	0.111111	0	0.888889
organism	15kb_GCA_000006805.1_ASM680v1_genomic.317_1_1	1	0.2	0.0005	0.1	0.009	0	0	0.1	0.1	0.1	0	0	0	0	0	0	0	0	0	0	0	0.1	0	0.1	0	0	0.8
organism	13kb_GCA_000006805.1_ASM680v1_genomic.845	1.17609	0.2	0.0195556	0.466667	0.0119048	0.133333	0.0973333	0	0	0.0666667	0.133333	0	0.0666667	0	0	0	0	0	0	0.0666667	0.0666667	0.133333	0	0	0.2	0	0.533333
organism	15kb_GCA_000008665.1_ASM866v1_genomic.85_1	1.30103	0.4	0.0365	0.5	0.0946	0.2	0.288	0.1	0.1	0.1	0.2	0	0	0.1	0	0	0	0	0	0.2	0	0.2	0	0	0.1	0	0.5
organism	NC_008800.1~Yersinia~enterocolitica~subsp.~enterocolitica~8081~chromosome,~complete~genome_2130001_1	0.90309	0.75	0.073125	0.625	0.03275	0.25	0.271875	0	0.375	0	0.25	0	0	0	0	0	0	0	0.125	0.125	0.125	0.375	0	0.25	0	0	0.125
organism	13kb_GCA_000006845.1_ASM684v1_genomic.893_1	1.14613	0.714286	0.0195714	0.571429	0.00464286	0.285714	0.314286	0	0.428571	0	0.142857	0	0	0	0	0.142857	0	0	0	0.285714	0	0.285714	0	0.142857	0	0	0.285714
organism	9kb_GCA_000007305.1_ASM730v1_genomic.451	1.11394	0.384615	0.0149231	0.307692	0.00307692	0.230769	0.0451282	0.0769231	0.230769	0	0.153846	0	0.0769231	0	0	0	0.0769231	0	0	0.153846	0	0.0769231	0.0769231	0.0769231	0.0769231	0	0.538462
organism	3kb_GCA_000006845.1_ASM684v1_genomic.949	0.778151	0	0	0.333333	0.00166667	0	0	0	0	0	0.166667	0	0	0	0	0	0	0	0	0	0	0	0	0	0.333333	0	0.666667
organism	13kb_GCA_000006805.1_ASM680v1_genomic.189_1	1.14613	0.285714	0.0307143	0.428571	0.0192857	0.142857	0.177857	0	0	0.142857	0	0	0.142857	0	0	0	0	0	0	0.142857	0	0.142857	0	0	0.142857	0	0.571429
organism	7kb_GCA_000008665.1_ASM866v1_genomic.159	0.954243	0.111111	0.00111111	0.222222	0.000555556	0	0	0	0	0	0.111111	0	0	0	0	0	0	0	0	0	0	0.111111	0	0	0.111111	0	0.777778
organism	7kb_GCA_000006175.2_ASM617v2_genomic.96	0.954243	0.222222	0.0205556	0.333333	0.121111	0.111111	1.11111	0.111111	0	0.111111	0	0	0.111111	0	0	0	0	0	0	0.111111	0	0.111111	0	0	0.111111	0	0.666667
organism	13kb_GCA_000008265.1_ASM826v1_genomic.77_6001	0.845098	0.428571	0.00476191	0.571429	0.0164286	0.142857	0.224286	0	0.142857	0	0.142857	0	0	0	0	0.142857	0	0	0	0.142857	0	0.285714	0	0	0.142857	0	0.428571
organism	13kb_GCA_000006805.1_ASM680v1_genomic.561	1.23045	0.470588	0.0127941	0.529412	0.0075817	0.176471	0.0896078	0.117647	0.176471	0.117647	0.235294	0	0.117647	0	0	0	0	0	0	0.176471	0	0.294118	0	0	0.0588235	0	0.470588
organism	NC_014355.1_Candidatus_Nitrospira_defluvii_chromosome,_complete_genome_4310001	0.778151	0.666667	0.179583	0.5	0.230556	0.166667	0.00833333	0	0.333333	0	0.166667	0	0	0	0.166667	0	0	0.166667	0	0.166667	0	0.333333	0	0.166667	0	0	0.333333
organism	13kb_GCA_000006765.1_ASM676v1_genomic.806	1.17609	0.466667	0.0272381	0.666667	0.0337333	0.0666667	0.666667	0	0.133333	0	0.333333	0	0	0	0	0	0	0	0	0.0666667	0	0.4	0	0	0.2	0	0.333333
organism	NC_007181.1~Sulfolobus~acidocaldarius~DSM~639,~complete~genome_1806001_1	0.845098	0.285714	0.00142857	0.285714	0.000714286	0	0	0	0.142857	0	0.142857	0	0	0	0	0	0	0	0	0	0	0.142857	0	0.142857	0.142857	0	0.571429
organism	15kb_GCA_000006805.1_ASM680v1_genomic.74_1	1.32222	0.428571	0.051746	0.285714	0.16	0.285714	0.297381	0.285714	0.142857	0	0	0	0.142857	0	0	0	0	0	0	0.285714	0	0	0	0.142857	0	0	0.571429
organism	5kb_GCA_000006175.2_ASM617v2_genomic.294	0.845098	0.142857	0.0442857	0.142857	0.00142857	0.142857	0.0457143	0	0	0	0	0	0	0	0	0	0	0	0	0	0	0	0.142857	0	0.142857	0	0.714286
organism	15kb_GCA_000007305.1_ASM730v1_genomic.239_1_1	1.30103	0.5	0.0045	0.4	0.004625	0.1	0.0065	0.1	0	0	0	0	0.1	0	0	0	0	0	0	0.1	0	0.3	0	0.1	0	0	0.5
organism	NZ_CP012420.1_Rickettsia_amblyommatis_strain_Ac37_chromosome,_complete_genome_684001	1.14613	0.428571	0.00392857	0.5	0.00510204	0.0714286	0.0485714	0	0.214286	0	0.142857	0	0	0	0	0	0	0	0	0.0714286	0	0.357143	0	0	0.0714286	0	0.5
organism	13kb_GCA_000007305.1_ASM730v1_genomic.731_7001	0.845098	0.714286	0.0362857	1	0.00408163	0.571429	0.567143	0	0.285714	0	0.428571	0	0	0	0	0	0	0	0	0.571429	0	0.142857	0	0	0.285714	0	0
organism	13kb_GCA_000006785.2_ASM678v2_genomic.935_fragment_1	0.90309	0.625	0.1645	1	0.156094	0.25	1.25	0.25	0.125	0.125	0.25	0	0	0	0.125	0	0	0	0	0.25	0	0.375	0	0	0.375	0	0
organism	NC_013739.1~Conexibacter~woesei~DSM~14684,~complete~genome_5968001_1	1.25527	0.111111	0	0.111111	0.00111111	0	0	0	0.111111	0	0	0	0	0	0	0	0	0	0	0	0	0	0	0.111111	0.111111	0	0.777778
organism	FP565575.1_Candidatus_Methylomirabilis_oxyfera_complete_genome_1908001_6001	0.845098	0.142857	0.0514286	0.428571	0.0285714	0.285714	0.335	0	0	0	0.142857	0	0	0	0	0	0	0.142857	0	0	0.142857	0	0.142857	0	0.285714	0	0.428571
organism	7kb_GCA_000006845.1_ASM684v1_genomic.471_1_fragment_1	0.69897	0.8	0.1525	0.8	0.4745	0.4	1.044	0.2	0.2	0.2	0.2	0	0	0.2	0	0	0	0	0	0.4	0	0.2	0	0.2	0.2	0	0
organism	NC_013132.1~Chitinophaga~pinensis~DSM~2588,~complete~genome_3822001	0.778151	0.5	0.04	0.666667	0.0475	0.166667	1.66667	0	0.166667	0	0.333333	0	0	0	0	0.166667	0	0	0	0.166667	0	0.333333	0	0	0.166667	0	0.333333
organism	13kb_GCA_000006745.1_ASM674v1_genomic.610	1.25527	0.333333	0.00148148	0.5	0.00290123	0.0555556	0.000555556	0	0.111111	0	0.111111	0	0	0	0	0	0	0.111111	0	0.0555556	0	0.222222	0	0.0555556	0.222222	0	0.444444
organism	13kb_GCA_000006845.1_ASM684v1_genomic.845_1	1.07918	0.666667	0.021875	0.833333	0.0095	0.5	0.301944	0	0.333333	0	0.166667	0	0	0	0	0	0	0	0	0.5	0	0.166667	0	0	0.166667	0	0.166667
organism	3kb_GCA_000008665.1_ASM866v1_genomic.608	0.69897	0.4	0.024	0.4	0.024	0.2	0.212	0	0.2	0	0.2	0	0	0	0	0	0	0	0	0.2	0	0.2	0	0	0	0	0.6
organism	11kb_GCA_000006745.1_ASM674v1_genomic.478_7001	0.954243	0.555556	0.00244444	0.444444	0.00388889	0.222222	0.123333	0.111111	0.111111	0.111111	0	0	0.111111	0	0	0	0	0	0	0.222222	0	0.222222	0	0.111111	0	0	0.444444
organism	NC_006347.1~Bacteroides~fragilis~YCH46~DNA,~complete~genome_221001_fragment_1	0.60206	0.25	0	0.5	0.0075	0.5	0.0525	0	0.25	0	0	0	0	0	0	0	0	0	0	0.25	0.25	0	0	0	0	0	0.5
organism	NC_007677.1~Salinibacter~ruber~DSM~13855~chromosome,~complete~genome_1500001	0.845098	0.714286	0.0311429	0.714286	0.0182857	0.142857	0.135714	0	0.285714	0	0	0	0	0	0	0	0.142857	0	0	0.142857	0	0.571429	0	0	0	0	0.285714
organism	NC_014815.1~Micromonospora~sp.~L5,~complete~genome_96001	0.845098	0.714286	0.174571	0.857143	0.146905	0.428571	0.83619	0	0	0	0.142857	0	0	0	0	0	0	0	0	0.428571	0	0.285714	0	0	0.142857	0	0.142857
organism	13kb_GCA_000006745.1_ASM674v1_genomic.602_fragment_1	0.60206	1	0.024375	1	0.031875	0.75	0.0941667	0.25	0.5	0.25	0.25	0	0.25	0	0	0.25	0	0	0	0.75	0	0.25	0	0	0	0	0
organism	11kb_GCA_000006805.1_ASM680v1_genomic.679_6001	0.778151	0.166667	0	0.333333	0.00583333	0	0	0	0.166667	0.166667	0	0	0	0	0	0	0	0	0	0	0	0.166667	0	0	0.166667	0	0.666667
organism	5kb_GCA_000006175.2_ASM617v2_genomic.494	0.69897	0.6	0.192667	0.6	0.623333	0.2	2	0.2	0.2	0.2	0.2	0	0	0.2	0	0	0	0	0	0.2	0	0.4	0	0	0	0	0.4
organism	NC_006347.1~Bacteroides~fragilis~YCH46~DNA,~complete~genome_3224001_6001	0.778151	0.666667	0.275	0.666667	0.235833	0.5	0.772778	0	0	0	0.166667	0	0.333333	0	0	0	0	0	0	0.5	0	0.166667	0	0	0	0	0.333333
organism	15kb_GCA_000008665.1_ASM866v1_genomic.798_7001	1.25527	0.333333	0.00037037	0.333333	0.00037037	0.111111	0.555556	0	0.111111	0	0.111111	0	0	0	0	0	0	0	0	0.111111	0	0.222222	0	0	0	0	0.666667
organism	NC_012803.1~Micrococcus~luteus~NCTC~2665,~complete~genome_2250001	1.07918	0.416667	0.0148333	0.583333	0.00821429	0.166667	0.120833	0.333333	0	0.166667	0.166667	0	0.166667	0	0	0	0	0	0	0.166667	0	0.166667	0	0.0833333	0.25	0	0.333333
organism	NC_006347.1~Bacteroides~fragilis~YCH46~DNA,~complete~genome_2691001_1	1.44716	0.0714286	0.0125	0.0714286	0.03	0.0714286	0.150357	0	0	0	0	0	0	0	0	0	0	0	0.0714286	0.0714286	0	0	0	0	0	0	0.928571
organism	7kb_GCA_000006805.1_ASM680v1_genomic.343_1	1	0.2	0.445	0.4	0.2705	0.2	1	0	0	0	0	0	0	0	0.2	0	0	0	0	0.2	0	0	0	0	0.2	0	0.6
organism	5kb_GCA_000006805.1_ASM680v1_genomic.263	0.778151	0.333333	0.0291667	0.5	0.257778	0.166667	1.66667	0	0.166667	0	0.166667	0	0	0	0	0.166667	0	0	0	0.166667	0	0.166667	0	0	0.166667	0	0.5
organism	15kb_GCA_000008665.1_ASM866v1_genomic.476_1_1	1.38021	0.333333	0.006875	0.333333	0.0065625	0.0833333	0.136667	0	0.0833333	0	0.0833333	0	0	0	0	0	0	0	0	0.0833333	0	0.25	0	0	0	0	0.666667
organism	NZ_CP021255.1~Desulfobulbus~oralis~strain~HOT041/ORNL~chromosome,~complete~genome_2268001_1	0.778151	0.666667	0.2425	0.666667	0.109167	0.666667	0.8475	0.333333	0	0.333333	0	0	0.666667	0	0	0	0	0	0	0.666667	0	0	0	0	0	0	0.333333
organism	7kb_GCA_000006805.1_ASM680v1_genomic.680_1	1.14613	0.428571	0.0209524	0.857143	0.00964286	0.142857	0.177857	0	0	0.142857	0.428571	0	0.142857	0	0	0	0	0	0	0.142857	0	0.285714	0	0	0.428571	0	0.142857
organism	LBWX01000003.1~Candidate~division~CPR2~bacterium~GW2011_GWC2_39_35~UT47_C0003,~whole~genome~shotgun~sequence_72001	0.69897	0.4	0.002	0.2	0.002	0.2	2	0	0	0	0	0	0	0	0	0.2	0	0	0	0.2	0	0	0	0.2	0	0	0.6
organism	15kb_GCA_000006805.1_ASM680v1_genomic.564_8001	0.954243	0	0	0.222222	0.0116667	0.111111	0.0477778	0	0	0	0.111111	0	0	0	0	0	0	0	0	0	0.111111	0	0	0	0.111111	0	0.777778
organism	15kb_GCA_000006805.1_ASM680v1_genomic.72	1.30103	0.15	0.0108333	0.1	0.0075	0.1	0.26075	0.15	0.1	0.05	0	0	0	0.05	0	0	0	0	0	0	0.05	0.05	0.05	0.05	0	0	0.8
organism	15kb_GCA_000006805.1_ASM680v1_genomic.877_1_1	1.25527	0.222222	0.0383333	0.111111	0.0433333	0.111111	0.212778	0.111111	0	0.111111	0	0	0.111111	0	0	0	0	0	0	0.111111	0	0	0	0.111111	0	0	0.777778
organism	15kb_GCA_000006845.1_ASM684v1_genomic.340_1_1	0.778151	0.5	0.25	0.5	0.301667	0.333333	0.840833	0	0.166667	0	0.166667	0	0	0	0.166667	0	0	0	0	0.333333	0	0.166667	0	0	0	0	0.5
organism	15kb_GCA_000006805.1_ASM680v1_genomic.164_7001	1.20412	0.125	0.00125	0.25	0.01375	0.125	0.026875	0	0	0	0	0	0	0	0	0	0	0	0	0	0.125	0.125	0	0	0	0	0.75
organism	NC_012985.3~Candidatus~Liberibacter~asiaticus~str.~psy62,~complete~genome_800001	0.778151	0.666667	0.214167	0.666667	0.01	0.666667	0.673333	0	0	0	0	0	0	0	0	0.333333	0.166667	0	0	0.666667	0	0	0	0	0	0	0.333333
organism	13kb_GCA_000005845.2_ASM584v2_genomic.357_1	1.07918	0.333333	0.000416667	0.666667	0.00270833	0	0	0	0.166667	0.333333	0	0	0	0	0	0	0	0	0	0	0	0.166667	0	0.166667	0.5	0	0.166667
organism	9kb_GCA_000006785.2_ASM678v2_genomic.110_6001	0.778151	0.333333	0.00416667	0.333333	0.00166667	0	0	0	0	0	0.166667	0	0	0	0	0	0	0	0	0	0	0.166667	0	0.166667	0.166667	0	0.5
organism	5kb_GCA_000006745.1_ASM674v1_genomic.760	0.69897	0.4	0.359	0.4	0.385	0.4	1.031	0	0	0	0	0	0	0	0	0	0	0	0	0.4	0	0	0	0	0	0	0.6
organism	11kb_GCA_000006175.2_ASM617v2_genomic.475_1	1.07918	0.5	0.0258333	0.75	0.0163889	0.25	0.273333	0	0.25	0	0.25	0	0	0	0	0	0	0	0	0.25	0	0.25	0	0	0.25	0	0.25
organism	15kb_GCA_000007305.1_ASM730v1_genomic.901_8001	0.954243	0.777778	0.022381	0.555556	0.0233333	0.333333	0.198889	0.111111	0.222222	0.111111	0.111111	0	0.111111	0	0	0	0	0	0	0.333333	0	0.222222	0	0.222222	0	0	0.222222
organism	5kb_GCA_000006765.1_ASM676v1_genomic.202	0.69897	0.4	0.001	0.8	0.002	0	0	0	0.2	0	0.4	0	0	0	0	0	0	0	0	0	0	0.4	0	0	0.4	0	0.2
organism	NC_005027.1_Rhodopirellula_baltica_SH_1_chromosome,_complete_genome_1617001_1	0.90309	0.25	0.179375	0.25	0.58375	0.125	1.25	0.125	0.125	0.125	0	0	0	0.125	0	0	0	0	0	0.125	0	0.125	0	0	0	0	0.75
organism	NC_017219.1~Bifidobacterium~longum~subsp.~infantis~ATCC~15697~=~JCM~1222~=~DSM~20088~DNA,~complete~genome_336001	0.845098	0.428571	0.33619	0.142857	0	0.285714	0.99	0.142857	0.142857	0	0.142857	0	0	0.142857	0	0	0	0	0	0	0	0.142857	0.285714	0	0	0	0.571429
organism	NC_013739.1~Conexibacter~woesei~DSM~14684,~complete~genome_5096001	1	0.3	0.000666667	0.5	0.0046	0	0	0	0.1	0	0.3	0	0	0	0	0	0	0	0	0	0	0.2	0	0.1	0.3	0	0.4
organism	5kb_GCA_000005845.2_ASM584v2_genomic.527	0.845098	0.428571	0.00333333	0.571429	0.00142857	0.285714	0.015	0	0	0	0.142857	0	0	0	0	0	0	0	0	0	0.142857	0.285714	0.142857	0	0.142857	0	0.285714
organism	11kb_GCA_000008665.1_ASM866v1_genomic.725_6001	0.69897	0.2	0.002	0.6	0.0213333	0	0	0	0	0	0.2	0	0	0	0	0	0	0	0	0	0	0.2	0	0	0.4	0	0.4
organism	15kb_GCA_000006805.1_ASM680v1_genomic.392_1	1.51851	0.181818	0.000454545	0.0909091	0.00121212	0.0909091	0.0145455	0.0909091	0.0909091	0	0	0	0	0	0	0	0	0	0	0	0	0.0909091	0	0.0909091	0	0.0909091	0.727273
organism	7kb_GCA_000006745.1_ASM674v1_genomic.13	0.845098	0.285714	0.05	0.428571	0.0290476	0.285714	0.264286	0.285714	0	0.285714	0	0	0.285714	0	0	0	0	0	0	0.285714	0	0	0	0	0.142857	0	0.571429
organism	7kb_GCA_000008265.1_ASM826v1_genomic.846_1	1	0.4	0.002	0.4	0.052	0	0	0	0	0	0	0	0	0	0	0	0.4	0	0	0	0	0.4	0	0	0	0	0.6
organism	13kb_GCA_000006805.1_ASM680v1_genomic.584	1.14613	0.285714	0.0267857	0.428571	0.00702381	0.285714	0.0805357	0.142857	0.0714286	0.142857	0.142857	0	0.0714286	0	0	0	0	0	0	0.214286	0.0714286	0.0714286	0	0	0.0714286	0	0.571429
organism	15kb_GCA_000008665.1_ASM866v1_genomic.529_7001	1.30103	0.1	0	0.2	0.001	0	0	0	0.1	0	0.1	0	0	0	0	0	0	0	0	0	0	0.1	0	0	0.1	0	0.8
organism	9kb_GCA_000006805.1_ASM680v1_genomic.505_1	0.69897	0.6	0.217333	0.4	0.672	0.4	1.249	0.4	0.2	0	0	0	0.2	0	0	0	0	0	0	0.4	0	0	0	0.2	0	0	0.4
organism	15kb_GCA_000006175.2_ASM617v2_genomic.447_8001	1.11394	0.153846	0.000384615	0.230769	0.00128205	0	0	0	0.0769231	0	0.0769231	0	0	0	0	0	0	0	0	0	0	0.153846	0	0	0.0769231	0	0.769231
organism	NZ_CP007139.1~Fimbriimonas~ginsengisoli~Gsoil~348,~complete~genome_3060001_6001	0.69897	0.2	0.112	0.4	0.056	0.2	2	0	0	0	0.2	0	0	0	0	0	0	0	0.2	0.2	0	0	0	0	0.2	0	0.6
organism	5kb_GCA_000007305.1_ASM730v1_genomic.721	0.778151	0.666667	0.130833	0.833333	0.312333	0.333333	0.844167	0.333333	0.166667	0.166667	0.333333	0	0.166667	0.166667	0	0	0	0	0	0.333333	0	0.333333	0	0	0.166667	0	0.166667
organism	15kb_GCA_000008665.1_ASM866v1_genomic.422_7001	1.41497	0.230769	0.00512821	0.230769	0.0025641	0.0769231	0.0769231	0	0.0769231	0	0	0	0	0	0	0	0	0	0	0.0769231	0	0.153846	0	0	0	0	0.769231
organism	9kb_GCA_000006805.1_ASM680v1_genomic.276_6001	0.778151	0.166667	0.108333	0	0	0.166667	1.66667	0.166667	0	0	0	0	0	0.166667	0	0	0	0	0	0	0	0	0.166667	0	0	0	0.833333
organism	9kb_GCA_000006785.2_ASM678v2_genomic.715_1	1.07918	0.5	0.00361111	0.833333	0.00133333	0	0	0.166667	0.166667	0	0.333333	0	0	0	0	0	0	0	0	0	0	0.5	0	0	0.333333	0	0.166667
organism	15kb_GCA_000008665.1_ASM866v1_genomic.401_8001	0.954243	0.444444	0.00166667	0.777778	0.00190476	0.111111	0.00222222	0	0.222222	0	0.333333	0	0	0	0	0	0	0	0	0	0.111111	0.444444	0	0	0.222222	0	0.222222
organism	NC_010546.1~Cyanothece~sp.~ATCC~51142~circular~chromosome,~complete~sequence_2616001_1	0.69897	0.4	0.001	0.4	0.011	0.2	0.07	0	0.2	0	0.2	0	0	0	0	0	0	0	0	0.2	0	0.2	0	0	0	0	0.6
organism	9kb_GCA_000006805.1_ASM680v1_genomic.223	1.04139	0.363636	0.0272727	0.454545	0.014	0.272727	0.380909	0.0909091	0.181818	0	0.181818	0	0.0909091	0	0	0.0909091	0	0	0	0.181818	0.0909091	0.0909091	0	0.0909091	0.0909091	0	0.454545
organism	NC_004663.1~Bacteroides~thetaiotaomicron~VPI-5482~chromosome,~complete~genome_2340001	0.60206	0.25	0.0125	0.25	0.005	0	0	0	0	0	0	0	0	0	0	0	0	0	0	0	0	0.25	0	0	0	0	0.75
organism	11kb_GCA_000008665.1_ASM866v1_genomic.752	1.04139	0.545455	0.0442424	0.545455	0.143333	0.181818	0.523636	0.0909091	0.272727	0.0909091	0.272727	0	0	0.0909091	0	0	0	0	0	0.181818	0	0.272727	0	0.0909091	0.0909091	0	0.363636
organism	NZ_CP027227.1~Victivallales~bacterium~CCUG~44730~chromosome,~complete~genome_1260001_fragment_1	0.845098	0.571429	0.0228571	0.571429	0.04	0.285714	0.192857	0.428571	0	0.142857	0	0	0.142857	0	0	0	0	0	0	0.142857	0	0.428571	0	0	0	0.142857	0.285714
organism	NC_015913.1_Candidatus_Arthromitus_sp._SFB-mouse-Japan_DNA,_complete_genome_250001	0.778151	0.166667	0.00166667	0.5	0.00277778	0	0	0	0	0	0.166667	0	0	0	0	0	0	0	0	0	0	0.166667	0	0	0.333333	0	0.5
organism	13kb_GCA_000006175.2_ASM617v2_genomic.518	1.25527	0	0	0.0555556	0.00111111	0	0	0	0	0	0	0	0	0	0	0	0	0	0	0	0	0	0	0	0.0555556	0	0.944444
organism	13kb_GCA_000006745.1_ASM674v1_genomic.279_1	1.14613	0.285714	0.000357143	0.285714	0.00607143	0.285714	0.00607143	0	0.142857	0	0	0	0	0	0	0	0	0	0	0.285714	0	0	0	0	0	0	0.714286
organism	11kb_GCA_000006805.1_ASM680v1_genomic.896_1	1.32222	0.142857	0	0.571429	0.000833333	0	0	0	0.142857	0.142857	0.285714	0	0	0	0	0	0	0	0	0	0	0.142857	0	0	0.428571	0	0.428571
organism	9kb_GCA_000006805.1_ASM680v1_genomic.865_1	0.845098	0.428571	0.188571	0.142857	0.00857143	0.428571	0.989048	0.142857	0.142857	0	0	0	0.142857	0.142857	0	0	0	0	0	0.142857	0	0	0.285714	0	0	0	0.571429
organism	9kb_GCA_000006805.1_ASM680v1_genomic.776_6001	0.60206	0.25	0.1625	0.25	2.3325	0.25	2.5	0.25	0	0.25	0	0	0	0.25	0	0	0	0	0	0.25	0	0	0	0	0	0	0.75
organism	NZ_BBJQ01000001.1~Alcaligenes~faecalis~subsp.~faecalis~NBRC~13111,~whole~genome~shotgun~sequence_230001_6001	0.845098	0.428571	0.00190476	0.428571	0.00238095	0.142857	0.03	0	0.142857	0	0.142857	0	0	0	0	0	0	0	0	0.142857	0	0.285714	0	0	0	0	0.571429
organism	7kb_GCA_000008665.1_ASM866v1_genomic.357_1	1.14613	0.142857	0	0.285714	0.00142857	0.142857	0.714286	0	0.142857	0	0	0	0	0	0	0.142857	0	0	0	0.142857	0	0	0	0	0.142857	0	0.714286
organism	11kb_GCA_000006785.2_ASM678v2_genomic.990	0.90309	0.375	0.00541667	0.75	0.00208333	0	0	0.125	0.125	0	0.25	0	0	0	0	0	0	0	0	0	0	0.375	0	0	0.375	0	0.25
organism	9kb_GCA_000006805.1_ASM680v1_genomic.32	1	0.3	0.108667	0.2	0.336	0.2	0.6245	0.2	0.1	0	0	0	0.1	0	0	0	0	0	0	0.2	0	0	0	0.1	0	0	0.7
organism	NZ_JH414697.1~Synergistes~sp.~3_1_syn1~supercont1.8,~whole~genome~shotgun~sequence_928001_1	1.07918	0.833333	0.00333333	0.666667	0.00354167	0.166667	0.00166667	0.166667	0.166667	0	0.166667	0	0	0	0	0	0	0	0	0.166667	0	0.5	0	0.166667	0	0	0.166667
organism	13kb_GCA_000006175.2_ASM617v2_genomic.336_6001	0.60206	0.75	0.168333	0.75	0.0925	0.75	1.4275	0	0	0	0.25	0	0.25	0	0	0	0	0	0	0.75	0	0	0	0	0	0	0.25
organism	13kb_GCA_000008665.1_ASM866v1_genomic.598_1	1.20412	0.25	0.0003125	0.75	0.00177083	0	0	0	0.125	0	0.375	0	0	0	0	0	0	0	0	0	0	0.25	0	0	0.5	0	0.25
organism	9kb_GCA_000006805.1_ASM680v1_genomic.886	1.04139	0.363636	0.0272727	0.454545	0.014	0.272727	0.380909	0.0909091	0.181818	0	0.181818	0	0.0909091	0	0	0.0909091	0	0	0	0.181818	0.0909091	0.0909091	0	0.0909091	0.0909091	0	0.454545
organism	NC_004663.1~Bacteroides~thetaiotaomicron~VPI-5482~chromosome,~complete~genome_2244001	0.69897	0.4	0.002	0.8	0.054	0	0	0	0.2	0	0.4	0	0	0	0	0	0	0	0	0	0	0.4	0	0	0.4	0	0.2
organism	7kb_GCA_000008665.1_ASM866v1_genomic.272	0.90309	0.125	0	0.125	0	0	0	0	0.125	0	0.125	0	0	0	0	0	0	0	0	0	0	0.125	0	0	0	0	0.875
organism	NC_013194.1~Candidatus~Accumulibacter~phosphatis~clade~IIA~str.~UW-1,~complete~genome_3568001_1	0.90309	0.75	0.125833	1	0.0384375	0.25	1.25	0	0.25	0	0.5	0	0.25	0	0	0	0	0	0	0.25	0	0.5	0	0	0.25	0	0
organism	11kb_GCA_000008665.1_ASM866v1_genomic.824_7001	0.90309	0	0	0.125	0	0	0	0	0	0	0.125	0	0	0	0	0	0	0	0	0	0	0	0	0	0.125	0	0.875
organism	13kb_GCA_000006175.2_ASM617v2_genomic.863_1	1.14613	0.571429	0.0708929	0.714286	0.0548571	0.285714	0.480357	0	0.285714	0	0.142857	0	0	0	0.142857	0	0	0	0	0.285714	0	0.285714	0	0	0.142857	0	0.285714
organism	15kb_GCA_000006745.1_ASM674v1_genomic.3_1	1.51851	0.636364	0.0378355	0.545455	0.0190404	0.545455	0.12298	0.272727	0.181818	0.272727	0.0909091	0	0.272727	0.0909091	0	0	0	0	0	0.454545	0	0.0909091	0.0909091	0	0	0	0.363636
organism	11kb_GCA_000006765.1_ASM676v1_genomic.705_6001	0.69897	0.6	0.343333	0.8	0.3185	0.4	2	0	0.2	0	0.2	0	0	0	0.2	0	0	0	0	0.4	0	0.2	0	0	0.2	0	0.2
organism	7kb_GCA_000006805.1_ASM680v1_genomic.402	0.954243	0.777778	0.0411111	0.777778	0.0287302	0.333333	0.261111	0.222222	0.333333	0.222222	0.333333	0	0.333333	0	0	0	0	0	0	0.333333	0	0.444444	0	0	0	0	0.222222
organism	15kb_GCA_000006785.2_ASM678v2_genomic.348_7001_1	1.07918	0.166667	0	0.5	0.00111111	0.166667	0.00166667	0	0.166667	0	0.166667	0	0	0	0	0	0	0	0	0.166667	0	0	0	0	0.333333	0	0.5
organism	9kb_GCA_000008265.1_ASM826v1_genomic.299_6001	0.60206	0.5	0.59	0.5	0.2275	0.25	2.5	0	0	0	0	0	0	0	0	0.25	0	0	0	0.25	0	0.25	0	0	0	0	0.5
organism	13kb_GCA_000006175.2_ASM617v2_genomic.366_6001	0.90309	0.25	0.179375	0.375	0.391667	0.25	0.644375	0.125	0.125	0.125	0.125	0	0	0.125	0	0	0	0	0	0.25	0	0	0	0	0.125	0	0.625
organism	9kb_GCA_000007305.1_ASM730v1_genomic.196	0.845098	0.285714	0.319286	0.142857	0.771429	0.142857	1.42857	0	0	0	0	0	0	0	0.142857	0	0	0	0	0.142857	0	0	0	0.142857	0	0	0.714286
organism	13kb_GCA_000006805.1_ASM680v1_genomic.630_7001	0.778151	0.166667	0	0	0	0	0	0	0.166667	0	0	0	0	0	0	0	0	0	0	0	0	0	0	0.166667	0	0	0.833333
organism	9kb_GCA_000006845.1_ASM684v1_genomic.253_1	1.20412	0.75	0.00208333	0.75	0.00427083	0.125	0.048125	0.125	0.125	0	0.125	0	0	0	0	0	0	0	0	0.125	0	0.625	0	0	0	0	0.25
organism	NC_004757.1~Nitrosomonas~europaea~ATCC~19718,~complete~genome_1356001	0.69897	0.4	0.001	0.4	0.001	0	0	0	0.2	0	0.2	0	0	0	0	0	0	0	0	0	0	0.4	0	0	0	0	0.6
organism	NC_003888.3~Streptomyces~coelicolor~A3(2)~chromosome,~complete~genome_2352001	0.69897	0.6	0.076	0.8	0.1735	0.4	0.551	0	0	0	0.2	0	0	0	0	0	0	0	0.2	0.4	0	0.2	0	0	0.2	0	0.2
organism	7kb_GCA_000006785.2_ASM678v2_genomic.371_1	1.14613	0.714286	0.0417143	0.714286	0.064	0.571429	0.384643	0	0.428571	0	0.142857	0	0	0	0	0.142857	0	0	0	0.571429	0	0.142857	0	0	0	0	0.285714
organism	15kb_GCA_000006805.1_ASM680v1_genomic.13_7001	1.30103	0.6	0.00983333	0.6	0.0833333	0.3	0.2515	0.2	0.2	0.2	0.1	0.1	0	0.1	0	0	0	0	0	0.3	0	0.2	0	0.1	0.1	0	0.3
organism	15kb_GCA_000006805.1_ASM680v1_genomic.282_1_1	1.14613	0.428571	0.00523809	0.428571	0.00119048	0.142857	0.00571429	0	0.142857	0	0	0	0	0	0	0	0	0	0	0	0.142857	0.285714	0	0.142857	0	0	0.428571
organism	11kb_GCA_000008265.1_ASM826v1_genomic.518_6001	0.845098	0.428571	0.00571429	0.571429	0.0125	0.285714	0.0707143	0	0	0	0	0	0	0	0	0	0	0	0	0.285714	0	0.142857	0	0	0.142857	0	0.428571
organism	NZ_CP016907.1~Flavobacterium~anhuiense~strain~GSE09,~complete~genome_1968001	1.04139	0.545455	0.0671212	0.727273	0.0514773	0.272727	0.305758	0	0.181818	0	0.272727	0	0	0	0	0	0	0	0	0.272727	0	0.272727	0	0	0.181818	0	0.272727
organism	NC_010546.1~Cyanothece~sp.~ATCC~51142~circular~chromosome,~complete~sequence_1050001_1	0.954243	0.333333	0.13037	0.555556	0.0633333	0.222222	0.611111	0	0.111111	0	0.333333	0	0	0	0	0	0	0	0.111111	0.222222	0	0.111111	0	0	0.222222	0	0.444444
organism	NZ_CP027227.1~Victivallales~bacterium~CCUG~44730~chromosome,~complete~genome_1400001_7001	0.778151	0.666667	0.00583333	0.666667	0.00291667	0	0	0.166667	0.166667	0	0.333333	0	0	0	0	0	0	0	0	0	0	0.5	0	0.166667	0.166667	0	0.166667
organism	15kb_GCA_000008265.1_ASM826v1_genomic.940_7001	1.14613	0.428571	0.00714286	0.428571	0.00190476	0.142857	0.714286	0	0.142857	0	0.142857	0	0	0	0	0.142857	0.285714	0	0	0.142857	0	0.285714	0	0	0	0	0.571429
organism	5kb_GCA_000008665.1_ASM866v1_genomic.150	1	0	0	0.2	0	0	0	0	0	0	0.2	0	0	0	0	0	0	0	0	0	0	0	0	0	0.2	0	0.8
organism	11kb_GCA_000006745.1_ASM674v1_genomic.634_1	1.38021	0.375	0.000555556	0.5	0.0015625	0.125	0.0320833	0	0.125	0	0.125	0	0	0	0	0	0	0	0	0.125	0	0.25	0	0	0.125	0	0.5
organism	11kb_GCA_000006805.1_ASM680v1_genomic.702_6001	0.845098	0.571429	0.0421429	0.714286	0.283143	0.428571	0.718571	0.142857	0	0.142857	0.142857	0.142857	0	0.142857	0	0	0	0	0	0.428571	0	0	0	0.142857	0.285714	0	0.142857
organism	11kb_GCA_000006805.1_ASM680v1_genomic.323	1.07918	0.333333	0.0179167	0.583333	0.0108333	0.0833333	0.2075	0.0833333	0.166667	0.166667	0.166667	0	0.0833333	0	0	0	0	0	0	0.0833333	0	0.25	0	0	0.25	0	0.416667
organism	9kb_GCA_000006745.1_ASM674v1_genomic.10_1	0.778151	0.666667	0.186667	1	0.121111	0.666667	1.35917	0	0	0	0.333333	0	0	0	0.666667	0	0	0	0	0.666667	0	0	0	0	0.333333	0	0
organism	9kb_GCA_000006805.1_ASM680v1_genomic.516_1	1.25527	0.111111	0.000555556	0.111111	0	0	0	0.111111	0	0	0.111111	0	0	0	0	0	0	0	0	0	0	0.111111	0	0	0	0	0.888889
organism	13kb_GCA_000008665.1_ASM866v1_genomic.527	1.27875	0.157895	0.00122807	0.210526	0.000789474	0.0526316	0.203158	0	0.0526316	0	0.0526316	0	0	0	0	0	0	0	0	0.0526316	0	0.105263	0	0	0.0526316	0	0.789474
organism	NC_005027.1_Rhodopirellula_baltica_SH_1_chromosome,_complete_genome_6937001_1	1.20412	0.375	0.000416667	0.625	0.002375	0	0	0	0.125	0	0.125	0	0	0	0	0	0	0	0	0	0	0.375	0	0	0.25	0	0.375
organism	LBUF02000009.1~Parcubacteria~group~bacterium~GW2011_GWA2_38_13b~GWA2_OD1-rel_38_13_curated_17,~whole~genome~shotgun~sequence_1_1	1	0	0	0.2	0	0	0	0	0	0	0.2	0	0	0	0	0	0	0	0	0	0	0	0	0	0.2	0	0.8
organism	9kb_GCA_000006765.1_ASM676v1_genomic.643	0.60206	0.75	0.0533333	0.75	0.0075	0.25	0.03	0	0.25	0	0.25	0	0	0	0	0	0	0	0	0.25	0	0.5	0	0	0	0	0.25
organism	5kb_GCA_000006805.1_ASM680v1_genomic.474	0.845098	0.714286	0.034	0.714286	0.283143	0.428571	0.718571	0.142857	0	0.142857	0.142857	0.142857	0	0.142857	0	0	0	0	0	0.428571	0	0.142857	0	0.142857	0.142857	0	0.142857
organism	5kb_GCA_000006805.1_ASM680v1_genomic.960	0.845098	0.571429	0.0896429	0.857143	0.0428571	0.428571	0.335714	0.285714	0.142857	0.285714	0.428571	0	0.428571	0	0	0	0	0	0	0.428571	0	0.142857	0	0	0.285714	0	0.142857
organism	NZ_CP016907.1~Flavobacterium~anhuiense~strain~GSE09,~complete~genome_720001_6001	0.90309	0.25	0.04625	0.25	0.04875	0	0	0	0.125	0	0.125	0	0	0	0	0	0	0	0	0	0	0.25	0	0	0	0	0.75
organism	11kb_GCA_000006765.1_ASM676v1_genomic.310_6001	0.845098	0	0	0.571429	0.215	0.142857	1.42857	0	0	0	0.285714	0	0	0	0	0	0	0	0	0	0.142857	0	0	0	0.428571	0	0.428571
organism	NZ_CP029619.1~Candidatus~Cardinium~hertigii~strain~cHgTN10~chromosome,~complete~genome_1050001	0.954243	0.777778	0.0288889	0.888889	0.0345833	0.333333	0.284444	0	0.444444	0.111111	0.333333	0	0	0	0	0	0	0	0.111111	0.333333	0	0.444444	0	0	0.111111	0	0.111111
organism	7kb_GCA_000005845.2_ASM584v2_genomic.907_1	0.90309	0.625	0.1925	0.5	0.31125	0.5	0.123438	0.375	0.25	0.375	0	0	0.25	0.125	0	0	0	0	0	0.5	0	0	0	0.125	0	0	0.375
organism	7kb_GCA_000006785.2_ASM678v2_genomic.123_1	1.30103	0.5	0.0208	0.7	0.0279286	0.3	0.243667	0	0.3	0	0.3	0	0	0	0	0	0	0	0	0.3	0	0.2	0	0	0.2	0	0.3
organism	7kb_GCA_000005845.2_ASM584v2_genomic.224	1	0.2	0.35	0.2	0.4665	0.1	1	0.1	0.1	0.1	0.1	0	0	0.1	0	0	0	0	0	0.1	0	0.1	0	0	0	0	0.8
organism	13kb_GCA_000006785.2_ASM678v2_genomic.494_7001	0.845098	0.714286	0.0897143	0.857143	0.0830952	0.428571	1.10857	0	0.285714	0	0.428571	0	0	0	0	0	0	0	0	0.428571	0	0.285714	0	0	0.142857	0	0.142857
organism	13kb_GCA_000007305.1_ASM730v1_genomic.675_fragment_1	0.845098	0.428571	0.0166667	0.571429	0.00857143	0.428571	0.633333	0.142857	0	0	0.285714	0	0.142857	0	0	0	0	0	0	0.428571	0	0	0	0	0.142857	0	0.428571
organism	NZ_CP016907.1~Flavobacterium~anhuiense~strain~GSE09,~complete~genome_1848001_6001	0.845098	0.285714	0.00428571	0.285714	0.025	0.142857	1.42857	0	0	0	0	0	0	0	0	0	0	0	0	0.142857	0	0.142857	0	0	0	0	0.714286
organism	7kb_GCA_000006785.2_ASM678v2_genomic.763	1.14613	0.285714	0.0166071	0.428571	0.0708333	0.0714286	0.00428571	0	0.0714286	0	0	0	0	0	0	0	0	0.0714286	0	0.0714286	0	0.214286	0	0	0.142857	0	0.571429
organism	LBUF02000005.1~Parcubacteria~group~bacterium~GW2011_GWA2_38_13b~GWA2_OD1-rel_38_13_curated_13,~whole~genome~shotgun~sequence_7001	0.90309	0.625	0.18775	0.625	0.1875	0.5	1.04	0	0.125	0	0.125	0	0	0	0.125	0	0	0	0	0.5	0	0.125	0	0	0	0	0.375
organism	NZ_CP027227.1~Victivallales~bacterium~CCUG~44730~chromosome,~complete~genome_4564001_7001	0.778151	0.5	0.0277778	0.333333	0.0383333	0.166667	0.446667	0.333333	0	0.166667	0	0	0.166667	0	0	0	0	0	0	0.166667	0	0	0	0.333333	0.166667	0	0.333333
organism	7kb_GCA_000006805.1_ASM680v1_genomic.302_1	1.34242	0.181818	0.000454545	0.181818	0.00272727	0	0	0.181818	0.0909091	0.0909091	0	0	0	0	0	0	0	0	0	0	0	0.181818	0	0	0	0	0.818182
organism	NZ_HG422565.1~Candidatus~Microthrix~parvicella~RN1,~whole~genome~shotgun~sequence_4080001	1.11394	0.461538	0.0528205	0.384615	0.0364615	0.153846	0.559231	0.0769231	0	0	0	0	0	0	0	0.153846	0	0	0	0.153846	0	0.153846	0	0.153846	0.0769231	0	0.461538
organism	11kb_GCA_000006765.1_ASM676v1_genomic.150_7001	0.778151	0.333333	0.000833333	0.5	0.00277778	0	0	0	0.166667	0	0.166667	0	0	0	0	0	0	0	0	0	0	0.333333	0	0	0.166667	0	0.5
organism	15kb_GCA_000006805.1_ASM680v1_genomic.555_7001	1.20412	0.25	0.026875	0.375	0.016875	0.125	0.155625	0	0	0.125	0	0	0.125	0	0	0	0	0	0	0.125	0	0.125	0	0	0.125	0	0.625
organism	15kb_GCA_000006765.1_ASM676v1_genomic.372_7001	1.14613	0.285714	0.0025	0.571429	0.0246429	0	0	0	0	0	0.142857	0	0	0	0	0	0	0	0	0	0	0.285714	0	0	0.285714	0	0.428571
organism	13kb_GCA_000008265.1_ASM826v1_genomic.87_6001	0.845098	0.285714	0.00285714	0.142857	0.00142857	0	0	0	0	0	0	0	0	0	0	0	0.285714	0	0	0	0	0.142857	0	0.142857	0	0	0.714286
organism	9kb_GCA_000008265.1_ASM826v1_genomic.472_6001	0.69897	0.4	0.003	0.4	0.003	0	0	0	0.2	0	0.2	0	0	0	0	0	0	0	0	0	0	0.4	0	0	0	0	0.6
organism	15kb_GCA_000006805.1_ASM680v1_genomic.283_7001	1.14613	0.285714	0.00107143	0.285714	0.00535714	0	0	0.142857	0.142857	0.285714	0	0	0	0	0	0	0	0	0	0	0	0.142857	0	0.142857	0.142857	0	0.571429
organism	13kb_GCA_000006845.1_ASM684v1_genomic.276	1.07918	0.416667	0.01	0.416667	0.00433333	0.333333	0.432292	0	0	0	0	0	0	0	0	0.0833333	0.25	0	0	0.333333	0	0.0833333	0	0	0	0	0.583333
organism	NC_017219.1~Bifidobacterium~longum~subsp.~infantis~ATCC~15697~=~JCM~1222~=~DSM~20088~DNA,~complete~genome_680001	1.07918	0.5	0.0420833	0.5	0.015	0.333333	0.294792	0	0.25	0	0.0833333	0	0	0	0	0	0	0	0	0.166667	0	0.333333	0	0	0	0.166667	0.333333
organism	13kb_GCA_000006805.1_ASM680v1_genomic.649_1	1.41497	0.153846	0.00153846	0.307692	0.00288462	0.0769231	0.00307692	0.153846	0.0769231	0.230769	0	0	0	0	0	0	0	0	0	0	0.0769231	0.153846	0	0	0.0769231	0	0.692308
organism	15kb_GCA_000006805.1_ASM680v1_genomic.549_1_1	1	0.2	0	0	0	0	0	0.2	0.2	0	0	0	0	0	0	0	0	0	0	0	0	0	0	0.2	0	0	0.8
organism	LBQB01000002.1~Candidate~division~CPR3~bacterium~GW2011_GWF2_35_18~UR67_C0002,~whole~genome~shotgun~sequence_164001	0.60206	0.25	0.0125	0.25	0.0075	0	0	0	0	0	0	0	0	0	0	0	0	0	0	0	0	0.25	0	0	0	0	0.75
organism	NC_021487.1~Chthonomonas~calidirosea~T49~complete~genome_2048001_1	0.778151	0.333333	0.06	0.333333	0.0616667	0.333333	0.261667	0	0	0	0	0	0	0	0	0.333333	0	0	0	0.333333	0	0	0	0	0	0	0.666667
organism	11kb_GCA_000006175.2_ASM617v2_genomic.838_6001	0.845098	0.142857	0.00285714	0.285714	0.000714286	0	0	0	0	0	0.142857	0	0	0	0	0	0	0	0	0	0	0.142857	0	0	0.142857	0	0.714286
organism	NC_014815.1~Micromonospora~sp.~L5,~complete~genome_3672001_1_fragment_1	0.60206	0.75	0.481667	0.75	0.503333	0.75	1.73083	0.25	0.25	0	0.25	0	0	0	0	0.25	0	0	0	0.5	0	0	0.25	0	0.25	0	0
organism	NZ_CP010552.1~Candidatus~Thioglobus~autotrophicus~strain~EF1~chromosome,~complete~genome_920001	0.845098	0.285714	0.00571429	0.285714	0.00642857	0.285714	0.0107143	0	0.142857	0	0.142857	0	0	0	0	0	0	0	0	0.285714	0	0	0	0	0	0	0.714286
organism	7kb_GCA_000006805.1_ASM680v1_genomic.123	0.845098	0.285714	0.025	0.428571	0.220952	0.142857	1.42857	0	0.142857	0	0.142857	0	0	0	0	0.142857	0	0	0	0.142857	0	0.142857	0	0	0.142857	0	0.571429
organism	NC_012803.1~Micrococcus~luteus~NCTC~2665,~complete~genome_210001_1	0.90309	0.875	0.00267857	0.875	0.00160714	0	0	0.25	0.25	0.25	0.5	0	0	0	0	0	0	0	0	0	0	0.875	0	0	0	0	0.125
organism	15kb_GCA_000006175.2_ASM617v2_genomic.538_7001	1.14613	0.142857	0	0.285714	0.000357143	0	0	0	0.142857	0	0.142857	0	0	0	0	0	0	0	0	0	0	0.142857	0	0	0.142857	0	0.714286
organism	15kb_GCA_000006805.1_ASM680v1_genomic.740_7001	1.30103	0.2	0	0.1	0.0045	0	0	0.2	0.2	0.1	0	0	0	0	0	0	0	0	0	0	0	0.1	0	0.1	0	0	0.8
organism	11kb_GCA_000006805.1_ASM680v1_genomic.961_5001	0.954243	0.444444	0.00222222	0.444444	0.00444444	0.111111	0.0111111	0.111111	0.222222	0.111111	0	0	0	0	0	0	0	0	0	0.111111	0	0.333333	0	0	0	0	0.555556
organism	9kb_GCA_000006785.2_ASM678v2_genomic.41	1.04139	0.363636	0.115682	0.363636	0.156818	0.363636	0.537727	0	0	0	0	0	0	0	0.181818	0	0	0	0	0.272727	0	0.0909091	0	0	0	0.0909091	0.545455
organism	NC_018178.1~Melioribacter~roseus~P3M,~complete~genome_1288001	0.69897	0.4	0.052	0.2	0.008	0.4	0.355	0	0.2	0	0	0	0	0	0	0	0	0	0	0.2	0	0	0.2	0	0	0	0.6
organism	NC_014355.1_Candidatus_Nitrospira_defluvii_chromosome,_complete_genome_1840001	0.60206	0	0	0.5	0.00125	0	0	0	0	0	0.25	0	0	0	0	0	0	0	0	0	0	0	0	0	0.5	0	0.5
organism	NC_002939.5~Geobacter~sulfurreducens~PCA~chromosome,~complete~genome_2368001_1	1.30103	0.2	0.1315	0.3	0.0885	0.3	0.328167	0	0	0	0.1	0	0	0	0	0	0	0	0	0.2	0	0	0	0	0.1	0.1	0.6
organism	NC_000962.3_Mycobacterium_tuberculosis_H37Rv,_complete_genome_2200001	1.11394	0.384615	0.00492308	0.307692	0.14	0	0	0	0.153846	0.0769231	0.0769231	0	0	0	0	0	0	0.384615	0	0	0	0.230769	0	0.153846	0.0769231	0	0.538462
organism	NC_004663.1~Bacteroides~thetaiotaomicron~VPI-5482~chromosome,~complete~genome_1356001	0.69897	0.2	0.104	0.4	0.005	0.4	0.795	0	0	0	0.2	0	0	0	0	0	0	0	0	0.2	0	0	0	0	0.2	0.2	0.4
organism	AE017199.1~Nanoarchaeum~equitans~Kin4-M,~complete~genome_324001	0.778151	0.333333	0.000833333	0.333333	0.000833333	0	0	0	0.166667	0	0.166667	0	0	0	0	0	0	0	0	0	0	0.333333	0	0	0	0	0.666667
organism	NZ_CP040008.1~TM7~phylum~sp.~oral~taxon~955~strain~PM004~chromosome,~complete~genome_364001_6001	0.90309	0.375	0.00708333	0.375	0.00416667	0	0	0	0.125	0	0.125	0	0	0	0	0	0	0	0	0	0	0.375	0	0	0	0	0.625
organism	13kb_GCA_000007305.1_ASM730v1_genomic.65_7001	0.954243	0.444444	0.0936111	0.444444	0.00194444	0.333333	0.392222	0	0.111111	0	0.222222	0	0.111111	0	0	0.111111	0	0	0	0.222222	0	0	0.111111	0.111111	0.222222	0	0.333333
organism	7kb_GCA_000006175.2_ASM617v2_genomic.867	1.11394	0.153846	0.120385	0.153846	0.364231	0.153846	0.388462	0.0769231	0	0.0769231	0	0	0	0.0769231	0	0	0.0769231	0	0	0.153846	0	0	0	0	0	0	0.846154
organism	15kb_GCA_000006805.1_ASM680v1_genomic.16_fragment_1	0.60206	1	0.07375	0.75	0.825	0.75	1.2575	0.25	0	0.25	0.25	0.25	0	0.25	0	0	0	0	0	0.75	0	0	0	0.25	0	0	0
organism	15kb_GCA_000006745.1_ASM674v1_genomic.590_7001_1	1.14613	0.428571	0.0247619	0.571429	0.1075	0.142857	0.714286	0	0.142857	0	0.285714	0	0	0	0	0	0	0	0	0.142857	0	0.285714	0	0	0.142857	0	0.428571
organism	NC_013967.1~Haloferax~volcanii~DS2,~complete~sequence_2656001	0.778151	0.5	0.163333	0.333333	0.790833	0.333333	0.938333	0.166667	0.166667	0.166667	0	0	0	0.166667	0	0.166667	0	0	0	0.333333	0	0	0	0.166667	0	0	0.5
organism	13kb_GCA_000006805.1_ASM680v1_genomic.611_7001	0.90309	0	0	0	0	0.125	0.06	0	0	0	0	0	0	0	0	0	0	0	0	0	0	0	0	0	0	0.125	0.875
organism	15kb_GCA_000008665.1_ASM866v1_genomic.790_fragment_1	0.954243	0.333333	0.0896296	0.555556	0.14	0.111111	1.11111	0.111111	0.111111	0	0.111111	0	0	0	0	0	0	0	0	0.111111	0	0.222222	0	0	0.222222	0	0.444444
organism	NC_006347.1~Bacteroides~fragilis~YCH46~DNA,~complete~genome_1456001_1	0.60206	0.75	0.62	1	0.085625	0.75	0.959167	0.25	0	0	0	0	0	0.25	0	0.25	0	0	0	0.75	0	0	0	0	0.25	0	0
organism	13kb_GCA_000006745.1_ASM674v1_genomic.998_1	1.14613	1	0.145204	1	0.0102041	0.714286	0.535571	0.142857	0	0.142857	0.142857	0	0	0.142857	0	0.428571	0	0	0	0.714286	0	0.285714	0	0	0	0	0
organism	9kb_GCA_000006805.1_ASM680v1_genomic.11_1	0.845098	0.142857	0.00285714	0.285714	0.00857143	0	0	0.142857	0	0.142857	0	0	0	0	0	0	0	0	0	0	0	0.142857	0	0	0.142857	0	0.714286
organism	NC_012985.3~Candidatus~Liberibacter~asiaticus~str.~psy62,~complete~genome_1032001_1	0.69897	0.6	0.0673333	0.6	0.0646667	0.4	0.363	0	0.2	0	0	0	0	0	0	0	0	0	0	0.4	0	0	0	0.2	0.2	0	0.2
organism	13kb_GCA_000006805.1_ASM680v1_genomic.477	1.04139	0.363636	0.0740909	0.181818	0.305455	0.181818	0.567727	0.272727	0.181818	0	0	0	0.0909091	0	0	0	0	0	0	0.181818	0	0	0	0.181818	0	0	0.636364
organism	7kb_GCA_000006805.1_ASM680v1_genomic.268_1	1.14613	0.428571	0.0209524	0.857143	0.00964286	0.142857	0.177857	0	0	0.142857	0.428571	0	0.142857	0	0	0	0	0	0	0.142857	0	0.285714	0	0	0.428571	0	0.142857
organism	11kb_GCA_000007305.1_ASM730v1_genomic.693	0.90309	0.375	0.18625	0.25	0.3375	0.125	1.25	0	0.125	0	0.125	0	0	0	0.125	0	0	0	0	0.125	0	0.125	0	0.125	0	0	0.625
organism	13kb_GCA_000006175.2_ASM617v2_genomic.669_1	1.38021	0.0833333	0.119583	0.0833333	0.38875	0.166667	0.209583	0.0833333	0	0.0833333	0	0	0	0.0833333	0	0	0	0	0	0.0833333	0	0	0	0	0	0.0833333	0.833333
organism	11kb_GCA_000006805.1_ASM680v1_genomic.379_5001	0.954243	0.333333	0.00296296	0.333333	0.00407407	0	0	0	0.111111	0	0.111111	0	0	0	0	0	0	0	0	0	0	0.333333	0	0	0	0	0.666667
organism	15kb_GCA_000006805.1_ASM680v1_genomic.389	1.34242	0.363636	0.011875	0.409091	0.0194949	0.136364	0.0759091	0.0909091	0.0454545	0.0909091	0.136364	0	0.0909091	0	0	0	0	0	0	0.136364	0	0.227273	0	0	0.0454545	0	0.590909
organism	NZ_HG966617.1~Candidatus~Phaeomarinobacter~ectocarpi~complete~genome_210001_1	1.20412	0.125	0.005625	0.375	0.00833333	0.125	0.06625	0	0	0	0.125	0	0	0	0	0	0	0	0	0	0.125	0.125	0	0	0.125	0	0.625
organism	NC_012985.3~Candidatus~Liberibacter~asiaticus~str.~psy62,~complete~genome_1008001_1	1	0.4	0.0035	0.6	0.005	0.4	0.062	0	0.2	0	0.2	0	0	0	0	0	0	0	0	0.2	0	0.2	0	0	0.2	0.2	0.2
organism	NZ_CP025785.1~Candidatus~Borrelia~tachyglossi~strain~Bc-F10-1268~chromosome_42001_1	1.07918	0.5	0.0177778	0.666667	0.0120833	0.166667	0.833333	0	0.166667	0	0.333333	0	0.166667	0	0	0	0	0	0	0.166667	0	0.333333	0	0	0.166667	0	0.333333
organism	NC_014815.1~Micromonospora~sp.~L5,~complete~genome_1872001_1	1.25527	0.111111	0.247222	0.444444	0.0784722	0.111111	0.555556	0	0	0	0.111111	0	0	0	0.111111	0	0	0	0	0.111111	0	0	0	0	0.333333	0	0.555556
organism	7kb_GCA_000007305.1_ASM730v1_genomic.822	0.845098	0.428571	0.00238095	0.428571	0.0195238	0.142857	0.217143	0	0.142857	0	0.142857	0	0	0	0	0	0	0	0	0.142857	0	0	0	0.285714	0.285714	0	0.285714
organism	7kb_GCA_000008265.1_ASM826v1_genomic.87_1	1.07918	0.333333	0.000416667	0.5	0.000555556	0.166667	0.005	0	0.166667	0	0.166667	0	0	0	0	0	0	0	0	0.166667	0	0.166667	0	0	0.166667	0	0.5
organism	15kb_GCA_000006805.1_ASM680v1_genomic.518	1.25527	0.388889	0.00714286	0.444444	0.00631944	0.0555556	0.138333	0.111111	0.166667	0.111111	0.166667	0	0.0555556	0	0	0	0	0	0	0.0555556	0	0.222222	0	0.111111	0.166667	0	0.444444
organism	15kb_GCA_000006785.2_ASM678v2_genomic.510_1_fragment_3	0.778151	0.166667	0.478333	0	0	0.333333	1.66667	0.166667	0	0	0	0	0	0.166667	0	0	0	0	0	0	0	0	0.166667	0	0	0.166667	0.666667
organism	NC_003062.2~Agrobacterium~fabrum~str.~C58~chromosome~circular,~complete~sequence_1920001	0.69897	0.4	0.018	0.4	0.002	0.2	0.004	0	0.2	0	0.2	0	0	0	0	0.2	0	0	0	0.2	0	0.2	0	0	0	0	0.6
organism	11kb_GCA_000006805.1_ASM680v1_genomic.80	1.11394	0.538462	0.0130769	0.538462	0.11	0.230769	0.386923	0.153846	0.153846	0.153846	0.0769231	0.0769231	0	0.0769231	0	0	0	0	0	0.230769	0	0.230769	0	0.0769231	0.0769231	0	0.384615
organism	3kb_GCA_000007305.1_ASM730v1_genomic.24	0.69897	0.4	0.001	0.4	0.003	0	0	0	0.2	0	0.2	0	0	0	0	0	0	0	0	0	0	0.4	0	0	0	0	0.6
organism	NZ_CP021255.1~Desulfobulbus~oralis~strain~HOT041/ORNL~chromosome,~complete~genome_1974001_7001	0.90309	0.375	0.00291667	0.625	0.00775	0	0	0	0.125	0	0.375	0	0	0	0	0	0	0	0	0	0	0.25	0	0.125	0.375	0	0.25
organism	3kb_GCA_000006845.1_ASM684v1_genomic.268	0.60206	0.5	0.09	0.5	0.0825	0.5	1.485	0	0	0	0	0	0	0	0	0	0	0	0	0.5	0	0	0	0	0	0	0.5
organism	NZ_GL945017.1~Prevotella~multisaccharivorax~DSM~17128~scaffold_3,~whole~genome~shotgun~sequence_1800001	1	0.3	0.101	0.5	0.1908	0.3	0.35	0.3	0	0.3	0.1	0	0.2	0.1	0	0	0	0	0	0.3	0	0	0	0	0.2	0	0.5
organism	15kb_GCA_000006805.1_ASM680v1_genomic.848_1	1.51851	0.0909091	0	0	0	0.0909091	0.0145455	0.0909091	0.0909091	0	0	0	0	0	0	0	0	0	0	0	0	0	0	0.0909091	0	0.0909091	0.818182
organism	9kb_GCA_000008265.1_ASM826v1_genomic.424	0.90309	0.375	0.00208333	0.25	0.00125	0	0	0	0	0	0.125	0	0	0	0	0	0.125	0	0	0	0	0.25	0	0.125	0	0	0.625
organism	7kb_GCA_000005845.2_ASM584v2_genomic.128	1	0.6	0.0236667	0.5	0.0504	0.2	0.761	0	0.2	0	0.1	0	0	0	0	0	0	0	0	0.2	0	0.3	0	0.1	0	0	0.4
organism	3kb_GCA_000007305.1_ASM730v1_genomic.555	0.69897	0.4	0.038	0.6	0.0366667	0.2	0.354	0	0	0	0	0	0	0	0	0	0	0.2	0	0.2	0	0.2	0	0	0.2	0	0.4
organism	7kb_GCA_000006805.1_ASM680v1_genomic.173_1	0.954243	0.111111	0	0.111111	0.01	0	0	0.111111	0.111111	0.111111	0	0	0	0	0	0	0	0	0	0	0	0.111111	0	0	0	0	0.888889
organism	NC_013967.1~Haloferax~volcanii~DS2,~complete~sequence_1048001_1	0.90309	0.25	0.10375	0.375	0.0445833	0.25	0.285	0.25	0	0.25	0.125	0	0.25	0	0	0	0	0	0	0.25	0	0	0	0	0.125	0	0.625
organism	13kb_GCA_000008265.1_ASM826v1_genomic.512_7001	0.845098	0.285714	0.00142857	0.142857	0.00285714	0	0	0	0	0	0	0	0	0	0	0	0	0	0	0	0	0.142857	0	0.142857	0	0	0.714286
organism	NC_013739.1~Conexibacter~woesei~DSM~14684,~complete~genome_2728001_1	1	0.4	0.001	0.4	0.001	0	0	0	0.2	0	0.2	0	0	0	0	0	0	0	0	0	0	0.2	0	0.2	0.2	0	0.4
organism	3kb_GCA_000007305.1_ASM730v1_genomic.874	0.778151	0.166667	0	0	0	0	0	0	0.166667	0	0	0	0	0	0	0	0	0	0	0	0	0	0	0.166667	0	0	0.833333
organism	13kb_GCA_000008265.1_ASM826v1_genomic.859_6001	0.60206	0.25	0.05	0.75	0.0133333	0	0	0	0	0	0.25	0	0	0	0	0	0	0	0	0	0	0.25	0	0	0.5	0	0.25
organism	9kb_GCA_000006805.1_ASM680v1_genomic.276_1	1.30103	0.2	0	0.1	0.0045	0	0	0.2	0.2	0.1	0	0	0	0	0	0	0	0	0	0	0	0.1	0	0.1	0	0	0.8
organism	13kb_GCA_000006845.1_ASM684v1_genomic.356_7001	0.845098	0.571429	0.1925	0.857143	0.15381	0.285714	0.831429	0.142857	0	0.285714	0.142857	0	0	0	0	0	0	0	0	0.285714	0	0.285714	0	0	0.285714	0	0.142857
organism	11kb_GCA_000008665.1_ASM866v1_genomic.270_7001	0.69897	0.4	0.002	0.4	0.025	0	0	0	0.2	0	0	0	0	0	0	0	0	0	0	0	0	0.4	0	0	0	0	0.6
organism	11kb_GCA_000006765.1_ASM676v1_genomic.141_5001	0.845098	0.142857	0	0.428571	0.0204762	0.857143	0.0947619	0	0.142857	0	0	0	0	0	0	0	0	0	0	0	0.428571	0	0.142857	0	0	0.285714	0.142857
organism	NZ_HG422565.1~Candidatus~Microthrix~parvicella~RN1,~whole~genome~shotgun~sequence_1020001	1.20412	0.1875	0.148333	0.125	0.291875	0.125	0.324375	0.0625	0.0625	0.0625	0	0	0	0.0625	0	0	0	0	0	0.0625	0	0.0625	0.0625	0	0	0	0.8125
organism	9kb_GCA_000008665.1_ASM866v1_genomic.109	1.04139	0.454545	0.0530909	0.454545	0.172	0.181818	0.523636	0.0909091	0.181818	0.0909091	0.181818	0	0	0.0909091	0	0	0	0	0	0.181818	0	0.181818	0	0.0909091	0.0909091	0	0.454545
organism	11kb_GCA_000006175.2_ASM617v2_genomic.625_1	1.38021	0.25	0.00770833	0.25	0.064375	0.125	0.416667	0.125	0	0.125	0	0	0.125	0	0	0	0	0	0	0.125	0	0.125	0	0	0	0	0.75
organism	15kb_GCA_000006805.1_ASM680v1_genomic.195_7001	1	0.2	0.001	0.4	0.002	0.2	0.008	0	0	0	0	0	0	0	0	0	0	0	0	0	0.2	0.2	0	0	0	0	0.6
organism	15kb_GCA_000006845.1_ASM684v1_genomic.878_1	1.41497	0.384615	0.035	0.538462	0.0226374	0.230769	0.0237179	0	0.153846	0	0.153846	0	0	0	0	0.0769231	0	0	0	0.230769	0	0.153846	0	0	0.153846	0	0.461538
organism	11kb_GCA_000006805.1_ASM680v1_genomic.910_7001	0.60206	0.25	0.0025	0.5	0.005	0.25	0.02	0	0	0	0	0	0	0	0	0	0	0	0	0	0.25	0.25	0	0	0	0	0.5
organism	NC_004757.1~Nitrosomonas~europaea~ATCC~19718,~complete~genome_216001	0.69897	0.4	0.003	0.6	0.00333333	0	0	0	0	0	0	0	0	0	0	0	0	0	0	0	0	0.4	0	0	0.2	0	0.4
organism	11kb_GCA_000006785.2_ASM678v2_genomic.554_6001	1	0.4	0.0005	0.2	0.013	0.2	0.5385	0	0.2	0	0	0	0	0	0	0	0	0	0	0.1	0	0.1	0	0.2	0	0.1	0.5
organism	7kb_GCA_000006805.1_ASM680v1_genomic.594	0.845098	0.428571	0.155238	0.285714	0.48	0.285714	0.892143	0.285714	0.142857	0	0	0	0.142857	0	0	0	0	0	0	0.285714	0	0	0	0.142857	0	0	0.571429
organism	9kb_GCA_000006785.2_ASM678v2_genomic.687	1.07918	0.416667	0.0795	0.5	0.101389	0.25	0.299444	0	0.0833333	0	0.0833333	0	0	0	0.0833333	0	0	0	0	0.25	0	0.166667	0	0	0.0833333	0	0.5
organism	11kb_GCA_000006765.1_ASM676v1_genomic.816_5001	0.778151	0.166667	0	0.833333	0.0113333	0.166667	1.22833	0	0.166667	0	0	0	0	0	0	0	0	0	0.166667	0	0.166667	0.166667	0	0	0.5	0	0.166667
organism	NC_010546.1~Cyanothece~sp.~ATCC~51142~circular~chromosome,~complete~sequence_3324001_1	1	0.2	0	0.5	0.0074	0.1	0.116	0	0.2	0	0.3	0	0	0	0	0	0	0	0	0.1	0	0	0	0.1	0.4	0	0.4
organism	NC_010546.1~Cyanothece~sp.~ATCC~51142~circular~chromosome,~complete~sequence_636001	0.778151	0.666667	0.02375	0.833333	0.007	0.333333	0.119167	0.166667	0.166667	0.166667	0.333333	0	0.166667	0	0	0.166667	0	0	0	0.333333	0	0.333333	0	0	0.166667	0	0.166667
organism	13kb_GCA_000006175.2_ASM617v2_genomic.610	1.07918	0.75	0.0406481	0.833333	0.0326667	0.25	0.408611	0	0.416667	0	0.333333	0	0	0	0.0833333	0.0833333	0	0	0	0.25	0	0.5	0	0	0.0833333	0	0.166667
organism	NC_006350.1~Burkholderia~pseudomallei~K96243~chromosome~1,~complete~sequence_1032001_1	0.845098	0.428571	0.00380952	0.571429	0.00285714	0	0	0	0.142857	0	0.142857	0	0	0	0	0	0	0	0	0	0	0.428571	0	0	0.142857	0	0.428571
organism	9kb_GCA_000006805.1_ASM680v1_genomic.547	1	0.2	0.0425	0.1	0.073	0.1	0.249	0.1	0.1	0	0	0	0.1	0	0	0	0	0	0	0.1	0	0	0	0.1	0	0	0.8
organism	NC_014624.2~Eubacterium~callanderi~strain~KIST612,~complete~genome_808001_1	1.07918	0.666667	0.126458	0.5	0.0636111	0.333333	0.833333	0	0.333333	0	0.166667	0	0.333333	0	0	0	0	0	0	0.333333	0	0.166667	0	0.166667	0	0	0.333333
organism	7kb_GCA_000006785.2_ASM678v2_genomic.250_1	1.25527	0.555556	0.035	0.777778	0.0280159	0.333333	0.431111	0	0.111111	0	0.222222	0	0	0	0	0	0	0	0	0.333333	0	0.222222	0	0	0.222222	0	0.222222
organism	9kb_GCA_000006805.1_ASM680v1_genomic.258	1.17609	0.333333	0.000933333	0.333333	0.0012	0.0666667	0.166	0.0666667	0.133333	0	0.133333	0	0.0666667	0	0	0	0	0	0	0.0666667	0	0.133333	0	0.133333	0.133333	0	0.533333
organism	11kb_GCA_000006845.1_ASM684v1_genomic.42	0.954243	0.888889	0.0461111	1	0.0392593	0.222222	0.678333	0.111111	0.222222	0.111111	0.333333	0	0	0	0	0	0	0	0	0.222222	0	0.666667	0	0	0.111111	0	0
organism	13kb_GCA_000006805.1_ASM680v1_genomic.961	1.14613	0.285714	0.0214286	0.357143	0.0771429	0.214286	0.299286	0.0714286	0.142857	0	0.0714286	0	0.0714286	0	0	0.0714286	0	0	0	0.142857	0.0714286	0.0714286	0	0.0714286	0.0714286	0	0.571429
organism	13kb_GCA_000006785.2_ASM678v2_genomic.23_fragment_1	1.04139	0.363636	0.115682	0.454545	0.137273	0.272727	0.413939	0	0	0	0	0	0	0	0.0909091	0	0	0	0	0.272727	0	0.0909091	0	0	0.0909091	0	0.545455
organism	NC_013132.1~Chitinophaga~pinensis~DSM~2588,~complete~genome_3978001_1	0.90309	0.125	0.01	0.25	0.00625	0.125	0.13125	0	0	0	0	0	0	0	0	0	0	0	0	0	0	0.125	0	0	0.125	0.125	0.625
organism	5kb_GCA_000006765.1_ASM676v1_genomic.430	0.69897	0.2	0.006	0.4	0.051	0.2	0.772	0	0	0	0	0	0	0	0	0	0	0	0	0.2	0	0	0	0	0.2	0	0.6
organism	NZ_CP003679.1_Treponema_pallidum_subsp._pallidum_str._Sea_81-4,_complete_genome_1089001_1	0.845098	0.285714	0.0514286	0.428571	0.0119048	0.142857	0.315714	0	0.142857	0	0.142857	0	0	0	0	0	0	0	0	0.142857	0	0.142857	0	0	0.142857	0	0.571429
organism	11kb_GCA_000006745.1_ASM674v1_genomic.678_7001	0.60206	0.75	0.31	0.5	0.48125	0.5	1.28875	0	0	0	0	0	0	0	0	0	0	0	0	0.5	0	0	0	0.25	0	0	0.25
organism	9kb_GCA_000006785.2_ASM678v2_genomic.617_1	0.90309	0.75	0.0479167	0.875	0.0403571	0.25	1.01937	0	0.125	0	0.25	0	0	0	0.25	0	0	0	0	0.25	0	0.5	0	0	0.125	0	0.125
organism	11kb_GCA_000006175.2_ASM617v2_genomic.41_6001	0.778151	0.333333	0.00166667	0.333333	0.0291667	0.166667	0.128333	0	0.166667	0	0	0	0	0	0	0	0	0	0	0.166667	0	0.166667	0	0	0	0	0.666667
organism	15kb_GCA_000006805.1_ASM680v1_genomic.720_fragment_1	0.60206	1	0.07375	0.75	0.825	0.75	1.2575	0.25	0	0.25	0.25	0.25	0	0.25	0	0	0	0	0	0.75	0	0	0	0.25	0	0	0
organism	15kb_GCA_000006805.1_ASM680v1_genomic.574_1_1	1	0.6	0.0346667	1	0.0354	0.4	0.6065	0	0	0	0.4	0	0.2	0	0	0	0	0	0	0.4	0	0.2	0	0	0.4	0	0
organism	NC_018178.1~Melioribacter~roseus~P3M,~complete~genome_576001_1	0.90309	0	0	0.75	0.00208333	0	0	0	0	0	0.25	0	0	0	0	0	0	0	0	0	0	0	0	0	0.75	0	0.25
organism	15kb_GCA_000005845.2_ASM584v2_genomic.804_7001	1.41497	0.692308	0.0292308	1	0.00686391	0.230769	0.183333	0	0.384615	0	0.307692	0	0	0	0.0769231	0	0	0	0	0.153846	0.0769231	0.538462	0	0	0.230769	0	0
organism	15kb_GCA_000008665.1_ASM866v1_genomic.50_7001	1	0.4	0.013	0.6	0.006	0.2	0.2	0	0.2	0	0.2	0	0	0	0	0	0	0	0	0.2	0	0.2	0	0	0.2	0	0.4
organism	7kb_GCA_000006845.1_ASM684v1_genomic.181	0.778151	0.666667	0.035	0.5	0.0222222	0.5	0.679444	0	0	0	0.166667	0	0	0	0	0.166667	0.333333	0	0	0.333333	0	0.166667	0.166667	0	0	0	0.333333
organism	13kb_GCA_000006175.2_ASM617v2_genomic.639_6001	0.69897	0.2	0.942	0.4	0.18	0.2	2	0	0	0	0.2	0	0	0	0	0.2	0	0	0	0.2	0	0	0	0	0.2	0	0.6
organism	NC_004663.1~Bacteroides~thetaiotaomicron~VPI-5482~chromosome,~complete~genome_2384001	0.69897	0.2	0.004	0.6	0.002	0	0	0	0	0	0.2	0	0	0	0	0	0	0	0	0	0	0.2	0	0	0.4	0	0.4
organism	NC_005861.1_Parachlamydia-related_symbiont_UWE25,_complete_genome_1743001_1	1.25527	0.222222	0.0125	0.333333	0.0618519	0.333333	0.193889	0.111111	0	0.222222	0	0	0.222222	0	0	0	0	0	0	0.222222	0.111111	0	0	0	0	0	0.666667
organism	9kb_GCA_000005845.2_ASM584v2_genomic.544_6001	0.60206	0.25	0.005	0.5	0.0025	0	0	0	0	0	0.25	0	0	0	0	0	0	0	0	0	0	0.25	0	0	0.25	0	0.5
organism	NZ_CP013070.1~Sphingobium~indicum~B90A,~complete~genome_2388001_7001	1	0.7	0.00257143	0.6	0.003	0.4	0.01975	0.3	0.2	0.1	0.1	0	0.3	0	0	0	0	0	0	0.2	0	0.4	0.1	0	0	0.1	0.2
organism	11kb_GCA_000006805.1_ASM680v1_genomic.537	0.954243	0.444444	0.0172222	0.555556	0.0184444	0.333333	0.380741	0	0.111111	0	0	0	0	0	0	0	0	0	0	0.222222	0.111111	0.222222	0	0	0	0	0.444444
organism	13kb_GCA_000006845.1_ASM684v1_genomic.453_fragment_1	0.90309	0.5	0.00375	0.5	0.00625	0.125	0.0325	0.25	0.25	0	0.125	0	0	0	0	0.125	0	0	0	0.125	0	0.375	0	0	0	0	0.5
organism	NC_010546.1~Cyanothece~sp.~ATCC~51142~circular~chromosome,~complete~sequence_2238001_1	0.954243	0.444444	0.133056	0.444444	0.136667	0.333333	0.475185	0	0	0	0.111111	0	0	0	0	0	0	0	0	0.333333	0	0.111111	0	0	0	0	0.555556
organism	NZ_CP016907.1~Flavobacterium~anhuiense~strain~GSE09,~complete~genome_192001	0.954243	0.666667	0.0316667	0.777778	0.065873	0.333333	0.783704	0	0.222222	0	0.222222	0	0	0	0	0.222222	0	0	0	0.333333	0	0.333333	0	0	0.111111	0	0.222222
organism	15kb_GCA_000007305.1_ASM730v1_genomic.293	1.04139	0.363636	0.101591	0.454545	0.104909	0.0909091	0.909091	0	0.181818	0	0.0909091	0	0	0	0.0909091	0	0	0	0	0.0909091	0	0.181818	0	0.0909091	0.181818	0	0.454545
organism	13kb_GCA_000006805.1_ASM680v1_genomic.361	1.20412	0.25	0.01375	0.5	0.00984375	0.125	0.09125	0	0.0625	0.0625	0.125	0	0.0625	0	0	0	0	0	0	0.0625	0.0625	0.1875	0	0	0.1875	0	0.5
organism	15kb_GCA_000007305.1_ASM730v1_genomic.165_8001	1.04139	0.454545	0.0252727	0.545455	0.0104545	0.272727	0.212424	0.0909091	0.272727	0.0909091	0.272727	0	0.181818	0	0	0	0	0	0	0.272727	0	0.181818	0	0	0.0909091	0	0.454545
organism	NZ_CP030032.1~Bradymonas~sediminis~strain~FA350~chromosome,~complete~genome_3766001_6001	0.69897	0.4	0.002	1	0.0028	0	0	0	0.2	0	0.6	0	0	0	0	0	0	0	0	0	0	0.4	0	0	0.6	0	0
organism	11kb_GCA_000006845.1_ASM684v1_genomic.579_7001	0.60206	0.75	0.2925	1	0.23625	0.25	2.5	0.25	0.25	0	0.5	0	0	0	0	0	0	0	0	0.25	0	0.5	0	0	0.25	0	0
organism	NZ_CP009692.1~Bacillus~mycoides~strain~ATCC~6462,~complete~genome_3495001_8001	1	0.4	0.001	0.6	0.104667	0.2	0.5985	0	0.2	0	0.2	0	0	0	0	0	0	0	0	0.2	0	0.2	0	0	0.2	0	0.4
organism	NC_012985.3~Candidatus~Liberibacter~asiaticus~str.~psy62,~complete~genome_1032001	0.778151	0.666667	0.0420833	0.666667	0.0404167	0.333333	0.3025	0	0.333333	0	0.166667	0	0	0	0	0	0	0	0	0.333333	0	0.166667	0	0.166667	0.166667	0	0.166667
organism	15kb_GCA_000006745.1_ASM674v1_genomic.161_7001	1.20412	0.125	0	0.25	0.000625	0	0	0	0.125	0	0.125	0	0	0	0	0	0	0	0	0	0	0.125	0	0	0.125	0	0.75
organism	9kb_GCA_000007305.1_ASM730v1_genomic.147_1	1	0.6	0.00766667	0.4	0.038	0.2	1	0.2	0.2	0	0.2	0	0	0	0	0	0	0	0	0.2	0	0.2	0	0.2	0	0	0.4
organism	13kb_GCA_000006175.2_ASM617v2_genomic.874	1.04139	0.545455	0.0393939	0.636364	0.0358442	0.272727	0.352121	0	0.272727	0	0.272727	0	0	0	0	0.0909091	0	0	0	0.272727	0	0.272727	0	0	0.0909091	0	0.363636
organism	NC_002516.2~Pseudomonas~aeruginosa~PAO1,~complete~genome_6186001_1	0.778151	0.666667	0.214583	0.833333	0.212333	0.333333	1.66667	0	0.333333	0	0.333333	0	0	0	0.166667	0	0	0	0	0.333333	0	0.333333	0	0	0.166667	0	0.166667
organism	15kb_GCA_000007305.1_ASM730v1_genomic.799	1.43136	0.444444	0.00225309	0.444444	0.00283951	0.259259	0.0196296	0.0740741	0.0740741	0	0.037037	0	0.0740741	0	0	0	0	0	0	0.259259	0	0.148148	0	0.037037	0.037037	0	0.518519
organism	3kb_GCA_000006765.1_ASM676v1_genomic.983	0.69897	0.2	0.112	0.6	0.0426667	0	0	0	0	0	0.2	0	0	0	0	0	0	0	0	0	0	0.2	0	0	0.4	0	0.4
organism	NZ_HG422565.1~Candidatus~Microthrix~parvicella~RN1,~whole~genome~shotgun~sequence_390001	1.14613	0.285714	0.000357143	0.428571	0.00261905	0	0	0	0.142857	0	0.0714286	0	0	0	0	0	0	0.0714286	0	0	0	0.285714	0	0	0.142857	0	0.571429
organism	3kb_GCA_000006805.1_ASM680v1_genomic.713	0.60206	0	0	0.25	0.0075	0.25	0.02	0	0	0	0	0	0	0	0	0	0	0	0	0	0.25	0	0	0	0	0	0.75
organism	NC_014963.1_Terriglobus_saanensis_SP1PR4,_complete_genome_4955001	0.778151	0.666667	0.0941667	0.833333	0.0463333	0.333333	0.325833	0	0.166667	0	0.333333	0	0.333333	0	0	0	0	0	0	0.333333	0	0.333333	0	0	0.166667	0	0.166667
organism	NZ_CP029619.1~Candidatus~Cardinium~hertigii~strain~cHgTN10~chromosome,~complete~genome_182001_6001	0.778151	0.5	0.0355556	0.5	0.0205556	0.333333	0.34	0.166667	0.166667	0.166667	0	0	0	0	0	0	0	0	0	0.333333	0	0.166667	0	0	0	0	0.5
organism	9kb_GCA_000008665.1_ASM866v1_genomic.583_6001	0.69897	0.4	0.008	0.6	0.00733333	0	0	0	0	0	0.2	0	0	0	0	0	0.2	0	0	0	0	0.4	0	0	0.2	0	0.4
organism	9kb_GCA_000006805.1_ASM680v1_genomic.701	1.11394	0.153846	0	0.0769231	0.00692308	0	0	0.153846	0.153846	0.0769231	0	0	0	0	0	0	0	0	0	0	0	0.0769231	0	0.0769231	0	0	0.846154
organism	13kb_GCA_000007305.1_ASM730v1_genomic.555_6001	0.90309	0.375	0.0158333	0.625	0.01375	0.125	0.22125	0	0.125	0	0.25	0	0	0	0	0	0	0.125	0	0.125	0	0.25	0	0	0.25	0	0.375
organism	11kb_GCA_000006765.1_ASM676v1_genomic.147	1.07918	0.416667	0.004	0.666667	0.00510417	0.166667	0.0325	0	0.166667	0	0.333333	0	0	0	0	0	0	0	0	0.0833333	0	0.25	0	0.0833333	0.333333	0.0833333	0.166667
organism	13kb_GCA_000006805.1_ASM680v1_genomic.910	1.17609	0.4	0.017	0.533333	0.00758333	0.133333	0.416333	0.133333	0.133333	0.133333	0.2	0	0.0666667	0.0666667	0	0	0	0	0	0.0666667	0	0.266667	0.0666667	0	0.2	0	0.4
organism	11kb_GCA_000007305.1_ASM730v1_genomic.808_1	1.25527	0.5	0.000925926	0.5	0.000925926	0.166667	0.00722222	0.166667	0	0	0.166667	0	0.166667	0	0	0	0	0	0	0.166667	0	0.333333	0	0	0	0	0.5
organism	15kb_GCA_000006785.2_ASM678v2_genomic.729_1	1.43136	0.777778	0.0564021	0.777778	0.0548148	0.333333	0.37037	0.111111	0.222222	0.111111	0.111111	0.111111	0	0	0.222222	0	0	0	0	0.333333	0	0.444444	0	0	0	0	0.222222
organism	NC_003888.3~Streptomyces~coelicolor~A3(2)~chromosome,~complete~genome_4752001	0.60206	1	0.1775	1	0.205625	0.25	2.5	0.25	0.25	0.25	0.25	0	0.25	0	0	0	0	0	0	0.25	0	0.75	0	0	0	0	0
organism	15kb_GCA_000006805.1_ASM680v1_genomic.164_8001	0.954243	0	0	0.111111	0.0233333	0.111111	0.0477778	0	0	0	0	0	0	0	0	0	0	0	0	0	0.111111	0	0	0	0	0	0.888889
organism	NC_017219.1~Bifidobacterium~longum~subsp.~infantis~ATCC~15697~=~JCM~1222~=~DSM~20088~DNA,~complete~genome_256001_1	0.845098	0.428571	0.00285714	0.428571	0.0133333	0	0	0	0.142857	0	0.142857	0	0	0	0	0	0	0	0	0	0	0.428571	0	0	0	0	0.571429
organism	7kb_GCA_000007305.1_ASM730v1_genomic.551_1	1.25527	0.333333	0.000555556	0.444444	0.000694444	0.111111	0.00611111	0	0.111111	0	0.222222	0	0	0	0	0	0	0	0	0.111111	0	0.222222	0	0	0.111111	0	0.555556
organism	11kb_GCA_000007305.1_ASM730v1_genomic.542_6001	0.90309	0.125	0	0.125	0	0	0	0	0.125	0	0.125	0	0	0	0	0	0	0	0	0	0	0	0	0.125	0.125	0	0.75
organism	11kb_GCA_000006805.1_ASM680v1_genomic.794_1	0.60206	0.75	0.0508333	0.5	0.0975	0.5	1.275	0.25	0.25	0	0	0	0	0	0	0	0	0	0	0.5	0	0	0	0.25	0	0	0.25
organism	9kb_GCA_000006845.1_ASM684v1_genomic.269	0.954243	0.777778	0.0857143	1	0.0801235	0.222222	0.646667	0.111111	0.222222	0.222222	0.222222	0	0	0	0	0	0	0	0	0.222222	0	0.555556	0	0	0.222222	0	0
organism	13kb_GCA_000006805.1_ASM680v1_genomic.94_6001	0.845098	0.285714	0.00142857	0	0	0.142857	0.0685714	0.142857	0.142857	0	0	0	0	0	0	0	0	0	0	0	0	0	0	0.285714	0	0.142857	0.571429
organism	13kb_GCA_000006805.1_ASM680v1_genomic.999_6001	0.90309	0.125	0.00625	0.5	0.00125	0.25	0.035	0	0	0	0.25	0	0	0	0	0	0	0	0	0.125	0.125	0	0	0	0.25	0	0.5
organism	3kb_GCA_000006175.2_ASM617v2_genomic.67	0.60206	0.5	0.065	0.75	0.0183333	0.25	1.775	0	0.25	0	0.25	0	0	0	0.25	0	0	0	0	0.25	0	0.25	0	0	0.25	0	0.25
organism	9kb_GCA_000007305.1_ASM730v1_genomic.975_6001	0.778151	0.333333	0.00416667	0.5	0.00222222	0	0	0	0.166667	0	0.166667	0	0	0	0	0	0	0	0	0	0	0.333333	0	0	0.166667	0	0.5
organism	NC_013967.1~Haloferax~volcanii~DS2,~complete~sequence_1432001_1	1.14613	0.428571	0.112857	0.285714	0.0642857	0.142857	0.714286	0	0.142857	0	0.142857	0	0	0	0	0.142857	0	0	0	0.142857	0	0	0	0.285714	0.142857	0	0.428571
organism	15kb_GCA_000006805.1_ASM680v1_genomic.170_1	1.32222	0.285714	0.00833333	0.428571	0.0736508	0.142857	0.47619	0	0.142857	0	0.142857	0	0	0	0	0.142857	0	0	0	0.142857	0	0.142857	0	0	0.142857	0	0.571429
organism	NZ_LT627734.1_Candidatus_Aquiluna_sp._UB-MaderosW2red_genome_assembly,_chromosome:_I_321001	0.845098	0.142857	0	0.142857	0	0	0	0	0.142857	0	0.142857	0	0	0	0	0	0	0	0	0	0	0.142857	0	0	0	0	0.857143
organism	15kb_GCA_000006805.1_ASM680v1_genomic.154_1_1	0.778151	0.333333	0.465833	0.333333	0.176667	0.333333	1.66667	0	0	0	0	0	0.166667	0	0	0.166667	0	0	0	0.333333	0	0	0	0	0	0	0.666667
organism	NC_014815.1~Micromonospora~sp.~L5,~complete~genome_6224001	0.954243	0.555556	0.184667	0.777778	0.146825	0.333333	0.742963	0	0.222222	0	0.333333	0	0	0	0.222222	0	0	0	0	0.333333	0	0.222222	0	0	0.222222	0	0.222222
organism	9kb_GCA_000008265.1_ASM826v1_genomic.836_6001	0.69897	0.2	0.002	0.4	0.023	0.2	0.002	0	0	0	0	0	0	0	0	0.2	0	0	0	0.2	0	0	0	0	0.2	0	0.6
organism	NZ_CP007139.1~Fimbriimonas~ginsengisoli~Gsoil~348,~complete~genome_140001	0.954243	0.333333	0.24963	0.222222	0.347222	0.333333	0.971481	0	0	0	0	0.111111	0	0	0	0.111111	0	0	0	0.222222	0	0	0.111111	0	0	0	0.666667
organism	9kb_GCA_000008665.1_ASM866v1_genomic.789	1.20412	0.125	0	0.25	0.00125	0.125	0.064375	0	0.125	0	0.125	0	0	0	0	0	0	0	0	0.0625	0.0625	0.0625	0	0	0.0625	0	0.75
organism	15kb_GCA_000006175.2_ASM617v2_genomic.160	1.14613	0.428571	0.00166667	0.5	0.00204082	0.214286	0.04	0	0.214286	0	0.214286	0	0	0	0	0.142857	0	0	0	0.214286	0	0.214286	0	0	0.0714286	0	0.5
organism	9kb_GCA_000006805.1_ASM680v1_genomic.858	1	0.1	0.002	0.1	0.021	0.1	0.043	0	0	0	0	0	0	0	0	0	0	0	0	0	0.1	0	0	0.1	0	0	0.8
organism	NC_014624.2~Eubacterium~callanderi~strain~KIST612,~complete~genome_1920001_1	1.14613	0.714286	0.04	0.714286	0.036	0.142857	0.714286	0	0.428571	0	0.285714	0	0	0	0	0	0	0	0	0.142857	0	0.571429	0	0	0	0	0.285714
organism	9kb_GCA_000006175.2_ASM617v2_genomic.70_1	1.14613	0.428571	0.0945238	0.571429	0.0680357	0.285714	0.480357	0	0.142857	0	0.142857	0	0	0	0.142857	0	0	0	0	0.285714	0	0.142857	0	0	0.142857	0	0.428571
organism	11kb_GCA_000006805.1_ASM680v1_genomic.103_5001	0.778151	0.333333	0.0541667	0	0	0.166667	1.66667	0.166667	0.166667	0	0	0	0	0.166667	0	0	0	0	0	0	0	0	0.166667	0.166667	0	0	0.666667
organism	NC_014355.1_Candidatus_Nitrospira_defluvii_chromosome,_complete_genome_3970001	0.845098	0.285714	0.500714	0.285714	0.667143	0.142857	1.42857	0.142857	0	0.142857	0	0	0	0.142857	0	0	0	0	0	0.142857	0	0.142857	0	0	0	0	0.714286
organism	15kb_GCA_000006805.1_ASM680v1_genomic.817_1_1	1.20412	0.75	0.0122917	0.625	0.125	0.375	0.314375	0.25	0.25	0.25	0	0.125	0	0.125	0	0	0	0	0	0.375	0	0.25	0	0.125	0	0	0.25
organism	NZ_CP021255.1~Desulfobulbus~oralis~strain~HOT041/ORNL~chromosome,~complete~genome_1078001_7001	0.90309	0.625	0.02	0.625	0.2415	0.375	0.534583	0.125	0.125	0.125	0.375	0	0	0.125	0	0	0	0	0	0.375	0	0.125	0	0.125	0.125	0	0.25
organism	NC_013194.1~Candidatus~Accumulibacter~phosphatis~clade~IIA~str.~UW-1,~complete~genome_1000001_1	0.69897	0.2	0.004	0.6	0.139333	0	0	0	0	0.2	0.2	0	0	0	0	0	0	0	0	0	0	0.2	0	0	0.4	0	0.4
organism	13kb_GCA_000006175.2_ASM617v2_genomic.370_6001	0.69897	0.2	0.016	0.4	0.008	0.2	0.02	0	0	0	0.2	0	0	0	0	0.2	0	0	0	0.2	0	0	0	0	0.2	0	0.6
organism	7kb_GCA_000006845.1_ASM684v1_genomic.748	0.954243	0.222222	0.00111111	0.222222	0.000555556	0	0	0	0.111111	0	0.111111	0	0	0	0	0	0	0	0	0	0	0.222222	0	0	0	0	0.777778
organism	NZ_CP021255.1~Desulfobulbus~oralis~strain~HOT041/ORNL~chromosome,~complete~genome_1848001_7001	0.90309	0.75	0.0254167	0.5	0.0440625	0.25	0.179375	0	0.375	0	0.125	0	0	0	0	0	0	0	0	0.25	0	0.25	0	0.25	0	0	0.25
organism	13kb_GCA_000006785.2_ASM678v2_genomic.106_1	1.14613	0.714286	0.0448571	0.857143	0.0415476	0.428571	0.554286	0	0.285714	0	0.428571	0	0	0	0	0	0	0	0	0.428571	0	0.285714	0	0	0.142857	0	0.142857
organism	11kb_GCA_000006745.1_ASM674v1_genomic.769	1.25527	0.222222	0.00597222	0.666667	0.00550926	0.222222	0.0729167	0.0555556	0.0555556	0.0555556	0.166667	0	0.0555556	0	0	0	0	0.0555556	0	0.111111	0.0555556	0.111111	0	0	0.388889	0.0555556	0.277778
organism	7kb_GCA_000006805.1_ASM680v1_genomic.352_1	0.845098	0.285714	0.00142857	0.428571	0.00190476	0	0	0.142857	0.142857	0	0.142857	0	0	0	0	0	0	0	0	0	0	0.285714	0	0	0.142857	0	0.571429
organism	13kb_GCA_000006805.1_ASM680v1_genomic.520_7001	0.845098	0.714286	0.0337143	0.571429	0.356786	0.428571	0.718571	0.285714	0.142857	0.285714	0	0.142857	0	0.142857	0	0	0	0	0	0.428571	0	0.142857	0	0.142857	0	0	0.285714
organism	11kb_GCA_000006175.2_ASM617v2_genomic.146_5001	0.845098	0.142857	0.0442857	0.142857	0.00142857	0.142857	0.0457143	0	0	0	0	0	0	0	0	0	0	0	0	0	0	0	0.142857	0	0.142857	0	0.714286
organism	9kb_GCA_000007305.1_ASM730v1_genomic.608_1	0.90309	0.5	0.05	0.75	0.03375	0.25	0.36125	0	0	0	0	0	0	0	0	0	0	0	0	0.25	0	0.25	0	0	0.25	0	0.25
organism	15kb_GCA_000006845.1_ASM684v1_genomic.457_7001_1	1.07918	0.833333	0.000833333	0.5	0.000833333	0.166667	0.0458333	0.166667	0.166667	0	0.166667	0	0	0	0	0	0	0	0	0.166667	0	0.333333	0	0.333333	0	0	0.166667
organism	13kb_GCA_000006805.1_ASM680v1_genomic.590_fragment_1	0.845098	0.571429	0.0396429	0.571429	0.144643	0.285714	0.0842857	0	0	0	0	0	0	0	0	0	0	0	0	0.285714	0	0.285714	0	0	0	0	0.428571
organism	9kb_GCA_000006845.1_ASM684v1_genomic.479	1.04139	0.363636	0.00613636	0.636364	0.000909091	0.0909091	0.909091	0	0.181818	0	0.272727	0	0	0	0	0	0.0909091	0	0	0.0909091	0	0.272727	0	0	0.272727	0	0.363636
organism	5kb_GCA_000006745.1_ASM674v1_genomic.688	0.69897	0.2	0	0.4	0.003	0	0	0	0.2	0	0	0	0	0	0	0	0	0	0	0	0	0.2	0	0	0.2	0	0.6
organism	NZ_DS996456.1~Parabacteroides~johnsonii~DSM~18315~Scfld16,~whole~genome~shotgun~sequence_222001	0.60206	0.5	0.075	0.5	0.1375	0.5	0.185	0	0	0	0	0	0	0	0	0.25	0	0	0	0.5	0	0	0	0	0	0	0.5
organism	NZ_GL945017.1~Prevotella~multisaccharivorax~DSM~17128~scaffold_3,~whole~genome~shotgun~sequence_2696001	0.778151	0.666667	0.00416667	0.833333	0.011	0.166667	0.0416667	0.166667	0.166667	0.166667	0.333333	0	0.166667	0	0	0	0	0	0	0.166667	0	0.333333	0	0.166667	0.333333	0	0
organism	15kb_GCA_000008665.1_ASM866v1_genomic.939_7001_1	1.14613	0.428571	0.000952381	0.571429	0.00125	0.285714	0.025	0	0	0	0.285714	0	0	0	0	0	0	0	0	0.285714	0	0.142857	0	0	0.142857	0	0.428571
organism	NC_003888.3~Streptomyces~coelicolor~A3(2)~chromosome,~complete~genome_1424001	0.69897	0.2	0	0.2	0	0	0	0	0.2	0	0.2	0	0	0	0	0	0	0	0	0	0	0	0	0.2	0.2	0	0.6
organism	13kb_GCA_000005845.2_ASM584v2_genomic.630_1	0.90309	0	0	0.75	0.00166667	0	0	0	0	0	0.25	0	0	0	0	0	0	0	0	0	0	0	0	0	0.75	0	0.25
organism	9kb_GCA_000006805.1_ASM680v1_genomic.142_1	1.25527	0.222222	0.0380556	0.222222	0.0216667	0.111111	0.212778	0.111111	0.111111	0.111111	0.111111	0	0.111111	0	0	0	0	0	0	0.111111	0	0.111111	0	0	0	0	0.777778
organism	NC_017219.1~Bifidobacterium~longum~subsp.~infantis~ATCC~15697~=~JCM~1222~=~DSM~20088~DNA,~complete~genome_1960001	1.20412	0.1875	0.124375	0.1875	0.109167	0.25	0.210781	0	0	0	0	0	0	0	0	0	0	0	0	0.125	0.0625	0	0	0.0625	0	0.0625	0.6875
organism	11kb_GCA_000006765.1_ASM676v1_genomic.609_5001	0.778151	0.666667	0.0641667	0.833333	0.095	0.5	0.641111	0	0.333333	0	0.333333	0	0	0	0	0	0	0	0	0.5	0	0.166667	0	0	0.166667	0	0.166667
organism	9kb_GCA_000006845.1_ASM684v1_genomic.689_6001	0.69897	0.8	0.0105	0.6	0.014	0	0	0.2	0.2	0	0.2	0	0	0	0	0	0	0	0	0	0	0.6	0	0.2	0	0	0.2
organism	11kb_GCA_000006845.1_ASM684v1_genomic.592_6001	0.69897	0.4	0.001	0.6	0.01	0	0	0	0.2	0	0.2	0	0	0	0	0	0	0	0	0	0	0.2	0	0.2	0.4	0	0.2
organism	NZ_CP030032.1~Bradymonas~sediminis~strain~FA350~chromosome,~complete~genome_4214001_1	1	0.2	0.059	0.2	0.003	0.2	0.244	0	0	0	0	0	0	0	0	0	0	0	0	0.2	0	0	0	0	0	0	0.8
organism	5kb_GCA_000007305.1_ASM730v1_genomic.290	0.778151	0.5	0.0577778	0.333333	0.000833333	0.166667	1.18333	0	0.166667	0	0.166667	0	0	0	0.166667	0	0	0	0	0	0	0.166667	0.166667	0.166667	0.166667	0	0.333333
organism	15kb_GCA_000006805.1_ASM680v1_genomic.782_1	1.32222	0.285714	0.00833333	0.285714	0.110238	0.142857	0.47619	0	0.142857	0	0.142857	0	0	0	0	0.142857	0	0	0	0.142857	0	0.142857	0	0	0	0	0.714286
organism	15kb_GCA_000006805.1_ASM680v1_genomic.857_1	1.14613	0.428571	0.19881	0.428571	0.0661905	0.428571	0.714286	0	0	0	0	0	0.285714	0	0	0.142857	0	0	0	0.428571	0	0	0	0	0	0	0.571429
organism	13kb_GCA_000006805.1_ASM680v1_genomic.624_7001	0.845098	0.142857	0	0.285714	0.00928571	0.142857	0.11	0	0.142857	0	0.142857	0	0	0	0	0	0	0	0	0.142857	0	0	0	0	0.142857	0	0.714286
organism	11kb_GCA_000006805.1_ASM680v1_genomic.666_6001	0.69897	0.6	0.0693333	1	0.0704	0.4	1.213	0	0	0	0.6	0	0.2	0	0	0	0	0	0	0.4	0	0.2	0	0	0.4	0	0
organism	NZ_CP013070.1~Sphingobium~indicum~B90A,~complete~genome_696001_7001	0.60206	0.5	0.05875	0.25	0.015	0.25	0.05	0	0	0	0	0	0	0	0	0	0	0	0	0	0	0.25	0.25	0	0	0	0.5
organism	9kb_GCA_000006805.1_ASM680v1_genomic.987	1.04139	0.545455	0.0178788	0.545455	0.151515	0.272727	0.457273	0.181818	0.181818	0.181818	0.0909091	0.0909091	0	0.0909091	0	0	0	0	0	0.272727	0	0.181818	0	0.0909091	0.0909091	0	0.363636
organism	9kb_GCA_000007305.1_ASM730v1_genomic.691_6001	0.69897	0	0	0.2	0.042	0	0	0	0	0	0	0	0	0	0	0	0	0	0	0	0	0	0	0	0.2	0	0.8
organism	NC_014624.2~Eubacterium~callanderi~strain~KIST612,~complete~genome_1392001_1	1.07918	0.333333	0.0358333	0.5	0.0566667	0.0833333	0.356667	0	0.0833333	0.0833333	0.166667	0	0	0	0	0	0	0	0	0.0833333	0	0.166667	0	0.0833333	0.25	0	0.416667
organism	FP565575.1_Candidatus_Methylomirabilis_oxyfera_complete_genome_135001_1	1	0.4	0.002	0.6	0.003	0.4	0.077	0	0.2	0	0.2	0	0	0	0	0	0	0	0	0.4	0	0	0	0	0.2	0	0.4
organism	15kb_GCA_000006805.1_ASM680v1_genomic.907_1_1	1.20412	0.125	0.000625	0.125	0	0	0	0.125	0	0	0.125	0	0	0	0	0	0	0	0	0	0	0.125	0	0	0	0	0.875
organism	NC_004663.1~Bacteroides~thetaiotaomicron~VPI-5482~chromosome,~complete~genome_5904001	0.778151	0.333333	0.0325	0.166667	0	0.166667	0.015	0	0	0	0.166667	0	0	0	0	0	0	0	0	0	0	0	0.166667	0.166667	0.166667	0	0.5
organism	15kb_GCA_000008665.1_ASM866v1_genomic.328_7001_1	1.34242	0.363636	0.00181818	0.181818	0	0	0	0	0.181818	0	0.181818	0	0	0	0	0	0	0	0	0	0	0.181818	0	0.181818	0	0	0.636364
organism	5kb_GCA_000006805.1_ASM680v1_genomic.948	0.778151	0.166667	0.00333333	0.333333	0.01	0	0	0.166667	0	0.166667	0	0	0	0	0	0	0	0	0	0	0	0.166667	0	0	0.166667	0	0.666667
organism	7kb_GCA_000006805.1_ASM680v1_genomic.657_1	1.20412	0.25	0.0009375	0.25	0.0084375	0	0	0	0	0	0	0	0	0	0	0	0	0	0	0	0	0.25	0	0	0	0	0.75
organism	9kb_GCA_000006845.1_ASM684v1_genomic.272_1	0.90309	0.125	0.00125	0.125	0.00125	0	0	0	0	0	0	0	0	0	0	0	0	0	0	0	0	0.125	0	0	0	0	0.875
organism	NZ_HG422565.1~Candidatus~Microthrix~parvicella~RN1,~whole~genome~shotgun~sequence_3420001_6001	0.69897	0.2	0	0.2	0	0	0	0	0.2	0	0.2	0	0	0	0	0	0	0	0	0	0	0.2	0	0	0	0	0.8
organism	NZ_CP007139.1~Fimbriimonas~ginsengisoli~Gsoil~348,~complete~genome_5110001_1	1.07918	0.166667	0.0466667	0.333333	0.0233333	0.166667	0.833333	0	0	0	0.166667	0	0	0	0	0	0	0	0.166667	0.166667	0	0	0	0	0.166667	0	0.666667
organism	15kb_GCA_000006175.2_ASM617v2_genomic.254_fragment_1	0.954243	0.444444	0.0952778	0.444444	0.265278	0.333333	0.744444	0.111111	0	0.111111	0	0	0	0.111111	0	0.111111	0.333333	0	0	0.333333	0	0.111111	0	0	0	0	0.555556
organism	11kb_GCA_000006765.1_ASM676v1_genomic.390	0.90309	0.625	0.06075	0.625	0.1545	0.125	1.25	0.125	0.25	0	0.125	0	0	0	0	0	0	0	0	0.125	0	0.375	0	0.125	0.125	0	0.25
organism	9kb_GCA_000006765.1_ASM676v1_genomic.163_6001	0.69897	0.6	0.0466667	0.6	0.0933333	0.4	0.474	0	0.2	0	0.2	0	0	0	0	0	0	0	0	0.4	0	0.2	0	0	0	0	0.4
organism	11kb_GCA_000006765.1_ASM676v1_genomic.650_5001	0.69897	0.4	0.002	0.4	0.133	0.2	0.232	0	0.2	0	0	0	0	0	0	0	0	0	0	0.2	0	0.2	0	0	0	0	0.6
organism	11kb_GCA_000006845.1_ASM684v1_genomic.811_5001	0.69897	0.2	0.082	0.2	0.034	0.2	0.252	0	0	0	0	0	0	0	0	0.2	0	0	0	0.2	0	0	0	0	0	0	0.8
organism	NC_009636.1~Sinorhizobium~medicae~WSM419~chromosome,~complete~genome_1722001_1	0.90309	0.25	0.028125	0.375	0.0895833	0.125	0.61	0	0	0	0.125	0.125	0	0	0	0	0	0	0	0.125	0	0	0	0.125	0.25	0	0.5
organism	NC_005042.1~Prochlorococcus~marinus~subsp.~marinus~str.~CCMP1375~complete~genome_110001_7001	0.90309	0.375	0.005	0.5	0.00375	0.125	0.02875	0	0	0	0.125	0	0	0	0	0	0	0	0	0.125	0	0.25	0	0	0.125	0	0.5
organism	NC_013132.1~Chitinophaga~pinensis~DSM~2588,~complete~genome_4896001_1	0.69897	0.2	0	0.4	0.004	0	0	0	0.2	0	0.2	0	0	0	0	0	0	0	0	0	0	0.2	0	0	0.2	0	0.6
organism	NZ_CP030032.1~Bradymonas~sediminis~strain~FA350~chromosome,~complete~genome_3430001_1	1	0.4	0.0005	0.4	0.0005	0	0	0	0.2	0	0.2	0	0	0	0	0	0	0	0	0	0	0.4	0	0	0	0	0.6
organism	NC_014624.2~Eubacterium~callanderi~strain~KIST612,~complete~genome_88001_1	0.60206	0.5	0.28375	0.75	0.295	0.75	1.02333	0	0	0	0	0	0	0	0	0	0	0	0.25	0.5	0.25	0	0	0	0	0	0.25
organism	NC_014355.1_Candidatus_Nitrospira_defluvii_chromosome,_complete_genome_3275001	0.778151	0.166667	0	0.166667	0	0	0	0	0.166667	0	0.166667	0	0	0	0	0	0	0	0	0	0	0.166667	0	0	0	0	0.833333
organism	15kb_GCA_000006175.2_ASM617v2_genomic.655	1.23045	0.294118	0.0403529	0.235294	0.141324	0.235294	0.298971	0.0588235	0.0588235	0.0588235	0	0	0	0.0588235	0	0.117647	0.176471	0	0	0.235294	0	0	0	0.0588235	0	0	0.705882
organism	11kb_GCA_000006745.1_ASM674v1_genomic.178	1.14613	0.285714	0.0125	0.5	0.0265306	0.428571	0.292857	0.142857	0.142857	0.142857	0.214286	0	0.142857	0	0	0	0	0	0	0.142857	0.142857	0.142857	0	0	0.0714286	0.142857	0.357143
organism	15kb_GCA_000006845.1_ASM684v1_genomic.450_1	1.32222	0.428571	0.000634921	0.571429	0.00047619	0.142857	0.00285714	0	0.142857	0	0.142857	0	0	0	0	0	0	0	0	0.142857	0	0.285714	0	0	0.142857	0	0.428571
organism	13kb_GCA_000006845.1_ASM684v1_genomic.11	1.14613	0.5	0.0440816	0.571429	0.00285714	0.214286	0.453333	0	0.214286	0	0.214286	0	0	0	0	0.142857	0	0	0	0.142857	0.0714286	0.285714	0	0.0714286	0.0714286	0	0.357143
organism	NZ_CP003679.1_Treponema_pallidum_subsp._pallidum_str._Sea_81-4,_complete_genome_253001	0.954243	0.555556	0.0468889	0.666667	0.0227778	0.222222	0.536667	0	0.222222	0	0.333333	0	0	0	0	0.111111	0	0	0	0.111111	0	0.333333	0.111111	0	0.222222	0	0.222222
organism	11kb_GCA_000006745.1_ASM674v1_genomic.644_6001	0.90309	0.25	0.0625	0.75	0.041875	0	0	0	0.125	0	0.375	0	0	0	0	0	0	0	0	0	0	0.25	0	0	0.5	0	0.25
organism	gi|1020263215|gb|LLKK01000005.1|_Phytoplasma_sp._Vc33_3J-5,_whole_genome_shotgun_sequence_18001	0.954243	0.444444	0.18	0.444444	0.194444	0.222222	1.11111	0	0.111111	0	0.111111	0	0	0	0.111111	0	0	0	0	0.222222	0	0.222222	0	0	0	0	0.555556
organism	11kb_GCA_000006805.1_ASM680v1_genomic.153_6001	0.69897	0.4	0.026	0	0	0	0	0.2	0.2	0	0	0	0	0	0	0	0.2	0	0	0	0	0	0	0.4	0	0	0.6
organism	NC_005042.1~Prochlorococcus~marinus~subsp.~marinus~str.~CCMP1375~complete~genome_143001_1	1.25527	0.444444	0.00111111	0.555556	0.00933333	0.333333	0.0844444	0	0.222222	0	0.111111	0	0	0	0	0.111111	0	0	0	0.333333	0	0.111111	0	0	0.111111	0	0.444444
organism	9kb_GCA_000007305.1_ASM730v1_genomic.176_6001	0.69897	0.2	0	0.2	0	0	0	0	0.2	0	0.2	0	0	0	0	0	0	0	0	0	0	0.2	0	0	0	0	0.8
organism	NC_014815.1~Micromonospora~sp.~L5,~complete~genome_752001_1	1.34242	0.454545	0.00209091	0.636364	0.00577922	0.181818	0.215909	0	0.272727	0	0.272727	0.0909091	0	0	0	0	0	0	0.0909091	0.0909091	0.0909091	0.272727	0	0.0909091	0.181818	0	0.272727
organism	NC_020449.1_Candidatus_Cloacamonas_acidaminovorans_str._Evry_provisional_genome_sequence_from_WWE1_candidate_division_700001	0.60206	0.5	0.0025	0.25	0.0025	0	0	0.25	0	0	0	0	0	0	0	0	0	0	0	0	0	0.25	0	0.25	0	0	0.5
organism	11kb_GCA_000008265.1_ASM826v1_genomic.218_5001	0.90309	0.125	0	0.125	0.005	0	0	0	0.125	0	0	0	0	0	0	0	0	0	0	0	0	0.125	0	0	0	0	0.875
organism	15kb_GCA_000006175.2_ASM617v2_genomic.838_8001	0.845098	0	0	0.142857	0.00285714	0	0	0	0	0	0	0	0	0	0	0	0	0	0	0	0	0	0	0	0.142857	0	0.857143
organism	15kb_GCA_000006805.1_ASM680v1_genomic.317_7001	1.34242	0.181818	0.0311364	0.181818	0.0177273	0.0909091	0.174091	0.0909091	0.0909091	0.0909091	0.0909091	0	0.0909091	0	0	0	0	0	0	0.0909091	0	0.0909091	0	0	0	0	0.818182
organism	11kb_GCA_000006845.1_ASM684v1_genomic.405	1.14613	0.571429	0.0267857	0.571429	0.0344643	0.428571	0.326429	0	0.142857	0	0.285714	0	0	0	0	0	0	0	0	0.357143	0	0.142857	0.0714286	0	0.0714286	0	0.357143
organism	NZ_CP007139.1~Fimbriimonas~ginsengisoli~Gsoil~348,~complete~genome_4100001_1	1.14613	0.714286	0.0675714	0.714286	0.0262857	0.142857	0.714286	0	0.428571	0	0.142857	0	0	0	0	0.142857	0	0	0	0.142857	0	0.428571	0	0.142857	0.142857	0	0.142857
[truncated: 6,825 more rows]
