# Supplementary material for: VIBRANT: automated recovery, annotation and curation of microbial viruses, and evaluation of viral community function from genomic sequences
Source: Microbiome. 2020 Jun 10;8:90. doi: 10.1186/s40168-020-00867-0 (PMC7288430; doi:10.1186/s40168-020-00867-0)
Supplement: Supplementary file 11 — Additional File 10: Table S10. Equations used for benchmarking analyses. [file 40168_2020_867_MOESM10_ESM.xlsx]

## Sheet: Sheet1
Supplementary Table 10. Equations used for benchmarking analyses.
Recall
TP / TP+FN			TP	True positive identifications
			FN	False negative identifications
Precision			FP	False positive identifications
TP / TP+FP			FN	False negative identifications
			TN	True negative identifications
Accuracy
TP+TN / TP+TN+FP+FN
F1 score
2*TP / 2*TP + FP + FN
Specificity
TN / TN+FP
MCC
TP * TN – FP * FN / √ (TP +FP) * (TP + FN) * (TN + FP) * (TN + FN)
