# Supplementary material for: VIBRANT: automated recovery, annotation and curation of microbial viruses, and evaluation of viral community function from genomic sequences
Source: Microbiome. 2020 Jun 10;8:90. doi: 10.1186/s40168-020-00867-0 (PMC7288430; doi:10.1186/s40168-020-00867-0)
Supplement: Supplementary file 12 — Additional File 11: Table S11. Calculations and results of benchmarking analyses for VIBRANT, VirSorter, VirFinder and MARVEL. [file 40168_2020_867_MOESM11_ESM.xlsx]

## Sheet: Sheet1
Supplementary Table 11. Calculations and results of benchmarking analyses.
Calculations associated with Figure 2
		score >=0.9	score >=0.75	cat. 1,2	cat. 1,2 virome decontamination mode				Identifications used for calculations
	VIBRANT	VirFinder	VirFinder	VirSorter	VirSorter	MARVEL							score >=0.9	score >=0.75	cat. 1,2	cat. 1,2 virome decontamination mode
Recall	0.983793	0.76228	0.890263	0.400254	0.965314	0.937947				Total identifications	total	VIBRANT	VirFinder	VirFinder	VirSorter	VirSorter	MARVEL
Precision	0.998919	0.987985	0.968485	0.995679	0.995034	0.927346				viruses	29926	29441	22812	26642	11978	28888	28069
Accuracy	0.991378	0.876703	0.930758	0.69974	0.98028	0.93234				genomic	29008.6	22.148	261.143	815.521	45.2	119.328	2052.53
Specificity (bacteria/archaea)	0.999237	0.990998	0.971887	0.998442	0.995886	0.929244				plasmids	1013.38	9.718	16.272	51.415	6.78	24.86	146.561
Specificity (plasmids)	0.99041	0.983943	0.949264	0.99331	0.975468	0.855375
F1 score	0.991298	0.86058	0.927728	0.570979	0.979949	0.932616
MCC	0.982868	0.773724	0.864313	0.497525	0.960985	0.864738
									normalization		total	VIBRANT	VirFinder	VirFinder	VirSorter	VirSorter	MARVEL
									genomic	raw	256713	196	2311	7217	400	1056	18164
										normalized	29008.6	22.148	261.143	815.521	45.2	119.328	2052.53
									plasmid	raw	8968	86	144	455	60	220	1297
										normalized	1013.38	9.718	16.272	51.415	6.78	24.86	146.561
fragments viruses
Recall, TPR		score >=0.9	score >=0.75	cat. 1,2	cat. 1,2 virome decontamination mode
Total	VIBRANT	VirFinder	VirFinder	VirSorter	VirSorter	MARVEL		Sizes fragments viruses
29926	29441	22812	26642	11978	28888	28069		3kb	5kb	7kb	9kb	11kb	13kb	15kb	>15kb
TP / TP+FN	0.983793	0.76228	0.890263	0.400254	0.965314	0.937947		2097	2374	3685	5088	5649	5709	5291	33
Precision		score >=0.9	score >=0.75	cat. 1,2	cat. 1,2 virome decontamination mode
Total	VIBRANT	VirFinder	VirFinder	VirSorter	VirSorter	MARVEL
TP / TP+FP	0.998919	0.987985	0.968485	0.995679	0.995034	0.927346
Accuracy		score >=0.9	score >=0.75	cat. 1,2	cat. 1,2 virome decontamination mode					score >=0.9	score >=0.75	cat. 1,2	cat. 1,2 virome decontamination mode
Total	VIBRANT	VirFinder	VirFinder	VirSorter	VirSorter	MARVEL			VIBRANT	VirFinder	VirFinder	VirSorter	VirSorter	MARVEL
59948	0.991378	0.876703	0.930758	0.69974	0.98028	0.93234		numerator	59431.1	52556.5	55797	41948	58765.8	55891.9
TP+TN / TP+TN+FP+FN								denominator	59948	59948	59948	59948	59948	59948
F1		score >=0.9	score >=0.75	cat. 1,2	cat. 1,2 virome decontamination mode
	VIBRANT	VirFinder	VirFinder	VirSorter	VirSorter	MARVEL
2*TP / 2*TP + FP + FN	0.991298	0.86058	0.927728	0.570979	0.979949	0.932616
fragments genomic
specificity, FPR		score >=0.9	score >=0.75	cat. 1,2	cat. 1,2 virome decontamination mode
Total	VIBRANT	VirFinder	VirFinder	VirSorter	VirSorter	MARVEL		sizes fragments microbes
29008.6	22.148	261.143	815.521	45.2	119.328	2052.53		3-4kb	5-6kb	7-8kb	9-10kb	11-15kb
TN / TN+FP	0.999237	0.990998	0.971887	0.998442	0.995886	0.929244		27367	136386	46912	13057	32991
fragments plasmids
specificity, FPR		score >=0.9	score >=0.75	cat. 1,2	cat. 1,2 virome decontamination mode			sizes fragments plasmids
Total	VIBRANT	VirFinder	VirFinder	VirSorter	VirSorter	MARVEL		3-4kb	5-6kb	7-8kb	9-10kb	11-15kb
1013.38	9.718	16.272	51.415	6.78	24.86	146.561		145	470	2322	3031	3000
TN / TN+FP	0.99041	0.983943	0.949264	0.99331	0.975468	0.855375
MCC		>=0.9	>=0.75	cat 1,2,4,5	VD	TN / TN+FP				>=0.9	>=0.75	cat 1,2,4,5	cat all
	VIBRANT	VirFinder	VirFinder	VirSorter	VirSorter	MARVEL			VIBRANT	VirFinder	VirFinder	VirSorter	VirSorter	MARVEL
	0.982868	0.773724	0.864313	0.497525	0.960985	0.864738		numerator	8.82923e+08	6.76559e+08	7.73901e+08	3.58047e+08	8.62959e+08	7.76876e+08
								non-sq denominator	8.06965e+17	7.64608e+17	8.01732e+17	5.17906e+17	8.06394e+17	8.07113e+17
								denominator	8.98313e+08	8.74418e+08	8.95395e+08	7.19657e+08	8.97995e+08	8.98395e+08
TP * TN – FP * FN / √ (TP +FP) * (TP + FN) * (TN + FP) * (TN + FN)
