# Supplementary material for: VIBRANT: automated recovery, annotation and curation of microbial viruses, and evaluation of viral community function from genomic sequences
Source: Microbiome. 2020 Jun 10;8:90. doi: 10.1186/s40168-020-00867-0 (PMC7288430; doi:10.1186/s40168-020-00867-0)
Supplement: Supplementary file 13 — Additional File 12: Table S12. List of all KEGG annotations determined as AMGs. [file 40168_2020_867_MOESM12_ESM.xlsx]

## Sheet: Sheet1
Supplementary Table 12. List of all KEGG annotations determined as AMGs.
KO
K00001
K00002
K00003
K00005
K00007
K00008
K00009
K00010
K00011
K00012
K00013
K00014
K00015
K00016
K00018
K00019
K00020
K00021
K00023
K00024
K00029
K00030
K00031
K00032
K00033
K00034
K00035
K00036
K00038
K00039
K00040
K00041
K00042
K00043
K00045
K00048
K00049
K00050
K00052
K00053
K00055
K00058
K00059
K00060
K00064
K00065
K00066
K00067
K00068
K00074
K00075
K00077
K00082
K00084
K00086
K00087
K00090
K00093
K00094
K00097
K00099
K00100
K00101
K00102
K00103
K00104
K00106
K00108
K00109
K00114
K00116
K00117
K00121
K00122
K00123
K00124
K00125
K00126
K00127
K00128
K00129
K00130
K00131
K00132
K00133
K00134
K00135
K00137
K00138
K00140
K00141
K00143
K00145
K00146
K00147
K00148
K00150
K00151
K00152
K00156
K00158
K00161
K00162
K00163
K00164
K00166
K00167
K00169
K00170
K00171
K00172
K00174
K00175
K00176
K00177
K00186
K00187
K00188
K00189
K00192
K00193
K00194
K00195
K00196
K00197
K00198
K00200
K00201
K00202
K00203
K00204
K00205
K00206
K00207
K00208
K00209
K00210
K00211
K00213
K00214
K00215
K00217
K00218
K00220
K00222
K00223
K00226
K00227
K00228
K00230
K00231
K00232
K00239
K00240
K00241
K00242
K00244
K00245
K00246
K00247
K00248
K00249
K00252
K00253
K00254
K00255
K00259
K00260
K00261
K00262
K00263
K00265
K00266
K00270
K00271
K00273
K00274
K00275
K00276
K00278
K00281
K00282
K00283
K00285
K00286
K00287
K00288
K00290
K00293
K00294
K00295
K00297
K00299
K00300
K00301
K00302
K00303
K00304
K00305
K00314
K00315
K00316
K00317
K00318
K00319
K00320
K00322
K00324
K00325
K00330
K00331
K00332
K00333
K00334
K00335
K00336
K00337
K00338
K00339
K00340
K00341
K00342
K00343
K00355
K00360
K00362
K00363
K00365
K00366
K00367
K00368
K00370
K00371
K00372
K00374
K00376
K00380
K00381
K00382
K00383
K00385
K00387
K00390
K00392
K00394
K00395
K00399
K00400
K00401
K00402
K00404
K00405
K00406
K00407
K00410
K00411
K00412
K00413
K00422
K00423
K00432
K00435
K00440
K00441
K00442
K00443
K00446
K00448
K00449
K00450
K00451
K00452
K00453
K00455
K00456
K00457
K00459
K00461
K00462
K00463
K00466
K00467
K00468
K00469
K00472
K00480
K00481
K00483
K00484
K00486
K00491
K00499
K00500
K00502
K00505
K00507
K00508
K00511
K00514
K00515
K00523
K00528
K00529
K00531
K00542
K00544
K00545
K00547
K00548
K00549
K00553
K00558
K00559
K00562
K00568
K00570
K00577
K00578
K00579
K00580
K00581
K00582
K00583
K00584
K00588
K00594
K00595
K00600
K00601
K00602
K00603
K00605
K00606
K00608
K00609
K00610
K00611
K00613
K00615
K00616
K00619
K00620
K00621
K00622
K00625
K00626
K00627
K00630
K00631
K00632
K00634
K00635
K00639
K00640
K00641
K00643
K00645
K00647
K00648
K00651
K00652
K00654
K00655
K00656
K00657
K00658
K00672
K00673
K00674
K00677
K00681
K00687
K00688
K00689
K00690
K00691
K00692
K00693
K00694
K00695
K00696
K00697
K00698
K00700
K00701
K00702
K00703
K00705
K00709
K00720
K00721
K00728
K00737
K00748
K00750
K00763
K00764
K00765
K00766
K00767
K00768
K00771
K00772
K00788
K00789
K00790
K00791
K00793
K00794
K00795
K00796
K00797
K00798
K00799
K00800
K00801
K00802
K00803
K00812
K00813
K00814
K00817
K00819
K00820
K00821
K00822
K00823
K00824
K00826
K00830
K00831
K00832
K00833
K00835
K00836
K00839
K00840
K00841
K00844
K00845
K00846
K00847
K00848
K00849
K00850
K00851
K00852
K00853
K00854
K00855
K00858
K00859
K00860
K00861
K00863
K00864
K00865
K00867
K00868
K00869
K00872
K00873
K00874
K00875
K00878
K00879
K00880
K00881
K00882
K00883
K00884
K00885
K00886
K00891
K00895
K00899
K00901
K00912
K00917
K00918
K00919
K00925
K00926
K00927
K00928
K00929
K00930
K00931
K00932
K00933
K00938
K00941
K00946
K00949
K00950
K00952
K00954
K00955
K00956
K00957
K00958
K00963
K00965
K00966
K00968
K00969
K00971
K00972
K00973
K00975
K00978
K00979
K00981
K00983
K00988
K00991
K00992
K00993
K00995
K00998
K00999
K01000
K01001
K01003
K01006
K01007
K01008
K01011
K01012
K01026
K01027
K01028
K01029
K01031
K01032
K01034
K01035
K01039
K01040
K01042
K01046
K01047
K01051
K01053
K01054
K01055
K01057
K01058
K01061
K01067
K01069
K01070
K01071
K01075
K01077
K01079
K01080
K01082
K01083
K01086
K01087
K01089
K01091
K01092
K01093
K01095
K01096
K01097
K01103
K01113
K01114
K01115
K01117
K01127
K01132
K01135
K01136
K01137
K01176
K01178
K01179
K01182
K01183
K01184
K01186
K01187
K01188
K01190
K01193
K01194
K01195
K01197
K01198
K01200
K01201
K01202
K01205
K01207
K01208
K01209
K01210
K01214
K01217
K01218
K01220
K01226
K01230
K01232
K01233
K01236
K01243
K01244
K01251
K01255
K01256
K01259
K01270
K01424
K01425
K01426
K01427
K01428
K01429
K01430
K01431
K01432
K01437
K01438
K01439
K01442
K01443
K01451
K01452
K01455
K01457
K01458
K01460
K01464
K01465
K01468
K01469
K01470
K01473
K01474
K01476
K01478
K01479
K01480
K01484
K01491
K01492
K01495
K01496
K01497
K01498
K01499
K01500
K01501
K01505
K01506
K01512
K01523
K01535
K01555
K01556
K01560
K01561
K01563
K01565
K01568
K01569
K01571
K01573
K01574
K01577
K01578
K01579
K01580
K01581
K01582
K01583
K01584
K01585
K01586
K01588
K01589
K01590
K01591
K01593
K01594
K01595
K01596
K01597
K01598
K01599
K01601
K01602
K01607
K01608
K01609
K01610
K01611
K01613
K01615
K01617
K01619
K01620
K01621
K01622
K01623
K01624
K01625
K01626
K01627
K01628
K01629
K01630
K01631
K01633
K01634
K01635
K01637
K01638
K01639
K01640
K01641
K01647
K01649
K01652
K01653
K01654
K01655
K01657
K01658
K01659
K01661
K01662
K01663
K01666
K01667
K01673
K01674
K01676
K01677
K01678
K01679
K01681
K01682
K01684
K01685
K01686
K01687
K01689
K01690
K01692
K01693
K01695
K01696
K01697
K01698
K01699
K01703
K01704
K01705
K01706
K01707
K01708
K01709
K01710
K01711
K01712
K01713
K01714
K01716
K01719
K01720
K01721
K01724
K01725
K01728
K01729
K01730
K01731
K01733
K01734
K01735
K01736
K01737
K01738
K01739
K01740
K01743
K01744
K01745
K01746
K01749
K01750
K01752
K01753
K01754
K01755
K01756
K01757
K01758
K01759
K01760
K01761
K01762
K01770
K01771
K01772
K01775
K01776
K01777
K01778
K01779
K01782
K01783
K01784
K01785
K01787
K01788
K01790
K01791
K01792
K01793
K01795
K01796
K01799
K01800
K01801
K01803
K01804
K01805
K01807
K01808
K01809
K01810
K01812
K01813
K01814
K01815
K01816
K01817
K01818
K01819
K01820
K01821
K01822
K01823
K01825
K01826
K01834
K01835
K01840
K01841
K01843
K01844
K01845
K01846
K01847
K01848
K01849
K01850
K01851
K01852
K01854
K01856
K01857
K01858
K01860
K01874
K01885
K01886
K01895
K01896
K01897
K01902
K01903
K01904
K01905
K01906
K01907
K01908
K01911
K01912
K01914
K01915
K01916
K01918
K01919
K01920
K01921
K01923
K01924
K01925
K01928
K01929
K01933
K01934
K01935
K01938
K01939
K01940
K01941
K01945
K01947
K01950
K01951
K01952
K01953
K01955
K01956
K01958
K01959
K01960
K01961
K01962
K01963
K01964
K01965
K01966
K01968
K01969
K02078
K02079
K02080
K02083
K02092
K02093
K02094
K02095
K02096
K02097
K02107
K02108
K02109
K02110
K02111
K02112
K02113
K02114
K02115
K02117
K02118
K02119
K02120
K02121
K02122
K02123
K02124
K02133
K02160
K02169
K02170
K02188
K02189
K02190
K02191
K02201
K02203
K02204
K02224
K02225
K02226
K02227
K02228
K02229
K02230
K02231
K02232
K02233
K02257
K02258
K02259
K02274
K02275
K02276
K02277
K02284
K02285
K02286
K02287
K02288
K02289
K02290
K02291
K02293
K02294
K02297
K02298
K02299
K02300
K02302
K02303
K02304
K02305
K02361
K02371
K02372
K02377
K02433
K02434
K02435
K02437
K02438
K02439
K02446
K02472
K02473
K02474
K02492
K02495
K02496
K02500
K02501
K02502
K02509
K02510
K02517
K02527
K02535
K02536
K02545
K02548
K02549
K02551
K02552
K02554
K02560
K02563
K02564
K02567
K02568
K02586
K02588
K02591
K02609
K02610
K02611
K02612
K02613
K02614
K02615
K02618
K02626
K02628
K02629
K02630
K02631
K02632
K02634
K02635
K02636
K02637
K02640
K02641
K02642
K02643
K02689
K02690
K02691
K02692
K02693
K02694
K02703
K02704
K02705
K02706
K02707
K02708
K02744
K02745
K02746
K02747
K02768
K02769
K02770
K02773
K02774
K02775
K02777
K02778
K02779
K02781
K02782
K02783
K02786
K02787
K02788
K02790
K02791
K02793
K02794
K02795
K02796
K02798
K02799
K02800
K02812
K02813
K02814
K02815
K02821
K02822
K02826
K02827
K02828
K02829
K02840
K02841
K02843
K02844
K02847
K02848
K02849
K02850
K02851
K02858
K03077
K03078
K03079
K03147
K03148
K03149
K03150
K03151
K03153
K03179
K03181
K03182
K03183
K03184
K03185
K03186
K03268
K03269
K03270
K03271
K03272
K03273
K03274
K03275
K03276
K03277
K03278
K03279
K03280
K03330
K03331
K03335
K03336
K03337
K03338
K03339
K03340
K03341
K03343
K03365
K03367
K03381
K03382
K03383
K03385
K03388
K03389
K03390
K03391
K03392
K03394
K03396
K03399
K03403
K03404
K03405
K03416
K03417
K03421
K03422
K03426
K03428
K03429
K03430
K03431
K03462
K03464
K03472
K03473
K03474
K03475
K03476
K03517
K03524
K03525
K03526
K03527
K03532
K03533
K03621
K03635
K03637
K03638
K03639
K03644
K03689
K03692
K03693
K03707
K03715
K03735
K03736
K03737
K03738
K03750
K03752
K03760
K03777
K03778
K03779
K03780
K03781
K03782
K03785
K03786
K03788
K03794
K03795
K03800
K03801
K03809
K03821
K03831
K03841
K03850
K03851
K03852
K03856
K03886
K03887
K03888
K03889
K03890
K03891
K03894
K03895
K03896
K03897
K03921
K03922
K03940
K03941
K03943
K04019
K04020
K04021
K04022
K04032
K04034
K04035
K04036
K04037
K04038
K04039
K04040
K04041
K04042
K04072
K04073
K04091
K04092
K04093
K04097
K04098
K04100
K04101
K04102
K04103
K04105
K04107
K04108
K04109
K04110
K04112
K04113
K04114
K04115
K04116
K04117
K04118
K04126
K04127
K04128
K04341
K04342
K04478
K04480
K04486
K04487
K04516
K04517
K04518
K04561
K04618
K04708
K04712
K04718
K04719
K04835
K05275
K05286
K05288
K05296
K05299
K05301
K05304
K05305
K05306
K05307
K05308
K05309
K05341
K05342
K05343
K05349
K05350
K05351
K05352
K05358
K05362
K05363
K05366
K05368
K05375
K05376
K05377
K05378
K05379
K05380
K05381
K05382
K05383
K05384
K05385
K05386
K05396
K05523
K05526
K05535
K05549
K05550
K05551
K05552
K05553
K05554
K05555
K05556
K05572
K05573
K05574
K05575
K05576
K05577
K05578
K05579
K05580
K05581
K05582
K05583
K05584
K05585
K05586
K05587
K05588
K05597
K05599
K05600
K05601
K05602
K05603
K05605
K05606
K05708
K05709
K05710
K05711
K05712
K05713
K05714
K05774
K05780
K05783
K05784
K05797
K05822
K05823
K05824
K05825
K05827
K05828
K05829
K05830
K05831
K05878
K05879
K05881
K05884
K05887
K05895
K05898
K05917
K05921
K05928
K05934
K05936
K05942
K05947
K05973
K05979
K06001
K06016
K06034
K06041
K06042
K06044
K06048
K06117
K06118
K06125
K06131
K06132
K06134
K06151
K06152
K06162
K06163
K06164
K06165
K06166
K06167
K06208
K06209
K06211
K06443
K06444
K06445
K06446
K06447
K06606
K06718
K06720
K06859
K06863
K06879
K06881
K06896
K06914
K06920
K06949
K06981
K06982
K06989
K06998
K07008
K07009
K07026
K07029
K07046
K07072
K07102
K07104
K07106
K07130
K07144
K07151
K07160
K07173
K07232
K07246
K07248
K07250
K07251
K07255
K07256
K07258
K07260
K07306
K07307
K07308
K07404
K07405
K07406
K07407
K07441
K07508
K07509
K07516
K07518
K07534
K07535
K07536
K07537
K07538
K07539
K07540
K07543
K07544
K07545
K07546
K07547
K07548
K07549
K07550
K07732
K07751
K07806
K07811
K07812
K07821
K07824
K07964
K08081
K08088
K08092
K08093
K08094
K08096
K08097
K08246
K08256
K08260
K08261
K08264
K08265
K08281
K08289
K08302
K08310
K08318
K08322
K08323
K08324
K08325
K08351
K08352
K08353
K08354
K08357
K08358
K08359
K08591
K08678
K08679
K08680
K08685
K08687
K08688
K08689
K08690
K08691
K08692
K08710
K08744
K08764
K08963
K08964
K08965
K08966
K08967
K08969
K09007
K09011
K09019
K09020
K09021
K09023
K09065
K09251
K09457
K09458
K09459
K09470
K09471
K09472
K09473
K09474
K09478
K09482
K09483
K09673
K09680
K09698
K09699
K09709
K09722
K09733
K09758
K09778
K09788
K09789
K09828
K09829
K09833
K09834
K09835
K09844
K09845
K09846
K09847
K09880
K09882
K09883
K09953
K10011
K10012
K10026
K10027
K10150
K10187
K10206
K10216
K10217
K10218
K10219
K10220
K10221
K10222
K10251
K10535
K10536
K10566
K10616
K10617
K10618
K10619
K10620
K10621
K10622
K10623
K10674
K10676
K10700
K10702
K10703
K10712
K10713
K10714
K10764
K10774
K10775
K10780
K10793
K10794
K10797
K10810
K10814
K10815
K10816
K10817
K10944
K10945
K10946
K10960
K10977
K10978
K10984
K10985
K10986
K11153
K11175
K11177
K11178
K11180
K11181
K11212
K11214
K11258
K11260
K11261
K11263
K11264
K11311
K11358
K11381
K11389
K11395
K11410
K11415
K11440
K11441
K11472
K11473
K11517
K11528
K11529
K11532
K11533
K11540
K11645
K11646
K11693
K11694
K11695
K11717
K11752
K11753
K11754
K11755
K11779
K11780
K11781
K11788
K11816
K11943
K11944
K11945
K11946
K11947
K11987
K12073
K12111
K12112
K12234
K12250
K12251
K12252
K12253
K12254
K12255
K12256
K12339
K12349
K12351
K12373
K12405
K12420
K12446
K12447
K12448
K12449
K12450
K12452
K12453
K12454
K12455
K12506
K12524
K12525
K12526
K12551
K12552
K12553
K12554
K12555
K12556
K12570
K12658
K12659
K12660
K12661
K12673
K12674
K12675
K12676
K12677
K12701
K12702
K12703
K12704
K12709
K12710
K12711
K12712
K12713
K12743
K12744
K12745
K12960
K12972
K12977
K13010
K13014
K13015
K13016
K13017
K13018
K13019
K13020
K13037
K13038
K13039
K13042
K13051
K13057
K13060
K13061
K13062
K13063
K13065
K13273
K13290
K13307
K13308
K13309
K13310
K13311
K13312
K13313
K13315
K13316
K13317
K13318
K13322
K13326
K13327
K13328
K13329
K13330
K13371
K13372
K13378
K13379
K13380
K13381
K13479
K13480
K13481
K13482
K13483
K13485
K13497
K13498
K13500
K13501
K13503
K13509
K13522
K13524
K13540
K13541
K13542
K13543
K13566
K13609
K13668
K13669
K13677
K13679
K13686
K13713
K13745
K13746
K13747
K13766
K13767
K13786
K13787
K13788
K13789
K13799
K13810
K13811
K13812
K13818
K13821
K13829
K13830
K13831
K13832
K13853
K13873
K13874
K13875
K13876
K13877
K13919
K13920
K13921
K13938
K13940
K13941
K13942
K13953
K13954
K13967
K13990
K13995
K14028
K14029
K14048
K14067
K14080
K14081
K14082
K14083
K14084
K14126
K14127
K14128
K14138
K14153
K14155
K14157
K14170
K14187
K14188
K14250
K14251
K14252
K14253
K14254
K14255
K14256
K14257
K14259
K14260
K14266
K14267
K14268
K14273
K14274
K14275
K14286
K14335
K14340
K14366
K14367
K14368
K14369
K14370
K14371
K14372
K14373
K14374
K14375
K14379
K14424
K14446
K14447
K14448
K14449
K14451
K14459
K14465
K14466
K14467
K14468
K14469
K14470
K14471
K14472
K14481
K14482
K14519
K14520
K14534
K14578
K14579
K14580
K14581
K14582
K14583
K14584
K14585
K14599
K14600
K14605
K14606
K14626
K14627
K14628
K14629
K14630
K14631
K14632
K14652
K14653
K14654
K14656
K14681
K14682
K14727
K14748
K14749
K14750
K14751
K14940
K14941
K14974
K14977
K15016
K15017
K15018
K15019
K15020
K15022
K15023
K15024
K15036
[truncated: 837 more rows]
