# Supplementary material for: VIBRANT: automated recovery, annotation and curation of microbial viruses, and evaluation of viral community function from genomic sequences
Source: Microbiome. 2020 Jun 10;8:90. doi: 10.1186/s40168-020-00867-0 (PMC7288430; doi:10.1186/s40168-020-00867-0)
Supplement: Supplementary file 14 — Additional File 13: Table S13. Lists of KEGG, Pfam and VOG annotations used to generate annotation metrics for neural network classification. Designated by asterisks are the lists of all VOG annotations determined as nucleotide replication-associated or viral hallmark-associated, which are used during prediction and quality estimation. [file 40168_2020_867_MOESM13_ESM.xlsx]

## Sheet: Sheet1
Supplementary Table 13. Lists of KEGG, Pfam and VOG annotations used to generate annotation metrics for neural network classification. Designated by asterisks are the lists of all VOG annotations determined as nucleotide replication-associated or viral hallmark-associated, which are used during prediction and quality estimation.
KEGG integration related annotations	Pfam integration related annotations	VOG redoxin annotations	VOG non-integrase integration related annotations	VOG integrase annotations	VOG ribonucleotide reductase related annotations	* VOG nucleotide replication related annotations	KEGG nuclease related annotations	KEGG toxin/anti-toxin related annotations	* VOG hallmark protein annotations
K07729	PF00239.21	VOG00036	VOG11335	VOG00041	VOG00068	VOG02853	K19147	K21498	VOG17265
K03733	PF00589.22	VOG00051	VOG04941	VOG15133	VOG00120	VOG07917	K07452	K21497	VOG23378
K04763	PF00665.26	VOG02803	VOG00520	VOG20969	VOG00313	VOG24666	K07451	K21496	VOG03971
K14059	PF00872.18	VOG05234	VOG02659	VOG02658	VOG00398	VOG03664	K03427	K21495	VOG19974
K21039	PF01385.19	VOG11831	VOG09005	VOG04024	VOG01019	VOG04691	K01156	K21494	VOG21494
K01356	PF01526.17	VOG11834	VOG11308	VOG01778	VOG03262	VOG21077	K01155	K21493	VOG19846
K18918	PF01527.20	VOG00102	VOG00022	VOG02371	VOG09395	VOG00821	K01154	K21492	VOG21010
K07741	PF01548.17		VOG00758		VOG21278	VOG00163	K01153	K21491	VOG23255
K21528	PF01609.21		VOG02220		VOG15771	VOG11329		K21490	VOG23256
K06400	PF01610.17		VOG08467		VOG00688	VOG11335		K21489	VOG08837
K01152	PF01726.16		VOG11977		VOG00715	VOG10269		K21488	VOG08834
K07481	PF01797.16		VOG12822			VOG11468		K21487	VOG21336
K07482	PF01818.17		VOG17298			VOG00817		K19687	VOG19582
K07483	PF02061.16		VOG17662			VOG01029		K19168	VOG16059
K07484	PF02316.16		VOG17783			VOG00031		K19165	VOG16060
K07485	PF02899.17		VOG19530			VOG01431		K19164	VOG03412
K07486	PF02914.15		VOG20981			VOG03850		K19163	VOG02335
K07487	PF03050.14		VOG21677			VOG00038		K19161	VOG23390
K07488	PF03374.14		VOG22616			VOG00108		K19159	VOG24774
K07489	PF03400.13		VOG00654			VOG01695		K19158	VOG24789
K07491	PF04754.12		VOG01045			VOG00399		K19156	VOG23939
K07492	PF04761.12		VOG10286			VOG00654		K19155	VOG19698
K07493	PF05269.11		VOG22418			VOG01045		K19094	VOG20700
K07494	PF05598.11		VOG01110			VOG00404		K19093	VOG21766
K07495	PF05973.14		VOG04672			VOG00029		K19092	VOG24620
K07496	PF06543.12		VOG11317			VOG00056		K18923	VOG21782
K07497	PF07022.13		VOG04769			VOG00079		K18918	VOG24791
K07498	PF07282.11		VOG14097			VOG00084		K18843	VOG23557
K07499	PF07508.13		VOG22615			VOG00109		K18842	VOG11305
K18320	PF09003.10		VOG00008			VOG00272		K18840	VOG22164
K23209	PF09299.11		VOG11317			VOG00329		K18839	VOG02628
	PF09588.10		VOG00449			VOG00356		K18831	VOG15962
	PF09669.10					VOG00422		K18830	VOG17611
	PF10551.9					VOG00474		K18829	VOG18579
	PF12167.8					VOG00476		K15773	VOG22447
	PF12472.8					VOG00532		K09159	VOG23134
	PF12760.7					VOG00614		K07746	VOG10066
	PF13022.6					VOG00674		K07723	VOG04780
	PF13333.6					VOG00709		K07334	VOG18550
	PF13340.6					VOG00724		K07172	VOG18551
	PF13356.6					VOG00728		K07062	VOG23079
	PF13408.6					VOG00815			VOG23391
	PF13586.6					VOG00863			VOG24118
	PF13701.6					VOG00895			VOG21998
	PF13737.6					VOG00908			VOG06315
	PF14657.6					VOG00935			VOG10278
	PF14659.6					VOG01042			VOG16253
	PF16452.5					VOG01137			VOG19887
	PF16795.5					VOG01374			VOG21123
						VOG01384			VOG02491
						VOG01422			VOG19122
						VOG01450			VOG03884
						VOG01519			VOG15965
						VOG01585			VOG11324
						VOG01605			VOG22086
						VOG01637			VOG04393
						VOG01664			VOG19193
						VOG01697			VOG20183
						VOG01763			VOG04197
						VOG01852			VOG19981
						VOG01895			VOG14348
						VOG01901			VOG22444
						VOG02015			VOG04150
						VOG02108			VOG18810
						VOG02209			VOG11983
						VOG02395			VOG12138
						VOG02401			VOG10279
						VOG02569			VOG19484
						VOG02821			VOG23315
						VOG02851			VOG23490
						VOG02874			VOG00528
						VOG03009			VOG16358
						VOG03044			VOG04297
						VOG03307			VOG04356
						VOG03317			VOG23566
						VOG03439			VOG22745
						VOG03479			VOG03721
						VOG03586			VOG11306
						VOG03953			VOG19832
						VOG04002			VOG17540
						VOG04063			VOG00955
						VOG04302			VOG04139
						VOG04652			VOG06441
						VOG04729			VOG06443
						VOG04850			VOG07385
						VOG04962			VOG07388
						VOG04998			VOG07473
						VOG05011			VOG08323
						VOG05034			VOG08324
						VOG05091			VOG08325
						VOG05095			VOG08326
						VOG05100			VOG08327
						VOG05105			VOG08328
						VOG05115			VOG08340
						VOG05119			VOG08343
						VOG05300			VOG14347
						VOG05317			VOG15036
						VOG05323			VOG15928
						VOG05344			VOG15935
						VOG05382			VOG15939
						VOG05406			VOG15963
						VOG05693			VOG19975
						VOG05802			VOG21139
						VOG05966			VOG22650
						VOG05972			VOG12902
						VOG06283			VOG01051
						VOG07014			VOG19855
						VOG07060			VOG11420
						VOG07770			VOG15930
						VOG08033			VOG08329
						VOG08045			VOG02389
						VOG08144			VOG01861
						VOG08273			VOG01052
						VOG08380			VOG04138
						VOG08409			VOG15936
						VOG08440			VOG08336
						VOG08827			VOG15934
						VOG09260			VOG08865
						VOG09702			VOG21079
						VOG09774			VOG23556
						VOG10038			VOG08341
						VOG10089			VOG21085
						VOG10101			VOG15964
						VOG10140			VOG23077
						VOG10207			VOG15933
						VOG10235			VOG15938
						VOG10289			VOG08332
						VOG11125			VOG08335
						VOG11285			VOG02193
						VOG11351			VOG16504
						VOG11729			VOG21081
						VOG11958			VOG04415
						VOG12206			VOG09120
						VOG12269			VOG21080
						VOG14398			VOG08333
						VOG14781			VOG21084
						VOG17046			VOG21086
						VOG17463			VOG04907
						VOG17529			VOG08334
						VOG18148			VOG04822
						VOG18226			VOG04228
						VOG18480			VOG21088
						VOG18481			VOG03844
						VOG18702			VOG04764
						VOG18819			VOG21082
						VOG18988			VOG04935
						VOG19293			VOG03204
						VOG19373			VOG01734
						VOG19571			VOG00296
						VOG19864			VOG03147
						VOG20018			VOG06128
						VOG20102			VOG06289
						VOG20254			VOG17834
						VOG20418			VOG23226
						VOG20985			VOG13979
						VOG21265			VOG18491
						VOG21353			VOG24613
						VOG21722			VOG06316
						VOG21964			VOG06375
						VOG22116			VOG06213
						VOG22861			VOG07922
						VOG22863			VOG02468
						VOG23467			VOG21446
						VOG23468			VOG12267
						VOG23717			VOG03194
						VOG24749			VOG01505
						VOG24750			VOG06374
						VOG24981			VOG06140
						VOG00393			VOG15391
						VOG24404			VOG03520
						VOG10258			VOG18860
						VOG00557			VOG19382
						VOG02455			VOG11975
						VOG03269			VOG06137
						VOG06969			VOG15761
						VOG03619			VOG02145
						VOG12136			VOG04079
						VOG19468			VOG07639
						VOG04560			VOG06285
						VOG15690			VOG12899
						VOG00222			VOG23376
						VOG00157			VOG24353
						VOG01469			VOG18667
						VOG02646			VOG00367
						VOG12013			VOG00227
						VOG08321			VOG19851
						VOG12635			VOG23555
						VOG03573			VOG12225
						VOG00140			VOG23374
						VOG16387			VOG01647
						VOG11378			VOG22306
						VOG24766			VOG21440
						VOG10041			VOG22879
						VOG09778			VOG20648
						VOG03513			VOG24612
						VOG09828			VOG01694
						VOG01256			VOG11430
						VOG01464			VOG11302
						VOG02533			VOG03777
						VOG05391			VOG13935
						VOG07031			VOG04522
						VOG00098			VOG10851
									VOG00992
									VOG17613
									VOG02117
									VOG03059
									VOG03404
									VOG03926
									VOG19265
									VOG19587
									VOG23227
									VOG24068
									VOG23257
									VOG01346
									VOG03399
									VOG01179
									VOG01973
									VOG19429
									VOG05705
									VOG09906
									VOG11707
									VOG21325
									VOG10212
									VOG06218
									VOG11404
									VOG00156
									VOG00293
									VOG00541
									VOG00564
									VOG01022
									VOG01143
									VOG01447
									VOG01481
									VOG01933
									VOG01941
									VOG02050
									VOG02069
									VOG02360
									VOG02603
									VOG02784
									VOG03114
									VOG03170
									VOG03254
									VOG03303
									VOG03534
									VOG04291
									VOG12621
									VOG14566
									VOG14730
									VOG16449
									VOG17449
									VOG17452
									VOG18314
									VOG19081
									VOG19271
									VOG19806
									VOG20055
									VOG20145
									VOG20156
									VOG21749
									VOG21991
									VOG22176
									VOG22825
									VOG23189
									VOG23575
									VOG23576
									VOG23927
									VOG24826
									VOG02754
									VOG02419
									VOG01341
									VOG03084
									VOG24311
									VOG11764
									VOG18132
									VOG23129
									VOG16767
									VOG01035
									VOG17546
									VOG00257
									VOG19860
									VOG02944
									VOG17022
									VOG18956
									VOG00101
									VOG04298
									VOG00651
									VOG17451
									VOG12616
									VOG04398
									VOG12622
									VOG01720
									VOG03069
									VOG00929
									VOG01372
									VOG11405
									VOG03383
									VOG18346
									VOG03470
									VOG23090
									VOG11456
									VOG11458
									VOG03487
									VOG03143
									VOG11457
									VOG22335
									VOG18264
									VOG04815
									VOG12907
									VOG12072
									VOG01537
									VOG13937
									VOG01910
									VOG01795
									VOG02823
									VOG11683
									VOG21902
									VOG02067
									VOG19992
									VOG01241
									VOG12227
									VOG09900
									VOG12228
									VOG11088
									VOG11982
									VOG04898
									VOG19579
									VOG09336
									VOG01975
									VOG07839
									VOG15568
									VOG13642
									VOG15567
									VOG21165
									VOG02813
									VOG03014
									VOG03217
									VOG10214
									VOG10242
									VOG17242
									VOG23908
									VOG10146
									VOG00489
									VOG01633
									VOG09941
									VOG11985
									VOG17915
									VOG02782
									VOG21767
									VOG17917
									VOG01513
									VOG21669
									VOG10251
									VOG10252
									VOG12917
									VOG10172
									VOG17900
									VOG06155
									VOG01389
									VOG10243
									VOG11711
									VOG17926
									VOG15597
									VOG17914
									VOG12918
									VOG23907
									VOG02413
									VOG01350
									VOG02080
									VOG01771
									VOG10174
									VOG00501
									VOG18043
									VOG23031
									VOG23235
									VOG23375
									VOG13980
									VOG18538
									VOG21509
									VOG17756
									VOG10185
									VOG13943
									VOG15967
									VOG18134
									VOG10265
									VOG14735
									VOG24473
									VOG15541
									VOG03699
									VOG24632
									VOG14594
									VOG13649
									VOG10325
									VOG10538
									VOG12146
									VOG19196
									VOG19985
									VOG10280
									VOG22425
									VOG19483
									VOG18036
									VOG12921
									VOG16362
									VOG10264
									VOG01434
									VOG13459
									VOG22145
									VOG21505
									VOG02996
									VOG16532
									VOG04492
									VOG20016
									VOG20963
									VOG22173
									VOG24447
									VOG00549
									VOG11341
									VOG11344
									VOG15577
									VOG23471
									VOG23462
									VOG12900
									VOG20627
									VOG10260
									VOG10188
									VOG00765
									VOG10147
									VOG12432
									VOG01376
									VOG01809
									VOG00090
									VOG03224
									VOG02684
									VOG01873
									VOG01543
									VOG23273
									VOG12190
									VOG10104
									VOG03310
									VOG03354
									VOG01249
									VOG11459
									VOG01806
									VOG11223
									VOG10106
									VOG11579
									VOG11581
									VOG02473
									VOG01629
									VOG02333
									VOG11583
									VOG11585
									VOG02914
									VOG08331
									VOG03803
									VOG10263
									VOG10262
									VOG01105
									VOG11582
									VOG10261
									VOG15579
									VOG02539
									VOG01321
									VOG19840
									VOG15362
									VOG04533
									VOG02548
									VOG20766
									VOG03436
									VOG01591
									VOG11765
									VOG00959
									VOG11303
									VOG24545
									VOG24825
									VOG23935
									VOG02701
									VOG02490
									VOG01437
									VOG01551
									VOG11142
									VOG18035
									VOG00319
									VOG01793
									VOG11125
									VOG11089
									VOG00067
									VOG10266
									VOG00637
									VOG00748
									VOG00988
									VOG00639
									VOG00364
									VOG01829
									VOG01954
									VOG00095
									VOG01944
									VOG01489
									VOG12605
									VOG00678
									VOG04497
									VOG00192
									VOG13487
									VOG01567
									VOG02076
									VOG01483
									VOG03356
									VOG00700
									VOG00720
									VOG00922
									VOG00167
									VOG14056
									VOG14059
									VOG14055
									VOG14054
									VOG01405
									VOG14051
									VOG03000
									VOG14061
									VOG00710
									VOG00547
									VOG00359
									VOG02998
									VOG01571
									VOG02790
									VOG23481
									VOG01003
									VOG11749
									VOG19498
									VOG02752
									VOG00871
									VOG01495
									VOG23339
									VOG00046
									VOG00530
									VOG00177
									VOG10015
									VOG09766
									VOG11785
									VOG01021
									VOG01027
									VOG10954
									VOG10953
									VOG00460
									VOG04756
									VOG04499
									VOG00681
									VOG01398
									VOG10478
									VOG10026
									VOG01666
									VOG02486
									VOG00106
									VOG02984
									VOG00923
									VOG02623
									VOG00392
									VOG00534
									VOG02574
									VOG09790
									VOG19369
									VOG09812
									VOG10752
									VOG02457
									VOG09829
									VOG10761
									VOG00132
									VOG00334
									VOG00186
									VOG00360
									VOG02510
									VOG01904
									VOG09805
									VOG09806
									VOG01488
									VOG02498
									VOG00721
									VOG03347
									VOG01104
									VOG01630
									VOG03107
									VOG10125
									VOG01889
									VOG10754
									VOG10758
									VOG02435
									VOG00419
									VOG00608
									VOG10316
									VOG03023
									VOG00644
									VOG10950
									VOG01039
									VOG03428
									VOG00179
									VOG00305
									VOG00743
									VOG01162
									VOG02913
									VOG03429
									VOG01797
									VOG01359
									VOG11082
									VOG00218
									VOG00149
									VOG10315
									VOG03272
									VOG00951
									VOG00699
									VOG11949
									VOG00283
									VOG00698
									VOG11950
									VOG00410
									VOG00793
									VOG00097
									VOG02938
									VOG01397
									VOG01966
									VOG03252
									VOG10951
									VOG00230
									VOG01803
									VOG02869
									VOG02762
									VOG00912
									VOG00129
									VOG10317
									VOG03064
									VOG00125
									VOG00381
									VOG00687
									VOG00751
									VOG03528
									VOG02524
									VOG09814
									VOG00744
									VOG01880
									VOG00537
									VOG00686
									VOG00991
									VOG09809
									VOG00066
									VOG01144
									VOG00819
									VOG10319
									VOG00158
									VOG02516
									VOG00771
									VOG00295
									VOG00981
									VOG02615
									VOG00069
									VOG02877
									VOG00243
									VOG03165
									VOG00324
									VOG10433
									VOG00241
									VOG00308
									VOG00677
									VOG00326
									VOG00727
									VOG00470
									VOG01125
									VOG00236
									VOG00633
									VOG01646
									VOG00213
									VOG00064
									VOG09810
									VOG01297
									VOG00047
									VOG00921
									VOG00321
									VOG01965
									VOG01802
									VOG04946
