# Supplementary material for: VIBRANT: automated recovery, annotation and curation of microbial viruses, and evaluation of viral community function from genomic sequences
Source: Microbiome. 2020 Jun 10;8:90. doi: 10.1186/s40168-020-00867-0 (PMC7288430; doi:10.1186/s40168-020-00867-0)
Supplement: Supplementary file 15 — Additional File 14: Table S14. Results from DESeq2 analysis for 8,789 non-redundant viruses from the Crohn’s Disease discovery dataset. [file 40168_2020_867_MOESM14_ESM.xlsx]

## Sheet: Sheet1
Supplementary Table 14. Results from DESeq2 analysis for 8,789 non-redundant viruses from the Crohn’s Disease discovery dataset.
scaffold	baseMean	log2FoldChange	lfcSE	stat	pvalue	padj
NODE_34_length_191133_cov_3525.07	16.3392	-6.09512	2.22306	-2.74177	0.00611098	0.0233415
NODE_4878_length_6931_cov_8.04145	5.87925	-6.04753	2.66352	-2.2705	0.0231771	0.0669637
NODE_3_length_661249_cov_87.5791_fragment_3	11.5319	-5.78196	0.680979	-8.49066	2.05471e-17	1.15592e-14
NODE_530_length_10543_cov_333.796	5.31895	-5.66573	2.11944	-2.67322	0.00751261	0.0276492
NODE_1444_length_8754_cov_34.9597	18.4458	-5.5378	0.911054	-6.07846	1.21346e-09	6.04885e-08
NODE_164_length_66431_cov_278.427_fragment_1	3.84611	-5.43774	2.98434	-1.82209	0.0684409	0.149817
NODE_201_length_49164_cov_189.614_fragment_1	11.3585	-5.36549	0.948545	-5.65655	1.54442e-08	5.52903e-07
NODE_3180_length_7792_cov_3.83262	22.0797	-5.3419	0.942422	-5.66827	1.44247e-08	5.30881e-07
NODE_3092_length_8591_cov_39.0339	6.17263	-5.16292	0.844411	-6.11423	9.70246e-10	5.09444e-08
NODE_4279_length_6750_cov_46.423	7.61194	-5.06191	0.941536	-5.37623	7.60616e-08	2.02386e-06
NODE_385_length_47323_cov_4.71376	3.73244	-4.9883	1.73763	-2.87075	0.00409502	0.0169928
NODE_3686_length_5264_cov_15.4567	12.1288	-4.97226	0.652659	-7.61846	2.56727e-14	7.22137e-12
NODE_3_length_531545_cov_9.44804_fragment_3	4.15129	-4.89365	0.919946	-5.3195	1.04054e-07	2.64363e-06
NODE_1878_length_8771_cov_4.24839	5.69463	-4.85302	0.87046	-5.57524	2.47189e-08	7.78743e-07
NODE_3_length_551608_cov_10.1305_fragment_2	14.8673	-4.7431	0.654648	-7.24528	4.31557e-13	7.72487e-11
NODE_142_length_88701_cov_17.8984	6.87297	-4.69882	1.22331	-3.84107	0.000122501	0.000999097
NODE_25_length_245498_cov_176.34_fragment_4	2.43869	-4.69845	2.80222	-1.67669	0.0936034	0.188162
NODE_39_length_148472_cov_299.112_fragment_3	2.43316	-4.69577	2.53854	-1.84979	0.0643441	0.143666
NODE_1870_length_10585_cov_3.62849	3.5835	-4.60168	0.724034	-6.3556	2.0761e-10	1.34027e-08
NODE_1190_length_19216_cov_6.79907	2.27589	-4.59913	2.98515	-1.54067	0.123398	0.229094
NODE_402_length_50660_cov_11.5248	2.1518	-4.5977	2.77084	-1.65932	0.0970521	0.193026
NODE_224_length_81521_cov_18.2876_fragment_2	3.39329	-4.59548	0.897551	-5.12003	3.05495e-07	6.7854e-06
NODE_1534_length_13217_cov_3.73887	5.6262	-4.59434	0.698495	-6.57749	4.78469e-11	3.55512e-09
NODE_343_length_32249_cov_42.5649	8.63831	-4.55702	0.7238	-6.29596	3.05502e-10	1.90963e-08
NODE_8_length_327505_cov_87.4288_fragment_6	2.45252	-4.54344	2.33612	-1.94487	0.0517911	0.122128
NODE_369_length_36975_cov_6.0315_fragment_1	3.44694	-4.54211	0.877299	-5.17738	2.25028e-07	5.1521e-06
NODE_2004_length_11916_cov_5.18708	4.46699	-4.5181	1.07092	-4.21891	2.45488e-05	0.000274639
NODE_1280_length_15715_cov_31.6783	3.1406	-4.49931	0.9309	-4.83329	1.34294e-06	2.41333e-05
NODE_5_length_471672_cov_17.8734_fragment_3	2.84463	-4.49911	0.955575	-4.70828	2.49819e-06	3.91948e-05
NODE_1382_length_5745_cov_13.1424	5.86267	-4.47615	0.813477	-5.50249	3.74457e-08	1.10046e-06
NODE_114_length_100627_cov_16.3829_fragment_1	4.98735	-4.46962	0.780166	-5.72906	1.00986e-08	3.86101e-07
NODE_1456_length_7189_cov_3.22666	3.42159	-4.45461	1.08101	-4.12077	3.77607e-05	0.000384242
NODE_331_length_33870_cov_49.2562	4.41878	-4.44444	0.941852	-4.71883	2.37207e-06	3.75149e-05
NODE_6_length_394032_cov_148.222_fragment_3	3.5859	-4.43787	1.96817	-2.25482	0.0241447	0.0689498
NODE_171_length_66643_cov_151.105_fragment_1	2.28882	-4.42828	0.811128	-5.45941	4.77715e-08	1.36322e-06
NODE_2856_length_7646_cov_88.6062	3.93185	-4.38795	1.97995	-2.21619	0.0266783	0.0747221
NODE_767_length_22447_cov_120.133	1.81431	-4.34928	2.98566	-1.45672	0.145193	0.25429
NODE_94_length_103204_cov_50.7841_fragment_1	3.55859	-4.33649	0.920265	-4.71222	2.45038e-06	3.85984e-05
NODE_4239_length_8491_cov_10.4253	6.29049	-4.31145	0.973264	-4.42988	9.42836e-06	0.000124177
NODE_87_length_138344_cov_18.205_fragment_1	5.57236	-4.3051	0.622896	-6.91143	4.7979e-12	5.7255e-10
NODE_31_length_198437_cov_19.6125_fragment_1	4.08466	-4.3051	0.994809	-4.32756	1.50767e-05	0.000183815
NODE_4225_length_6325_cov_3.10718	7.69425	-4.29971	0.696221	-6.17578	6.58369e-10	3.78541e-08
NODE_236_length_87596_cov_24.0342_fragment_1	1.85766	-4.29888	2.76824	-1.55293	0.12044	0.22489
NODE_354_length_46117_cov_5.09242	2.43638	-4.27284	0.984828	-4.33866	1.43352e-05	0.000175697
NODE_1279_length_15721_cov_74.8779	1.88663	-4.24796	1.62452	-2.6149	0.00892538	0.0317222
NODE_745_length_27077_cov_4.46884	1.9923	-4.24113	0.809043	-5.24215	1.58717e-07	3.81113e-06
NODE_259_length_64230_cov_18.789_fragment_2	3.68228	-4.23779	0.713317	-5.94096	2.83352e-09	1.268e-07
NODE_188_length_70614_cov_58.3014_fragment_1	1.88213	-4.23695	2.98559	-1.41913	0.15586	0.268001
NODE_795_length_18621_cov_4.00517	11.0923	-4.22159	0.698399	-6.04466	1.49722e-09	7.27908e-08
NODE_1454_length_15492_cov_3.34424	2.07371	-4.21547	1.72454	-2.4444	0.0145092	0.0465231
NODE_67_length_117183_cov_6.11157_fragment_1	1.64065	-4.2102	2.98591	-1.41002	0.158534	0.271438
NODE_131_length_119740_cov_7.62003_fragment_1	1.85737	-4.20324	1.07042	-3.92671	8.61141e-05	0.000751924
NODE_257_length_46461_cov_10.4082_fragment_1	2.16991	-4.18567	0.944679	-4.43079	9.38898e-06	0.000124073
NODE_411_length_45522_cov_61.5088_fragment_1	2.81783	-4.16774	1.0466	-3.98217	6.82888e-05	0.00063127
NODE_9_length_297661_cov_263.513_fragment_1	1.59197	-4.16682	2.986	-1.39545	0.162879	0.275491
NODE_59_length_133523_cov_15.1113	1.9803	-4.14955	2.50743	-1.6549	0.0979449	0.194115
NODE_3712_length_7991_cov_11.263	3.65961	-4.14032	0.982279	-4.21502	2.49758e-05	0.000278625
NODE_2401_length_5289_cov_2.42071	2.46911	-4.13187	0.67611	-6.11124	9.88574e-10	5.12238e-08
NODE_342_length_61599_cov_18.6572	10.3167	-4.13058	0.664393	-6.21707	5.06526e-10	3.06877e-08
NODE_479_length_38476_cov_82.022_fragment_1	5.75862	-4.10856	0.681748	-6.0265	1.67549e-09	8.04643e-08
NODE_166_length_105768_cov_5.60801_fragment_1	1.93053	-4.0984	1.22387	-3.34872	0.000811862	0.00472247
NODE_48_length_163918_cov_146.255_fragment_1	32.3585	-4.0833	0.528821	-7.72152	1.14951e-14	3.48214e-12
NODE_20_length_245451_cov_16.1322_fragment_1	3.82375	-4.06747	0.718322	-5.66246	1.49222e-08	5.39116e-07
NODE_156_length_77921_cov_22.1299_fragment_1	1.85699	-4.05884	0.842054	-4.82016	1.43442e-06	2.52175e-05
NODE_2417_length_6446_cov_12.6983	2.77814	-4.05387	0.984104	-4.11935	3.79946e-05	0.000385625
NODE_2518_length_8940_cov_8.37051	127.761	-4.05241	0.676749	-5.98805	2.12366e-09	1.00759e-07
NODE_47_length_140684_cov_6.24565_fragment_1	2.21021	-4.05236	1.88557	-2.14914	0.0316235	0.0841442
NODE_1199_length_6154_cov_7.27841	1.65496	-4.05118	1.42696	-2.83903	0.00452507	0.0184279
NODE_43_length_134226_cov_183.504_fragment_1	17.5083	-4.04	0.592102	-6.82315	8.90643e-12	9.22987e-10
NODE_622_length_30384_cov_6.22978_fragment_1	1.62998	-4.02651	2.05497	-1.9594	0.0500655	0.11877
NODE_1136_length_18654_cov_7.81203	1.72705	-4.02216	1.1055	-3.63832	0.000274424	0.0019829
NODE_4878_length_5796_cov_5.07891	1.62806	-4.02082	1.68768	-2.38246	0.0171973	0.0531101
NODE_92_length_133483_cov_9.91131_fragment_3	2.55588	-4.01154	1.275	-3.1463	0.00165352	0.00841286
NODE_194_length_74921_cov_14.1652_fragment_1	2.02812	-4.009	0.839082	-4.77784	1.77187e-06	2.95661e-05
NODE_1926_length_7649_cov_80.9676	2.29278	-4.00638	0.757921	-5.28602	1.25009e-07	3.05768e-06
NODE_21_length_215887_cov_12.0463_fragment_2	1.42794	-4.00109	1.39418	-2.86985	0.0041066	0.0170229
NODE_137_length_72091_cov_5.28844_fragment_1	1.41734	-3.99654	1.43915	-2.77702	0.00548592	0.0214747
NODE_341_length_57117_cov_7.55019_fragment_1	1.48604	-3.98498	0.902309	-4.41643	1.00347e-05	0.000131284
NODE_2173_length_8134_cov_2.41045	1.49858	-3.98447	2.06369	-1.93075	0.0535138	0.125141
NODE_1597_length_5567_cov_9.13625	1.40481	-3.98245	1.52388	-2.61336	0.00896575	0.0318082
NODE_2244_length_6110_cov_4.86144	9.91493	-3.9804	0.687103	-5.79301	6.91348e-09	2.77809e-07
NODE_1730_length_15458_cov_7.21704	10.6385	-3.9796	0.777347	-5.11946	3.06404e-07	6.7854e-06
NODE_764_length_32471_cov_72.051	1.40037	-3.97732	2.98639	-1.33181	0.182922	0.29904
NODE_2_length_720372_cov_89.9643_fragment_1	13.3025	-3.9633	0.592303	-6.69134	2.2114e-11	1.81427e-09
NODE_80_length_124713_cov_51.222_fragment_1	1.73461	-3.948	1.45021	-2.72237	0.00648153	0.0245898
NODE_1002_length_14739_cov_14.1367	1.45086	-3.94477	1.54722	-2.54959	0.0107849	0.0370279
NODE_1872_length_8801_cov_139.131	14.6463	-3.94135	0.718618	-5.48462	4.14353e-08	1.20868e-06
NODE_1718_length_11562_cov_5.06718	5.31536	-3.93304	0.854816	-4.60104	4.20392e-06	6.13149e-05
NODE_3483_length_5549_cov_4.52166	6.41159	-3.9184	1.16309	-3.36896	0.000754535	0.00447494
NODE_196_length_58425_cov_153.147_fragment_1	18.5167	-3.91529	0.559797	-6.99412	2.66926e-12	3.50385e-10
NODE_73_length_144002_cov_35.982_fragment_1	3.27814	-3.9076	0.722039	-5.41189	6.2362e-08	1.71735e-06
NODE_1638_length_12041_cov_50.0413	3.51546	-3.89771	0.823107	-4.73536	2.18671e-06	3.48634e-05
NODE_467_length_34982_cov_11.8281	1.57912	-3.89368	1.12645	-3.4566	0.00054703	0.00346893
NODE_17_length_189417_cov_189.481_fragment_1	59.4049	-3.89341	0.541918	-7.18451	6.74462e-13	1.13516e-10
NODE_269_length_39010_cov_344.627	1.308	-3.87801	1.65486	-2.34341	0.0191086	0.0576624
NODE_1266_length_16047_cov_7.08192	4.60068	-3.8753	0.686701	-5.64336	1.66759e-08	5.81147e-07
NODE_1711_length_5068_cov_8.43347	1.37596	-3.86843	1.29378	-2.99003	0.00278948	0.0124971
NODE_54_length_171514_cov_18.7131_fragment_2	2.05447	-3.86713	0.72808	-5.31141	1.08782e-07	2.74605e-06
NODE_1969_length_16081_cov_14.682	2.17205	-3.85902	0.685569	-5.62893	1.81328e-08	6.26378e-07
NODE_1383_length_11110_cov_4.58064	1.73376	-3.85862	1.14575	-3.36776	0.000757828	0.00448771
NODE_2579_length_9356_cov_12.3673	2.40834	-3.84635	0.953826	-4.03255	5.51745e-05	0.000533851
NODE_25_length_210793_cov_103.265_fragment_1	17.5146	-3.8153	0.560105	-6.81177	9.64073e-12	9.73467e-10
NODE_2866_length_6338_cov_16.8833	1.49734	-3.81129	1.37286	-2.77618	0.00550022	0.0215093
NODE_934_length_34075_cov_50.5665	4.20012	-3.81096	0.731471	-5.21	1.88843e-07	4.42657e-06
NODE_60_length_155253_cov_15.0089_fragment_2	1.57429	-3.80835	1.09319	-3.48372	0.000494499	0.00318192
NODE_393_length_48380_cov_3.92271_fragment_1	13.6437	-3.79684	0.565817	-6.71036	1.94142e-11	1.69896e-09
NODE_2244_length_11341_cov_24.8316	1.56397	-3.79674	2.07882	-1.82639	0.067791	0.149087
NODE_34_length_211292_cov_22.0848_fragment_1	2.78022	-3.79286	0.908397	-4.17533	2.9755e-05	0.00032191
NODE_985_length_33388_cov_3.37578	23.5277	-3.79056	0.537257	-7.0554	1.72105e-12	2.51019e-10
NODE_3774_length_5076_cov_3.8343	1.75026	-3.7844	1.00625	-3.76088	0.000169318	0.00133355
NODE_22_length_242432_cov_57.7013_fragment_1	4.32165	-3.7788	0.911562	-4.14541	3.39207e-05	0.000356212
NODE_91_length_110983_cov_7.1262	1.54094	-3.77747	1.25049	-3.0208	0.00252107	0.0115711
NODE_267_length_46996_cov_5.51529_fragment_1	7.8829	-3.77725	0.553213	-6.82784	8.62054e-12	9.17505e-10
NODE_259_length_74098_cov_9.93438_fragment_1	3.01334	-3.77515	0.937161	-4.02828	5.61862e-05	0.000540981
NODE_763_length_11503_cov_6.36225	30.4725	-3.77488	0.684801	-5.51238	3.5402e-08	1.05746e-06
NODE_2802_length_5117_cov_62.175	3.56162	-3.77102	1.15199	-3.27348	0.00106231	0.0059087
NODE_199_length_66977_cov_294.689_fragment_1	3.06156	-3.76934	0.856427	-4.40123	1.07637e-05	0.000138185
NODE_732_length_13995_cov_53.8151	9.53691	-3.76615	0.63335	-5.9464	2.74103e-09	1.24071e-07
NODE_2509_length_10561_cov_4.71778	1.53878	-3.76083	1.70662	-2.20367	0.0275476	0.0764509
NODE_408_length_45901_cov_37.8557	8.25796	-3.75014	0.60818	-6.16617	6.99639e-10	3.93597e-08
NODE_309_length_55660_cov_46.6385_fragment_1	1.50068	-3.74351	1.09406	-3.42166	0.000622394	0.00386591
NODE_2287_length_7218_cov_48.2472	2.3354	-3.7307	0.938883	-3.97355	7.08101e-05	0.000646984
NODE_3_length_604264_cov_16.1147_fragment_3	2.83805	-3.73038	0.916691	-4.0694	4.71346e-05	0.00046404
NODE_2317_length_7225_cov_2.56583	5.62691	-3.72637	0.750313	-4.96642	6.82011e-07	1.37028e-05
NODE_1321_length_15460_cov_10.9316	3.10336	-3.72296	1.09087	-3.41285	0.000642881	0.00395573
NODE_391_length_24632_cov_9.04716_fragment_1	5.50566	-3.71821	0.645362	-5.76144	8.33996e-09	3.28428e-07
NODE_490_length_31001_cov_77.0903	6.37765	-3.71059	0.727903	-5.09764	3.43911e-07	7.44134e-06
NODE_1695_length_11851_cov_2.6286	1.23428	-3.70255	0.866405	-4.27347	1.92457e-05	0.000225564
NODE_2126_length_11662_cov_3.71577	2.55438	-3.6953	1.19253	-3.09869	0.00194375	0.00954427
NODE_389_length_42246_cov_10.1326_fragment_2	3.07788	-3.6936	0.745501	-4.95451	7.25113e-07	1.42775e-05
NODE_1273_length_5333_cov_49.3179	10.0931	-3.69248	0.80197	-4.60426	4.13936e-06	6.05978e-05
NODE_4811_length_6155_cov_3.02967	73.8166	-3.69186	0.514112	-7.18104	6.9182e-13	1.13516e-10
NODE_837_length_24577_cov_3.39744	18.3008	-3.68734	0.548933	-6.7173	1.85125e-11	1.66947e-09
NODE_320_length_29635_cov_279.382_fragment_1	1.93062	-3.68324	1.43665	-2.56377	0.0103543	0.0358937
NODE_3113_length_6287_cov_3.78418	8.6445	-3.67754	0.885357	-4.15374	3.27089e-05	0.000345329
NODE_491_length_44497_cov_3.50322_fragment_1	1.52472	-3.66982	0.80185	-4.57669	4.72388e-06	6.76384e-05
NODE_648_length_34993_cov_51.9242_fragment_1	31.5521	-3.6682	0.497535	-7.37275	1.67143e-13	3.46425e-11
NODE_847_length_31983_cov_6.29842_fragment_1	4.18207	-3.66451	0.646175	-5.67107	1.41905e-08	5.27189e-07
NODE_1301_length_14536_cov_7.04848	24.449	-3.66267	0.534441	-6.85328	7.21768e-12	7.89534e-10
NODE_14_length_297987_cov_79.8805_fragment_3	1.26791	-3.65656	2.22004	-1.64707	0.0995443	0.196395
NODE_314_length_47507_cov_8.0482_fragment_1	6.31228	-3.6559	0.78427	-4.66153	3.13864e-06	4.76705e-05
NODE_517_length_18036_cov_183.052	31.3174	-3.65221	0.595344	-6.13463	8.53575e-10	4.66858e-08
NODE_14_length_209824_cov_29.5265_fragment_1	2.69909	-3.65161	0.971754	-3.75775	0.00017145	0.00134083
NODE_1441_length_23151_cov_9.67843_fragment_1	2.83364	-3.64822	0.627345	-5.81534	6.05118e-09	2.50837e-07
NODE_40_length_208423_cov_29.0678_fragment_2	4.53644	-3.64197	0.644215	-5.65335	1.5735e-08	5.5824e-07
NODE_5_length_481262_cov_17.2864_fragment_1	1.24826	-3.64114	1.25358	-2.9046	0.00367727	0.0156046
NODE_1475_length_14206_cov_14.0563	1.10418	-3.63876	2.98725	-1.2181	0.223187	0.344131
NODE_636_length_20908_cov_98.1666	6.57844	-3.62564	0.779341	-4.65218	3.28441e-06	4.91787e-05
NODE_120_length_97612_cov_8.5096_fragment_2	1.39956	-3.62431	1.20939	-2.99682	0.00272813	0.0123204
NODE_1345_length_7818_cov_6.6987	9.95977	-3.61829	0.776892	-4.65738	3.20254e-06	4.83204e-05
NODE_279_length_68333_cov_8.4303_fragment_1	1.08205	-3.61474	0.948819	-3.80973	0.000139121	0.00111808
NODE_852_length_26694_cov_11.7533	1.75638	-3.61109	1.12163	-3.21949	0.00128417	0.00681547
NODE_73_length_100016_cov_132.614_fragment_1	9.5414	-3.59563	0.639726	-5.62058	1.90315e-08	6.40563e-07
NODE_4350_length_7218_cov_3.8731	1.43903	-3.58711	1.92239	-1.86596	0.0620466	0.140344
NODE_3683_length_5437_cov_2.52248	1.34128	-3.58174	2.04435	-1.75202	0.079771	0.16763
NODE_187_length_68818_cov_31.3026_fragment_1	1.80343	-3.57026	1.63257	-2.1869	0.02875	0.0792285
NODE_103_length_113898_cov_11.3675_fragment_1	1.26118	-3.56778	1.31734	-2.70832	0.00676244	0.0254351
NODE_999_length_7969_cov_7.89714	1.3341	-3.56005	1.48015	-2.40519	0.0161641	0.0506397
NODE_1527_length_22509_cov_13.9893_fragment_1	40.8938	-3.55404	0.527735	-6.73451	1.64485e-11	1.57986e-09
NODE_1761_length_10948_cov_2.81658	1.04159	-3.55363	1.15457	-3.07788	0.00208476	0.0100981
NODE_71_length_156855_cov_31.0308_fragment_1	4.93277	-3.54964	0.636466	-5.57711	2.4455e-08	7.78743e-07
NODE_649_length_30806_cov_3.20864_fragment_1	1.68035	-3.54888	1.71053	-2.07473	0.0380119	0.0966371
NODE_2159_length_6766_cov_47.8753	1.04156	-3.5431	1.99223	-1.77846	0.075329	0.160871
NODE_2353_length_13051_cov_3.90766	5.80409	-3.53945	1.08627	-3.25835	0.00112064	0.00613468
NODE_707_length_9856_cov_9.79288	1.8638	-3.53316	0.885802	-3.98865	6.64502e-05	0.000618631
NODE_298_length_44328_cov_28.0577_fragment_1	1.30303	-3.5321	1.39142	-2.53849	0.0111332	0.0377304
NODE_1738_length_7414_cov_9.17489	11.7439	-3.52934	0.597895	-5.90294	3.57074e-09	1.52843e-07
NODE_117_length_107574_cov_93.5924	2.71114	-3.51884	0.635964	-5.53309	3.14637e-08	9.53108e-07
NODE_215_length_65590_cov_101.286_fragment_2	2.6904	-3.51875	1.95927	-1.79595	0.0725029	0.156554
NODE_2820_length_5614_cov_15.3434	25.4616	-3.50892	0.573644	-6.1169	9.54127e-10	5.0775e-08
NODE_21_length_188636_cov_114.036	1.06761	-3.50517	2.40621	-1.45672	0.145194	0.25429
NODE_509_length_44193_cov_66.7553	1.28531	-3.50497	2.7347	-1.28167	0.199959	0.319189
NODE_3775_length_5928_cov_2.03184	6.87432	-3.50113	0.622744	-5.62211	1.88643e-08	6.4041e-07
NODE_170_length_101337_cov_6.13128_fragment_1	1.81141	-3.49148	1.02273	-3.41389	0.000640417	0.00395292
NODE_967_length_33032_cov_5.37408	1.25711	-3.47372	0.813433	-4.27044	1.95085e-05	0.000227291
NODE_2468_length_10212_cov_3.41351	3.68243	-3.46245	0.80843	-4.28293	1.84449e-05	0.000218126
NODE_1266_length_24900_cov_39.7998_fragment_1	66.5582	-3.45806	0.514139	-6.72592	1.74484e-11	1.63599e-09
NODE_515_length_20021_cov_4.93704	0.979595	-3.45752	1.47983	-2.33643	0.0194689	0.0585704
NODE_2247_length_8652_cov_3.42945	2.27974	-3.45648	0.722923	-4.78125	1.74205e-06	2.92612e-05
NODE_983_length_30129_cov_36.5128_fragment_1	3.81831	-3.45386	0.685812	-5.03616	4.74967e-07	1.00022e-05
NODE_116_length_122143_cov_15.5261_fragment_1	6.56356	-3.45226	0.685271	-5.0378	4.70918e-07	1.00022e-05
NODE_75_length_92643_cov_192.718_fragment_1	5.08017	-3.45187	1.70279	-2.02719	0.0426428	0.105416
NODE_2602_length_7447_cov_3.46699	2.48436	-3.45152	0.707736	-4.87684	1.07797e-06	2.01188e-05
NODE_339_length_36638_cov_7.76582_fragment_1	1.16745	-3.45038	1.75081	-1.97073	0.0487546	0.11615
NODE_2469_length_7170_cov_16.606	1.46244	-3.44512	0.913727	-3.7704	0.000162985	0.00128883
NODE_4121_length_5393_cov_2.97246	0.968902	-3.44463	1.70143	-2.02455	0.0429136	0.105687
NODE_2583_length_7519_cov_3.56069	8.56495	-3.43703	0.512485	-6.70661	1.99197e-11	1.7053e-09
NODE_1198_length_18206_cov_17.9269	2.58514	-3.43661	0.9218	-3.72815	0.000192889	0.0014697
NODE_2017_length_17802_cov_4.39381	1.4024	-3.43492	1.19394	-2.87695	0.00401537	0.0167505
NODE_262_length_58580_cov_5.66992_fragment_1	2.63166	-3.43431	0.689823	-4.97855	6.4063e-07	1.30715e-05
NODE_1_length_1181442_cov_13.5505_fragment_1	2.0448	-3.43332	1.01273	-3.39015	0.000698549	0.0042089
NODE_921_length_22021_cov_4.18925	1.30949	-3.43302	1.21199	-2.83256	0.00461776	0.0187028
NODE_207_length_48334_cov_8.51702	3.38	-3.4326	0.998317	-3.43839	0.000585182	0.00368123
NODE_1981_length_7296_cov_30.15	1.2738	-3.41261	1.39331	-2.44928	0.0143142	0.0460535
NODE_541_length_10070_cov_2.49845	1.54651	-3.40548	0.848009	-4.01586	5.92305e-05	0.000563405
NODE_608_length_16367_cov_9.3289	2.60314	-3.40543	0.618564	-5.50538	3.68367e-08	1.0907e-06
NODE_70_length_112781_cov_305.731_fragment_1	8.39874	-3.40191	0.587481	-5.79067	7.01053e-09	2.78863e-07
NODE_127_length_115848_cov_12.2513_fragment_1	7.68133	-3.39386	0.761166	-4.45877	8.24323e-06	0.00011004
NODE_234_length_71119_cov_10.4237	5.72219	-3.39332	0.507848	-6.68176	2.36085e-11	1.89735e-09
NODE_768_length_25129_cov_99.0607	1.33181	-3.38853	1.82598	-1.85573	0.0634922	0.142422
NODE_1308_length_23348_cov_6.65724	6.73275	-3.38688	0.720783	-4.69888	2.61587e-06	4.07353e-05
NODE_2512_length_12260_cov_4.90397	2.3435	-3.38426	0.624152	-5.42218	5.88761e-08	1.64435e-06
NODE_4058_length_5472_cov_2.63744	3.33212	-3.38206	0.727753	-4.64727	3.36358e-06	5.01734e-05
NODE_2951_length_10274_cov_7.77297	3.51237	-3.38194	0.848698	-3.98486	6.75205e-05	0.000626061
NODE_35_length_228830_cov_9.4942_fragment_1	14.6182	-3.38191	0.57735	-5.85765	4.69463e-09	1.9879e-07
NODE_2939_length_5896_cov_17.9923	1.99161	-3.36566	0.957592	-3.51472	0.000440225	0.00289901
NODE_207_length_40953_cov_5.34315_fragment_1	0.913991	-3.35938	1.81298	-1.85297	0.063887	0.143029
NODE_1178_length_28923_cov_8.00312	1.51028	-3.35199	0.786197	-4.26356	2.012e-05	0.000232353
NODE_46_length_195641_cov_6.69433_fragment_1	0.964477	-3.34745	1.34391	-2.49084	0.0127441	0.041822
NODE_766_length_32441_cov_30.3945	1.01883	-3.34339	1.34432	-2.48705	0.0128806	0.0422346
NODE_51_length_160788_cov_5.94099_fragment_1	1.6265	-3.34067	0.953465	-3.50372	0.000458811	0.00299635
NODE_60_length_126326_cov_18.2647_fragment_2	2.40291	-3.338	1.39577	-2.39151	0.0167791	0.0521927
NODE_324_length_38623_cov_178.774_fragment_1	4.35563	-3.33525	0.671424	-4.96743	6.78458e-07	1.37014e-05
NODE_6046_length_5789_cov_13.8366	32.8562	-3.33043	0.727811	-4.57595	4.74053e-06	6.76384e-05
NODE_992_length_19855_cov_3.79652_fragment_1	3.15815	-3.32821	0.688519	-4.83388	1.339e-06	2.41333e-05
NODE_150_length_99529_cov_17.3017_fragment_1	1.05553	-3.32632	1.01787	-3.26793	0.00108337	0.00600981
NODE_50_length_186507_cov_23.3312	1.00241	-3.31346	2.39881	-1.38129	0.167189	0.280763
NODE_901_length_35712_cov_542.213	3.26409	-3.30407	2.70971	-1.21935	0.222712	0.343533
NODE_3773_length_8610_cov_3.2332	1.19057	-3.30287	1.87986	-1.75698	0.0789212	0.166543
NODE_455_length_33218_cov_2.47417	0.884072	-3.29738	1.97603	-1.66869	0.0951789	0.190358
NODE_4126_length_5897_cov_82.4688	1.04445	-3.29339	2.18655	-1.5062	0.132015	0.238336
NODE_4193_length_8569_cov_14.7647	29.6952	-3.28767	0.679376	-4.83924	1.30334e-06	2.37618e-05
NODE_3118_length_5845_cov_5.54111	1.18184	-3.28198	1.18308	-2.77409	0.00553568	0.0216051
NODE_560_length_49338_cov_7.56587_fragment_1	1.0435	-3.28002	0.904845	-3.62495	0.00028902	0.00207315
NODE_5605_length_5595_cov_2.54621	1.5629	-3.27879	1.15635	-2.83546	0.00457597	0.0186062
NODE_3413_length_5423_cov_15.6319	0.983646	-3.27858	0.978979	-3.34898	0.000811102	0.00472247
NODE_14_length_245871_cov_6.92868_fragment_1	5.32785	-3.27843	0.6394	-5.12735	2.93852e-07	6.6125e-06
NODE_1475_length_11336_cov_72.7606	1.53772	-3.27343	1.331	-2.45938	0.0139176	0.0448506
NODE_1102_length_6080_cov_8.14573	5.35844	-3.27139	0.700482	-4.6702	3.00912e-06	4.59299e-05
NODE_179_length_72297_cov_35.2459_fragment_1	7.86105	-3.26816	0.53364	-6.12427	9.11011e-10	4.91447e-08
NODE_79_length_133083_cov_12.5974	1.28463	-3.26485	1.65828	-1.96881	0.0489746	0.116603
NODE_1446_length_12158_cov_9.70057	1.38563	-3.26021	1.60023	-2.03734	0.0416162	0.10379
NODE_1609_length_10702_cov_3.24326	60.1367	-3.2578	0.522605	-6.23378	4.5532e-10	2.80164e-08
NODE_1937_length_5356_cov_9.04094	1.86152	-3.25654	1.11464	-2.92161	0.00348232	0.0149058
NODE_53_length_172659_cov_25.3959_fragment_1	5.63789	-3.25394	0.559164	-5.8193	5.90949e-09	2.4757e-07
NODE_193_length_98427_cov_15.8886_fragment_1	10.4729	-3.25278	0.580994	-5.59865	2.16029e-08	7.08935e-07
NODE_1059_length_12121_cov_22.0256	2.26019	-3.24974	0.785766	-4.13576	3.53776e-05	0.000365868
NODE_795_length_7461_cov_338.362	11.0218	-3.24662	0.661564	-4.9075	9.22464e-07	1.76343e-05
NODE_6055_length_5224_cov_2.42639	1.01403	-3.24597	1.61141	-2.01437	0.0439706	0.107617
NODE_2281_length_15978_cov_4.07831	13.656	-3.24488	0.628049	-5.1666	2.38393e-07	5.42655e-06
NODE_1016_length_32689_cov_8.69219	1.13848	-3.24294	2.02953	-1.59788	0.110069	0.21175
NODE_76_length_160612_cov_18.1897_fragment_1	36.547	-3.24228	0.524312	-6.18388	6.25462e-10	3.73192e-08
NODE_1824_length_10890_cov_4.46405	2.19536	-3.24054	0.962764	-3.36587	0.000763019	0.00450402
NODE_83_length_136847_cov_25.0484_fragment_1	0.892436	-3.24028	2.40983	-1.34461	0.17875	0.293911
NODE_387_length_29878_cov_208.751	1.74943	-3.24019	0.807191	-4.01415	5.96597e-05	0.000566121
NODE_616_length_42774_cov_24.0277	3.27249	-3.23674	1.20802	-2.67938	0.00737588	0.0272623
NODE_636_length_7577_cov_292.583	19.384	-3.23625	0.572835	-5.64953	1.60891e-08	5.65703e-07
NODE_282_length_32166_cov_4.30071	0.843828	-3.23516	1.95028	-1.65882	0.0971517	0.193029
NODE_773_length_33928_cov_18.3801	2.39081	-3.22748	1.08126	-2.98493	0.00283644	0.0126786
NODE_740_length_12620_cov_9.50139	0.890371	-3.22579	1.57741	-2.04499	0.0408556	0.102412
NODE_2156_length_14149_cov_11.6855	0.832178	-3.21372	1.56048	-2.05944	0.039452	0.0995759
NODE_3_length_551608_cov_10.1305_fragment_5	1.20727	-3.20793	1.11273	-2.88292	0.00394001	0.0164886
NODE_581_length_38666_cov_5.14157	1.94375	-3.20764	1.61542	-1.98564	0.0470736	0.113519
NODE_1813_length_10729_cov_12.4656	1.31616	-3.20712	0.877826	-3.65348	0.000258715	0.00189371
NODE_351_length_71617_cov_21.5288_fragment_1	1.67374	-3.19769	1.32861	-2.4068	0.0160932	0.050498
NODE_1494_length_11744_cov_4.01583	3.68343	-3.19635	0.602435	-5.30573	1.12226e-07	2.81494e-06
NODE_20_length_218892_cov_18.0551_fragment_1	1.05678	-3.1897	0.671313	-4.75144	2.01973e-06	3.25972e-05
NODE_84_length_125123_cov_68.9943_fragment_1	1.98763	-3.18839	1.31905	-2.41718	0.0156413	0.049395
NODE_157_length_105215_cov_6.75691_fragment_3	1.25717	-3.18738	0.787196	-4.04903	5.14307e-05	0.000498852
NODE_1673_length_16223_cov_11.7729	56.1631	-3.17969	0.536282	-5.92915	3.04513e-09	1.33019e-07
NODE_2482_length_5053_cov_2.53882	0.967208	-3.17648	1.40052	-2.26807	0.023325	0.0671938
NODE_3001_length_5088_cov_226.742	2.69446	-3.17586	1.23385	-2.57394	0.0100548	0.0350715
NODE_3239_length_5981_cov_3.46304	2.90772	-3.17182	1.03186	-3.07387	0.00211302	0.0101974
NODE_5186_length_6569_cov_32.4544	2.70772	-3.16652	1.67027	-1.89582	0.0579845	0.133222
NODE_373_length_31753_cov_38.9767	4.70223	-3.16587	0.79797	-3.9674	7.26596e-05	0.000660788
NODE_661_length_30255_cov_4.64636	1.41748	-3.15664	0.738035	-4.27708	1.89357e-05	0.000222593
NODE_1426_length_6375_cov_9.52453	4.67263	-3.15303	0.85093	-3.70539	0.000211066	0.00159535
NODE_32_length_191328_cov_63.7273_fragment_1	1.43206	-3.15286	0.969204	-3.25304	0.00114176	0.00622699
NODE_911_length_25681_cov_4.82358	12.5284	-3.14926	0.658734	-4.78078	1.74616e-06	2.92612e-05
NODE_3177_length_5637_cov_3.86671	11.3771	-3.14515	0.560366	-5.61267	1.9923e-08	6.593e-07
NODE_287_length_69114_cov_11.0137_fragment_1	0.894044	-3.14276	1.99047	-1.5789	0.114358	0.217466
NODE_194_length_77232_cov_5.45677	0.955869	-3.14195	2.00457	-1.56739	0.117024	0.220515
NODE_2333_length_6279_cov_5.22815	12.7124	-3.13526	0.528926	-5.92761	3.07382e-09	1.33019e-07
NODE_29_length_222256_cov_16.7066_fragment_3	10.7572	-3.12767	0.56363	-5.54915	2.87054e-08	8.90092e-07
NODE_1988_length_12039_cov_4.60172	0.884081	-3.12334	1.40018	-2.23068	0.0257025	0.0724527
NODE_630_length_35885_cov_39.1666	1.95812	-3.12233	1.77688	-1.7572	0.0788838	0.166543
NODE_242_length_35761_cov_20.4407_fragment_1	1.68531	-3.12046	0.752954	-4.1443	3.40858e-05	0.000356994
NODE_89_length_138824_cov_6.13814_fragment_2	0.771571	-3.1166	2.64021	-1.18043	0.237828	0.360079
NODE_4448_length_5967_cov_5.36502	0.981627	-3.11467	1.35209	-2.3036	0.0212453	0.0627165
NODE_7022_length_5444_cov_20.633	20.4067	-3.11335	0.860473	-3.61818	0.000296685	0.00211424
NODE_1041_length_28579_cov_10.5056_fragment_1	11.0069	-3.10545	0.548151	-5.66531	1.46755e-08	5.35112e-07
NODE_2099_length_7087_cov_2.6085	1.37687	-3.10335	0.673731	-4.60622	4.10049e-06	6.02527e-05
NODE_2931_length_5225_cov_2.37872	0.769854	-3.09984	2.13648	-1.45091	0.146804	0.25603
NODE_1582_length_15604_cov_4.21371	0.763169	-3.09037	1.95692	-1.5792	0.11429	0.217466
NODE_358_length_5379_cov_4.57814	0.864821	-3.09036	1.13353	-2.72631	0.00640471	0.0243219
NODE_77_length_97686_cov_33.7043_fragment_1	1.14269	-3.09029	1.38823	-2.22607	0.0260097	0.0732137
NODE_1478_length_12404_cov_45.6991	2.43489	-3.08721	0.735616	-4.19676	2.70758e-05	0.000296179
NODE_2518_length_6060_cov_11.1042	1.15657	-3.07789	1.54768	-1.98871	0.0467332	0.112767
NODE_1100_length_7014_cov_3.03995	2.51713	-3.0741	0.790997	-3.88636	0.000101758	0.000856245
NODE_144_length_79599_cov_5.5924_fragment_1	0.980558	-3.07389	1.13146	-2.71673	0.00659297	0.0249221
NODE_1530_length_13150_cov_3.10263	0.737026	-3.05511	2.98924	-1.02203	0.306765	0.433145
NODE_4904_length_6055_cov_2.5685	1.89457	-3.05356	1.12974	-2.70289	0.00687387	0.02578
NODE_28_length_227109_cov_50.2824_fragment_1	0.787526	-3.05132	1.8235	-1.67333	0.0942623	0.189005
NODE_185_length_96203_cov_15.7398_fragment_1	0.784467	-3.04651	1.97804	-1.54017	0.123519	0.229119
NODE_370_length_53406_cov_4.58616_fragment_1	1.265	-3.04339	1.91028	-1.59317	0.111123	0.213569
NODE_5487_length_5217_cov_3.5277	0.921434	-3.02709	0.964848	-3.13738	0.00170465	0.00860603
NODE_2394_length_8818_cov_14.869	0.722585	-3.02349	2.98937	-1.01141	0.311819	0.438222
NODE_473_length_50611_cov_5.78642_fragment_1	3.81796	-3.02344	0.72574	-4.16602	3.09968e-05	0.0003317
NODE_1787_length_11341_cov_3.18217	0.764034	-3.01946	0.982577	-3.073	0.00211918	0.0102129
NODE_2475_length_7409_cov_2.85722	1.12441	-3.01229	1.00401	-3.00027	0.00269743	0.0122097
NODE_1022_length_6599_cov_2.83344	0.859528	-3.00996	1.19848	-2.51149	0.0120221	0.0399184
NODE_731_length_22579_cov_4.90876	3.11688	-3.00451	0.57087	-5.26303	1.41697e-07	3.43333e-06
NODE_3216_length_9029_cov_48.4179	1.88046	-3.00341	0.98712	-3.0426	0.0023454	0.0110209
NODE_546_length_35855_cov_51.5003_fragment_1	0.92947	-3.00284	1.21185	-2.47791	0.0132156	0.0431176
NODE_1211_length_17947_cov_9.93081	1.03194	-3.00273	1.51901	-1.97677	0.0480678	0.114818
NODE_298_length_57517_cov_7.60094_fragment_1	0.916794	-3.00092	1.49934	-2.00149	0.0453391	0.110077
NODE_42_length_136814_cov_8.42799_fragment_1	0.926741	-2.99628	0.887993	-3.37421	0.000740273	0.00441028
NODE_3260_length_5863_cov_2.42338	0.920324	-2.99485	1.04458	-2.86704	0.00414326	0.0171568
NODE_207_length_86497_cov_7.5016_fragment_1	0.752926	-2.98738	1.4742	-2.02644	0.0427193	0.105473
NODE_171_length_77658_cov_5.01532_fragment_1	0.962367	-2.98644	1.06105	-2.81461	0.00488357	0.0194848
NODE_3345_length_5694_cov_2.91559	1.02551	-2.98261	1.13744	-2.62222	0.00873578	0.0312173
NODE_8793_length_5035_cov_2.57651	0.961363	-2.96973	1.74327	-1.70354	0.0884672	0.17995
NODE_2_length_737274_cov_31.1416_fragment_7	0.735874	-2.96299	2.35813	-1.2565	0.208935	0.328588
NODE_98_length_128392_cov_41.5807_fragment_1	0.955149	-2.9598	1.01682	-2.91084	0.00360464	0.0153626
NODE_1514_length_16449_cov_3.19751	8.50108	-2.959	0.596159	-4.96345	6.92522e-07	1.3803e-05
NODE_2_length_381537_cov_140.83_fragment_1	4.58085	-2.95748	0.839093	-3.52461	0.000424101	0.0028259
NODE_242_length_53876_cov_129.296	0.73891	-2.95568	2.64013	-1.11952	0.262917	0.387488
NODE_998_length_16746_cov_5.14277	1.87782	-2.95335	0.650647	-4.5391	5.6494e-06	7.81829e-05
NODE_133_length_107286_cov_4.28142_fragment_1	0.928742	-2.95265	0.987091	-2.99126	0.00277825	0.0124729
NODE_558_length_33801_cov_16.8425_fragment_1	8.31103	-2.94861	1.1461	-2.57274	0.0100898	0.0351626
NODE_3476_length_5857_cov_3.30593	0.937485	-2.94661	1.59249	-1.85031	0.0642683	0.143666
NODE_166_length_86190_cov_111.342_fragment_2	19.5082	-2.9442	0.562975	-5.22972	1.69769e-07	4.02742e-06
NODE_478_length_39745_cov_8.66412	1.11154	-2.93783	1.12879	-2.60263	0.00925124	0.0325862
NODE_2686_length_9798_cov_2.48394	8.23758	-2.93512	0.5918	-4.95965	7.06218e-07	1.39753e-05
NODE_2584_length_6019_cov_3.11435	4.56867	-2.93395	0.649226	-4.51915	6.2088e-06	8.46029e-05
NODE_794_length_26120_cov_4.75442	0.689576	-2.93286	1.92136	-1.52645	0.126897	0.233203
NODE_14_length_228100_cov_5.80704_fragment_2	2.02825	-2.93013	1.44219	-2.03172	0.0421819	0.104671
NODE_4155_length_7061_cov_29.0153	16.2835	-2.92644	0.778616	-3.75852	0.000170925	0.00134083
NODE_864_length_21320_cov_142.876	0.668915	-2.92455	2.98976	-0.978186	0.327982	0.453032
NODE_1451_length_12069_cov_61.6414	2.42002	-2.92335	0.959404	-3.04705	0.00231101	0.0108861
NODE_1407_length_19482_cov_6.11762_fragment_1	1.03748	-2.92066	1.8997	-1.53743	0.124188	0.22986
NODE_35_length_228830_cov_9.4942_fragment_2	6.28375	-2.91472	0.589079	-4.94792	7.50122e-07	1.46237e-05
NODE_437_length_40029_cov_6.11322	1.16916	-2.91034	0.938229	-3.10195	0.00192249	0.00946343
NODE_1174_length_26744_cov_4.54348	0.75907	-2.9049	1.80606	-1.60842	0.107744	0.208057
NODE_2160_length_12518_cov_15.4593	5.70555	-2.90464	0.640366	-4.5359	5.73583e-06	7.8978e-05
NODE_14_length_227599_cov_8.90832_fragment_1	2.33392	-2.90307	1.04371	-2.78148	0.00541116	0.0212243
NODE_653_length_45007_cov_20.517	1.61081	-2.90146	1.00381	-2.89045	0.00384687	0.0162021
NODE_1920_length_9780_cov_6.73995	0.985927	-2.8978	1.44482	-2.00565	0.0448941	0.109334
NODE_382_length_19759_cov_284.788_fragment_1	1.93456	-2.89732	1.47581	-1.96321	0.0496221	0.11786
NODE_2866_length_11970_cov_5.71431	0.899397	-2.89676	1.70637	-1.69761	0.0895811	0.181466
NODE_3303_length_7744_cov_9.78086	34.2946	-2.88274	0.540325	-5.3352	9.54408e-08	2.45651e-06
NODE_3219_length_5940_cov_4.06593	1.55992	-2.8779	1.30519	-2.20497	0.0274565	0.07636
NODE_870_length_9429_cov_6.77406	0.682257	-2.87411	1.36385	-2.10735	0.0350875	0.0909642
NODE_223_length_66402_cov_53.0722_fragment_1	1.01751	-2.86728	1.17424	-2.44181	0.0146138	0.0467879
NODE_5_length_241393_cov_130.788_fragment_5	0.789131	-2.86672	2.14715	-1.33512	0.181836	0.297866
NODE_24_length_207255_cov_189.448_fragment_1	5.88813	-2.86563	0.677602	-4.22907	2.34658e-05	0.00026478
NODE_4502_length_5282_cov_7.50277	26.5047	-2.86334	0.58879	-4.86309	1.15569e-06	2.13667e-05
NODE_4807_length_6598_cov_3.37445	0.689738	-2.86202	2.34031	-1.22293	0.221357	0.342382
NODE_2609_length_8750_cov_3.34457	2.184	-2.86175	0.862755	-3.31699	0.000909942	0.00518575
NODE_448_length_47678_cov_10.8718	0.994634	-2.85964	1.61977	-1.76546	0.0774862	0.164477
NODE_370_length_67151_cov_8.58468	1.23766	-2.85883	0.666335	-4.29038	1.78368e-05	0.00021157
NODE_1729_length_16189_cov_2.7284	1.5436	-2.85843	1.55445	-1.83886	0.0659354	0.146166
NODE_2084_length_9428_cov_18.4041	7.08699	-2.85443	0.612413	-4.66096	3.14737e-06	4.76705e-05
NODE_361_length_33406_cov_35.8634	2.21906	-2.85408	0.629882	-4.53113	5.86686e-06	8.05007e-05
NODE_697_length_30196_cov_6.9585_fragment_1	19.2371	-2.85011	0.528122	-5.39668	6.78842e-08	1.83101e-06
NODE_41_length_193898_cov_7.56567_fragment_1	0.77718	-2.84911	1.17917	-2.41621	0.0156832	0.0494292
NODE_5193_length_5154_cov_4.79133	0.772389	-2.84371	2.64286	-1.076	0.281929	0.407189
NODE_2875_length_8098_cov_2.73356	1.23055	-2.84183	1.07361	-2.64698	0.0081214	0.0293953
NODE_1087_length_20379_cov_13.3401	1.94018	-2.84085	0.740779	-3.83495	0.000125592	0.00101557
NODE_256_length_41650_cov_7.58757	0.766985	-2.83455	1.47538	-1.92124	0.0547011	0.127087
NODE_4798_length_6625_cov_11.3518	3.41353	-2.8329	0.634779	-4.46281	8.08932e-06	0.000108353
NODE_3818_length_8423_cov_4.23028	0.626641	-2.83287	2.59818	-1.09033	0.275568	0.401178
NODE_1310_length_26182_cov_8.38504	0.754713	-2.83229	0.950039	-2.98124	0.00287088	0.0127602
NODE_2878_length_10024_cov_3.96148	3.28787	-2.83172	1.30226	-2.17447	0.0296701	0.0807392
NODE_444_length_50154_cov_5.74337_fragment_1	0.76678	-2.83092	0.787861	-3.59317	0.000326683	0.00229318
NODE_3323_length_7700_cov_13.1077	30.0238	-2.82401	0.553331	-5.10366	3.33155e-07	7.24843e-06
NODE_4825_length_5987_cov_7.15189	8.98387	-2.82116	1.1006	-2.56329	0.0103687	0.0359007
NODE_1829_length_5378_cov_2.6408	0.721292	-2.81527	1.28451	-2.1917	0.0284012	0.078487
NODE_2_length_571192_cov_19.2058_fragment_1	0.617522	-2.809	1.51047	-1.85968	0.0629304	0.14184
NODE_15_length_304309_cov_8.72604_fragment_2	3.07554	-2.80576	0.829429	-3.38276	0.000717617	0.00430133
NODE_876_length_8828_cov_4.8949	0.904477	-2.80231	1.33552	-2.0983	0.0358787	0.0924494
NODE_1594_length_10753_cov_13.0205	0.667557	-2.79729	2.9903	-0.935456	0.349553	0.472875
NODE_2247_length_8035_cov_4.12907	1.70474	-2.79485	0.899718	-3.10636	0.00189404	0.00934679
NODE_648_length_38448_cov_13.9543	0.649445	-2.78981	2.96359	-0.941364	0.346519	0.470206
NODE_218_length_48616_cov_28.3401_fragment_1	1.13826	-2.78866	1.04946	-2.65724	0.00787825	0.0286733
NODE_2611_length_5925_cov_2.06559	0.743063	-2.7864	1.09491	-2.54486	0.0109321	0.0373055
NODE_2104_length_9064_cov_7.55189	0.828547	-2.78268	0.846632	-3.28677	0.00101345	0.00569325
NODE_1368_length_9273_cov_39.8403	1.18435	-2.78063	0.930433	-2.98854	0.00280318	0.0125442
NODE_6056_length_5143_cov_4.02653	0.648284	-2.77767	2.60664	-1.06561	0.286598	0.412358
NODE_914_length_19568_cov_2.99646	0.727219	-2.77728	1.03661	-2.6792	0.00737979	0.0272623
NODE_117_length_96616_cov_23.872	2.6451	-2.77726	1.89169	-1.46814	0.142067	0.251104
NODE_193_length_67086_cov_19.2787	0.747941	-2.77652	1.95189	-1.42247	0.154889	0.266472
NODE_2156_length_10621_cov_3.46309	1.21443	-2.77537	1.27648	-2.17423	0.0296877	0.0807392
NODE_758_length_29499_cov_9.76155	0.785542	-2.77287	0.880685	-3.14853	0.00164092	0.00835957
NODE_1257_length_16147_cov_15.1821	5.42687	-2.76914	1.26935	-2.18153	0.0291439	0.0799783
NODE_257_length_49610_cov_28.8807	0.794664	-2.76823	1.02603	-2.69799	0.00697591	0.0260135
NODE_67_length_139548_cov_19.7521_fragment_3	0.637831	-2.766	1.34424	-2.05767	0.0396222	0.0998927
NODE_103_length_129637_cov_15.2396_fragment_2	0.691529	-2.76214	2.98979	-0.923857	0.355561	0.478339
NODE_926_length_21184_cov_5.55724	0.597056	-2.75941	1.91098	-1.44398	0.148745	0.258146
NODE_1518_length_11488_cov_59.136	1.84149	-2.75804	0.989753	-2.78659	0.00532659	0.0209761
NODE_249_length_76406_cov_22.9841_fragment_1	1.99738	-2.75473	2.04034	-1.35013	0.176973	0.29161
NODE_2777_length_6263_cov_9.13982	0.855612	-2.75244	1.43257	-1.92133	0.0546905	0.127087
NODE_23_length_241573_cov_18.42_fragment_3	2.79368	-2.75161	0.956109	-2.87792	0.004003	0.0167167
NODE_1534_length_22967_cov_219.785	0.589394	-2.74977	2.96147	-0.928514	0.353141	0.475931
NODE_960_length_23389_cov_14.6621	1.36996	-2.7479	0.716171	-3.83693	0.00012458	0.00101154
NODE_42_length_176853_cov_22.9584_fragment_3	0.636456	-2.74493	1.34709	-2.03767	0.0415827	0.10379
NODE_4248_length_7501_cov_5.37591	0.991588	-2.74325	0.98191	-2.79379	0.00520943	0.0205971
NODE_1136_length_15639_cov_49.2404	0.652589	-2.74311	1.75312	-1.5647	0.117653	0.22126
NODE_4383_length_6706_cov_3.90017	6.36501	-2.73497	1.11709	-2.44831	0.014353	0.046117
NODE_5258_length_5138_cov_2.69546	9.61874	-2.73404	0.568017	-4.81331	1.48448e-06	2.57528e-05
NODE_2689_length_7206_cov_3.09271	1.22288	-2.73106	0.980987	-2.78399	0.00536946	0.0210817
NODE_819_length_38605_cov_28.0797	0.586702	-2.7306	2.95624	-0.923673	0.355657	0.478339
NODE_279_length_37162_cov_7.07734	0.698357	-2.72243	1.16111	-2.34467	0.0190438	0.0575111
NODE_407_length_47826_cov_5.25402	0.61861	-2.72055	2.33108	-1.16708	0.24318	0.365958
NODE_154_length_67506_cov_196.653_fragment_1	1.09079	-2.72054	1.0744	-2.53216	0.0113362	0.0382634
NODE_5383_length_5033_cov_2.6362	0.58155	-2.71991	2.3176	-1.17359	0.240559	0.363237
NODE_60_length_159451_cov_23.901_fragment_1	1.44761	-2.71866	0.881119	-3.08546	0.00203235	0.00991748
NODE_3868_length_6684_cov_2.82109	0.627754	-2.7186	1.52578	-1.78178	0.0747848	0.159901
NODE_288_length_61585_cov_15.6478_fragment_1	0.727434	-2.71838	0.651288	-4.17385	2.99496e-05	0.000322583
NODE_2573_length_8904_cov_9.78687	3.08102	-2.71505	1.06836	-2.54132	0.0110434	0.0375552
NODE_180_length_92452_cov_8.24028_fragment_1	0.802733	-2.71483	1.71158	-1.58616	0.112704	0.215462
NODE_1548_length_8569_cov_2.60019	0.614038	-2.71441	1.91298	-1.41895	0.155914	0.268001
NODE_2425_length_7608_cov_107.301	8.54428	-2.71366	0.595572	-4.55639	5.20402e-06	7.39835e-05
NODE_825_length_16146_cov_5.23174	0.70364	-2.71264	2.14068	-1.26719	0.205089	0.324875
NODE_72_length_177413_cov_74.7157_fragment_2	0.913142	-2.71218	1.07593	-2.52079	0.0117093	0.0392101
NODE_724_length_39264_cov_8.28654_fragment_1	11.9377	-2.71094	0.562566	-4.81888	1.44364e-06	2.52424e-05
NODE_500_length_35097_cov_26.2105_fragment_1	17.2466	-2.70947	1.23982	-2.18538	0.028861	0.0794061
NODE_613_length_33315_cov_6.33617	1.97799	-2.70096	2.61678	-1.03217	0.301993	0.428557
NODE_2356_length_8213_cov_3.92265	0.785485	-2.70077	1.24272	-2.17326	0.0297604	0.0807694
NODE_2266_length_6834_cov_8.97861	0.59886	-2.6987	1.12555	-2.39768	0.0164993	0.0515887
NODE_1598_length_16018_cov_8.95634	0.905723	-2.6972	1.29976	-2.07515	0.0379726	0.0965996
NODE_1251_length_12282_cov_7.65797	7.5807	-2.69399	0.768822	-3.50405	0.000458232	0.00299635
NODE_5_length_282709_cov_8.1553_fragment_2	0.560114	-2.69334	1.60884	-1.67409	0.0941129	0.188918
NODE_567_length_42241_cov_11.3292_fragment_1	0.607367	-2.69324	2.57745	-1.04492	0.296058	0.422725
NODE_2493_length_7759_cov_2.54465	0.561962	-2.6906	1.50814	-1.78405	0.0744161	0.159527
NODE_1535_length_10081_cov_3.79443	0.935798	-2.68346	0.823629	-3.2581	0.00112163	0.00613468
NODE_443_length_53700_cov_5.83902_fragment_1	0.890019	-2.67448	0.880289	-3.03819	0.00238007	0.0111433
NODE_534_length_34443_cov_55.9202	0.606166	-2.67209	1.522	-1.75564	0.0791496	0.166721
NODE_2078_length_10493_cov_12.1981	7.64456	-2.66848	1.1423	-2.33606	0.0194879	0.0585827
NODE_356_length_46087_cov_5.41956_fragment_1	0.676776	-2.66702	2.62707	-1.01521	0.310006	0.436156
NODE_2985_length_10309_cov_2.82651	1.41688	-2.66515	0.785346	-3.3936	0.000689802	0.00417272
NODE_655_length_10930_cov_4.22786	0.727911	-2.66065	1.67745	-1.58613	0.11271	0.215462
NODE_397_length_41279_cov_6.27559	0.567083	-2.66016	1.30953	-2.03139	0.0422155	0.104688
NODE_2497_length_6475_cov_2.36371	0.63253	-2.65817	1.91315	-1.38942	0.164706	0.278016
NODE_2242_length_6795_cov_3.84748	0.584748	-2.65245	1.90101	-1.39528	0.16293	0.275491
NODE_13_length_336710_cov_9.69181_fragment_2	0.974839	-2.65086	0.932777	-2.84191	0.00448447	0.0182814
NODE_269_length_80952_cov_21.6481_fragment_2	2.20569	-2.64175	0.633729	-4.16858	3.06503e-05	0.000328885
NODE_724_length_35698_cov_3.77536	0.547046	-2.64108	1.89155	-1.39625	0.16264	0.275356
NODE_1950_length_16939_cov_8.93805	0.90811	-2.63765	0.826	-3.19328	0.00140665	0.007376
NODE_3014_length_5719_cov_2.46292	0.809306	-2.63719	1.82818	-1.44252	0.149156	0.258643
NODE_1789_length_15691_cov_12.4344	0.587403	-2.63475	1.74308	-1.51155	0.130649	0.236986
NODE_2592_length_6816_cov_22.6876	1.33082	-2.63344	0.879263	-2.99506	0.00274394	0.0123634
NODE_5542_length_6194_cov_24.6275	0.806393	-2.62996	2.98907	-0.879857	0.378937	0.499917
NODE_995_length_19846_cov_5.4932_fragment_1	2.20279	-2.6263	0.699107	-3.75664	0.000172207	0.00134287
NODE_4089_length_5336_cov_2.3647	1.68173	-2.62501	1.15035	-2.28193	0.0224937	0.0654439
NODE_1363_length_12263_cov_5.56332	1.37286	-2.62204	0.638769	-4.10483	4.04621e-05	0.000406479
NODE_782_length_29552_cov_13.3776	2.26002	-2.61962	1.1446	-2.28867	0.0220983	0.0645572
NODE_454_length_49039_cov_6.69472_fragment_1	0.538271	-2.61568	1.14999	-2.27452	0.0229347	0.0663608
NODE_553_length_18915_cov_4.49878	0.599952	-2.61359	1.40727	-1.85721	0.0632819	0.142106
NODE_757_length_10963_cov_2.71489	0.546946	-2.61217	1.32274	-1.97482	0.0482885	0.115179
NODE_593_length_8343_cov_1.86185	0.595828	-2.61144	2.95721	-0.883074	0.377197	0.498354
NODE_2273_length_6272_cov_8.28261	0.624367	-2.60893	1.10642	-2.35798	0.0183745	0.055962
NODE_3920_length_8187_cov_3.72946	2.16698	-2.60823	0.824228	-3.16445	0.00155374	0.00800867
NODE_299_length_33099_cov_7.20143	0.594089	-2.60428	2.29482	-1.13485	0.256437	0.380071
NODE_327_length_41456_cov_5.41422_fragment_1	0.791368	-2.60412	1.09975	-2.36792	0.0178884	0.0548634
NODE_3476_length_7335_cov_7.65618	0.746239	-2.60311	1.67808	-1.55125	0.120843	0.225535
NODE_2212_length_8504_cov_4.71772	0.529997	-2.59976	1.72466	-1.5074	0.131708	0.238138
NODE_239_length_55186_cov_5.65101	0.562405	-2.5994	2.60893	-0.996351	0.31908	0.445107
NODE_2548_length_5969_cov_2.97937	0.564929	-2.59623	1.91952	-1.35254	0.176204	0.290574
NODE_363_length_55184_cov_11.0399_fragment_1	0.782673	-2.58649	1.4096	-1.83491	0.0665188	0.147081
NODE_2640_length_13231_cov_2.7736	1.68579	-2.58259	0.725281	-3.56081	0.00036971	0.00255873
NODE_1740_length_9074_cov_3.30469	0.655383	-2.58075	1.27125	-2.03009	0.0423476	0.104883
NODE_1230_length_17545_cov_4.06255	0.729678	-2.57931	1.04872	-2.45949	0.0139133	0.0448506
NODE_203_length_81491_cov_40.538_fragment_2	0.969432	-2.57488	1.03291	-2.49284	0.0126727	0.0416239
NODE_4459_length_5958_cov_2.82111	0.60321	-2.57273	2.09505	-1.22801	0.219444	0.339957
NODE_1659_length_11889_cov_6.4629	1.49154	-2.56966	0.621754	-4.13292	3.58184e-05	0.000369248
NODE_4132_length_7702_cov_2.48424	0.552931	-2.56887	2.59277	-0.990783	0.321792	0.447937
NODE_2785_length_9525_cov_5.04868	0.990759	-2.56647	1.37779	-1.86274	0.0624982	0.141042
NODE_121_length_113645_cov_30.8169_fragment_2	0.504119	-2.5645	2.29575	-1.11706	0.263967	0.38889
NODE_3955_length_8136_cov_5.2079	0.549767	-2.55851	2.59682	-0.985247	0.324503	0.449803
NODE_1241_length_15806_cov_3.27827	0.513707	-2.55522	2.07263	-1.23284	0.217635	0.338487
NODE_353_length_34371_cov_29.9693	4.15814	-2.55317	0.575597	-4.43568	9.17829e-06	0.000121697
NODE_1263_length_17195_cov_5.50198	4.02918	-2.55188	0.764004	-3.34013	0.000837378	0.00484202
NODE_25_length_226362_cov_5.92527_fragment_2	0.808829	-2.55137	1.04711	-2.43659	0.0148265	0.0473536
NODE_805_length_20725_cov_28.8302	0.859853	-2.54787	1.3324	-1.91223	0.0558466	0.129139
NODE_8_length_364575_cov_19.1977_fragment_1	0.499862	-2.5455	2.30626	-1.10373	0.269708	0.39492
NODE_2207_length_8554_cov_5.73868	0.805256	-2.54178	1.09972	-2.3113	0.0208162	0.0618208
NODE_172_length_62609_cov_8.39016_fragment_1	0.604977	-2.54013	0.811794	-3.12903	0.00175387	0.00877455
NODE_188_length_100306_cov_46.6836_fragment_1	3.56486	-2.53986	0.671608	-3.78176	0.000155724	0.00123887
NODE_1365_length_15403_cov_12.9452	1.24426	-2.53903	0.9643	-2.63303	0.00846264	0.0304068
NODE_1583_length_21011_cov_3.2741	0.906037	-2.53824	1.01105	-2.51051	0.0120557	0.0399962
NODE_3466_length_9268_cov_11.9436	0.743188	-2.53814	1.2534	-2.02501	0.0428667	0.105638
NODE_172_length_100507_cov_4.26166_fragment_1	0.558859	-2.53425	1.90475	-1.33049	0.183356	0.299608
NODE_18_length_163243_cov_160.927_fragment_2	2.47758	-2.53379	1.85318	-1.36726	0.171542	0.285602
NODE_330_length_55382_cov_40.9018_fragment_1	0.535418	-2.52928	1.31397	-1.92492	0.0542399	0.126316
NODE_220_length_56503_cov_5.90311_fragment_1	0.617284	-2.51903	1.43299	-1.75788	0.0787671	0.16645
NODE_1202_length_11622_cov_4.70018	0.494209	-2.51826	1.72555	-1.4594	0.144456	0.253619
NODE_2339_length_8372_cov_4.70771	43.4667	-2.51758	0.588333	-4.27917	1.87589e-05	0.000221175
NODE_1701_length_9863_cov_3.3437	0.491854	-2.51757	1.72759	-1.45727	0.145042	0.25429
NODE_167_length_67252_cov_6.81733_fragment_1	0.507131	-2.51371	1.47033	-1.70962	0.0873355	0.178293
NODE_501_length_48646_cov_7.64726	0.90258	-2.50894	1.17039	-2.14367	0.0320592	0.0851059
NODE_3_length_523185_cov_61.0305_fragment_1	0.505803	-2.50864	1.59045	-1.57732	0.114723	0.217935
NODE_2504_length_10493_cov_10.2951	7.10147	-2.50599	1.10894	-2.25982	0.0238325	0.0683556
NODE_3516_length_5711_cov_4.21234	22.0425	-2.50586	0.406539	-6.16388	7.0982e-10	3.937e-08
NODE_50_length_117757_cov_6.48036_fragment_1	0.561102	-2.50255	1.00076	-2.50066	0.0123963	0.0408851
NODE_2387_length_10429_cov_3.48467	0.652247	-2.50098	1.15874	-2.15836	0.0308995	0.0828899
NODE_1505_length_9389_cov_21.3577	0.490443	-2.5001	1.73165	-1.44377	0.148804	0.258146
NODE_384_length_38137_cov_3.12447	0.605157	-2.49683	0.993482	-2.51321	0.0119639	0.0398595
NODE_1018_length_26334_cov_25.748	2.91738	-2.4943	0.583855	-4.27211	1.93628e-05	0.000226264
NODE_2967_length_6446_cov_3.43123	2.57776	-2.49421	0.621027	-4.01627	5.91277e-05	0.000563405
NODE_1029_length_16675_cov_6.92786	0.488517	-2.49371	2.5773	-0.967569	0.33326	0.458392
NODE_488_length_40085_cov_21.7401	0.560285	-2.49353	2.60374	-0.957673	0.338228	0.463123
NODE_614_length_29973_cov_4.23163_fragment_1	1.90408	-2.49017	1.69083	-1.47275	0.140819	0.249741
NODE_786_length_38421_cov_30.5712	1.1283	-2.48594	1.05066	-2.36608	0.0179776	0.0550925
NODE_435_length_57886_cov_5.16093	0.474857	-2.48542	2.57609	-0.964804	0.334643	0.459566
NODE_2337_length_15144_cov_3.64544	0.744824	-2.48294	1.13343	-2.19064	0.0284777	0.0786431
NODE_173_length_100458_cov_24.5035	2.52583	-2.48186	1.88629	-1.31574	0.188263	0.305346
NODE_38_length_215697_cov_18.1574_fragment_1	3.21062	-2.48138	0.724642	-3.42428	0.00061643	0.00383491
NODE_188_length_96618_cov_17.8581_fragment_1	1.29314	-2.47905	0.728571	-3.40261	0.000667445	0.00406244
NODE_5229_length_5177_cov_6.72062	3.03276	-2.4749	0.754336	-3.28089	0.0010348	0.00577915
NODE_945_length_25110_cov_10.1039_fragment_1	0.568937	-2.47467	2.59767	-0.952649	0.340768	0.464862
NODE_596_length_11231_cov_235.897	10.2125	-2.4717	0.643313	-3.84215	0.000121962	0.000998518
NODE_1345_length_10091_cov_3.77013	1.66062	-2.4705	1.43738	-1.71875	0.0856594	0.175916
NODE_2698_length_7159_cov_2.81391	1.83093	-2.46997	0.609205	-4.05441	5.0261e-05	0.00048992
NODE_484_length_20118_cov_6.52619	0.473841	-2.46908	1.87839	-1.31447	0.188689	0.30591
NODE_4164_length_7659_cov_5.85981	0.749488	-2.4688	1.48759	-1.6596	0.0969941	0.193026
NODE_5034_length_6344_cov_3.39736	0.974049	-2.46538	1.12726	-2.18705	0.0287388	0.0792285
NODE_15_length_247881_cov_17.594_fragment_1	0.479246	-2.4604	2.56412	-0.959548	0.337283	0.462311
NODE_1696_length_10987_cov_2.52049	36.1324	-2.46038	0.558152	-4.40809	1.04287e-05	0.000134817
NODE_4106_length_7152_cov_3.98464	7.97231	-2.45542	1.15768	-2.12098	0.0339234	0.089001
NODE_1016_length_27855_cov_12.2532_fragment_1	1.88031	-2.45382	1.04258	-2.35359	0.0185929	0.056409
NODE_2358_length_9187_cov_10.9978	1.94249	-2.45317	1.91625	-1.28019	0.200479	0.3195
NODE_227_length_52938_cov_4.10614_fragment_1	0.498904	-2.45168	1.15788	-2.11738	0.0342274	0.0895597
NODE_1568_length_12679_cov_8.11676	0.968758	-2.45141	0.870014	-2.81767	0.00483737	0.019379
NODE_2497_length_10055_cov_3.8946	5.18592	-2.45072	0.674422	-3.6338	0.000279276	0.00201059
NODE_8_length_507702_cov_56.8543_fragment_1	1.30526	-2.4505	0.775644	-3.15931	0.00158145	0.00814088
NODE_700_length_13681_cov_68.0235	0.457334	-2.44981	2.99169	-0.81887	0.412861	0.530802
NODE_2674_length_12184_cov_2.96826	0.459047	-2.44683	1.45468	-1.68204	0.0925604	0.186447
NODE_3794_length_7809_cov_6.6091	0.496383	-2.4448	2.30544	-1.06045	0.288941	0.415274
NODE_238_length_82217_cov_7.77352_fragment_2	1.39458	-2.44369	0.832797	-2.93432	0.0033428	0.0143711
NODE_2076_length_9073_cov_2.2678	0.471326	-2.44106	1.86172	-1.31119	0.189795	0.307072
NODE_1339_length_18947_cov_5.67881_fragment_1	0.981995	-2.43971	0.98811	-2.46907	0.0135464	0.0440147
NODE_890_length_29161_cov_4.41026	0.544679	-2.43707	1.61969	-1.50465	0.132413	0.238756
NODE_1842_length_8922_cov_41.1537	2.02088	-2.43227	0.928914	-2.6184	0.00883423	0.031455
NODE_686_length_30254_cov_2.90851_fragment_1	1.35098	-2.43201	1.45933	-1.66653	0.095608	0.190995
NODE_6049_length_5150_cov_3.45613	2.13762	-2.42828	0.926885	-2.61982	0.00879752	0.0313526
NODE_62_length_150355_cov_98.057_fragment_1	0.527492	-2.42813	1.05607	-2.29921	0.021493	0.0632582
NODE_3487_length_7321_cov_15.5871	7.91891	-2.42802	0.731344	-3.31994	0.000900374	0.00513866
NODE_612_length_37384_cov_65.9269_fragment_1	2.52146	-2.42469	0.840327	-2.88542	0.00390893	0.0164284
NODE_1440_length_15158_cov_3.30411	2.11269	-2.41454	1.19209	-2.02548	0.0428185	0.105602
NODE_119_length_119153_cov_6.9743_fragment_1	0.610212	-2.41202	1.53847	-1.56781	0.116926	0.220515
NODE_18_length_252637_cov_55.0726_fragment_4	1.02318	-2.41048	0.994706	-2.42331	0.0153797	0.0487821
NODE_2357_length_7893_cov_3.86221	0.577262	-2.40672	1.62669	-1.47952	0.139002	0.24757
NODE_2557_length_10352_cov_5.20054	4.07941	-2.4066	0.788971	-3.0503	0.00228612	0.0108076
NODE_3452_length_5074_cov_8.46065	1.15978	-2.39878	1.49134	-1.60847	0.107732	0.208057
NODE_229_length_42340_cov_3.57526	0.465943	-2.39734	1.36881	-1.75141	0.0798753	0.167754
NODE_13_length_317714_cov_82.4152_fragment_2	1.23913	-2.39646	1.06248	-2.25552	0.0241006	0.0689239
NODE_49_length_197119_cov_7.34693_fragment_3	0.79931	-2.39639	2.65073	-0.904047	0.36597	0.486068
NODE_496_length_54502_cov_9.35565_fragment_1	0.65382	-2.3941	1.27311	-1.88051	0.0600387	0.137062
NODE_2279_length_6830_cov_3.07203	0.708957	-2.39348	0.901864	-2.65393	0.00795605	0.0289031
NODE_947_length_28381_cov_5.12928	0.616298	-2.39297	2.33815	-1.02345	0.306097	0.432512
NODE_712_length_32869_cov_5.49061	0.754819	-2.39187	1.40161	-1.70651	0.0879124	0.178914
NODE_2826_length_8248_cov_17.0314	2.16224	-2.39043	0.664612	-3.59673	0.000322239	0.00226603
NODE_2260_length_15722_cov_3.11661	0.607727	-2.38929	1.55344	-1.53806	0.124034	0.229749
NODE_3484_length_8574_cov_3.04707	1.06895	-2.38779	0.753239	-3.17002	0.00152427	0.00791895
NODE_3045_length_7384_cov_3.82713	0.766429	-2.38611	1.31525	-1.81419	0.0696488	0.15197
NODE_2352_length_6238_cov_2.78409	0.498877	-2.38234	2.55794	-0.931349	0.351673	0.474927
NODE_3273_length_9749_cov_2.73179	0.435584	-2.38173	1.69563	-1.40463	0.160132	0.27307
NODE_113_length_130784_cov_8.47129_fragment_1	7.22095	-2.37624	0.604284	-3.93232	8.41285e-05	0.000739504
NODE_1767_length_7407_cov_3.35487	0.558602	-2.37574	1.38142	-1.71978	0.085473	0.175858
NODE_2811_length_9054_cov_3.44116	0.516611	-2.37313	2.29881	-1.03233	0.301918	0.428557
NODE_4168_length_5824_cov_2.98111	0.960845	-2.37172	1.64105	-1.44524	0.14839	0.257767
NODE_50_length_185623_cov_210.375	0.628662	-2.37105	1.96065	-1.20932	0.226539	0.347396
NODE_3375_length_9817_cov_2.56167	5.91359	-2.35954	0.612927	-3.84963	0.000118299	0.000970541
NODE_1515_length_5105_cov_5.9396	0.632782	-2.35781	1.46042	-1.61447	0.106425	0.206555
NODE_6526_length_5226_cov_2.35196	1.12045	-2.35757	1.41322	-1.66823	0.0952704	0.190444
NODE_629_length_45940_cov_9.68676	5.87618	-2.35693	0.707105	-3.33321	0.000858501	0.00492825
NODE_271_length_48359_cov_8.33465_fragment_1	0.460707	-2.35619	2.30193	-1.02357	0.306039	0.432512
NODE_1768_length_13559_cov_3.81109	0.543571	-2.3541	1.62706	-1.44684	0.147941	0.257216
NODE_181_length_50747_cov_258.747	0.45886	-2.35377	2.59287	-0.907788	0.36399	0.48491
NODE_24_length_274324_cov_19.9586_fragment_1	0.543053	-2.35212	1.32658	-1.77307	0.0762175	0.162153
NODE_3609_length_6016_cov_3.77722	0.45669	-2.35056	2.92841	-0.802674	0.422163	0.540644
NODE_347_length_31898_cov_25.3274	0.415344	-2.34887	2.99206	-0.785033	0.432434	0.550752
NODE_417_length_23512_cov_11.93_fragment_1	5.91423	-2.34848	0.48575	-4.83476	1.33309e-06	2.41333e-05
NODE_2894_length_8683_cov_3.66493	2.47871	-2.3482	0.950528	-2.47042	0.0134955	0.0439218
NODE_2270_length_6384_cov_4.5034	21.5326	-2.34795	0.824036	-2.84933	0.00438108	0.0179342
NODE_345_length_32338_cov_5.43701	0.662011	-2.34783	0.783166	-2.99787	0.00271877	0.0122922
NODE_2076_length_6827_cov_2.45422	0.729344	-2.34766	1.97368	-1.18948	0.234249	0.355755
NODE_19_length_229567_cov_14.8501_fragment_2	1.36453	-2.3452	1.07377	-2.18409	0.028956	0.0795179
NODE_771_length_29757_cov_3.67689	1.29339	-2.34402	0.697491	-3.36064	0.000777627	0.00456378
NODE_5124_length_5405_cov_9.92542	19.2285	-2.34213	0.708426	-3.30611	0.000946025	0.00536036
NODE_1267_length_8228_cov_6.20898	0.45319	-2.34104	2.30125	-1.01729	0.309015	0.435304
NODE_163_length_97872_cov_4.70447	1.79891	-2.33783	1.6841	-1.38818	0.165081	0.278292
NODE_335_length_33365_cov_53.7364	0.469627	-2.3377	2.26714	-1.03113	0.302481	0.429096
NODE_1651_length_7903_cov_3.32722	0.468479	-2.3368	1.15374	-2.02541	0.0428252	0.105602
NODE_1357_length_14531_cov_8.97762	0.590898	-2.33656	2.11721	-1.1036	0.269765	0.39492
NODE_2282_length_12665_cov_38.1512	9.74206	-2.33435	0.703094	-3.3201	0.000899838	0.00513866
NODE_1684_length_10069_cov_3.88836_fragment_1	0.739151	-2.33228	1.16242	-2.00639	0.0448142	0.109274
NODE_179_length_65771_cov_17.8711_fragment_1	0.473339	-2.33196	2.99212	-0.779368	0.435763	0.554454
NODE_2575_length_7581_cov_2.40991	0.454441	-2.32883	1.47684	-1.57689	0.11482	0.21796
NODE_3548_length_7905_cov_25.6943	2.29681	-2.32737	0.671396	-3.46646	0.000527352	0.00336037
NODE_3354_length_5795_cov_87.5977	33.337	-2.32659	0.577119	-4.03139	5.5448e-05	0.000535182
NODE_9_length_422134_cov_15.3112_fragment_3	0.710031	-2.32658	1.19479	-1.94726	0.0515034	0.121522
NODE_698_length_37272_cov_16.7999_fragment_1	0.813946	-2.32635	1.35601	-1.71559	0.0862378	0.176601
NODE_948_length_16031_cov_3.46839	0.461915	-2.32596	1.89047	-1.23036	0.218563	0.339125
NODE_4121_length_7750_cov_4.61468	0.492101	-2.32574	1.89959	-1.22434	0.220825	0.341693
NODE_235_length_87111_cov_67.113_fragment_1	1.41466	-2.32534	1.28585	-1.80841	0.0705435	0.153311
NODE_1612_length_22041_cov_4.06813	0.49004	-2.32442	1.90108	-1.22268	0.221449	0.342389
NODE_1501_length_11679_cov_3.16801	3.97235	-2.31736	0.538219	-4.30561	1.66528e-05	0.000200546
NODE_1550_length_10516_cov_16.2424	6.02577	-2.31652	0.550178	-4.21048	2.54823e-05	0.000283473
NODE_1005_length_23214_cov_4.90544	3.63589	-2.31429	0.530221	-4.36477	1.27258e-05	0.0001596
NODE_899_length_18655_cov_5.81312	0.517295	-2.31277	1.58778	-1.4566	0.145226	0.25429
NODE_133_length_115913_cov_4.21741_fragment_1	0.499847	-2.31036	1.7483	-1.32149	0.186337	0.303598
NODE_611_length_39400_cov_3.98122	0.864249	-2.31027	1.16511	-1.98289	0.0473799	0.114057
NODE_4457_length_5437_cov_3.62932	0.971825	-2.30949	1.64757	-1.40176	0.160988	0.273854
NODE_366_length_51710_cov_8.71772_fragment_1	16.5501	-2.30351	0.37304	-6.17497	6.61768e-10	3.78541e-08
NODE_823_length_20695_cov_3.49535	0.757926	-2.30301	1.0301	-2.23571	0.0253707	0.0717394
NODE_1171_length_16021_cov_3.30822	1.11629	-2.30285	0.878032	-2.62274	0.00872252	0.0311983
NODE_559_length_39207_cov_21.8549	0.700189	-2.29284	2.649	-0.86555	0.386737	0.506936
NODE_695_length_25677_cov_3.60998	1.82085	-2.29085	0.838912	-2.73075	0.00631913	0.0240432
NODE_1538_length_20287_cov_5.56366	5.64233	-2.28762	0.707135	-3.23505	0.00121621	0.00651623
NODE_1983_length_12459_cov_31.4838	0.432594	-2.28697	1.71036	-1.33713	0.181181	0.297411
NODE_3205_length_9993_cov_4.27319	0.643827	-2.28622	1.21931	-1.87502	0.06079	0.138376
NODE_2917_length_7980_cov_2.86423	1.49649	-2.28555	1.00348	-2.27763	0.0227488	0.0659682
NODE_475_length_36608_cov_7.42049	0.696947	-2.28262	1.54305	-1.47929	0.139062	0.24757
NODE_555_length_35631_cov_85.0203	0.430375	-2.28169	1.73398	-1.31587	0.188216	0.305346
NODE_148_length_106637_cov_6.25631_fragment_2	4.34675	-2.28121	0.623825	-3.65681	0.000255369	0.00187971
NODE_347_length_60412_cov_6.00987_fragment_1	3.36658	-2.2809	0.615123	-3.70803	0.000208876	0.00158183
NODE_923_length_25092_cov_2.90135	0.985388	-2.28037	1.07651	-2.11831	0.0341491	0.0894377
NODE_50_length_184989_cov_5.09152_fragment_2	0.546035	-2.27923	1.25058	-1.82255	0.0683721	0.149749
NODE_2699_length_8109_cov_13.3499	0.388973	-2.27536	2.99233	-0.760398	0.447017	0.562179
NODE_547_length_39850_cov_4.99731	0.587255	-2.27288	0.870225	-2.61183	0.00900581	0.0319216
NODE_159_length_87941_cov_7.1895_fragment_1	0.881734	-2.26334	1.0757	-2.10407	0.0353724	0.0914019
NODE_2372_length_9222_cov_2.95266	0.440249	-2.25517	1.859	-1.21311	0.225088	0.346114
NODE_2757_length_5739_cov_3.32143	24.7966	-2.25442	0.496045	-4.54478	5.49916e-06	7.67932e-05
NODE_43_length_189390_cov_17.8822_fragment_1	1.10933	-2.25342	1.4271	-1.57902	0.114331	0.217466
NODE_2316_length_15286_cov_3.41855	0.539066	-2.25338	2.09243	-1.07692	0.281516	0.407128
NODE_3216_length_10118_cov_14.5306	0.889737	-2.25026	2.0329	-1.10692	0.268328	0.393548
NODE_6317_length_5520_cov_3.44245	4.08714	-2.24947	0.665389	-3.38069	0.000723037	0.00432067
NODE_1904_length_8177_cov_3.1118	0.629718	-2.2465	1.77604	-1.2649	0.205909	0.325781
NODE_2_length_584856_cov_62.7221_fragment_12	2.4975	-2.24355	0.735442	-3.05061	0.00228375	0.0108076
NODE_2325_length_12528_cov_22.3911	1.19345	-2.24222	1.8207	-1.23152	0.21813	0.33901
NODE_462_length_29541_cov_5.68816	0.400707	-2.2385	2.91946	-0.766749	0.443231	0.559632
NODE_2339_length_10613_cov_11.7503	5.17017	-2.23842	0.423115	-5.29033	1.22095e-07	3.00506e-06
NODE_786_length_8639_cov_14.3175	0.376119	-2.23839	2.57201	-0.870288	0.384143	0.504925
NODE_263_length_39956_cov_6.41806	0.484724	-2.23774	1.87942	-1.19066	0.233789	0.355657
NODE_89_length_75616_cov_22.4456_fragment_1	0.525204	-2.23351	0.855798	-2.60986	0.00905792	0.0320774
NODE_2278_length_7274_cov_2.69359	0.436788	-2.23286	1.85295	-1.20503	0.228191	0.349113
NODE_1268_length_16149_cov_5.82913	0.408566	-2.23153	1.70522	-1.30865	0.190653	0.307828
NODE_1171_length_8210_cov_100.367	0.448749	-2.22671	2.58376	-0.861812	0.388791	0.508488
NODE_4943_length_7949_cov_5.1282	27.6506	-2.22591	0.523585	-4.25129	2.12546e-05	0.00024191
NODE_553_length_12576_cov_4.85592	0.418288	-2.22489	2.91673	-0.762802	0.445581	0.561324
NODE_1213_length_16158_cov_3.61156	0.462921	-2.2236	0.835371	-2.66181	0.00777222	0.0283398
NODE_1777_length_9452_cov_4.4644	0.455346	-2.22221	1.60072	-1.38826	0.165058	0.278292
NODE_73_length_101700_cov_425.015_fragment_1	1.86728	-2.21734	1.80129	-1.23097	0.218334	0.339046
NODE_3006_length_6937_cov_2.085	0.552434	-2.2117	2.05293	-1.07733	0.281331	0.407128
NODE_793_length_38258_cov_11.7531_fragment_1	5.04018	-2.21134	0.544231	-4.06324	4.83972e-05	0.000472923
NODE_666_length_31903_cov_7.3062	0.708393	-2.21014	1.12324	-1.96765	0.0491085	0.116851
NODE_1763_length_13762_cov_9.85161	0.481678	-2.20371	1.5091	-1.46028	0.144212	0.253417
NODE_984_length_18732_cov_6.36794	3.36519	-2.20191	0.641461	-3.43265	0.000597708	0.00374209
NODE_2418_length_5040_cov_2.04493	0.425963	-2.20002	2.28172	-0.964192	0.334949	0.459753
NODE_5436_length_6493_cov_3.73237	5.42393	-2.19215	0.510714	-4.29232	1.76815e-05	0.000210361
NODE_1673_length_11525_cov_3.92607	0.380185	-2.19178	2.26606	-0.96722	0.333434	0.458472
NODE_257_length_71295_cov_7.9757_fragment_1	0.51375	-2.19015	2.33528	-0.937856	0.348318	0.471691
NODE_127_length_103576_cov_15.4459	0.406601	-2.18921	2.58533	-0.846781	0.397117	0.515951
NODE_907_length_7422_cov_13.9021	5.29575	-2.18819	0.79622	-2.74822	0.00599197	0.022976
NODE_278_length_66960_cov_6.8704_fragment_1	1.25228	-2.18739	1.0152	-2.15464	0.0311899	0.0834983
NODE_1965_length_12807_cov_15.5514	1.16365	-2.18579	1.07454	-2.03416	0.0419359	0.104388
NODE_2603_length_9811_cov_2.34399	0.732137	-2.18252	0.993376	-2.19707	0.0280153	0.0775286
NODE_302_length_77344_cov_12.6084_fragment_1	0.765718	-2.18183	0.646558	-3.37454	0.000739396	0.00441028
NODE_4265_length_7480_cov_4.03798	0.634331	-2.17998	1.55831	-1.39894	0.161832	0.274612
NODE_388_length_19202_cov_2.78905	0.629581	-2.17897	1.26854	-1.7177	0.0858518	0.17605
NODE_1418_length_12756_cov_15.3141	26.011	-2.17414	0.486299	-4.47078	7.79337e-06	0.000104745
NODE_4590_length_5635_cov_3.23584	140.884	-2.173	0.69573	-3.12334	0.00178813	0.00889096
NODE_2545_length_10033_cov_3.50431	0.700582	-2.17156	0.998606	-2.17459	0.0296607	0.0807392
NODE_3006_length_5896_cov_2.73138	0.802704	-2.16764	0.916858	-2.3642	0.0180691	0.0552025
NODE_880_length_14377_cov_2.14607	0.905319	-2.16705	0.672968	-3.22013	0.00128132	0.00680949
NODE_2649_length_5096_cov_10.3684	0.553603	-2.16603	1.20779	-1.79339	0.0729113	0.157156
NODE_23_length_271657_cov_107.258_fragment_3	0.638274	-2.16074	1.2413	-1.74071	0.0817348	0.170212
NODE_477_length_56577_cov_4.81407_fragment_1	0.363404	-2.15401	2.99274	-0.719746	0.471682	NA
NODE_483_length_32908_cov_3.04919_fragment_1	1.87878	-2.15288	0.897961	-2.39752	0.0165063	0.0515887
NODE_742_length_22598_cov_4.21541	0.424847	-2.1506	1.2848	-1.67388	0.0941548	0.188918
NODE_3466_length_8077_cov_2.3827	0.975253	-2.15049	1.65578	-1.29878	0.194021	0.311858
NODE_87_length_101496_cov_298.582_fragment_2	0.486988	-2.14973	1.60639	-1.33823	0.18082	0.296943
NODE_425_length_41990_cov_24.2134	0.371872	-2.14917	2.26833	-0.947468	0.3434	0.467281
NODE_2058_length_7617_cov_7.80733	1.06045	-2.1489	1.00334	-2.14174	0.0322144	0.0854279
NODE_2026_length_9413_cov_3.76566	0.4051	-2.14817	1.70072	-1.2631	0.206555	0.326423
NODE_1979_length_7927_cov_3.32965	3.98729	-2.14707	0.487105	-4.40782	1.04416e-05	0.000134817
NODE_319_length_29819_cov_3.00437_fragment_1	0.741116	-2.14376	1.70519	-1.2572	0.208682	0.328321
NODE_964_length_7060_cov_3.24839	0.567365	-2.14336	1.43969	-1.48877	0.136548	0.24509
NODE_454_length_45622_cov_3.43771	0.723091	-2.14251	2.1647	-0.98975	0.322296	0.448478
NODE_3879_length_8276_cov_5.09889	0.481267	-2.14161	2.30176	-0.930425	0.352151	0.47541
NODE_620_length_39645_cov_26.6671	0.83377	-2.13924	0.727251	-2.94154	0.0032658	0.0141327
NODE_2785_length_6957_cov_3.73747	0.349897	-2.12919	2.26944	-0.938201	0.348141	NA
NODE_3960_length_6160_cov_2.93137	0.819515	-2.12595	1.60984	-1.32059	0.186637	0.303709
NODE_568_length_39185_cov_20.6281	0.706064	-2.12265	0.838307	-2.53207	0.0113391	0.0382634
NODE_1093_length_15396_cov_11.1173_fragment_1	0.519046	-2.12149	2.31048	-0.918203	0.358513	0.480866
NODE_923_length_23852_cov_3.09842	0.410756	-2.12025	2.04625	-1.03616	0.300127	0.426833
NODE_1880_length_14172_cov_31.8383	3.20303	-2.12004	0.993921	-2.13301	0.0329239	0.0867253
NODE_303_length_63497_cov_6.09317	0.64968	-2.11675	1.29275	-1.6374	0.101547	0.199647
NODE_980_length_8147_cov_3.35875	13.2318	-2.11575	0.79756	-2.65277	0.00798334	0.0289488
NODE_1727_length_8079_cov_20.7602	0.552929	-2.11408	1.7704	-1.19412	0.23243	0.354358
NODE_2478_length_9741_cov_3.88612	1.1509	-2.10932	1.10153	-1.9149	0.0555059	0.128427
NODE_717_length_42561_cov_4.94328	0.374309	-2.10842	2.99288	-0.704478	0.481135	0.592467
NODE_1829_length_14298_cov_3.33371	1.47904	-2.10545	1.23777	-1.70101	0.0889415	0.180728
NODE_4544_length_5681_cov_2.97014	27.0624	-2.10514	0.494387	-4.25808	2.06192e-05	0.00023673
NODE_421_length_41854_cov_25.9718	0.470221	-2.10368	0.829757	-2.53529	0.0112353	0.0380435
NODE_169_length_95847_cov_10.9148_fragment_3	0.345726	-2.10179	2.54627	-0.825439	0.409122	NA
NODE_1412_length_7432_cov_3.09028	1.79154	-2.10013	0.704389	-2.98149	0.00286847	0.0127602
NODE_182_length_72330_cov_7.69965_fragment_1	0.399121	-2.09815	2.0492	-1.02389	0.305889	0.432512
NODE_933_length_21161_cov_4.45854	0.38199	-2.09752	2.90163	-0.722877	0.469756	0.582461
NODE_1409_length_15644_cov_3.19501	0.622688	-2.09642	0.98271	-2.1333	0.0329001	0.0867253
NODE_5146_length_5642_cov_3.83462	23.1493	-2.09087	0.475329	-4.39878	1.0886e-05	0.000139185
NODE_2523_length_13003_cov_2.98038	1.68602	-2.09018	1.59171	-1.31317	0.189127	0.306369
NODE_86_length_91948_cov_11.839_fragment_1	0.886551	-2.08822	0.708846	-2.94594	0.00321974	0.0139794
NODE_635_length_47860_cov_4.1066	5.11109	-2.08779	0.530238	-3.93746	8.23493e-05	0.000726704
NODE_1540_length_12390_cov_3.2231	0.626362	-2.08116	1.03425	-2.01225	0.0441934	0.108095
NODE_2189_length_12346_cov_2.54251	1.57264	-2.08035	1.42202	-1.46296	0.143479	0.252436
NODE_4301_length_5312_cov_2.73369	17.9279	-2.07934	0.481022	-4.32275	1.54099e-05	0.000187297
NODE_850_length_14937_cov_2.72833	0.442814	-2.07922	1.53137	-1.35775	0.174542	0.289287
NODE_100_length_121704_cov_14.1849_fragment_1	2.44418	-2.07859	0.406207	-5.11707	3.10315e-07	6.82693e-06
NODE_2026_length_14886_cov_7.32041_fragment_1	0.411781	-2.07665	1.84162	-1.12762	0.259479	0.383569
NODE_4146_length_6340_cov_2.52029	0.48407	-2.07511	1.49143	-1.39135	0.164119	0.277263
NODE_2349_length_6245_cov_3.70485	0.536932	-2.07451	1.11358	-1.86292	0.062473	0.141042
NODE_2107_length_8948_cov_2.41752	0.484861	-2.07367	1.08909	-1.90405	0.056904	0.130969
NODE_1_length_693250_cov_136.724_fragment_4	0.602354	-2.07174	0.952587	-2.17486	0.029641	0.0807392
NODE_571_length_27780_cov_19.1192_fragment_1	0.676653	-2.07148	1.05492	-1.96364	0.0495717	0.11785
NODE_3345_length_5541_cov_2.14127	0.410085	-2.0707	1.52844	-1.35478	0.175488	0.290001
NODE_13_length_235541_cov_6.65669_fragment_1	0.658835	-2.06929	1.11383	-1.85781	0.0631958	0.142046
NODE_971_length_23992_cov_6.00389	0.390769	-2.06552	1.57975	-1.3075	0.191044	0.308079
NODE_1612_length_7961_cov_6.56147	0.439297	-2.0633	1.29014	-1.59928	0.109758	0.211461
NODE_317_length_74207_cov_7.49865_fragment_2	0.507622	-2.05772	1.39754	-1.47239	0.140916	0.249741
NODE_1508_length_13344_cov_8.55648	0.390606	-2.05485	1.46721	-1.40052	0.161359	0.274247
NODE_1194_length_21275_cov_4.78841	0.920789	-2.05476	1.12436	-1.8275	0.0676254	0.148942
NODE_34_length_233739_cov_9.51945_fragment_1	5.77516	-2.0538	0.626056	-3.28054	0.00103608	0.00577915
NODE_5_length_351380_cov_198.786_fragment_1	5.19694	-2.05087	0.5468	-3.75068	0.000176358	0.00136443
NODE_5289_length_5057_cov_2.40884	23.5361	-2.04949	0.518617	-3.95183	7.75569e-05	0.000690994
NODE_1301_length_6241_cov_1.85435	0.421374	-2.04801	1.65449	-1.23785	0.215773	0.336787
NODE_2566_length_9248_cov_5.93256	5.49261	-2.04559	0.650723	-3.14357	0.00166899	0.00845879
NODE_2824_length_10757_cov_6.4159	3.68926	-2.04559	0.967103	-2.11517	0.0344151	0.0899315
NODE_2040_length_13204_cov_2.85398_fragment_1	0.597563	-2.04525	2.66074	-0.768676	0.442086	0.559039
NODE_2857_length_10106_cov_4.13402	0.497387	-2.04177	1.59113	-1.28322	0.199415	0.318579
NODE_2120_length_8900_cov_2.64353	30.3651	-2.03956	0.485478	-4.20115	2.65568e-05	0.000291311
NODE_1910_length_10372_cov_16.2085	2.1893	-2.03736	0.812129	-2.50867	0.0121187	0.0401712
NODE_315_length_57845_cov_11.2445	0.377382	-2.03526	2.31275	-0.880017	0.37885	0.499917
NODE_3624_length_7076_cov_2.84518	0.429878	-2.03419	1.11362	-1.82663	0.0677547	0.149087
NODE_846_length_20287_cov_14.6034	0.645768	-2.03164	1.38717	-1.46459	0.143033	0.252133
NODE_748_length_30487_cov_10.4157	3.58145	-2.0311	0.541719	-3.74935	0.00017729	0.00136896
NODE_3183_length_6914_cov_5.07377	0.640874	-2.03093	0.87003	-2.33433	0.0195786	0.0588104
NODE_1098_length_24262_cov_4.63486	0.53848	-2.02992	0.767156	-2.64604	0.00814409	0.0294504
NODE_1094_length_7038_cov_5.92095	2.05709	-2.02785	1.02555	-1.97733	0.048004	0.114799
NODE_5714_length_5482_cov_2.82458	0.544438	-2.02692	0.99295	-2.04131	0.0412196	0.103128
NODE_135_length_100293_cov_3.46961_fragment_1	0.569611	-2.02632	1.40172	-1.44559	0.148291	0.25771
NODE_915_length_21818_cov_10.2342	0.505512	-2.02422	1.00901	-2.00614	0.0448418	0.109274
NODE_191_length_80301_cov_6.21151_fragment_1	0.322633	-2.02349	2.54475	-0.795161	0.42652	NA
NODE_2183_length_11142_cov_2.86597	1.07311	-2.01674	1.0559	-1.90997	0.0561366	0.129636
NODE_1570_length_13999_cov_2.74857	0.643779	-2.01658	1.46275	-1.37862	0.168012	0.281425
NODE_562_length_21773_cov_8.837	2.4661	-2.01134	0.757459	-2.65538	0.00792201	0.028806
NODE_306_length_66587_cov_9.93319_fragment_1	8.5447	-2.00725	0.564748	-3.55424	0.00037907	0.00259614
NODE_2876_length_6331_cov_2.32186	0.398624	-2.0038	2.04379	-0.980431	0.326874	0.451976
NODE_3143_length_7303_cov_3.29788	0.826533	-2.0035	1.16747	-1.7161	0.0861445	0.176502
NODE_1072_length_25132_cov_10.2926	0.848995	-2.00059	1.30764	-1.52993	0.126034	0.232241
NODE_639_length_43425_cov_4.64063_fragment_1	5.06877	-2.00054	1.34104	-1.49178	0.135757	0.243781
NODE_294_length_50934_cov_5.88604	0.485871	-1.999	1.42815	-1.39971	0.1616	0.274538
NODE_203_length_48705_cov_3.00839_fragment_1	0.293509	-1.99743	2.26621	-0.881396	0.378103	NA
NODE_2422_length_5029_cov_1.93687	0.563228	-1.99741	1.64903	-1.21126	0.225795	0.346795
NODE_2458_length_9380_cov_18.9723	2.35009	-1.99726	1.14843	-1.73912	0.0820145	0.17058
NODE_254_length_48070_cov_7.16924	0.346894	-1.99577	2.55453	-0.781266	0.434646	NA
NODE_1736_length_8048_cov_2.42187	0.338066	-1.99564	1.52962	-1.30466	0.192008	NA
NODE_228_length_92526_cov_11.1115_fragment_1	0.447409	-1.99203	1.03818	-1.91878	0.055012	0.127734
NODE_110_length_124670_cov_15.4958_fragment_1	1.36019	-1.99167	0.824121	-2.41672	0.015661	0.0494175
NODE_3108_length_5144_cov_3.40892	2.72385	-1.98994	0.882448	-2.25502	0.0241322	0.0689498
NODE_1331_length_20161_cov_5.49518	0.318636	-1.98767	2.00813	-0.989811	0.322266	NA
NODE_441_length_38278_cov_4.16739_fragment_1	0.508437	-1.98765	1.38099	-1.43929	0.150068	0.259766
NODE_3065_length_10434_cov_3.02977	0.547367	-1.98679	1.25425	-1.58404	0.113184	0.216159
NODE_543_length_17938_cov_8.00923	1.25057	-1.9853	0.962137	-2.06343	0.0390721	0.0987586
NODE_40_length_175387_cov_114.344_fragment_1	2.51414	-1.98129	0.841564	-2.3543	0.0185577	0.0563455
NODE_1419_length_14245_cov_6.9327	0.486346	-1.97532	1.605	-1.23073	0.218426	0.339046
NODE_136_length_122162_cov_67.9517_fragment_4	1.32384	-1.97407	0.970865	-2.03331	0.0420209	0.104469
NODE_2058_length_12375_cov_2.85617	0.370367	-1.97069	1.18857	-1.65803	0.0973108	0.193248
NODE_972_length_7019_cov_10.9459	1.59555	-1.96741	0.754127	-2.60885	0.00908462	0.0321431
NODE_3970_length_6698_cov_2.56932	1.93005	-1.96659	0.835154	-2.35476	0.0185347	0.0563193
NODE_1738_length_10146_cov_2.88534	0.487025	-1.9656	0.958802	-2.05006	0.0403588	0.101296
NODE_1908_length_6990_cov_2.85205	0.40751	-1.96546	1.65729	-1.18594	0.235644	0.357461
NODE_1887_length_8424_cov_5.42191	0.325366	-1.9651	1.67241	-1.17501	0.23999	NA
NODE_32_length_229578_cov_32.1429_fragment_3	0.575627	-1.96394	0.676094	-2.90483	0.00367456	0.0156046
NODE_1385_length_18996_cov_3.10828	12.4267	-1.95864	0.552466	-3.54528	0.000392197	0.00266288
NODE_1364_length_13850_cov_3.71983	9.04231	-1.95727	0.563024	-3.47635	0.000508291	0.00324943
NODE_4759_length_6676_cov_3.1101	0.341223	-1.95358	2.23718	-0.873234	0.382535	NA
NODE_2464_length_6689_cov_54.5995	9.55057	-1.95296	0.464112	-4.20795	2.57695e-05	0.000285681
NODE_597_length_17433_cov_57.4603_fragment_1	0.41877	-1.95234	2.99336	-0.652224	0.514256	0.620068
NODE_86_length_146542_cov_8.93007_fragment_1	0.331582	-1.95234	2.99336	-0.652224	0.514256	NA
NODE_1063_length_18719_cov_5.96587	3.03887	-1.95167	0.846875	-2.30455	0.0211916	0.0626051
NODE_735_length_28386_cov_9.91659	2.82076	-1.95129	1.01874	-1.9154	0.0554415	0.128385
NODE_2693_length_9808_cov_25.9915	7.55621	-1.95082	0.648526	-3.00808	0.00262903	0.0119689
NODE_1278_length_15413_cov_4.01699	0.344317	-1.95043	1.54513	-1.26231	0.206839	NA
NODE_1624_length_11527_cov_14.6083	1.00346	-1.95042	0.866373	-2.25125	0.0243697	0.0695408
NODE_2783_length_8397_cov_2.10034	1.21031	-1.94961	1.71295	-1.13816	0.255054	0.378306
NODE_3977_length_8017_cov_2.52047	0.335649	-1.94872	1.67629	-1.16252	0.245023	NA
NODE_8_length_415214_cov_23.4044_fragment_5	0.424704	-1.94824	1.48907	-1.30836	0.190753	0.307863
NODE_650_length_44175_cov_5.72937	0.857967	-1.94766	0.921537	-2.11349	0.0345591	0.0900686
NODE_1076_length_10392_cov_2.07285	0.334686	-1.94626	2.52909	-0.769548	0.441568	NA
NODE_1_length_618940_cov_19.0899_fragment_3	0.332539	-1.94266	2.99338	-0.648984	0.516348	NA
NODE_553_length_47780_cov_5.7547	0.598922	-1.9424	0.902931	-2.15121	0.0314592	0.0838204
NODE_224_length_47927_cov_67.4455	0.302168	-1.94166	2.99338	-0.64865	0.516565	NA
NODE_17_length_249956_cov_16.3065_fragment_3	5.50013	-1.94081	0.450872	-4.30456	1.67321e-05	0.000200888
NODE_800_length_8395_cov_5.85012	0.27425	-1.94074	2.99339	-0.648344	0.516762	NA
NODE_157_length_102450_cov_4.52184_fragment_1	1.0386	-1.94071	0.905386	-2.14352	0.0320714	0.0851059
NODE_2675_length_9532_cov_6.07513	22.0275	-1.93632	0.474947	-4.07692	4.5636e-05	0.000451545
NODE_2570_length_5576_cov_4.46948	0.271739	-1.93384	2.95588	-0.654236	0.51296	NA
NODE_1663_length_9157_cov_5.07438	0.967409	-1.93223	0.669758	-2.88497	0.00391455	0.0164344
NODE_118_length_78150_cov_196.887_fragment_1	0.526332	-1.93167	0.939371	-2.05635	0.0397491	0.100074
NODE_353_length_30612_cov_71.6591	0.285415	-1.93072	2.99341	-0.644991	0.518933	NA
NODE_968_length_34880_cov_4.18415	4.33956	-1.92999	0.511403	-3.77391	0.000160707	0.00127337
NODE_47_length_175050_cov_28.7584	0.352509	-1.92892	2.30088	-0.838343	0.401838	NA
NODE_1240_length_19614_cov_9.85505	7.38201	-1.92706	0.611634	-3.15068	0.00162893	0.00830921
NODE_1726_length_6327_cov_2.83068	0.28508	-1.92635	2.99342	-0.643529	0.519881	NA
NODE_1038_length_17402_cov_15.8536	0.673319	-1.92547	1.04269	-1.84664	0.0648	0.144579
NODE_812_length_35726_cov_4.07454_fragment_1	0.448745	-1.92078	1.744	-1.10137	0.270737	0.395902
NODE_3144_length_6168_cov_2.80811	0.44676	-1.92066	1.30426	-1.47261	0.140856	0.249741
NODE_403_length_62525_cov_6.06659_fragment_1	0.453229	-1.91882	1.7313	-1.10832	0.267725	0.393249
NODE_2484_length_6615_cov_10.3655	1.78528	-1.91616	0.991645	-1.93231	0.0533217	0.124766
NODE_518_length_35164_cov_6.09684_fragment_1	27.4603	-1.91413	0.453544	-4.22037	2.43897e-05	0.000273637
NODE_496_length_38604_cov_21.5836_fragment_1	0.408712	-1.9139	2.01906	-0.947919	0.343171	0.46713
NODE_897_length_27402_cov_39.519_fragment_1	0.688896	-1.91193	1.12547	-1.69879	0.0893597	0.181204
NODE_3127_length_6268_cov_2.68453	0.296832	-1.90875	2.53425	-0.753182	0.451341	NA
NODE_19_length_285855_cov_11.1497_fragment_2	0.499628	-1.90618	1.91113	-0.997407	0.318567	0.444864
NODE_134_length_82533_cov_6.89691_fragment_1	1.47628	-1.90593	0.831376	-2.2925	0.0218766	0.0642176
NODE_1159_length_12279_cov_4.42507	0.455164	-1.90565	1.39394	-1.3671	0.171593	0.285602
NODE_816_length_33102_cov_5.47671	2.10349	-1.90543	1.65567	-1.15086	0.249791	0.372597
NODE_6_length_451326_cov_16.8936_fragment_3	0.944524	-1.90301	1.17137	-1.6246	0.104248	0.203505
NODE_2294_length_8240_cov_3.19157	137.5	-1.90237	0.64763	-2.93743	0.00330947	0.0142634
NODE_1153_length_19763_cov_24.0081	0.309827	-1.90104	1.44051	-1.31971	0.186933	NA
NODE_3101_length_9921_cov_3.04896	0.600047	-1.89961	1.01268	-1.87582	0.0606805	0.138207
NODE_11_length_297472_cov_18.492_fragment_1	1.92689	-1.89712	0.731239	-2.59439	0.00947589	0.0333477
NODE_434_length_46776_cov_8.2306_fragment_2	0.689229	-1.89669	1.12885	-1.68019	0.0929197	0.187054
NODE_419_length_38283_cov_4.21144_fragment_1	5.67887	-1.89659	0.728025	-2.60511	0.00918446	0.032438
NODE_615_length_36348_cov_13.7046	0.409916	-1.89012	2.05721	-0.918777	0.358212	0.480866
NODE_2469_length_5953_cov_2.46507	0.521782	-1.88883	1.19541	-1.58007	0.114091	0.2174
NODE_1075_length_19902_cov_5.82567	0.387377	-1.88713	1.43691	-1.31333	0.189073	0.306369
NODE_3_length_661249_cov_87.5791_fragment_1	0.480389	-1.88627	1.15643	-1.63111	0.102867	0.201638
NODE_152_length_100597_cov_10.3484	0.267665	-1.88603	2.99353	-0.630037	0.52867	NA
NODE_2931_length_7402_cov_2.63005	31.6012	-1.88545	0.476773	-3.95461	7.66588e-05	0.000686096
NODE_305_length_59503_cov_5.27712_fragment_1	20.8913	-1.88531	0.504485	-3.73711	0.000186147	0.00142894
NODE_855_length_22547_cov_3.43149	0.383778	-1.88373	1.65092	-1.14102	0.253863	0.37725
NODE_490_length_53606_cov_4.0335_fragment_1	0.626882	-1.88249	1.54378	-1.21941	0.22269	0.343533
NODE_58_length_160865_cov_21.7226_fragment_1	0.546809	-1.88198	1.33821	-1.40634	0.159622	0.272589
NODE_1448_length_22991_cov_9.63974	0.455974	-1.88169	1.22298	-1.53861	0.123899	0.229715
NODE_2558_length_6075_cov_2.4608	0.381468	-1.88105	1.99724	-0.941826	0.346282	0.470206
NODE_2878_length_6034_cov_36.0146	2.81936	-1.87729	0.772848	-2.42905	0.0151384	0.0482323
NODE_1575_length_10906_cov_3.66353	0.53425	-1.87702	1.20512	-1.55754	0.119343	0.223584
NODE_263_length_70959_cov_5.85911_fragment_1	2.50085	-1.87587	0.452796	-4.14287	3.42985e-05	0.00035827
NODE_920_length_34391_cov_6.18112	4.43904	-1.87195	0.816889	-2.29156	0.0219309	0.0642589
NODE_150_length_63303_cov_59.2962_fragment_1	0.326587	-1.87166	2.57662	-0.7264	0.467593	NA
NODE_4665_length_5532_cov_2.86726	0.376725	-1.86946	1.67978	-1.11292	0.265743	0.390775
NODE_545_length_41095_cov_35.2823	0.318671	-1.86812	2.23641	-0.835321	0.403537	NA
NODE_2202_length_12288_cov_3.18377	9.30471	-1.86799	0.560606	-3.33208	0.000861983	0.00494103
NODE_3659_length_5520_cov_2.28289	0.581546	-1.86708	1.36387	-1.36896	0.171012	0.285117
NODE_3517_length_6415_cov_2.50755	0.767371	-1.86669	1.33721	-1.39596	0.162726	0.275383
NODE_2285_length_11097_cov_3.04528	1.37077	-1.86599	1.74336	-1.07034	0.284466	0.41004
NODE_3935_length_6201_cov_2.77449	1.20908	-1.86565	1.83044	-1.01923	0.308092	0.434551
NODE_2579_length_7173_cov_2.80669	0.311323	-1.86521	2.27475	-0.819961	0.412239	NA
NODE_1551_length_22775_cov_3.5434	1.51485	-1.86414	1.25913	-1.4805	0.138739	0.247331
NODE_341_length_70814_cov_14.6472_fragment_1	2.81801	-1.86348	0.7546	-2.46949	0.0135307	0.044
NODE_692_length_14946_cov_2.84138_fragment_1	0.43033	-1.86327	1.50313	-1.23959	0.215126	0.33631
NODE_151_length_120161_cov_4.87251_fragment_1	0.577116	-1.85965	0.840852	-2.21162	0.0269926	0.0754713
NODE_2157_length_5722_cov_3.48297	0.564594	-1.85929	1.94702	-0.954945	0.339606	0.464202
NODE_2600_length_9782_cov_3.11124	0.569943	-1.8585	1.25503	-1.48084	0.138649	0.247282
NODE_1178_length_21152_cov_105.782	3.49237	-1.85826	0.561229	-3.31106	0.000929448	0.00528926
NODE_2679_length_6093_cov_2.86833	0.261285	-1.85543	2.99361	-0.619798	0.535391	NA
NODE_1518_length_21986_cov_4.23743	0.445817	-1.85509	1.01576	-1.8263	0.0678045	0.149087
NODE_3477_length_6049_cov_3.64398	2.18004	-1.85053	1.49433	-1.23837	0.215579	0.336705
NODE_227_length_55706_cov_5.42594_fragment_1	1.61469	-1.85025	0.530535	-3.48752	0.000487529	0.00315253
NODE_36_length_183778_cov_31.6672_fragment_5	2.80414	-1.84866	0.705539	-2.62021	0.00878748	0.0313452
NODE_356_length_38098_cov_6.98951	0.308626	-1.84663	2.9722	-0.621301	0.534401	NA
NODE_390_length_45401_cov_23.4192_fragment_2	2.7993	-1.84226	0.721381	-2.55379	0.0106556	0.0366478
NODE_4032_length_8945_cov_5.28549	0.764756	-1.83872	1.22073	-1.50624	0.132005	0.238336
NODE_549_length_22513_cov_19.729	0.621209	-1.83746	1.30031	-1.41309	0.157629	0.270292
NODE_234_length_48419_cov_120.697_fragment_1	0.597226	-1.83706	1.07373	-1.71092	0.0870965	0.178082
NODE_2105_length_7109_cov_9.45988	7.01676	-1.83648	1.01832	-1.80344	0.071319	0.154656
NODE_826_length_5381_cov_1.8988	0.459164	-1.83457	2.54772	-0.720084	0.471473	0.58404
NODE_231_length_72599_cov_39.9925_fragment_2	0.336044	-1.83443	1.67461	-1.09544	0.273324	NA
NODE_2725_length_8279_cov_10.3024	0.570689	-1.83405	1.44715	-1.26736	0.205027	0.324875
NODE_3265_length_6708_cov_8.51195	1.89282	-1.83397	0.87718	-2.09076	0.0365495	0.0938891
NODE_1330_length_9486_cov_2.70682	0.295648	-1.83317	1.99036	-0.921024	0.357038	NA
NODE_2363_length_13542_cov_5.56996_fragment_1	0.413674	-1.83231	1.16155	-1.57747	0.114688	0.217935
NODE_1221_length_22264_cov_28.2431	1.26024	-1.83204	0.730568	-2.50769	0.0121522	0.0402145
NODE_833_length_6969_cov_2.53124	0.406837	-1.82916	1.84853	-0.989522	0.322408	0.448478
NODE_4296_length_5195_cov_2.77276	10.217	-1.82715	1.00637	-1.81559	0.0694338	0.151737
NODE_1668_length_20284_cov_5.74279	2.18549	-1.82713	1.06975	-1.70801	0.0876352	0.178535
NODE_4729_length_5318_cov_10.9333	8.43625	-1.8258	0.678961	-2.68911	0.00716436	0.0266163
NODE_2900_length_5134_cov_2.38964	0.309169	-1.82547	1.49911	-1.21771	0.223335	NA
NODE_4033_length_7878_cov_3.41992	0.299941	-1.82452	1.32403	-1.37801	0.168201	NA
NODE_496_length_15014_cov_5.75313	1.10061	-1.82055	0.694696	-2.62064	0.00877659	0.0313347
NODE_415_length_17717_cov_5.35664	0.729818	-1.82045	0.945733	-1.92491	0.054241	0.126316
NODE_4463_length_5434_cov_5.8879	1.86551	-1.82005	1.16718	-1.55935	0.118914	0.222939
NODE_1544_length_15705_cov_5.00562	0.358923	-1.81959	0.797978	-2.28025	0.022593	NA
NODE_4361_length_6752_cov_3.22876	6.37191	-1.81933	0.594766	-3.05891	0.00222146	0.0105653
NODE_1115_length_9412_cov_3.1898	0.418775	-1.81569	1.13948	-1.59344	0.111061	0.213553
NODE_3714_length_5220_cov_1.93882	0.403037	-1.81454	1.42755	-1.27108	0.203699	0.323294
NODE_306_length_36539_cov_200.966	0.310349	-1.81432	1.63324	-1.11087	0.266623	NA
NODE_2891_length_14697_cov_4.68597	0.79527	-1.81429	1.34715	-1.34677	0.178056	0.29326
NODE_4711_length_6752_cov_18.072	2.94267	-1.8139	0.610721	-2.97009	0.00297713	0.0131287
NODE_2615_length_5920_cov_2.52191	0.690223	-1.81334	1.08821	-1.66635	0.0956432	0.190995
NODE_2377_length_10101_cov_18.5185	0.555269	-1.81219	1.17924	-1.53674	0.124356	0.229913
NODE_3054_length_7060_cov_4.21813	3.73729	-1.80973	0.926882	-1.9525	0.0508794	0.120483
NODE_3435_length_9651_cov_4.19466	0.5011	-1.80904	1.33326	-1.35686	0.174827	0.289516
NODE_2365_length_6966_cov_2.6918	0.750542	-1.80808	1.32847	-1.36103	0.173505	0.288175
NODE_3602_length_8941_cov_9.21573	1.22733	-1.8032	0.964516	-1.86954	0.0615474	0.139536
NODE_3137_length_5493_cov_2.69676	0.381728	-1.80075	2.88542	-0.624085	0.532572	0.63432
NODE_200_length_89035_cov_57.1207_fragment_2	8.43969	-1.79882	1.21682	-1.4783	0.139327	0.247782
NODE_994_length_5707_cov_5.08917	0.234438	-1.79847	2.58076	-0.696877	0.48588	NA
NODE_875_length_25853_cov_4.3403	0.475376	-1.79788	0.800434	-2.24613	0.0246954	0.0701968
NODE_298_length_73996_cov_12.3805_fragment_1	0.402275	-1.79605	2.92746	-0.613517	0.539534	0.639966
NODE_1854_length_8875_cov_5.31689	5.36277	-1.79353	0.717197	-2.50075	0.0123931	0.0408851
NODE_25_length_238093_cov_17.6252_fragment_3	2.25996	-1.79322	0.562825	-3.1861	0.00144205	0.00754156
NODE_169_length_85271_cov_24.9378_fragment_1	0.622115	-1.79251	1.17648	-1.52362	0.127603	0.234049
NODE_32_length_227181_cov_185.838	0.691247	-1.78951	0.879277	-2.0352	0.0418305	0.104192
NODE_5159_length_7290_cov_3.65736	0.95464	-1.78904	1.66284	-1.0759	0.281972	0.407189
NODE_3398_length_9482_cov_5.97963	0.49155	-1.78822	1.16954	-1.529	0.126264	0.232241
NODE_102_length_115756_cov_134.818_fragment_3	0.236664	-1.78656	2.99376	-0.596762	0.550666	NA
NODE_162_length_68506_cov_141.317_fragment_1	0.493527	-1.78656	2.99376	-0.596762	0.550666	0.649761
NODE_399_length_51113_cov_5.00834	1.35014	-1.78635	0.666161	-2.68156	0.00732791	0.0271471
NODE_2833_length_9570_cov_14.297	0.529727	-1.78567	1.09014	-1.63802	0.101417	0.19949
NODE_1282_length_21241_cov_18.4956	7.48702	-1.78334	0.623678	-2.85939	0.00424452	0.0175209
NODE_871_length_27629_cov_3.66606	0.288185	-1.78269	1.63856	-1.08796	0.276612	NA
NODE_3170_length_8627_cov_5.0126	3.45263	-1.78266	1.28753	-1.38456	0.166187	0.279796
NODE_586_length_23145_cov_4.38029	1.02293	-1.78065	0.900565	-1.97725	0.0480129	0.114799
NODE_2199_length_8260_cov_28.8156	2.69998	-1.77645	0.674939	-2.63201	0.00848808	0.0304704
NODE_2844_length_11443_cov_2.6585	0.821319	-1.77481	1.45341	-1.22114	0.222034	0.343159
NODE_130_length_61850_cov_9.82779_fragment_1	0.24827	-1.7741	1.56398	-1.13435	0.256646	NA
NODE_8_length_359843_cov_6.27088_fragment_5	0.324054	-1.77379	1.4381	-1.23342	0.217418	NA
NODE_223_length_76378_cov_11.8799_fragment_1	1.42121	-1.76919	0.498189	-3.55123	0.000383435	0.00261693
NODE_1414_length_19307_cov_3.66268	1.72789	-1.76511	0.986868	-1.7886	0.0736787	0.158464
NODE_211_length_93532_cov_5.35015_fragment_2	0.2595	-1.76438	2.29323	-0.769386	0.441664	NA
NODE_1926_length_9762_cov_4.56887	4.66793	-1.76263	0.769789	-2.28976	0.0220355	0.0644215
NODE_684_length_42695_cov_6.68644	0.735389	-1.76256	1.27101	-1.38674	0.16552	0.278913
NODE_3705_length_5236_cov_4.4032	0.547696	-1.75716	0.742037	-2.36802	0.0178836	0.0548634
NODE_1492_length_13008_cov_3.10098	0.323829	-1.75705	1.52348	-1.15331	0.248783	NA
NODE_2850_length_10126_cov_6.41763	0.543731	-1.7566	0.774354	-2.26848	0.0233002	0.0671714
NODE_100_length_128557_cov_30.9153_fragment_2	0.467109	-1.75124	2.31722	-0.755748	0.449801	0.564652
NODE_4558_length_5905_cov_2.69915	1.99045	-1.75014	0.700261	-2.49926	0.0124452	0.0410119
NODE_1939_length_11394_cov_4.91904	0.321638	-1.75006	1.64748	-1.06227	0.288114	NA
NODE_1370_length_23155_cov_8.13866	0.532211	-1.7476	1.14539	-1.52577	0.127067	0.233391
NODE_343_length_61912_cov_8.98825	0.854041	-1.74757	1.00485	-1.73913	0.0820121	0.17058
NODE_307_length_56413_cov_22.4996	0.395854	-1.74713	2.94262	-0.593734	0.55269	0.651109
NODE_928_length_19891_cov_15.7609	0.228726	-1.74309	2.54185	-0.685755	0.492867	NA
NODE_809_length_10536_cov_6.21258	2.49065	-1.74141	0.878997	-1.98113	0.0475762	0.114306
NODE_741_length_38535_cov_30.3153	0.845985	-1.74078	1.62938	-1.06837	0.285355	0.410869
NODE_2594_length_10650_cov_20.5886	0.66759	-1.73926	1.93486	-0.898906	0.368703	0.48845
NODE_1748_length_9626_cov_4.17846	0.444068	-1.73907	1.13307	-1.53483	0.124826	0.230565
NODE_1989_length_8632_cov_2.97423	0.401472	-1.73798	2.28612	-0.760231	0.447117	0.562179
NODE_1370_length_12361_cov_6.74874	18.4644	-1.73758	0.438083	-3.96632	7.29921e-05	0.000660788
NODE_597_length_38222_cov_11.2412	0.439969	-1.73546	1.00575	-1.72554	0.0844303	0.174259
NODE_1700_length_13962_cov_3.0156	0.90756	-1.73428	0.957009	-1.81219	0.0699572	0.15231
NODE_239_length_85612_cov_14.4149_fragment_2	6.79376	-1.73095	0.442443	-3.91226	9.14373e-05	0.000787921
NODE_258_length_76464_cov_18.0694_fragment_1	0.606738	-1.73047	1.0319	-1.67698	0.093546	0.188143
NODE_3414_length_8249_cov_2.86246	0.980911	-1.73028	0.939172	-1.84235	0.0654247	0.145242
NODE_854_length_31632_cov_3.50692_fragment_1	2.16324	-1.72833	0.996234	-1.73486	0.0827657	0.171633
NODE_41_length_193898_cov_7.56567_fragment_3	0.704593	-1.72766	1.44308	-1.1972	0.231229	0.353074
NODE_3885_length_5519_cov_6.64495	0.425612	-1.72492	1.24079	-1.39019	0.164472	0.277741
NODE_68_length_127280_cov_8.7335_fragment_1	0.445304	-1.72276	0.787863	-2.18662	0.0287702	0.0792286
NODE_841_length_36618_cov_9.56924_fragment_1	0.518895	-1.72227	0.979805	-1.75777	0.0787869	0.16645
NODE_3648_length_5093_cov_2.58773	4.43287	-1.72146	0.608699	-2.8281	0.00468259	0.0188935
NODE_29_length_178389_cov_13.789_fragment_2	0.346827	-1.72097	0.711199	-2.41982	0.0155284	NA
NODE_1578_length_12483_cov_2.73906	0.636732	-1.71891	1.26931	-1.3542	0.175671	0.29006
NODE_30_length_167718_cov_24.4299_fragment_1	0.404765	-1.71839	2.99336	-0.574068	0.565921	0.66241
NODE_319_length_55092_cov_6.78089_fragment_1	0.245725	-1.71779	1.827	-0.940225	0.347102	NA
NODE_2208_length_8740_cov_2.68624	0.24798	-1.71717	2.01421	-0.852531	0.393919	NA
NODE_504_length_43730_cov_12.9929	0.227961	-1.71699	2.04422	-0.839921	0.400953	NA
NODE_254_length_34246_cov_20.8837	0.450381	-1.71668	1.15689	-1.48388	0.137842	0.246289
NODE_3354_length_10838_cov_4.21488	0.612801	-1.71658	1.03826	-1.65333	0.0982635	0.194551
NODE_3389_length_5807_cov_4.0565	3.02128	-1.7155	0.57672	-2.97459	0.00293383	0.0129668
NODE_2048_length_11004_cov_7.71431	1.32233	-1.71497	1.11585	-1.53692	0.124312	0.229913
NODE_976_length_5851_cov_5.47516	0.266216	-1.71465	1.56956	-1.09244	0.274639	NA
NODE_2964_length_10636_cov_10.1732	0.224048	-1.71429	2.9939	-0.572593	0.56692	NA
NODE_2876_length_12628_cov_5.63644	2.861	-1.71366	0.812772	-2.10841	0.0349956	0.0908456
NODE_749_length_25950_cov_4.75269_fragment_1	3.53147	-1.71304	0.834932	-2.05171	0.040198	0.101021
NODE_3596_length_5151_cov_2.11087	0.256105	-1.71268	2.5146	-0.681096	0.495811	NA
NODE_597_length_30443_cov_3.44393	0.49687	-1.71008	1.13108	-1.5119	0.130558	0.236986
NODE_3494_length_5000_cov_7.68918	0.334761	-1.70988	2.08001	-0.822051	0.411048	NA
NODE_2719_length_5230_cov_28.1486	19.5984	-1.70646	0.437005	-3.9049	9.42631e-05	0.000808732
NODE_308_length_37456_cov_4.10968_fragment_1	0.475833	-1.70639	1.41897	-1.20255	0.22915	0.350307
NODE_2930_length_9044_cov_3.65402	0.28504	-1.70553	1.9921	-0.856147	0.391917	NA
NODE_1021_length_32559_cov_4.17502	0.343101	-1.70486	2.23335	-0.763363	0.445247	NA
NODE_47_length_156091_cov_11.0513_fragment_4	0.582523	-1.70457	1.02423	-1.66425	0.0960631	0.19164
NODE_1915_length_12769_cov_2.77521	0.296991	-1.70309	2.50032	-0.681148	0.495778	NA
NODE_179_length_87809_cov_5.59496_fragment_1	0.750646	-1.70277	0.973658	-1.74883	0.0803197	0.168392
NODE_3399_length_7023_cov_3.46656	3.35525	-1.70209	0.460615	-3.69525	0.000219667	0.00165401
NODE_149_length_115649_cov_5.01151_fragment_4	0.956901	-1.69656	1.56483	-1.08418	0.278285	0.404386
NODE_19_length_220209_cov_40.3275_fragment_2	15.5473	-1.69631	0.615852	-2.75442	0.0058797	0.0226759
NODE_3132_length_7085_cov_3.60384	0.316897	-1.69565	2.19922	-0.771025	0.440692	NA
NODE_3522_length_5163_cov_2.28935	0.419959	-1.69552	2.06387	-0.821521	0.411349	0.52948
NODE_859_length_25085_cov_132.366	0.487925	-1.69477	1.50546	-1.12575	0.260271	0.384452
NODE_1484_length_15016_cov_4.67903	0.641146	-1.69369	1.30695	-1.29592	0.195005	0.313057
NODE_1044_length_30214_cov_2.71786	0.416217	-1.69242	1.20291	-1.40693	0.159447	0.272409
NODE_1119_length_30118_cov_6.02791_fragment_1	0.302705	-1.69211	2.23569	-0.756861	0.449133	NA
NODE_241_length_49189_cov_350.668	0.770271	-1.69189	1.60849	-1.05185	0.292868	0.419998
NODE_1258_length_15579_cov_8.67779	0.443204	-1.69115	1.16806	-1.44783	0.147665	0.256962
NODE_52_length_170245_cov_10.1114_fragment_2	7.94096	-1.68577	0.43658	-3.8613	0.000112787	0.000931144
NODE_3483_length_6483_cov_2.92735	3.7813	-1.68484	0.674216	-2.49896	0.0124557	0.0410121
NODE_2730_length_6683_cov_53.4143	11.3742	-1.68482	0.555045	-3.03546	0.00240171	0.0111896
NODE_431_length_40613_cov_10.8079	1.36847	-1.68378	0.738204	-2.28091	0.0225538	0.0655159
NODE_568_length_46958_cov_17.5744_fragment_1	1.10301	-1.68371	0.655804	-2.56739	0.0102466	0.0355518
NODE_1994_length_9918_cov_4.12501	0.362684	-1.68356	1.8728	-0.898952	0.368678	NA
NODE_4854_length_6954_cov_10.1052	43.4273	-1.6817	0.480377	-3.50079	0.000463882	0.00301945
NODE_29_length_153196_cov_4.33331_fragment_1	0.298634	-1.68103	1.82753	-0.919839	0.357657	NA
NODE_2514_length_8960_cov_4.10286	0.299345	-1.68044	1.82032	-0.923157	0.355926	NA
NODE_2716_length_8073_cov_3.7795	0.438257	-1.68025	1.29949	-1.293	0.19601	0.314287
NODE_404_length_55034_cov_51.2458_fragment_1	0.316952	-1.68012	1.52581	-1.10113	0.270839	NA
NODE_3198_length_7873_cov_2.08186	0.718186	-1.6752	0.930278	-1.80075	0.0717429	0.155246
NODE_2866_length_7248_cov_18.6852	0.581322	-1.67497	2.57637	-0.650129	0.515609	0.620848
NODE_1075_length_13686_cov_4.05546	0.68706	-1.67275	1.83444	-0.911861	0.361842	0.483262
NODE_2920_length_11021_cov_3.83996	0.298399	-1.67243	1.39603	-1.19799	0.230919	NA
NODE_4172_length_7616_cov_2.90094	0.306227	-1.67138	1.79309	-0.932121	0.351274	NA
NODE_1168_length_14437_cov_3.19351	0.221218	-1.66962	2.53035	-0.659838	0.509358	NA
NODE_3550_length_8219_cov_3.40238	13.0743	-1.66918	0.662529	-2.51941	0.0117551	0.0393301
NODE_3699_length_6602_cov_3.23201	0.213969	-1.66909	1.67202	-0.998248	0.318159	NA
NODE_200_length_40248_cov_23.8456_fragment_1	0.274075	-1.66835	2.52887	-0.659722	0.509433	NA
NODE_998_length_26786_cov_2.67869_fragment_1	3.39368	-1.66833	0.531821	-3.13701	0.00170678	0.00860603
NODE_1243_length_27430_cov_16.8319	2.01417	-1.66763	0.990737	-1.68322	0.0923316	0.186271
NODE_1012_length_8682_cov_3.17237	0.840391	-1.66631	1.0255	-1.62487	0.104189	0.203505
NODE_55_length_149202_cov_25.471_fragment_1	0.427644	-1.66534	2.25122	-0.739751	0.459451	0.573689
NODE_2058_length_9485_cov_8.62959	0.364393	-1.66489	1.03741	-1.60485	0.108527	NA
NODE_374_length_43521_cov_2.69038_fragment_1	0.752927	-1.66081	0.893882	-1.85797	0.0631728	0.142046
NODE_823_length_7080_cov_2.6252	0.331024	-1.66035	1.51192	-1.09817	0.272128	NA
NODE_2164_length_15231_cov_5.74269_fragment_1	0.333591	-1.65974	1.46051	-1.13641	0.255783	NA
NODE_1281_length_16960_cov_4.127	0.30747	-1.65741	1.41798	-1.16886	0.24246	NA
NODE_82_length_140804_cov_34.2363_fragment_1	0.349855	-1.65736	1.55983	-1.06253	0.287997	NA
NODE_4691_length_5103_cov_2.36727	0.935267	-1.65707	0.790685	-2.09573	0.0361057	0.0929309
NODE_2537_length_8884_cov_4.11972	0.447542	-1.65665	1.82759	-0.906469	0.364688	0.485192
NODE_26_length_205375_cov_17.9208_fragment_1	1.87092	-1.65202	0.59515	-2.7758	0.00550662	0.021513
NODE_3871_length_7551_cov_3.28869	1.01719	-1.64882	0.833354	-1.97853	0.047869	0.114712
NODE_463_length_48190_cov_4.47859	0.282545	-1.64853	1.65951	-0.993379	0.320525	NA
NODE_241_length_63034_cov_156.053_fragment_1	0.606469	-1.64538	1.08989	-1.50967	0.131128	0.237417
NODE_2044_length_9575_cov_2.4813	0.309923	-1.64537	2.99402	-0.549551	0.582627	NA
NODE_1301_length_16841_cov_256.526	0.264121	-1.64537	2.99402	-0.549551	0.582627	NA
NODE_1420_length_9382_cov_2.32186	0.250282	-1.64537	2.99402	-0.549551	0.582627	NA
NODE_2247_length_7388_cov_4.931	7.32222	-1.64532	0.994704	-1.65407	0.0981124	0.194349
NODE_2540_length_7307_cov_8.82763	0.317542	-1.64343	2.31102	-0.711129	0.477005	NA
NODE_2419_length_7718_cov_7.71539	9.12052	-1.64325	0.589829	-2.78597	0.00533675	0.0209951
NODE_2507_length_9381_cov_4.83487	7.24707	-1.64137	0.697696	-2.35256	0.0186447	0.0565227
NODE_2164_length_7262_cov_3.34605	0.258519	-1.64067	1.61674	-1.0148	0.310199	NA
NODE_206_length_92077_cov_5.41149	1.69059	-1.63978	2.40132	-0.682867	0.494691	0.603685
NODE_114_length_91360_cov_12.1912_fragment_1	0.317216	-1.63852	0.908116	-1.8043	0.0711837	NA
NODE_3207_length_5314_cov_14.0169	0.382283	-1.63779	1.82944	-0.895241	0.370658	0.490639
NODE_73_length_87486_cov_24.5963_fragment_1	1.50519	-1.63752	0.545511	-3.0018	0.00268384	0.0121667
NODE_276_length_41901_cov_4.4767	0.258099	-1.63725	2.22295	-0.73652	0.461414	NA
NODE_2397_length_5297_cov_2.00858	0.22971	-1.63698	2.52406	-0.648551	0.516629	NA
NODE_2442_length_14446_cov_60.212	0.341967	-1.6363	2.9939	-0.546546	0.584691	NA
NODE_5274_length_5953_cov_4.5668	0.28402	-1.63608	2.90895	-0.562429	0.573824	NA
NODE_2681_length_8161_cov_2.9567	0.184598	-1.63466	2.99404	-0.545972	0.585085	NA
NODE_1568_length_11289_cov_3.41027	0.324585	-1.63465	2.50296	-0.653086	0.513701	NA
NODE_143_length_98930_cov_27.1261_fragment_1	2.51363	-1.63455	2.00613	-0.814779	0.415199	0.532639
NODE_1263_length_13597_cov_40.4267	2.98954	-1.63271	0.678601	-2.40599	0.0161286	0.0505687
NODE_1546_length_16887_cov_104.647	198.736	-1.63127	0.506082	-3.22333	0.0012671	0.00674301
NODE_3038_length_6279_cov_2.88255	0.35011	-1.6306	2.99376	-0.544665	0.585984	NA
NODE_772_length_21549_cov_5.16046	0.193727	-1.63045	2.01277	-0.810054	0.417909	NA
NODE_1217_length_10238_cov_2.6719	0.184604	-1.63036	2.99404	-0.544536	0.586073	NA
NODE_387_length_59007_cov_6.36954_fragment_1	0.415623	-1.62978	2.5354	-0.642808	0.520348	0.624545
NODE_1041_length_19513_cov_3.98869	0.333936	-1.62913	1.80801	-0.901063	0.367555	NA
NODE_1227_length_17901_cov_4.12989	0.325851	-1.62764	1.69614	-0.959615	0.337249	NA
NODE_3299_length_6912_cov_7.53391	8.37056	-1.62737	0.729484	-2.23085	0.025691	0.0724527
NODE_3879_length_8391_cov_4.47517	8.65367	-1.62623	0.81121	-2.0047	0.044995	0.109444
NODE_13_length_356062_cov_41.4922_fragment_4	7.00123	-1.62389	0.600865	-2.70258	0.00688035	0.02578
NODE_3271_length_5338_cov_4.37895	0.326011	-1.6235	1.55158	-1.04635	0.295397	NA
NODE_4206_length_7534_cov_3.96229	0.34114	-1.6226	1.81866	-0.892194	0.372289	NA
NODE_4752_length_5032_cov_8.0874	0.371977	-1.62182	2.91028	-0.557272	0.577341	0.671168
NODE_1739_length_14453_cov_33.1862	8.3045	-1.62132	0.579136	-2.79955	0.0051174	0.0202772
NODE_330_length_40971_cov_3.84527_fragment_1	0.488058	-1.6172	0.900629	-1.79564	0.0725523	0.156554
NODE_2386_length_12868_cov_3.38313	0.242517	-1.61617	2.93213	-0.551195	0.5815	NA
NODE_546_length_48755_cov_8.27386	0.413678	-1.61465	1.17737	-1.37141	0.170248	0.284566
NODE_42_length_163391_cov_20.8548_fragment_3	8.78293	-1.61404	0.439058	-3.67615	0.00023678	0.00176599
NODE_1734_length_10101_cov_2.54519	0.710495	-1.614	0.676548	-2.38564	0.0170496	0.0527427
NODE_1414_length_14422_cov_4.38352	0.289338	-1.61386	2.02223	-0.79806	0.424836	NA
NODE_32_length_170365_cov_16.8763_fragment_1	4.82536	-1.6135	0.569616	-2.83262	0.00461682	0.0187028
NODE_1898_length_10118_cov_2.62854	0.294736	-1.61216	2.48557	-0.648606	0.516593	NA
NODE_2812_length_9584_cov_3.67709	3.91297	-1.61193	0.633022	-2.5464	0.010884	0.0372061
NODE_2903_length_9284_cov_4.52292	6.38595	-1.61134	0.555458	-2.90093	0.00372061	0.0157377
NODE_350_length_66160_cov_5.86169	0.424208	-1.61084	2.60179	-0.619127	0.535833	0.63686
NODE_55_length_162645_cov_19.0397_fragment_1	0.898594	-1.61061	0.977764	-1.64724	0.0995091	0.196395
NODE_1563_length_5094_cov_2.95654	0.406164	-1.60927	1.82254	-0.882983	0.377245	0.498354
NODE_104_length_130009_cov_6.47317_fragment_1	0.353268	-1.60817	1.00055	-1.60728	0.107992	NA
NODE_4679_length_5382_cov_9.48639	15.0222	-1.60788	0.537577	-2.99097	0.0027809	0.0124729
NODE_3277_length_7830_cov_3.2863	0.261671	-1.60727	2.50825	-0.640794	0.521657	NA
NODE_979_length_18635_cov_6.43288	1.29644	-1.60689	1.07952	-1.48852	0.136613	0.245094
NODE_887_length_24802_cov_4.42611	0.472539	-1.60655	1.33268	-1.2055	0.228009	0.349113
NODE_3842_length_6371_cov_3.05383	0.467484	-1.60528	1.47872	-1.08559	0.27766	0.403926
NODE_3593_length_6112_cov_2.82301	28.1169	-1.60484	0.4135	-3.88112	0.000103975	0.000871178
NODE_2751_length_5102_cov_3.74302	0.188654	-1.60174	2.98644	-0.536339	0.591725	NA
NODE_343_length_42640_cov_22.3249_fragment_1	0.412844	-1.60064	1.74051	-0.919638	0.357762	0.480514
NODE_6321_length_6029_cov_14.0521	59.8231	-1.59862	0.542991	-2.9441	0.00323893	0.0140472
NODE_4727_length_8380_cov_5.56757	0.268129	-1.59743	1.81299	-0.881104	0.378261	NA
NODE_2640_length_8514_cov_5.69665	2.56914	-1.59636	0.734031	-2.17479	0.0296458	0.0807392
NODE_1453_length_9172_cov_3.56334	1.56943	-1.59484	0.625766	-2.54862	0.0108151	0.037067
NODE_1277_length_9897_cov_2.42481	0.173767	-1.59417	2.9941	-0.532437	0.594424	NA
NODE_112_length_129293_cov_2889.76	9.21476	-1.59305	0.77701	-2.05023	0.0403422	0.101296
NODE_976_length_27527_cov_3.82604_fragment_1	2.60388	-1.59211	0.605134	-2.631	0.00851337	0.0305334
NODE_68_length_127280_cov_8.7335_fragment_2	2.86731	-1.58877	0.536037	-2.96391	0.00303755	0.0133354
NODE_1119_length_17288_cov_5.1677	0.521938	-1.58666	1.28842	-1.23148	0.218144	0.33901
NODE_1027_length_19305_cov_3.34182	0.210024	-1.58488	2.99411	-0.529334	0.596574	NA
NODE_2013_length_17820_cov_3.76296	9.1097	-1.58312	0.536716	-2.94964	0.00318141	0.0138742
NODE_273_length_65196_cov_14.2002_fragment_1	1.62903	-1.58247	0.750192	-2.10942	0.0349084	0.0907988
NODE_123_length_108966_cov_4.52281_fragment_1	0.398527	-1.58183	1.13175	-1.39769	0.162208	0.274978
NODE_1600_length_12504_cov_3.94883	0.214066	-1.57985	2.99412	-0.527652	0.597741	NA
NODE_1150_length_8402_cov_14.2146	0.179693	-1.57985	2.99412	-0.527652	0.597741	NA
NODE_3361_length_9940_cov_2.65938	0.284503	-1.57985	2.99412	-0.527652	0.597741	NA
NODE_2477_length_7807_cov_4.48001	0.256885	-1.57985	2.99412	-0.527652	0.597741	NA
NODE_945_length_34309_cov_4.32706	0.284681	-1.57963	2.88308	-0.547899	0.583761	NA
NODE_8828_length_5016_cov_1.94255	14.7405	-1.57931	0.513996	-3.0726	0.00212201	0.0102129
NODE_3863_length_8293_cov_7.01918	13.7257	-1.57882	0.512414	-3.08115	0.00206206	0.0100128
NODE_1000_length_19903_cov_3.14787	0.179317	-1.57875	2.99412	-0.527284	0.597996	NA
NODE_1404_length_13116_cov_4.52056_fragment_1	0.237326	-1.57873	2.52782	-0.62454	0.532273	NA
NODE_3515_length_5971_cov_7.4978	10.4916	-1.57761	0.509081	-3.09893	0.0019422	0.00954427
NODE_3588_length_6362_cov_130.686	8.90362	-1.57756	1.16163	-1.35805	0.174447	0.289252
NODE_679_length_26646_cov_21.3164	0.239053	-1.57667	1.99296	-0.791116	0.428876	NA
NODE_209_length_48295_cov_8.08261_fragment_1	0.604629	-1.57602	1.69989	-0.927129	0.353859	0.476573
NODE_3937_length_5520_cov_4.53083	60.6898	-1.57601	0.911526	-1.72898	0.0838129	0.173166
NODE_5281_length_5222_cov_123.781	4.00673	-1.5751	2.24988	-0.700085	0.483875	0.594539
NODE_1050_length_14970_cov_2.71271	1.25468	-1.57115	1.46458	-1.07277	0.283376	0.408767
NODE_1237_length_16934_cov_4.60898	0.370069	-1.57096	1.71947	-0.913625	0.360914	0.483262
NODE_3915_length_7053_cov_3.01015	0.195613	-1.56936	2.99402	-0.524167	0.600163	NA
NODE_329_length_45095_cov_12.0566	0.227581	-1.56828	1.36152	-1.15186	0.24938	NA
NODE_1824_length_16904_cov_3.25159	0.205197	-1.56807	2.93626	-0.534037	0.593316	NA
NODE_57_length_127344_cov_55.862_fragment_3	0.335963	-1.56738	2.99402	-0.523505	0.600623	NA
NODE_2132_length_16734_cov_60.681	0.325344	-1.56738	2.99402	-0.523505	0.600623	NA
NODE_5292_length_5421_cov_13.7056	0.352469	-1.5671	2.87313	-0.545432	0.585456	NA
NODE_3196_length_7414_cov_3.55972	9.4395	-1.56475	0.619881	-2.52427	0.0115938	0.0389226
NODE_2049_length_6042_cov_1.86721	0.325295	-1.56463	2.21577	-0.706135	0.480104	NA
NODE_890_length_20543_cov_3.43831_fragment_1	0.200495	-1.56457	2.94101	-0.531983	0.594738	NA
NODE_2530_length_5245_cov_7.51349	0.477353	-1.56278	1.38149	-1.13122	0.257962	0.382027
NODE_4573_length_5153_cov_3.01981	11.9336	-1.56218	0.521988	-2.99275	0.00276479	0.0124289
NODE_392_length_55278_cov_10.3087	0.871562	-1.56139	1.01329	-1.54091	0.123338	0.229094
NODE_3350_length_9594_cov_35.3717	2.36384	-1.56136	1.77597	-0.879159	0.379315	0.500249
NODE_4697_length_5492_cov_3.99007	0.211598	-1.55646	2.5378	-0.613312	0.53967	NA
NODE_1064_length_20754_cov_6.61906	0.65434	-1.55299	0.714492	-2.17357	0.0297378	0.0807659
NODE_1582_length_10706_cov_2.71777	0.233008	-1.55299	2.99415	-0.518674	0.603988	NA
NODE_2765_length_5872_cov_3.35929	0.205157	-1.55101	2.9249	-0.53028	0.595918	NA
NODE_388_length_42657_cov_8.2586	0.251407	-1.55091	1.34756	-1.1509	0.249773	NA
NODE_2117_length_11638_cov_16.8792	0.352376	-1.55073	2.52652	-0.61378	0.539361	NA
NODE_397_length_56305_cov_8.70284_fragment_1	3.58455	-1.55038	0.7524	-2.06058	0.0393435	0.0993809
NODE_756_length_33056_cov_27.7809	2.04149	-1.55023	0.855474	-1.81213	0.0699666	0.15231
NODE_3555_length_6316_cov_7.56588	1.19445	-1.55018	0.900961	-1.72058	0.0853267	0.175741
NODE_1551_length_10804_cov_6.48712	0.174054	-1.54903	2.99416	-0.517352	0.60491	NA
NODE_149_length_71011_cov_21.8317	0.206149	-1.54847	2.99405	-0.517181	0.60503	NA
NODE_741_length_24015_cov_4.73043_fragment_2	2.55129	-1.54665	0.641049	-2.41269	0.0158354	0.0498082
NODE_2976_length_5799_cov_42.6978	3.84506	-1.54504	1.43124	-1.07951	0.28036	0.406651
NODE_5585_length_6707_cov_3.56524	4.03162	-1.54442	0.497094	-3.10689	0.00189066	0.00934178
NODE_144_length_69228_cov_186.674_fragment_1	3.77666	-1.54167	0.571477	-2.69769	0.0069823	0.0260135
NODE_3724_length_8526_cov_3.05501	0.201558	-1.54049	2.99417	-0.514497	0.606905	NA
NODE_283_length_86037_cov_7.44091_fragment_1	0.474695	-1.53999	1.6768	-0.918412	0.358403	0.480866
NODE_2232_length_9682_cov_6.00405	4.07004	-1.53818	0.603509	-2.54874	0.0108114	0.037067
NODE_1383_length_22173_cov_3.81382	0.327055	-1.53614	1.53518	-1.00063	0.317007	NA
NODE_1177_length_17948_cov_4.4594	0.254782	-1.53557	1.65877	-0.925724	0.354589	NA
NODE_1434_length_12571_cov_3.47451	0.188685	-1.53512	2.95356	-0.519752	0.603236	NA
NODE_679_length_36502_cov_8.51958_fragment_1	10.5772	-1.53328	0.522667	-2.93358	0.00335081	0.0143742
NODE_598_length_40855_cov_5.65865_fragment_1	0.320122	-1.53295	1.46298	-1.04783	0.294719	NA
NODE_304_length_61591_cov_11.1811_fragment_2	13.3151	-1.53035	0.445574	-3.43456	0.00059351	0.00372172
NODE_3090_length_5723_cov_3.38779	0.346315	-1.52979	1.69383	-0.903156	0.366443	NA
NODE_605_length_15092_cov_27.0027	0.556132	-1.52886	1.18427	-1.29097	0.196715	0.315161
NODE_59_length_110236_cov_176.938_fragment_1	2.77164	-1.52289	1.27731	-1.19226	0.233158	0.355194
NODE_857_length_6690_cov_2.6312	0.320593	-1.52245	2.93007	-0.519595	0.603346	NA
NODE_4609_length_5614_cov_2.53139	0.303683	-1.52228	1.30569	-1.16588	0.243662	NA
NODE_3235_length_6792_cov_5.83821	0.264931	-1.52146	2.55258	-0.596048	0.551143	NA
NODE_157_length_120560_cov_16.2307_fragment_1	1.95164	-1.52015	1.84327	-0.824707	0.409538	0.527563
NODE_1854_length_12974_cov_10.6569	0.544613	-1.51875	0.973529	-1.56004	0.118749	0.222939
NODE_197_length_58322_cov_5.16339_fragment_1	0.201904	-1.51664	2.9942	-0.506526	0.612488	NA
NODE_78_length_89258_cov_5.70627	0.450497	-1.51664	2.9942	-0.506526	0.612488	0.700868
NODE_298_length_73996_cov_12.3805_fragment_2	0.284688	-1.51664	2.9942	-0.506526	0.612488	NA
NODE_1467_length_11434_cov_3.56244	0.200756	-1.51653	2.92588	-0.518315	0.604239	NA
NODE_2574_length_11273_cov_4.45828	0.192624	-1.51536	2.59029	-0.585015	0.558537	NA
NODE_47_length_175905_cov_136.416_fragment_1	1.7935	-1.51347	0.874851	-1.72998	0.0836344	0.172979
NODE_194_length_98958_cov_4.54949_fragment_1	1.44223	-1.51168	0.753932	-2.00506	0.0449563	0.109418
NODE_431_length_60917_cov_5.79028	1.73087	-1.509	0.851541	-1.77208	0.076382	0.162415
NODE_129_length_112067_cov_9.06907_fragment_2	2.5179	-1.50705	0.928953	-1.62231	0.104738	0.203783
NODE_3193_length_10004_cov_6.93326_fragment_1	0.461309	-1.50669	1.74253	-0.864658	0.387226	0.507116
NODE_761_length_35403_cov_12.4865_fragment_1	2.21238	-1.5064	0.658659	-2.28708	0.0221914	0.0646853
NODE_3685_length_6897_cov_30.3037	2.15932	-1.50393	2.10073	-0.71591	0.474047	0.585869
NODE_77_length_139107_cov_24.8563_fragment_2	0.189371	-1.50235	2.55167	-0.588772	0.556015	NA
NODE_446_length_48134_cov_22.4603_fragment_1	0.915758	-1.50047	0.991985	-1.51259	0.130383	0.23683
NODE_350_length_61745_cov_6.7048_fragment_2	1.1484	-1.50032	0.723345	-2.07414	0.0380665	0.0967136
NODE_885_length_24812_cov_4.98764	0.170849	-1.49996	2.99422	-0.500952	0.616405	NA
NODE_4861_length_5409_cov_2.84423	0.21133	-1.4998	2.52688	-0.593537	0.552822	NA
NODE_774_length_5894_cov_2.51396	0.328436	-1.496	2.23268	-0.670047	0.502828	NA
NODE_474_length_50562_cov_15.4185_fragment_2	10.2824	-1.49467	0.5284	-2.82866	0.00467427	0.0188793
NODE_5178_length_5010_cov_2.08618	0.153617	-1.49254	2.29415	-0.650583	0.515316	NA
NODE_194_length_89388_cov_19.6542_fragment_1	0.174414	-1.49176	2.99413	-0.498229	0.618322	NA
NODE_450_length_42945_cov_4.53329_fragment_2	0.195069	-1.48913	2.24421	-0.663543	0.506983	NA
NODE_4117_length_6621_cov_3.11422	10.4411	-1.48861	0.516145	-2.8841	0.00392533	0.0164446
NODE_548_length_39644_cov_7.5162	0.210321	-1.48749	2.2248	-0.668597	0.503752	NA
NODE_133_length_111496_cov_17.9379_fragment_2	0.430791	-1.48742	1.73587	-0.856871	0.391516	0.510696
NODE_4639_length_6657_cov_77.7929	34.2224	-1.48719	0.617272	-2.40929	0.0159837	0.0501945
NODE_877_length_32293_cov_5.02761	2.31089	-1.48715	0.842451	-1.76527	0.0775187	0.164477
NODE_1367_length_25185_cov_6.90617	0.490491	-1.47763	1.19542	-1.23607	0.216431	0.337546
NODE_370_length_59123_cov_13.561	0.341075	-1.47741	1.64671	-0.897187	0.369619	NA
NODE_313_length_64568_cov_6.75073_fragment_1	0.212155	-1.47724	1.82764	-0.808278	0.41893	NA
NODE_1377_length_13001_cov_3.83462	0.223169	-1.47707	1.77262	-0.833268	0.404694	NA
NODE_500_length_39156_cov_10430.2	0.155582	-1.47689	2.99424	-0.493245	0.62184	NA
NODE_12_length_288705_cov_32.395_fragment_2	8.04612	-1.47665	0.546588	-2.70158	0.00690102	0.0258329
NODE_540_length_50923_cov_7.07423_fragment_1	0.339669	-1.4764	1.69803	-0.869478	0.384586	NA
NODE_2016_length_17812_cov_3.41099	0.360253	-1.4728	2.53785	-0.580335	0.561689	NA
NODE_2197_length_8606_cov_2.36428	0.33304	-1.47196	2.29375	-0.641729	0.521049	NA
NODE_404_length_42109_cov_16.0703	1.61582	-1.47015	0.758741	-1.93762	0.052669	0.123627
NODE_928_length_24878_cov_10.1845	2.3574	-1.47015	0.672778	-2.18519	0.028875	0.0794061
NODE_2969_length_7483_cov_15.133	0.444202	-1.46956	1.15349	-1.27402	0.202657	0.32232
NODE_1377_length_22232_cov_2.86491	0.673286	-1.4676	1.25755	-1.16703	0.243197	0.365958
NODE_6173_length_5258_cov_8.2537	73.3689	-1.46601	0.489613	-2.99423	0.00275139	0.0123828
NODE_1523_length_8342_cov_2.58574	0.213066	-1.4644	2.21787	-0.660275	0.509077	NA
NODE_948_length_17710_cov_3.88541	0.171013	-1.46376	1.99393	-0.734108	0.462883	NA
NODE_5942_length_6924_cov_1.92415	0.26165	-1.46323	2.94575	-0.496726	0.619382	NA
NODE_2686_length_5568_cov_3.90477	2.32761	-1.46309	0.519753	-2.81497	0.00487817	0.019483
NODE_1270_length_18281_cov_23.1213	0.184355	-1.4619	2.05749	-0.710526	0.477378	NA
NODE_2757_length_6516_cov_4.84306	0.170397	-1.46079	2.57147	-0.568076	0.569983	NA
NODE_43_length_142220_cov_252.39_fragment_2	1.15146	-1.46004	0.821684	-1.77689	0.0755861	0.161245
NODE_4467_length_7144_cov_2.66921	0.235422	-1.45662	2.99426	-0.486472	0.626633	NA
NODE_3298_length_9343_cov_10.1676	0.303734	-1.45662	2.99426	-0.486472	0.626633	NA
NODE_5317_length_5533_cov_2.76634	0.252871	-1.45662	2.99426	-0.486472	0.626633	NA
NODE_3290_length_10221_cov_3.45091	0.250871	-1.45662	2.99426	-0.486472	0.626633	NA
NODE_1138_length_6087_cov_3.91429	0.256727	-1.45662	2.99426	-0.486472	0.626633	NA
NODE_159_length_84524_cov_4.29015_fragment_1	0.256727	-1.45662	2.99426	-0.486472	0.626633	NA
NODE_3119_length_6096_cov_3.67919	0.187892	-1.45662	2.99426	-0.486472	0.626633	NA
NODE_1055_length_31512_cov_11.4174_fragment_1	0.268872	-1.45662	2.99426	-0.486472	0.626633	NA
NODE_372_length_39860_cov_87.0887	0.28961	-1.45656	1.93275	-0.753621	0.451077	NA
NODE_705_length_15148_cov_4.04128	0.191983	-1.45655	2.94111	-0.495237	0.620433	NA
NODE_1205_length_17394_cov_3.42678_fragment_1	0.206434	-1.45651	2.91693	-0.499329	0.617547	NA
NODE_5563_length_6323_cov_4.93235	0.309626	-1.45591	1.56266	-0.931683	0.3515	NA
NODE_69_length_156108_cov_94.9301_fragment_1	0.301297	-1.45563	2.48022	-0.586897	0.557273	NA
NODE_2823_length_9874_cov_9.31724	0.608006	-1.45543	2.35108	-0.619047	0.535885	0.63686
NODE_359_length_30607_cov_65.0573	0.184011	-1.45485	2.22103	-0.655032	0.512447	NA
NODE_284_length_67923_cov_7.00334_fragment_1	0.155836	-1.45193	2.28387	-0.635732	0.524951	NA
NODE_1927_length_9111_cov_63.8476	2.23927	-1.451	1.752	-0.828198	0.407558	0.525529
NODE_1028_length_5347_cov_5.42498	0.491956	-1.44968	0.628203	-2.30766	0.0210178	0.0621849
NODE_1902_length_11414_cov_3.4187	0.14331	-1.44926	2.99427	-0.484012	0.628378	NA
NODE_1880_length_8754_cov_2.17795	0.175975	-1.44882	1.97195	-0.734716	0.462513	NA
NODE_1400_length_15339_cov_4.25013	0.202803	-1.44755	2.92499	-0.49489	0.620678	NA
NODE_2150_length_15406_cov_3.11667	0.438449	-1.44665	1.21457	-1.19108	0.233623	0.355627
NODE_183_length_46965_cov_10.0366	2.01032	-1.44633	0.785062	-1.84231	0.0654292	0.145242
NODE_143_length_99981_cov_8.94622_fragment_1	1.20254	-1.44452	0.651033	-2.21881	0.0264993	0.0743601
NODE_1753_length_12714_cov_226.894	6.82646	-1.44346	1.16884	-1.23496	0.216847	0.337653
NODE_764_length_10746_cov_3.07202	0.390311	-1.44265	1.53214	-0.941594	0.346401	0.470206
NODE_5890_length_5355_cov_5.82943	0.148704	-1.44064	2.60154	-0.553762	0.579742	NA
NODE_2243_length_14275_cov_5.03214	0.89698	-1.44013	0.508488	-2.83218	0.00462317	0.0187028
NODE_116_length_125422_cov_17.6304_fragment_1	0.227433	-1.43897	1.64758	-0.873386	0.382453	NA
NODE_1724_length_20729_cov_4.37651	0.272458	-1.43866	2.9942	-0.480481	0.630885	NA
NODE_2309_length_15333_cov_4.21809	0.272458	-1.43866	2.9942	-0.480481	0.630885	NA
NODE_573_length_33918_cov_5.87624	0.344956	-1.43866	2.9942	-0.480481	0.630885	NA
NODE_2792_length_11546_cov_31.094	4.93624	-1.43779	0.954043	-1.50705	0.131797	0.23819
NODE_29_length_153196_cov_4.33331_fragment_2	0.20915	-1.43769	2.52782	-0.568744	0.56953	NA
NODE_3444_length_6366_cov_5.26177	0.619224	-1.43679	0.966982	-1.48585	0.137318	0.245911
NODE_48_length_173512_cov_5.38107_fragment_2	0.361683	-1.43657	2.19359	-0.654894	0.512536	NA
NODE_267_length_56193_cov_4.66183_fragment_1	0.163229	-1.43459	2.99429	-0.479109	0.631861	NA
NODE_3154_length_9534_cov_2.89292	0.623956	-1.43287	2.16486	-0.661878	0.508049	0.614502
NODE_756_length_35841_cov_15.3283_fragment_1	1.7039	-1.43024	1.7001	-0.841267	0.400198	0.518756
NODE_3504_length_5452_cov_5.1449	0.36965	-1.42969	1.58066	-0.904492	0.365735	0.486068
NODE_43_length_142220_cov_252.39_fragment_1	0.418322	-1.42939	1.0807	-1.32265	0.185952	0.303473
NODE_497_length_39704_cov_18.4009	1.2425	-1.42803	0.654995	-2.18022	0.0292411	0.0801147
NODE_274_length_37879_cov_4.12452	0.333837	-1.42499	2.17888	-0.653998	0.513113	NA
NODE_1425_length_13751_cov_2.60755	0.481464	-1.42473	1.70403	-0.836098	0.4031	0.521018
NODE_1530_length_14697_cov_10.2435	0.507025	-1.42449	1.59105	-0.895315	0.370619	0.490639
NODE_460_length_40405_cov_6.02335	0.162474	-1.42443	2.54501	-0.559695	0.575687	NA
NODE_343_length_62210_cov_9.63742_fragment_1	0.289579	-1.42369	2.89494	-0.491787	0.62287	NA
NODE_2093_length_9112_cov_2.58121	0.345358	-1.41767	1.96909	-0.719963	0.471548	NA
NODE_4129_length_5369_cov_6.38916	0.25272	-1.416	2.54271	-0.556888	0.577604	NA
NODE_141_length_112314_cov_15.3674_fragment_4	6.28113	-1.41598	0.496922	-2.84951	0.00437873	0.0179342
NODE_2463_length_7576_cov_3.63675	0.198731	-1.41588	2.22965	-0.635021	0.525415	NA
NODE_2102_length_8091_cov_2.98146	0.257072	-1.41533	1.29449	-1.09335	0.27424	NA
NODE_3359_length_6871_cov_3.25983	1.21753	-1.4138	1.38969	-1.01735	0.308986	0.435304
NODE_3037_length_5014_cov_2.34483	0.324286	-1.41282	2.21452	-0.637982	0.523485	NA
NODE_4255_length_6100_cov_2.81555	1.4238	-1.41051	1.31173	-1.07531	0.282236	0.407422
NODE_672_length_31446_cov_18.6194	0.711414	-1.41022	1.42637	-0.988682	0.322819	0.44853
NODE_673_length_35581_cov_38.9002	0.394151	-1.41007	1.21199	-1.16343	0.244655	0.36731
NODE_1081_length_21336_cov_3.47535	6.44246	-1.40987	0.711732	-1.98089	0.0476032	0.114306
NODE_6_length_421861_cov_71.4179_fragment_1	1.73866	-1.40904	1.28585	-1.0958	0.273165	0.398564
NODE_2265_length_6286_cov_7.53924	0.351256	-1.40842	1.41969	-0.992059	0.321169	NA
NODE_2029_length_15692_cov_3.35135	0.289888	-1.40818	1.31112	-1.07403	0.282808	NA
NODE_343_length_51511_cov_7.26022_fragment_1	0.202138	-1.40536	1.6054	-0.875391	0.381361	NA
NODE_2604_length_16188_cov_4.0631	0.606615	-1.40123	1.82627	-0.76726	0.442927	0.559632
NODE_3520_length_9365_cov_3.13416	0.346437	-1.40082	2.52985	-0.553715	0.579774	NA
NODE_2820_length_5098_cov_2.00654	0.185587	-1.4002	2.23403	-0.626761	0.530816	NA
NODE_1257_length_18932_cov_6.79298	0.171509	-1.39935	2.99433	-0.467335	0.64026	NA
NODE_403_length_41078_cov_3.71409	0.223468	-1.39869	2.28435	-0.612291	0.540345	NA
NODE_4197_length_6148_cov_3.08305	0.196478	-1.39857	2.99415	-0.467102	0.640427	NA
NODE_2733_length_8240_cov_4.08308	0.300187	-1.39725	1.38219	-1.01089	0.312067	NA
NODE_5661_length_5051_cov_2.6287	0.239055	-1.39671	2.99433	-0.466452	0.640892	NA
NODE_2161_length_16487_cov_3.62896	0.233055	-1.39671	2.99433	-0.466452	0.640892	NA
NODE_2351_length_15073_cov_3.64995	0.233055	-1.39671	2.99433	-0.466452	0.640892	NA
NODE_160_length_74469_cov_4.83256_fragment_1	0.189631	-1.39671	2.99433	-0.466452	0.640892	NA
NODE_186_length_97206_cov_11.3836_fragment_1	0.253056	-1.39671	2.99433	-0.466452	0.640892	NA
NODE_808_length_38994_cov_5.80719	0.221055	-1.39671	2.99433	-0.466452	0.640892	NA
NODE_2279_length_10885_cov_40.4941	0.221055	-1.39671	2.99433	-0.466452	0.640892	NA
NODE_58_length_174003_cov_14.665_fragment_1	0.138977	-1.39671	2.99433	-0.466452	0.640892	NA
NODE_3199_length_11758_cov_3.50568	0.283002	-1.39592	1.1872	-1.17581	0.239669	NA
NODE_2531_length_6519_cov_3.9228	0.184909	-1.39589	2.51786	-0.554397	0.579307	NA
NODE_1781_length_13509_cov_4.15601	0.380991	-1.39481	2.53659	-0.549878	0.582403	0.675155
NODE_2523_length_11409_cov_114.308	0.615512	-1.39218	2.11707	-0.657598	0.510797	0.61704
NODE_2476_length_5839_cov_4.45055	0.178952	-1.39143	2.24262	-0.620449	0.534962	NA
NODE_5264_length_5082_cov_5.49095	6.27532	-1.39058	0.376405	-3.69437	0.000220433	0.00165661
NODE_98_length_126684_cov_26.5879_fragment_2	0.19732	-1.38795	2.20264	-0.630131	0.528609	NA
NODE_368_length_63911_cov_6.1724_fragment_1	0.124389	-1.38715	2.99434	-0.463258	0.643179	NA
NODE_16_length_312539_cov_11.1108_fragment_3	0.259277	-1.3823	1.7782	-0.777361	0.436946	NA
NODE_16_length_246498_cov_21.4996_fragment_1	1.24637	-1.38154	0.694192	-1.99014	0.0465752	0.112523
NODE_907_length_25920_cov_5.90748_fragment_1	0.125806	-1.38033	2.99435	-0.460978	0.644815	NA
NODE_4153_length_5106_cov_2.39913	0.557855	-1.38015	0.860254	-1.60435	0.108637	0.209506
NODE_911_length_26594_cov_8.46886_fragment_1	2.69152	-1.37911	0.633273	-2.17775	0.0294245	0.0804678
NODE_1708_length_12023_cov_3.33815	0.172508	-1.37898	2.95424	-0.466781	0.640656	NA
NODE_872_length_8867_cov_2.68316	0.230585	-1.37851	2.90424	-0.474652	0.635035	NA
NODE_219_length_60617_cov_4.87637_fragment_1	7.05345	-1.37849	0.500007	-2.75695	0.00583437	0.0226111
NODE_1050_length_22639_cov_3.65985	3.58103	-1.37843	0.767566	-1.79584	0.07252	0.156554
NODE_2903_length_9106_cov_4.72047	0.319935	-1.37841	2.8473	-0.484112	0.628307	NA
NODE_4888_length_5886_cov_3.65563	0.231493	-1.37773	2.51274	-0.548298	0.583487	NA
NODE_1437_length_18804_cov_18.6018	3.92373	-1.37678	0.652885	-2.10876	0.0349653	0.0908267
NODE_102_length_145486_cov_10.1147_fragment_2	0.932206	-1.37613	1.15608	-1.19034	0.233913	0.355657
NODE_971_length_12843_cov_2.78363	0.138828	-1.37588	2.99435	-0.459492	0.645881	NA
NODE_3531_length_9103_cov_13.5102	0.121697	-1.37575	2.99435	-0.459447	0.645913	NA
NODE_375_length_49837_cov_6.98407_fragment_1	0.176149	-1.37421	2.28024	-0.602662	0.546734	NA
NODE_2913_length_8172_cov_248.539	4.25926	-1.37399	1.88892	-0.727396	0.466983	0.58012
NODE_3335_length_6924_cov_6.32508	2.89596	-1.37278	0.92355	-1.48642	0.137169	0.245756
NODE_3657_length_7316_cov_3.36538	0.46906	-1.37271	1.02007	-1.34571	0.178397	0.293622
NODE_146_length_104773_cov_201.183_fragment_1	19.2991	-1.37251	0.45287	-3.03069	0.00243997	0.0113175
NODE_2830_length_14978_cov_3.18736	0.542444	-1.37182	1.1097	-1.23621	0.216382	0.337546
NODE_275_length_62477_cov_6.30771_fragment_1	0.258976	-1.37181	1.51042	-0.908232	0.363756	NA
NODE_278_length_46412_cov_5.34759_fragment_2	0.149303	-1.37179	2.99436	-0.458124	0.646863	NA
NODE_1474_length_18519_cov_2.77372_fragment_1	1.86818	-1.36731	1.48539	-0.920507	0.357308	0.480232
NODE_3564_length_5368_cov_2.02842	0.167883	-1.366	2.22308	-0.614464	0.538909	NA
NODE_487_length_38159_cov_6.13925	0.176398	-1.36569	2.99008	-0.456741	0.647857	NA
NODE_3382_length_11555_cov_19.4057	3.82456	-1.36518	1.33817	-1.02018	0.307643	0.434073
NODE_1661_length_14564_cov_7.45124	0.153324	-1.3651	2.06663	-0.660546	0.508903	NA
NODE_3630_length_5272_cov_3.10619	0.212317	-1.36471	2.89739	-0.471012	0.637632	NA
NODE_486_length_43582_cov_11.1961	1.29617	-1.36444	0.937843	-1.45487	0.145704	0.255015
NODE_4738_length_5178_cov_2.64493	0.255404	-1.36293	2.24102	-0.608173	0.543073	NA
NODE_209_length_77507_cov_24.815	0.346371	-1.36067	2.9942	-0.454436	0.649515	NA
NODE_112_length_100252_cov_25.9277_fragment_1	0.232799	-1.36063	1.85956	-0.731697	0.464353	NA
NODE_6803_length_5828_cov_3.28824	24.9056	-1.36056	0.450147	-3.02249	0.00250704	0.0115201
NODE_1514_length_10215_cov_4.27411	4.45338	-1.36036	1.3134	-1.03576	0.300315	0.426909
NODE_837_length_29964_cov_6.77204_fragment_1	0.95456	-1.35986	1.20437	-1.1291	0.258854	0.383076
NODE_1158_length_23289_cov_3.58539_fragment_1	0.466615	-1.35976	2.10151	-0.647039	0.517607	0.622013
NODE_525_length_37714_cov_13.8524	0.334106	-1.35962	2.49945	-0.543971	0.586462	NA
NODE_1063_length_20785_cov_5.95181	0.121297	-1.35833	2.99437	-0.453628	0.650097	NA
NODE_2504_length_10129_cov_2.79283	0.117484	-1.35763	2.99437	-0.453393	0.650266	NA
NODE_2707_length_7158_cov_2.18091	0.245932	-1.35618	1.77521	-0.763958	0.444892	NA
NODE_1565_length_12403_cov_3.48777	0.25754	-1.35535	1.51764	-0.893065	0.371823	NA
NODE_2841_length_7356_cov_2.64964	1.17618	-1.35491	1.03231	-1.3125	0.189351	0.306606
NODE_1432_length_23273_cov_6.18322	0.154467	-1.35463	2.99429	-0.452405	0.650977	NA
NODE_3402_length_6441_cov_7.04588	0.475884	-1.35451	1.89241	-0.715759	0.47414	0.585869
NODE_2415_length_6449_cov_2.58586	0.322405	-1.35387	2.21063	-0.612436	0.54025	NA
NODE_1068_length_25921_cov_6.70946_fragment_1	2.74181	-1.35345	0.641179	-2.11087	0.0347831	0.0905325
NODE_1128_length_21224_cov_6.88375_fragment_1	0.325081	-1.35305	1.85577	-0.729107	0.465936	NA
NODE_2337_length_6268_cov_4.79237	0.235245	-1.3524	2.52188	-0.536266	0.591774	NA
NODE_3036_length_8737_cov_8.74891	10.3106	-1.3522	0.532288	-2.54035	0.0110742	0.0376275
NODE_162_length_95485_cov_5.93516_fragment_2	0.550193	-1.3491	1.23971	-1.08824	0.27649	0.402371
NODE_1282_length_8161_cov_9.55934	1.13145	-1.34709	1.21683	-1.10704	0.268275	0.393548
NODE_4637_length_7013_cov_2.76588	2.49247	-1.34675	1.12727	-1.1947	0.232204	0.354151
NODE_6054_length_6132_cov_54.5669	115.212	-1.34596	0.672006	-2.00291	0.0451873	0.109844
NODE_3998_length_7381_cov_2.57958	0.267632	-1.34477	2.52632	-0.532307	0.594514	NA
NODE_951_length_19326_cov_3.535	0.152599	-1.34438	2.57343	-0.522407	0.601387	NA
NODE_1954_length_6835_cov_3.51254	0.25931	-1.34253	2.55494	-0.525465	0.59926	NA
NODE_5707_length_6141_cov_2.8462	0.541299	-1.34253	2.1452	-0.625833	0.531425	0.633548
NODE_98_length_129516_cov_6.35973_fragment_1	8.38256	-1.33983	0.559981	-2.39264	0.0167278	0.0521156
NODE_303_length_50464_cov_3.93878	0.198909	-1.3368	2.99439	-0.446436	0.655283	NA
NODE_1161_length_7335_cov_2.65275	0.21234	-1.3368	2.99439	-0.446436	0.655283	NA
NODE_2995_length_6397_cov_4.01766	0.195651	-1.3368	2.99439	-0.446436	0.655283	NA
NODE_217_length_53503_cov_4.38396_fragment_1	0.173251	-1.3368	2.99439	-0.446436	0.655283	NA
NODE_3544_length_8408_cov_3.26901	0.164681	-1.3368	2.99439	-0.446436	0.655283	NA
NODE_2501_length_7633_cov_3.95447	0.179049	-1.3368	2.99439	-0.446436	0.655283	NA
NODE_4172_length_5312_cov_4.25243	0.160235	-1.3368	2.99439	-0.446436	0.655283	NA
NODE_697_length_32137_cov_20.3434_fragment_1	0.209294	-1.3368	2.99439	-0.446435	0.655283	NA
NODE_2926_length_8903_cov_3.31555	0.201727	-1.3368	2.99439	-0.446435	0.655283	NA
NODE_2084_length_7133_cov_2.49435	0.257423	-1.33432	1.93188	-0.690684	0.489764	NA
NODE_1865_length_10321_cov_3.79398	0.605659	-1.33414	1.52989	-0.872048	0.383182	0.504167
NODE_301_length_73414_cov_8.10026_fragment_1	0.569271	-1.33406	1.08454	-1.23007	0.218672	0.339161
NODE_2929_length_6226_cov_11.1515	0.164906	-1.33404	1.79539	-0.743039	0.457458	NA
NODE_80_length_119876_cov_12.6826	2.29433	-1.33261	0.768675	-1.73365	0.0829804	0.171988
NODE_2887_length_6706_cov_3.15411	0.189158	-1.33191	2.91766	-0.456499	0.648031	NA
NODE_240_length_71356_cov_27.0104_fragment_1	2.73623	-1.33147	0.572424	-2.32603	0.0200172	0.0598086
NODE_3207_length_8533_cov_5.86766	0.112488	-1.33123	2.9944	-0.444574	0.656627	NA
NODE_407_length_25592_cov_33.3415	0.904773	-1.33067	1.6698	-0.796903	0.425507	0.544041
NODE_697_length_6577_cov_3.18568	0.287394	-1.32977	1.93868	-0.685914	0.492768	NA
NODE_1151_length_18262_cov_2.51579	0.232309	-1.32854	1.79252	-0.741157	0.458598	NA
NODE_363_length_59871_cov_64.5215_fragment_1	0.265327	-1.32685	2.99441	-0.443109	0.657687	NA
NODE_331_length_25339_cov_52.7176	0.246966	-1.32667	2.99441	-0.443048	0.657731	NA
NODE_1028_length_14313_cov_3.41317_fragment_1	0.775146	-1.32504	1.0466	-1.26604	0.205497	0.32526
NODE_4881_length_5298_cov_39.8724	65.7355	-1.32485	0.607409	-2.18115	0.0291726	0.0800012
NODE_3931_length_8154_cov_4.51809	0.328651	-1.32469	1.99882	-0.662734	0.507501	NA
NODE_353_length_62759_cov_4.51072	8.05891	-1.32421	0.65047	-2.03578	0.0417729	0.104115
NODE_1499_length_14054_cov_3.6499	0.477199	-1.32313	1.78372	-0.741779	0.458221	0.573016
NODE_1296_length_8704_cov_19.7499	0.295085	-1.32114	1.86847	-0.707072	0.479522	NA
NODE_77_length_120895_cov_28.3793_fragment_1	0.23464	-1.32041	1.4727	-0.89659	0.369938	NA
NODE_2485_length_5047_cov_24.1454	3.40028	-1.31944	0.452138	-2.91824	0.00352018	0.0150515
NODE_3391_length_9799_cov_3.48522	0.570496	-1.31872	1.1699	-1.12721	0.259656	0.383687
NODE_1393_length_14752_cov_10.5005_fragment_1	0.139964	-1.31861	1.61338	-0.817296	0.413759	NA
NODE_157_length_96395_cov_28.3464	0.252157	-1.31858	2.88853	-0.456489	0.648038	NA
NODE_408_length_39550_cov_110.322	0.497012	-1.3184	1.32062	-0.998319	0.318125	0.444719
NODE_4720_length_5072_cov_3.99581	0.629518	-1.31745	0.680996	-1.9346	0.0530394	0.124253
NODE_457_length_52193_cov_6.93421_fragment_2	0.148884	-1.31728	2.59882	-0.506877	0.612241	NA
NODE_1973_length_10124_cov_7.14808	0.278613	-1.31699	2.18566	-0.602562	0.5468	NA
NODE_1949_length_7149_cov_2.24796	0.234229	-1.3159	1.77727	-0.740402	0.459056	NA
NODE_1304_length_18229_cov_8.06784	0.157789	-1.3156	2.62787	-0.500635	0.616628	NA
NODE_1015_length_12228_cov_2.9977	0.138112	-1.3153	2.02595	-0.649225	0.516193	NA
NODE_2851_length_6813_cov_7.16972	16.6015	-1.31455	0.694066	-1.89399	0.0582269	0.133641
NODE_482_length_28256_cov_6.33084_fragment_1	0.279889	-1.31415	2.52001	-0.521486	0.602028	NA
NODE_1642_length_12233_cov_6.81738	0.821979	-1.31367	1.00331	-1.30934	0.19042	0.307577
NODE_491_length_35041_cov_15.8835	3.81801	-1.31309	0.528538	-2.48439	0.0129774	0.0425167
NODE_1980_length_8882_cov_47.8638	23.9336	-1.311	1.31484	-0.997079	0.318726	0.444928
NODE_699_length_6548_cov_1.88572	5.15696	-1.30943	0.46937	-2.78975	0.00527482	0.020793
NODE_31_length_240425_cov_8.15527_fragment_1	0.37942	-1.30817	0.803053	-1.62899	0.103315	0.202214
NODE_139_length_91729_cov_38.3131_fragment_1	3.21253	-1.30811	0.349541	-3.74237	0.00018229	0.00140481
NODE_4674_length_6207_cov_3.36313	0.835828	-1.30752	0.850508	-1.53734	0.124211	0.22986
NODE_3319_length_9607_cov_2.85375	0.157693	-1.30629	2.96621	-0.440389	0.659655	NA
NODE_2265_length_5432_cov_2.07588	1.38254	-1.30555	0.720567	-1.81183	0.0700117	0.152324
NODE_1204_length_17902_cov_241.95	5.36769	-1.30512	0.517104	-2.52391	0.0116058	0.0389297
NODE_3464_length_6503_cov_3.9955	1.08856	-1.305	1.26275	-1.03346	0.301388	0.428163
NODE_2659_length_5661_cov_3.19158	0.156789	-1.30483	2.22543	-0.586328	0.557655	NA
NODE_378_length_28401_cov_31.5709	0.228636	-1.30274	1.6061	-0.81112	0.417297	NA
NODE_5888_length_5312_cov_3.34107	0.274079	-1.30215	1.28978	-1.00959	0.31269	NA
NODE_1316_length_17902_cov_281.15	5.30234	-1.30094	0.517894	-2.51198	0.0120055	0.0399184
NODE_1320_length_15603_cov_4.20601	0.203953	-1.30066	2.99426	-0.434383	0.66401	NA
NODE_491_length_45671_cov_4.52681	0.396124	-1.30066	2.99426	-0.434383	0.66401	0.744677
NODE_474_length_20563_cov_4.13458	0.134166	-1.29871	2.99444	-0.433707	0.664501	NA
NODE_5860_length_5938_cov_146.713	18.6771	-1.29827	2.29766	-0.56504	0.572047	0.667036
NODE_1098_length_7025_cov_25.7341	0.246716	-1.29812	1.00349	-1.2936	0.195802	NA
NODE_973_length_24429_cov_9.28297	4.32826	-1.29803	0.516601	-2.51264	0.0119833	0.0398903
NODE_762_length_13402_cov_2.99895	0.391911	-1.29669	1.78547	-0.726246	0.467688	0.580812
NODE_1407_length_21851_cov_10.4954	0.302312	-1.29635	1.14457	-1.13262	0.257376	NA
NODE_263_length_65298_cov_22.812_fragment_1	0.303873	-1.29441	0.919289	-1.40806	0.159114	NA
NODE_252_length_68931_cov_32.6591_fragment_1	0.166913	-1.29291	2.20576	-0.586152	0.557774	NA
NODE_3828_length_5602_cov_4.35388	12.8999	-1.2904	0.573445	-2.25027	0.0244321	0.0695687
NODE_4906_length_6476_cov_2.7952	34.9711	-1.28806	0.506027	-2.54544	0.0109142	0.0372767
NODE_2397_length_7756_cov_4.25036	2.05431	-1.28719	0.840743	-1.53102	0.125765	0.231974
NODE_752_length_39784_cov_5.08895	0.103641	-1.28589	2.99445	-0.429426	0.667613	NA
NODE_1336_length_13609_cov_26.3324_fragment_1	21.2756	-1.28473	0.481606	-2.6676	0.00763954	0.0279596
NODE_3002_length_7220_cov_3.41424	0.311901	-1.28301	1.61526	-0.794306	0.427017	NA
NODE_453_length_40090_cov_27.4113	0.347548	-1.28288	2.01142	-0.637797	0.523606	NA
NODE_88_length_138103_cov_10.2422_fragment_1	2.76334	-1.28286	0.714709	-1.79494	0.0726632	0.156707
NODE_128_length_89574_cov_21.7643_fragment_1	0.851453	-1.2807	1.47603	-0.86766	0.385581	0.506308
NODE_41_length_143256_cov_12.2515_fragment_2	0.187011	-1.27831	2.99446	-0.426892	0.669458	NA
NODE_2311_length_8109_cov_2.39632	0.2181	-1.27824	1.78479	-0.716187	0.473876	NA
NODE_2055_length_13929_cov_81.808	7.8002	-1.27804	1.90358	-0.671388	0.501973	0.609362
NODE_1675_length_7733_cov_3.1193	0.126103	-1.27772	2.99446	-0.426696	0.669601	NA
NODE_2089_length_8136_cov_2.78716	0.138399	-1.27772	2.99446	-0.426696	0.669601	NA
NODE_290_length_62151_cov_9.24665_fragment_1	0.159637	-1.27772	2.99446	-0.426696	0.669601	NA
NODE_2630_length_10520_cov_4.19857	0.236225	-1.27772	2.99446	-0.426696	0.669601	NA
NODE_1374_length_6025_cov_2.12328	0.213895	-1.27772	2.99446	-0.426696	0.669601	NA
NODE_282_length_76612_cov_5.86558	0.205423	-1.27772	2.99446	-0.426696	0.669601	NA
NODE_2986_length_11406_cov_4.7735	0.199423	-1.27772	2.99446	-0.426696	0.669601	NA
NODE_1227_length_22185_cov_10.4056	0.271042	-1.27772	2.99446	-0.426696	0.669601	NA
NODE_2795_length_5127_cov_3.51538	0.109425	-1.27772	2.99446	-0.426696	0.669601	NA
NODE_373_length_29559_cov_5.76979	0.1729	-1.27772	2.99446	-0.426696	0.669601	NA
NODE_2998_length_10102_cov_4.2768	0.149552	-1.27772	2.99446	-0.426696	0.669601	NA
NODE_987_length_10487_cov_3.46626	0.158764	-1.27768	2.95818	-0.431916	0.665802	NA
NODE_60_length_125969_cov_14.7677_fragment_1	0.135522	-1.27764	2.99446	-0.426669	0.66962	NA
NODE_9_length_360519_cov_20.7835_fragment_1	0.204453	-1.27761	2.89047	-0.442007	0.658484	NA
NODE_736_length_33494_cov_13.9323_fragment_1	30.2904	-1.27757	0.362425	-3.52505	0.000423397	0.0028259
NODE_433_length_42246_cov_11.7827	0.166086	-1.2775	2.54351	-0.502258	0.615486	NA
NODE_2_length_571192_cov_19.2058_fragment_5	0.162162	-1.2771	2.52839	-0.505105	0.613485	NA
NODE_1618_length_21967_cov_6.6966_fragment_1	11.8998	-1.27574	0.612384	-2.08324	0.0372294	0.0952009
NODE_5926_length_5325_cov_2.90512	0.170935	-1.27421	2.99438	-0.425533	0.670448	NA
NODE_3087_length_7073_cov_3.18766	0.13322	-1.2729	2.62801	-0.484358	0.628132	NA
NODE_1501_length_10347_cov_2.87106	0.333566	-1.27188	1.95059	-0.652047	0.514371	NA
NODE_1354_length_5087_cov_3.33863	0.223513	-1.27069	1.7661	-0.719491	0.471839	NA
NODE_1699_length_14396_cov_3.89987	0.357293	-1.27058	1.60958	-0.789387	0.429886	NA
NODE_3021_length_10012_cov_3.21954	0.18971	-1.27005	2.55548	-0.496989	0.619197	NA
NODE_4604_length_7222_cov_2.64964	2.37369	-1.26885	0.793794	-1.59846	0.10994	0.211618
NODE_2075_length_9183_cov_3.23631	0.904638	-1.26748	1.49905	-0.84552	0.39782	0.516183
NODE_26_length_171552_cov_43.1772_fragment_2	0.154209	-1.26748	2.54223	-0.498568	0.618083	NA
NODE_1820_length_22149_cov_36.7368	5.99997	-1.26605	1.10902	-1.1416	0.253622	0.377176
NODE_6336_length_6172_cov_3.05019	50.2499	-1.26592	0.569895	-2.22132	0.0263295	0.074061
NODE_2983_length_7610_cov_2.79749	13.4101	-1.26563	0.730143	-1.7334	0.0830253	0.17199
NODE_1388_length_13724_cov_4.77175	0.536665	-1.26516	1.01736	-1.24358	0.213655	0.334542
NODE_585_length_38809_cov_4.12324_fragment_1	0.604443	-1.26217	1.12725	-1.1197	0.262843	0.387488
NODE_5043_length_6964_cov_5.24157	8.07164	-1.26165	0.720459	-1.75118	0.0799154	0.167754
NODE_294_length_35559_cov_4.56951_fragment_1	0.171997	-1.25882	2.99439	-0.420393	0.674199	NA
NODE_288_length_40333_cov_4.86449	0.187968	-1.25882	2.99439	-0.420392	0.674199	NA
NODE_362_length_42553_cov_5.15257_fragment_1	0.153577	-1.25881	2.98512	-0.421695	0.673248	NA
NODE_1637_length_11818_cov_9.16178	0.22179	-1.25869	2.88613	-0.436115	0.662753	NA
NODE_136_length_118670_cov_7.8523_fragment_1	0.191007	-1.25809	2.51929	-0.499384	0.617509	NA
NODE_2065_length_11959_cov_17.0633	0.777319	-1.25726	0.850286	-1.47863	0.139238	0.247772
NODE_250_length_75702_cov_4.33886_fragment_1	0.30883	-1.25545	2.99402	-0.41932	0.674982	NA
NODE_3105_length_7416_cov_20.0929	12.1254	-1.2552	0.427136	-2.93865	0.00329645	0.014234
NODE_918_length_32757_cov_6.84295	0.351818	-1.25409	2.52164	-0.49733	0.618957	NA
NODE_815_length_27812_cov_4.6585_fragment_1	0.122995	-1.25352	2.99448	-0.418609	0.675502	NA
NODE_376_length_50556_cov_5.72036_fragment_1	0.268232	-1.25287	2.52317	-0.496544	0.61951	NA
NODE_3031_length_6109_cov_3.81913	0.157064	-1.25276	2.24307	-0.558501	0.576502	NA
NODE_249_length_60940_cov_4.06831_fragment_1	0.12481	-1.25266	2.99448	-0.418322	0.675711	NA
NODE_5176_length_6068_cov_4.80925	2.22366	-1.2522	0.89248	-1.40305	0.160601	0.273432
NODE_355_length_70517_cov_5.94462_fragment_1	9.89324	-1.25216	0.455561	-2.7486	0.00598495	0.0229715
NODE_4896_length_5508_cov_2.91014	9.15505	-1.25181	0.797997	-1.56869	0.11672	0.220241
NODE_15_length_287765_cov_6.59108_fragment_1	0.331002	-1.25092	1.70525	-0.73357	0.463211	NA
NODE_2496_length_11571_cov_40.3238	0.276788	-1.25042	1.46572	-0.853109	0.393599	NA
NODE_3506_length_5322_cov_5.46668	26.3679	-1.2504	0.546445	-2.28825	0.0221229	0.0645812
NODE_1715_length_11065_cov_3.12916	0.127805	-1.24897	2.99441	-0.4171	0.676605	NA
NODE_569_length_21406_cov_15.7742	0.279879	-1.24842	1.64009	-0.761192	0.446543	NA
NODE_273_length_55051_cov_30.7632	6.18721	-1.24684	0.409838	-3.04227	0.00234802	0.0110209
NODE_639_length_48040_cov_8.63991	0.370578	-1.24596	1.57356	-0.791809	0.428472	0.546944
NODE_2532_length_10015_cov_11.4241	0.197193	-1.24448	2.6617	-0.467552	0.640105	NA
NODE_288_length_69087_cov_8.83025	14.1977	-1.24353	0.341224	-3.64432	0.000268102	0.00194436
NODE_457_length_28584_cov_8.5873	0.612886	-1.2433	1.28876	-0.964728	0.334681	0.459566
NODE_29_length_231978_cov_6.84983_fragment_3	0.115814	-1.24137	2.59322	-0.478697	0.632154	NA
NODE_4266_length_6289_cov_3.51187	0.173562	-1.24081	2.2073	-0.562139	0.574021	NA
NODE_1644_length_9998_cov_4.90908	0.166838	-1.24072	2.9747	-0.417091	0.676612	NA
NODE_21_length_283520_cov_10.6946_fragment_1	0.254128	-1.24052	2.91502	-0.425561	0.670428	NA
NODE_246_length_58616_cov_16.4828_fragment_1	0.330574	-1.24049	2.03701	-0.608973	0.542542	NA
NODE_1359_length_10421_cov_2.49325	0.138829	-1.23972	1.79045	-0.692412	0.488679	NA
NODE_694_length_34495_cov_3.33531	2.2388	-1.23759	0.766987	-1.61358	0.106619	0.206729
NODE_8164_length_5359_cov_2.62783	1.52296	-1.23553	0.938467	-1.31654	0.187991	0.305283
NODE_1668_length_7770_cov_2.41102	0.50556	-1.23295	1.35201	-0.911937	0.361802	0.483262
NODE_548_length_29291_cov_3.18823	0.150682	-1.23271	2.2417	-0.549901	0.582387	NA
NODE_1690_length_9958_cov_3.65808	0.147393	-1.23137	2.24785	-0.5478	0.583829	NA
NODE_2337_length_5810_cov_2.14631	0.256473	-1.23076	1.50658	-0.816922	0.413973	NA
NODE_10_length_254289_cov_22.8005_fragment_3	0.262912	-1.23041	1.20336	-1.02248	0.306553	NA
NODE_1062_length_29651_cov_3.83342	0.2551	-1.22701	2.20036	-0.55764	0.57709	NA
NODE_1340_length_19926_cov_3.18268	0.165021	-1.22607	1.77591	-0.690393	0.489947	NA
NODE_4811_length_7048_cov_9.07565	0.275486	-1.22251	2.88531	-0.423702	0.671783	NA
NODE_3882_length_7623_cov_2.62064	0.242965	-1.22178	2.51845	-0.485132	0.627583	NA
NODE_1242_length_14880_cov_4.16169	0.271321	-1.22175	2.50644	-0.487445	0.625943	NA
NODE_399_length_46518_cov_5.09573_fragment_1	0.192708	-1.22101	2.25323	-0.541893	0.587892	NA
NODE_1239_length_14129_cov_10.3418	0.156653	-1.22099	1.7804	-0.685794	0.492843	NA
NODE_1396_length_12172_cov_6.85368	8.86621	-1.22057	0.564538	-2.16206	0.0306133	0.0822948
NODE_1180_length_23002_cov_6.01826_fragment_1	0.270654	-1.21984	1.97513	-0.6176	0.536839	NA
NODE_2052_length_9224_cov_3.41684	0.288874	-1.21982	1.97018	-0.61914	0.535824	NA
NODE_11_length_244399_cov_25.0074_fragment_1	0.185761	-1.21903	2.99452	-0.407086	0.683945	NA
NODE_2_length_623756_cov_300.231_fragment_1	0.185213	-1.21903	2.99452	-0.407086	0.683945	NA
NODE_1607_length_5526_cov_3.28222	0.158326	-1.21903	2.99452	-0.407086	0.683945	NA
NODE_2605_length_11756_cov_3.03102	0.142205	-1.21903	2.99452	-0.407086	0.683945	NA
NODE_2339_length_8270_cov_3.52842	0.147018	-1.21903	2.99452	-0.407086	0.683945	NA
NODE_340_length_51012_cov_3.75334	0.134825	-1.21903	2.99452	-0.407086	0.683945	NA
NODE_70_length_150380_cov_4.12323_fragment_1	0.166109	-1.21903	2.99452	-0.407086	0.683945	NA
NODE_2371_length_8290_cov_3.38142	0.112715	-1.21903	2.99452	-0.407086	0.683945	NA
NODE_1794_length_9313_cov_4.81864	0.126014	-1.21903	2.99452	-0.407086	0.683945	NA
NODE_2333_length_5935_cov_3.84133	0.0975415	-1.21903	2.99452	-0.407086	0.683945	NA
NODE_87_length_133004_cov_65.3898_fragment_1	0.160832	-1.21897	2.92997	-0.416034	0.677385	NA
NODE_2651_length_6814_cov_2.42151	0.210349	-1.21869	1.78313	-0.683459	0.494317	NA
NODE_3717_length_6914_cov_2.46494	0.900103	-1.21842	0.712436	-1.71022	0.0872247	0.178177
NODE_839_length_30864_cov_12.8698	0.299094	-1.21815	1.59124	-0.765532	0.443955	NA
NODE_248_length_52226_cov_11.9581_fragment_1	0.498156	-1.21634	1.76139	-0.690553	0.489847	0.599758
NODE_2655_length_10651_cov_117.718	4.27861	-1.21497	1.89153	-0.642319	0.520666	0.624656
NODE_15_length_271280_cov_11.6203_fragment_2	4.30985	-1.21479	0.624882	-1.94404	0.0518911	0.122278
NODE_769_length_32171_cov_4.10524_fragment_1	0.132355	-1.21479	2.59545	-0.468046	0.639752	NA
NODE_1359_length_9319_cov_2.91375	0.112213	-1.21451	2.99444	-0.405588	0.685046	NA
NODE_2007_length_7769_cov_4.15919	0.127214	-1.21302	2.99453	-0.405077	0.685421	NA
NODE_883_length_9245_cov_2.8568	0.162687	-1.21248	2.23051	-0.543589	0.586725	NA
NODE_346_length_53060_cov_13.1079	0.783696	-1.21037	1.45605	-0.831265	0.405824	0.523635
NODE_18_length_281344_cov_7.58958_fragment_1	0.160889	-1.20968	1.58295	-0.764195	0.444751	NA
NODE_617_length_13628_cov_4.8304	0.0892151	-1.20959	2.99453	-0.403933	0.686262	NA
NODE_1_length_1190272_cov_49.4368_fragment_4	0.220704	-1.20789	1.30744	-0.923861	0.355559	NA
NODE_617_length_16922_cov_43.3076	0.87357	-1.20659	1.04017	-1.15999	0.246053	0.368845
NODE_3857_length_6090_cov_2.48848	0.414985	-1.20492	1.89924	-0.634421	0.525806	0.628605
NODE_1902_length_10087_cov_2.9383	0.322645	-1.2045	2.87027	-0.419646	0.674744	NA
NODE_126_length_126447_cov_32.8009_fragment_1	4.70818	-1.20397	0.577588	-2.08448	0.0371166	0.0949742
NODE_197_length_82865_cov_5.49919	4.88994	-1.20339	0.466537	-2.57941	0.0098969	0.0346128
NODE_940_length_25761_cov_10.5841	0.265618	-1.20284	1.64606	-0.730742	0.464937	NA
NODE_116_length_117602_cov_18.1262_fragment_1	0.178307	-1.20162	2.55946	-0.469483	0.638725	NA
NODE_285_length_40766_cov_1285.71	0.173512	-1.20094	2.91915	-0.4114	0.680779	NA
NODE_2474_length_14239_cov_5.13966	0.194227	-1.19974	2.99446	-0.400653	0.688675	NA
NODE_3080_length_9794_cov_4.18893	0.157583	-1.19974	2.99446	-0.400653	0.688675	NA
NODE_275_length_56964_cov_3.98264_fragment_1	0.151557	-1.19972	2.97946	-0.402666	0.687194	NA
NODE_619_length_33119_cov_3.64463_fragment_1	0.196339	-1.19965	2.90986	-0.41227	0.680141	NA
NODE_650_length_15112_cov_90.1035	0.204298	-1.19964	2.8997	-0.413712	0.679085	NA
NODE_342_length_56537_cov_25.2589	0.30212	-1.19702	2.2685	-0.527669	0.597729	NA
NODE_1962_length_7997_cov_2.9558	0.326586	-1.19641	1.21094	-0.988001	0.323152	NA
NODE_1153_length_22243_cov_4.32937	0.147769	-1.19627	2.53251	-0.472364	0.636667	NA
NODE_2000_length_12640_cov_9.81335	4.52466	-1.19581	0.65106	-1.83671	0.0662531	0.146576
NODE_4611_length_6917_cov_2.79802	0.969054	-1.19419	0.794444	-1.50318	0.132793	0.239331
NODE_510_length_19630_cov_109.895	0.252565	-1.19212	2.56368	-0.465002	0.64193	NA
NODE_766_length_35073_cov_19.9669	1.10046	-1.19208	1.03787	-1.14858	0.250731	0.373724
NODE_3764_length_5861_cov_2.79659	3.33393	-1.19078	0.61908	-1.92346	0.0544218	0.126663
NODE_232_length_78934_cov_19.2_fragment_1	2.60796	-1.19067	1.79028	-0.665073	0.506004	0.61331
NODE_2439_length_7929_cov_9.58065	23.4106	-1.18896	0.495812	-2.398	0.0164849	0.0515887
NODE_4274_length_6601_cov_14.4088	1.87533	-1.18708	0.800778	-1.4824	0.138233	0.246877
NODE_3352_length_8011_cov_7.79563	0.850938	-1.18707	1.00944	-1.17597	0.239607	0.362144
NODE_1964_length_6881_cov_4.26546	0.155243	-1.18655	1.84249	-0.643993	0.51958	NA
NODE_77_length_148865_cov_115.584_fragment_2	5.90917	-1.18554	0.713637	-1.66127	0.0966602	0.192559
NODE_921_length_24959_cov_5.96342	0.0841793	-1.18501	2.99455	-0.395721	0.692311	NA
NODE_1030_length_10956_cov_4.98294	0.195287	-1.18411	1.37882	-0.858785	0.390459	NA
NODE_428_length_55352_cov_79.135_fragment_1	0.213679	-1.18374	2.48688	-0.475993	0.63408	NA
NODE_3448_length_8154_cov_3.60205	0.434365	-1.1837	1.38028	-0.857583	0.391123	0.510521
NODE_1621_length_11953_cov_20.2552	0.765226	-1.18259	1.07136	-1.10382	0.269672	0.39492
NODE_3530_length_11080_cov_3.56154	0.48809	-1.18234	1.66232	-0.711257	0.476925	0.588941
NODE_5044_length_5942_cov_4.26261	0.235879	-1.18084	2.99439	-0.39435	0.693323	NA
NODE_1455_length_13317_cov_29.8415	0.147931	-1.18084	2.99423	-0.394371	0.693307	NA
NODE_368_length_49744_cov_4.43766	0.165925	-1.18081	2.96941	-0.397658	0.690882	NA
NODE_639_length_50185_cov_13.3797	0.174676	-1.1794	2.22415	-0.530271	0.595924	NA
NODE_2_length_674260_cov_76.1616_fragment_1	0.155016	-1.17937	2.99456	-0.393839	0.6937	NA
NODE_3436_length_7539_cov_2.38255	0.175542	-1.17898	2.99456	-0.393709	0.693796	NA
NODE_1612_length_12502_cov_3.2926	0.470639	-1.17773	1.39481	-0.844371	0.398462	0.516846
NODE_1701_length_12849_cov_4.5376	5.71427	-1.17737	0.580357	-2.0287	0.0424885	0.1051
NODE_5313_length_5905_cov_3.20821	0.140751	-1.1768	2.99456	-0.392979	0.694335	NA
NODE_2613_length_6696_cov_4.3644	0.302023	-1.17651	2.99448	-0.392894	0.694398	NA
NODE_655_length_34745_cov_6.53595	0.148914	-1.17644	2.2409	-0.524984	0.599594	NA
NODE_1417_length_18267_cov_5.9167	0.204899	-1.17543	2.01999	-0.581901	0.560634	NA
NODE_2181_length_5664_cov_2.38777	0.208223	-1.17534	2.50635	-0.468946	0.639108	NA
NODE_3890_length_5924_cov_4.98109	21.0286	-1.17513	0.477059	-2.46328	0.0137672	0.0444758
NODE_547_length_43163_cov_6.68964	0.283315	-1.17499	0.970796	-1.21034	0.226149	NA
NODE_337_length_33195_cov_4.41207	0.0828426	-1.17407	2.99456	-0.392066	0.695009	NA
NODE_18_length_204889_cov_22.1728_fragment_1	1.16683	-1.17397	1.37366	-0.854634	0.392754	0.511971
NODE_3311_length_6622_cov_4.36866	1.67733	-1.17355	1.39713	-0.839969	0.400926	0.519528
NODE_1310_length_11676_cov_2.83676	0.780304	-1.17263	1.8647	-0.628858	0.529442	0.631993
NODE_3927_length_6592_cov_4.3601	0.125295	-1.17224	2.63547	-0.444793	0.656469	NA
NODE_1847_length_13330_cov_6.13416	0.24871	-1.17149	1.67891	-0.697764	0.485325	NA
NODE_2477_length_9105_cov_12.3013	0.557839	-1.17115	0.759353	-1.54229	0.123002	0.228698
NODE_1803_length_17477_cov_3.17306_fragment_1	0.220446	-1.17111	1.78734	-0.655226	0.512322	NA
NODE_2153_length_11543_cov_6.13101	0.0977285	-1.17046	2.99456	-0.39086	0.695901	NA
NODE_398_length_58827_cov_6.58021	2.58274	-1.16914	0.489726	-2.38734	0.0169707	0.0525811
NODE_288_length_38308_cov_19.6107	0.34265	-1.16481	1.66433	-0.699866	0.484011	NA
NODE_1694_length_7666_cov_2.54723	0.57975	-1.16306	1.05	-1.10767	0.268004	0.393512
NODE_2168_length_8967_cov_3.6857	0.236222	-1.16276	2.99433	-0.388321	0.697778	NA
NODE_414_length_55001_cov_48.4464_fragment_1	0.232159	-1.16201	2.99457	-0.388038	0.697988	NA
NODE_1333_length_23729_cov_3.74292	0.150525	-1.16201	2.99457	-0.388038	0.697988	NA
NODE_80_length_107381_cov_22.3885_fragment_1	0.128188	-1.16201	2.99457	-0.388038	0.697988	NA
NODE_2193_length_10056_cov_4.65403	0.125903	-1.16201	2.99457	-0.388038	0.697988	NA
NODE_2650_length_6185_cov_4.4124	0.116321	-1.16201	2.99457	-0.388038	0.697988	NA
NODE_4162_length_5321_cov_3.99563	0.10448	-1.16201	2.99457	-0.388038	0.697988	NA
NODE_3146_length_5078_cov_3.14454	0.133992	-1.16201	2.99457	-0.388038	0.697988	NA
NODE_502_length_20214_cov_3.39179	0.218536	-1.16201	2.99457	-0.388038	0.697988	NA
NODE_1651_length_9921_cov_3.41912	0.122549	-1.16201	2.99457	-0.388038	0.697988	NA
NODE_1230_length_13870_cov_3.61592	0.118912	-1.16201	2.99457	-0.388038	0.697988	NA
NODE_3094_length_6556_cov_3.04815	0.184046	-1.16201	2.99457	-0.388038	0.697988	NA
NODE_905_length_8362_cov_2.80402	0.18431	-1.16201	2.99457	-0.388038	0.697988	NA
NODE_1243_length_5813_cov_2.85394	0.157414	-1.16201	2.99457	-0.388038	0.697988	NA
NODE_1211_length_7849_cov_2.67719	0.145976	-1.16201	2.99457	-0.388038	0.697988	NA
NODE_5100_length_5243_cov_2.46203	0.16433	-1.16201	2.99457	-0.388038	0.697988	NA
NODE_1155_length_18305_cov_3.88121	0.139425	-1.16201	2.99457	-0.388038	0.697988	NA
NODE_876_length_14496_cov_3.13247	0.0912212	-1.16201	2.99457	-0.388038	0.697988	NA
NODE_2573_length_6811_cov_2.56557	0.244873	-1.16188	2.8437	-0.408581	0.682847	NA
NODE_777_length_34833_cov_9.92892_fragment_1	3.47513	-1.16083	0.799696	-1.45159	0.146614	0.255935
NODE_2970_length_5396_cov_3.41004	0.107141	-1.16047	2.99457	-0.387524	0.698369	NA
NODE_839_length_21850_cov_152.749	0.158091	-1.1604	1.93804	-0.59875	0.54934	NA
NODE_3606_length_5984_cov_2.24709	4.25544	-1.16035	0.712308	-1.629	0.103314	0.202214
NODE_2028_length_12064_cov_26.012	0.173165	-1.16024	2.18336	-0.531401	0.595141	NA
NODE_1865_length_10299_cov_2.45441	0.176507	-1.15917	1.78687	-0.648716	0.516522	NA
NODE_2186_length_6369_cov_4.57317	0.580376	-1.15844	0.910783	-1.27192	0.203401	0.322981
NODE_1847_length_13611_cov_2.86486	1.1277	-1.15819	0.663362	-1.74594	0.0808211	0.168935
NODE_4353_length_7210_cov_3.06792	0.350361	-1.15818	2.23067	-0.519205	0.603617	NA
NODE_3708_length_9777_cov_8.49146	2.14697	-1.15726	0.972107	-1.19047	0.233862	0.355657
NODE_912_length_21840_cov_3.81786	0.112858	-1.15646	2.99458	-0.386184	0.69936	NA
NODE_3732_length_5875_cov_2.44742	19.0824	-1.15585	0.549185	-2.10467	0.0353198	0.091326
NODE_1298_length_14113_cov_5.26981	0.0796004	-1.15514	2.99458	-0.385742	0.699687	NA
NODE_51_length_149441_cov_6.67001_fragment_2	0.0788487	-1.15506	2.99458	-0.385718	0.699706	NA
NODE_129_length_112824_cov_194.212_fragment_1	15.1723	-1.15489	0.632819	-1.82498	0.0680034	0.149206
NODE_530_length_31840_cov_4.58817	5.4177	-1.15431	0.630509	-1.83076	0.0671361	0.148196
NODE_4851_length_5025_cov_3.19678	1.93395	-1.1543	0.688585	-1.67633	0.0936735	0.188207
NODE_3706_length_5184_cov_2.95321	0.123479	-1.15396	2.99458	-0.385348	0.699979	NA
NODE_3208_length_6254_cov_2.45104	0.124239	-1.15168	2.99451	-0.384596	0.700537	NA
NODE_3624_length_6783_cov_3.19842	0.504182	-1.15104	1.60238	-0.718331	0.472553	0.585193
NODE_538_length_40277_cov_4.88392_fragment_1	0.270428	-1.15014	1.16346	-0.98855	0.322883	NA
NODE_2455_length_11516_cov_2.73493	1.15158	-1.14919	1.21845	-0.943158	0.3456	0.46986
NODE_2236_length_15972_cov_3.69071	0.216456	-1.14899	1.45031	-0.792232	0.428225	NA
NODE_1509_length_7612_cov_3.62326	0.145878	-1.14776	1.96195	-0.585009	0.558542	NA
NODE_1812_length_7271_cov_2.86876	1.00357	-1.14776	1.05095	-1.09211	0.274783	0.400776
NODE_721_length_41036_cov_5.16947_fragment_1	0.515182	-1.1461	0.753403	-1.52123	0.128203	0.234712
NODE_3823_length_6673_cov_3.45769	3.08301	-1.14319	0.590016	-1.93755	0.0526778	0.123627
NODE_204_length_64811_cov_6.08898	0.308415	-1.14232	1.37882	-0.828479	0.407399	NA
NODE_765_length_21756_cov_4.93323	0.134045	-1.14104	2.99452	-0.381044	0.703171	NA
NODE_152_length_105271_cov_151.322_fragment_1	21.859	-1.14099	0.450712	-2.53154	0.0113563	0.0382887
NODE_854_length_9154_cov_3.18464	0.220368	-1.14093	2.87898	-0.396298	0.691885	NA
NODE_3691_length_5974_cov_19.1647	22.093	-1.1409	0.827005	-1.37956	0.167723	0.2813
NODE_3_length_403499_cov_17.6629_fragment_3	0.127315	-1.14089	1.21643	-0.937904	0.348294	NA
NODE_1812_length_7012_cov_31.7275	31.9438	-1.14086	0.490554	-2.32567	0.0200363	0.0598203
NODE_418_length_47818_cov_31.3723	6.98068	-1.1407	0.958817	-1.18969	0.234166	0.355755
NODE_3707_length_8805_cov_3.20091	0.194515	-1.14046	2.50079	-0.456039	0.648362	NA
NODE_492_length_31796_cov_28.452	0.145163	-1.14029	2.53296	-0.450182	0.652579	NA
NODE_19_length_279365_cov_44.664_fragment_1	2.5974	-1.14003	0.569924	-2.00032	0.0454655	0.110316
NODE_6204_length_5073_cov_3.00797	0.1242	-1.13833	2.99452	-0.380138	0.703843	NA
NODE_3611_length_8064_cov_3.54863	0.574341	-1.13776	1.55516	-0.731601	0.464412	0.578568
NODE_5210_length_6127_cov_3.20784	0.125035	-1.13733	2.00002	-0.568661	0.569586	NA
NODE_961_length_6007_cov_4.32544	0.0764701	-1.13723	2.99459	-0.379761	0.704123	NA
NODE_21_length_149004_cov_96.9066_fragment_1	0.511567	-1.13698	1.51956	-0.748226	0.454324	0.569061
NODE_180_length_95884_cov_39.0015_fragment_1	0.223794	-1.13684	1.95727	-0.580828	0.561357	NA
NODE_2254_length_6079_cov_3.45286	0.109236	-1.13582	2.99453	-0.379299	0.704466	NA
NODE_334_length_48680_cov_30.2015_fragment_1	0.844674	-1.13537	2.05533	-0.552401	0.580674	0.673945
NODE_3486_length_5115_cov_3.88202	0.57629	-1.13533	1.16479	-0.974707	0.329706	0.454615
NODE_3627_length_8208_cov_3.7098	0.618398	-1.13363	1.20451	-0.941156	0.346625	0.470206
NODE_1542_length_12593_cov_5.02664	0.240836	-1.1333	1.67501	-0.676593	0.498664	NA
NODE_224_length_87055_cov_4.62955_fragment_1	0.12374	-1.13287	2.9946	-0.378307	0.705203	NA
NODE_2655_length_15890_cov_11.281_fragment_1	3.67787	-1.13279	0.743013	-1.52459	0.127362	0.233714
NODE_1088_length_20898_cov_13.8303	6.81077	-1.13232	0.81546	-1.38857	0.164964	0.278292
NODE_4249_length_5205_cov_2.4	145.296	-1.13217	0.571681	-1.98043	0.0476552	0.114361
NODE_4600_length_7689_cov_14.6931	0.604856	-1.1316	1.29366	-0.874727	0.381722	0.50275
NODE_3602_length_8808_cov_4.32606	0.237019	-1.13073	1.39247	-0.81203	0.416774	NA
NODE_4794_length_6025_cov_3.68543	0.19934	-1.12962	2.22237	-0.508294	0.611247	NA
NODE_5902_length_5922_cov_4.52667	13.429	-1.12941	0.638879	-1.76781	0.0770934	0.163751
NODE_4_length_437910_cov_34.9896_fragment_1	4.28756	-1.12915	0.619018	-1.82411	0.0681362	0.149316
NODE_743_length_22280_cov_4.29512_fragment_1	0.121162	-1.12782	2.99453	-0.376627	0.706451	NA
NODE_759_length_39438_cov_5.25993_fragment_1	0.360765	-1.1277	1.38899	-0.811884	0.416858	NA
NODE_659_length_31682_cov_4.52031	1.65105	-1.12765	0.860978	-1.30973	0.190286	0.307488
NODE_4079_length_7968_cov_7.44762	25.425	-1.12753	0.533298	-2.11427	0.0344926	0.0900145
NODE_4866_length_8201_cov_2.38399	0.312511	-1.12534	1.52158	-0.739589	0.459549	NA
NODE_354_length_66192_cov_7.42389	4.42501	-1.12532	0.65764	-1.71114	0.0870549	0.178082
NODE_1788_length_20322_cov_5.90359	6.28897	-1.124	0.496073	-2.2658	0.0234636	0.0675436
NODE_946_length_32534_cov_4.37276	1.2616	-1.12232	0.75928	-1.47814	0.13937	0.247782
NODE_758_length_26428_cov_8.40409	3.69604	-1.1215	1.28531	-0.872552	0.382907	0.503974
NODE_31_length_253407_cov_20.1203_fragment_1	9.19737	-1.12126	0.310697	-3.60886	0.00030754	0.00218215
NODE_787_length_28731_cov_9.87415_fragment_1	0.794678	-1.12065	0.694326	-1.61401	0.106525	0.206649
NODE_1229_length_10157_cov_2.01128	0.148822	-1.12053	2.23455	-0.501457	0.61605	NA
NODE_1662_length_17570_cov_4.28747_fragment_1	0.188692	-1.11876	1.7491	-0.639619	0.52242	NA
NODE_447_length_42814_cov_82.0225	0.160149	-1.11666	2.00425	-0.557145	0.577428	NA
NODE_1543_length_6658_cov_8.2832	7.88873	-1.11595	1.03501	-1.0782	0.280945	0.40675
NODE_5091_length_7896_cov_27.2039	16.0922	-1.11557	1.47958	-0.753975	0.450864	0.565594
NODE_4733_length_5055_cov_2.8644	3.13132	-1.11505	1.21613	-0.916883	0.359204	0.481629
NODE_2520_length_11372_cov_41.0452	6.18776	-1.11353	0.493507	-2.25636	0.0240483	0.0688243
NODE_4731_length_5410_cov_2.50868	0.509808	-1.11264	0.841676	-1.32193	0.186191	0.303486
NODE_2524_length_10050_cov_6.6067	0.0716806	-1.11263	2.99461	-0.371546	0.710231	NA
NODE_13_length_301687_cov_15.9645_fragment_2	0.366677	-1.1118	1.58946	-0.699487	0.484248	0.594812
NODE_2781_length_7535_cov_2.74158	0.312766	-1.11155	0.824464	-1.34821	0.17759	NA
NODE_6137_length_5711_cov_3.29774	0.405029	-1.1097	2.22811	-0.498045	0.618453	0.705932
NODE_103_length_114172_cov_7.28608_fragment_1	0.377643	-1.10869	1.64252	-0.674997	0.499678	0.60759
NODE_619_length_36172_cov_5.30224	3.43161	-1.10657	0.701792	-1.57678	0.114847	0.21796
NODE_2262_length_10723_cov_27.6823	0.970178	-1.10625	0.790585	-1.39927	0.161731	0.274612
NODE_2301_length_10177_cov_3.00069	0.119923	-1.10622	2.99461	-0.369404	0.711827	NA
NODE_582_length_38598_cov_4.8194	0.158888	-1.10622	2.99461	-0.369404	0.711827	NA
NODE_814_length_9811_cov_2.74785_fragment_1	0.183676	-1.10622	2.99461	-0.369404	0.711827	NA
NODE_1331_length_12593_cov_3.43619	0.120664	-1.10622	2.99461	-0.369404	0.711827	NA
NODE_1027_length_6538_cov_3.41478	0.117767	-1.10622	2.99461	-0.369404	0.711827	NA
NODE_1596_length_11076_cov_3.37946	0.264092	-1.10622	2.99461	-0.369404	0.711827	NA
NODE_807_length_21051_cov_3.3825	0.264092	-1.10622	2.99461	-0.369404	0.711827	NA
NODE_578_length_27033_cov_3.30258	0.264092	-1.10622	2.99461	-0.369404	0.711827	NA
NODE_2378_length_8136_cov_3.34092	0.142966	-1.10622	2.99461	-0.369404	0.711827	NA
NODE_1258_length_5424_cov_2.9607	0.17946	-1.10622	2.99461	-0.369404	0.711827	NA
NODE_3172_length_10113_cov_3.28286	0.0961421	-1.10622	2.99461	-0.369404	0.711827	NA
NODE_3464_length_9559_cov_3.51852	0.151582	-1.10622	2.99461	-0.369404	0.711827	NA
NODE_1914_length_11327_cov_3.30642	0.0957526	-1.10622	2.99461	-0.369404	0.711827	NA
NODE_316_length_49614_cov_3.04736_fragment_1	0.083718	-1.10622	2.99461	-0.369404	0.711827	NA
NODE_2897_length_6279_cov_3.73554	0.130301	-1.10622	2.99461	-0.369404	0.711827	NA
NODE_2231_length_8551_cov_3.99235	0.130301	-1.10622	2.99461	-0.369404	0.711827	NA
NODE_1327_length_19505_cov_4.31039	0.115411	-1.10622	2.99461	-0.369404	0.711827	NA
NODE_1499_length_16907_cov_4.07762	0.115411	-1.10622	2.99461	-0.369404	0.711827	NA
NODE_1434_length_11646_cov_4.39626	0.106628	-1.10622	2.99461	-0.369404	0.711827	NA
NODE_1125_length_14988_cov_4.21824	0.106628	-1.10622	2.99461	-0.369404	0.711827	NA
NODE_840_length_19956_cov_4.24687	0.106628	-1.10622	2.99461	-0.369404	0.711827	NA
NODE_2793_length_8535_cov_3.25566	0.103163	-1.10622	2.99461	-0.369404	0.711827	NA
NODE_1372_length_9267_cov_3.07425	0.0825351	-1.10622	2.99461	-0.369404	0.711827	NA
NODE_1039_length_21571_cov_25.0417	0.122807	-1.10622	2.98717	-0.370323	0.711142	NA
NODE_2401_length_7814_cov_2.84818	0.175246	-1.10578	2.49577	-0.443061	0.657722	NA
NODE_4961_length_6071_cov_8.59741	0.130304	-1.10539	2.21456	-0.499145	0.617677	NA
NODE_3903_length_6674_cov_2.2937	0.147631	-1.1041	2.99462	-0.368694	0.712356	NA
NODE_2412_length_6053_cov_2.02317	0.141489	-1.10357	2.20172	-0.50123	0.616209	NA
NODE_655_length_32638_cov_81.4035	13.9684	-1.10328	0.529794	-2.08247	0.0372993	0.0952558
NODE_1248_length_9022_cov_10.3438	1.58148	-1.10323	1.01176	-1.0904	0.275537	0.401178
NODE_1162_length_23393_cov_5.70426	0.340075	-1.10203	1.41144	-0.780786	0.434928	NA
NODE_3329_length_5139_cov_4.17329	4.2029	-1.10061	0.670798	-1.64075	0.100849	0.198671
NODE_261_length_73927_cov_19.5462_fragment_1	0.198017	-1.1006	1.98578	-0.554239	0.579415	NA
NODE_674_length_11066_cov_2.94288	0.0999602	-1.10018	2.99462	-0.367387	0.71333	NA
NODE_883_length_36277_cov_14.7493_fragment_1	9.23075	-1.09993	0.545088	-2.01789	0.0436024	0.106878
NODE_3933_length_8330_cov_2.67976	0.243632	-1.09946	1.75523	-0.626388	0.53106	NA
NODE_749_length_9384_cov_3.66599	0.0700976	-1.09923	2.99462	-0.367069	0.713568	NA
NODE_176_length_65213_cov_9.72634_fragment_1	0.235162	-1.09917	2.58814	-0.424697	0.671058	NA
NODE_913_length_39609_cov_3.89235	0.415204	-1.09917	1.48345	-0.740956	0.45872	0.573109
NODE_5775_length_6007_cov_15.7157	7.99975	-1.09883	1.90885	-0.57565	0.564852	0.661841
NODE_1695_length_9614_cov_22.7703	6.52338	-1.09723	0.506684	-2.16551	0.0303488	0.0817467
NODE_221_length_93295_cov_16.1578_fragment_1	0.333112	-1.09718	1.05153	-1.04341	0.296758	NA
NODE_1959_length_9736_cov_15.5886	0.114642	-1.09673	2.99462	-0.366234	0.71419	NA
NODE_685_length_34012_cov_4.52384	0.133361	-1.09578	2.97144	-0.36877	0.712299	NA
NODE_2275_length_9562_cov_34.265	0.429082	-1.0939	1.9311	-0.566463	0.571079	0.666534
NODE_2454_length_7518_cov_4.18826	0.360131	-1.09325	1.56561	-0.698293	0.484994	NA
NODE_205_length_80182_cov_120.059_fragment_1	2.52339	-1.09298	1.69448	-0.645024	0.518912	0.623391
NODE_151_length_72349_cov_35.7923_fragment_1	0.941631	-1.09246	1.12579	-0.970388	0.331853	0.457234
NODE_80_length_94566_cov_4.57168_fragment_1	0.167335	-1.09156	2.25204	-0.484698	0.627891	NA
NODE_2112_length_8744_cov_77.6211	9.19395	-1.09078	0.405947	-2.68701	0.00720952	0.0267588
NODE_3594_length_6049_cov_2.14598	8.90992	-1.0903	0.677462	-1.60939	0.107531	0.208057
NODE_79_length_142704_cov_171.922_fragment_1	4.33646	-1.08981	0.547195	-1.99163	0.0464115	0.112197
NODE_146_length_101552_cov_75.7181	0.0683814	-1.08891	2.99463	-0.363623	0.71614	NA
NODE_603_length_27119_cov_35.0069	0.489534	-1.08788	1.0946	-0.993859	0.320292	0.446499
NODE_2518_length_9953_cov_9.34249	10.9618	-1.08771	0.626563	-1.736	0.0825639	0.171305
NODE_1250_length_6647_cov_2.54521	0.348012	-1.0868	1.75491	-0.619289	0.535726	NA
NODE_843_length_36587_cov_3.65433_fragment_1	0.224179	-1.08582	1.65292	-0.656911	0.511238	NA
NODE_730_length_25444_cov_8.79826	0.196121	-1.08458	1.63295	-0.664187	0.506571	NA
NODE_1662_length_10111_cov_3.5707	0.0974494	-1.08441	2.99463	-0.362119	0.717263	NA
NODE_2460_length_6696_cov_3.48457	0.0974494	-1.08441	2.99463	-0.362119	0.717263	NA
NODE_1564_length_11317_cov_4.6086	2.13186	-1.0844	1.14071	-0.950636	0.341789	0.465832
NODE_1669_length_12054_cov_2.67656	0.171563	-1.08402	2.99457	-0.361997	0.717355	NA
NODE_2125_length_8872_cov_3.27628	0.217287	-1.08402	2.99457	-0.361997	0.717355	NA
NODE_2624_length_7020_cov_3.48471	0.217287	-1.08402	2.99457	-0.361997	0.717355	NA
NODE_54_length_185489_cov_8.4312_fragment_2	0.18252	-1.08402	2.99457	-0.361997	0.717355	NA
NODE_5508_length_5694_cov_3.20606	0.166038	-1.08402	2.99457	-0.361997	0.717355	NA
NODE_300_length_60391_cov_23.299_fragment_1	0.223427	-1.08402	2.99457	-0.361997	0.717355	NA
NODE_1035_length_20753_cov_4.15987	0.149556	-1.08402	2.99457	-0.361997	0.717355	NA
NODE_3370_length_5652_cov_2.92728	0.169832	-1.08397	2.92622	-0.370434	0.711059	NA
NODE_15_length_266447_cov_34.5888_fragment_3	9.86141	-1.08015	0.323422	-3.33974	0.000838563	0.00484202
NODE_2258_length_10025_cov_129.634	0.202403	-1.08014	2.55814	-0.422236	0.672852	NA
NODE_279_length_68599_cov_6.03555_fragment_1	0.272216	-1.07995	1.61863	-0.667201	0.504644	NA
NODE_226_length_71289_cov_18.4636	0.124157	-1.07787	2.9945	-0.35995	0.718884	NA
NODE_773_length_30323_cov_3.90812	0.260103	-1.07745	0.803503	-1.34094	0.179941	NA
NODE_299_length_52948_cov_12.6903_fragment_1	0.161746	-1.07719	1.57761	-0.6828	0.494733	NA
NODE_3758_length_5601_cov_2.72413	5.13441	-1.07677	0.740291	-1.45452	0.145803	0.255074
NODE_1916_length_9181_cov_2.63763	0.24569	-1.07562	2.45181	-0.438705	0.660875	NA
NODE_113_length_119616_cov_11.5166_fragment_1	2.90298	-1.07554	0.610197	-1.76261	0.0779659	0.165336
NODE_1219_length_15564_cov_3.29447	0.191002	-1.07194	2.534	-0.423025	0.672277	NA
NODE_2923_length_11407_cov_3.62667	7.06846	-1.07109	0.459653	-2.33021	0.0197953	0.0592805
NODE_1826_length_14689_cov_54.2201	15.9054	-1.06997	0.302737	-3.53432	0.000408824	0.00275563
NODE_2049_length_8363_cov_3.14636	0.103682	-1.06906	2.99464	-0.356992	0.721098	NA
NODE_3981_length_8075_cov_6.81409	2.29212	-1.06865	0.551845	-1.93651	0.0528058	0.123779
NODE_2405_length_6914_cov_2.79603	0.102662	-1.06826	2.29544	-0.465385	0.641656	NA
NODE_743_length_28143_cov_15.0991	2.92046	-1.06791	0.944199	-1.13102	0.258048	0.382027
NODE_185_length_84624_cov_21.5076_fragment_1	1.57007	-1.06603	0.564202	-1.88944	0.0588332	0.134857
NODE_385_length_65276_cov_6.90813_fragment_1	0.648255	-1.0654	1.48465	-0.717613	0.472996	0.585558
NODE_57_length_202133_cov_13.7474_fragment_1	0.850664	-1.06454	0.568813	-1.87151	0.0612747	0.138998
NODE_486_length_49675_cov_14.2953	9.10005	-1.06329	0.391877	-2.71333	0.00666115	0.025078
NODE_262_length_63719_cov_9.50647	0.166029	-1.06306	2.99452	-0.355002	0.722588	NA
NODE_2994_length_7307_cov_3.42595	0.133462	-1.06306	2.99452	-0.355002	0.722588	NA
NODE_934_length_24712_cov_4.44158	0.216762	-1.06298	1.80067	-0.590327	0.554972	NA
NODE_471_length_47217_cov_4.40789_fragment_1	0.13955	-1.06258	2.57436	-0.412756	0.679785	NA
NODE_5076_length_5899_cov_2.86739	0.20782	-1.06121	1.94933	-0.544399	0.586167	NA
NODE_2368_length_10667_cov_4.71146	1.0925	-1.06107	0.90993	-1.1661	0.243574	0.366287
NODE_2620_length_6136_cov_4.46719	8.80065	-1.0604	0.528341	-2.00704	0.0447451	0.109274
NODE_427_length_51614_cov_3.95483_fragment_1	0.500667	-1.05992	0.991614	-1.06888	0.285122	0.410804
NODE_407_length_41126_cov_26.1669	9.4803	-1.05947	0.443397	-2.38944	0.016874	0.0523638
NODE_1557_length_10801_cov_3.61474_fragment_1	0.10932	-1.05869	2.99459	-0.353534	0.723688	NA
NODE_1375_length_17975_cov_4.45982_fragment_1	0.109869	-1.05697	2.99459	-0.352959	0.724119	NA
NODE_174_length_106780_cov_18.3358_fragment_1	0.303705	-1.05484	1.19112	-0.885587	0.37584	NA
NODE_2177_length_7066_cov_1.99258	2.52131	-1.05463	0.644297	-1.63687	0.101658	0.199765
NODE_1377_length_22916_cov_3.04715	0.536748	-1.0542	1.55315	-0.678747	0.497298	0.605777
NODE_28_length_250810_cov_17.2133_fragment_1	4.5518	-1.05221	0.48891	-2.15216	0.0313846	0.0836918
NODE_2564_length_5155_cov_2.14725	0.12477	-1.05148	2.99465	-0.351119	0.725499	NA
NODE_39_length_144573_cov_43.1967_fragment_1	0.118842	-1.05148	2.99465	-0.351119	0.725499	NA
NODE_5619_length_5068_cov_2.36326	0.104281	-1.05148	2.99465	-0.351119	0.725499	NA
NODE_704_length_29983_cov_3.14391_fragment_1	0.102846	-1.05148	2.99465	-0.351119	0.725499	NA
NODE_3498_length_5576_cov_2.48959	0.148526	-1.05148	2.99465	-0.351119	0.725499	NA
NODE_777_length_35109_cov_42.7222	0.13633	-1.05148	2.99465	-0.351119	0.725499	NA
NODE_1749_length_11426_cov_2.79879	0.131105	-1.05148	2.99465	-0.351119	0.725499	NA
NODE_995_length_7985_cov_2.46003	0.131794	-1.05148	2.99465	-0.351119	0.725499	NA
NODE_157_length_61688_cov_57.4578_fragment_1	0.106778	-1.05148	2.99465	-0.351119	0.725499	NA
NODE_666_length_14782_cov_2.98873	0.182163	-1.05148	2.99465	-0.351119	0.725499	NA
NODE_444_length_48431_cov_7.87566_fragment_1	0.161658	-1.05148	2.99465	-0.351119	0.725499	NA
NODE_1233_length_15098_cov_3.82563	0.107672	-1.05148	2.99465	-0.351119	0.725499	NA
NODE_622_length_16764_cov_3.14908	0.122944	-1.05148	2.99465	-0.351119	0.725499	NA
NODE_1074_length_15704_cov_3.38271	0.0992379	-1.05148	2.99465	-0.351119	0.725499	NA
NODE_1974_length_8487_cov_2.89291	0.097252	-1.05148	2.99465	-0.351119	0.725499	NA
NODE_2412_length_7271_cov_3.30516	0.250276	-1.05148	2.99465	-0.351119	0.725499	NA
NODE_1003_length_7401_cov_3.05336	0.164799	-1.05148	2.99465	-0.351119	0.725499	NA
NODE_1018_length_7180_cov_3.13839	0.164799	-1.05148	2.99465	-0.351119	0.725499	NA
NODE_1751_length_17255_cov_5.7211	0.146981	-1.05148	2.99465	-0.351119	0.725499	NA
NODE_1211_length_6038_cov_3.177	0.119972	-1.05148	2.99465	-0.351119	0.725499	NA
NODE_691_length_33193_cov_3.53135	0.117938	-1.05148	2.99465	-0.351119	0.725499	NA
NODE_391_length_48658_cov_8.29842	0.104919	-1.05148	2.99465	-0.351119	0.725499	NA
NODE_3092_length_5983_cov_3.57878	0.100113	-1.05148	2.99465	-0.351119	0.725499	NA
NODE_1549_length_10869_cov_3.81237	0.0969341	-1.05148	2.99465	-0.351119	0.725499	NA
NODE_317_length_49938_cov_3.94196_fragment_1	0.0969341	-1.05148	2.99465	-0.351119	0.725499	NA
NODE_1100_length_18391_cov_3.57657	0.0870666	-1.05148	2.99465	-0.351119	0.725499	NA
NODE_1034_length_11949_cov_2.93299	0.0750319	-1.05148	2.99465	-0.351119	0.725499	NA
NODE_844_length_15048_cov_2.97919	0.0750319	-1.05148	2.99465	-0.351119	0.725499	NA
NODE_1198_length_27733_cov_3.38276	0.0695652	-1.05148	2.99465	-0.351119	0.725499	NA
NODE_3252_length_5566_cov_2.24642	0.161937	-1.05143	2.9148	-0.360721	0.718308	NA
NODE_573_length_37474_cov_20.5879	0.10367	-1.05118	2.58481	-0.406675	0.684246	NA
NODE_8_length_392069_cov_9.80282_fragment_2	0.13956	-1.05112	2.52359	-0.416519	0.67703	NA
NODE_1874_length_10333_cov_2.64711	0.132667	-1.05038	2.55628	-0.410903	0.681144	NA
NODE_8_length_357504_cov_57.1545_fragment_3	0.130976	-1.05023	2.53023	-0.415073	0.678088	NA
NODE_1644_length_19263_cov_14.3044	0.140116	-1.04974	1.7375	-0.604168	0.545732	NA
NODE_5114_length_5067_cov_3.71768	0.0617564	-1.04956	2.99465	-0.350478	0.72598	NA
NODE_658_length_34697_cov_6.75322	9.79874	-1.04898	0.494367	-2.12187	0.0338487	0.0888642
NODE_4279_length_6286_cov_2.03868	0.190696	-1.04897	2.29111	-0.457844	0.647064	NA
NODE_164_length_90305_cov_19.4897_fragment_1	2.097	-1.04765	0.496791	-2.10883	0.0349591	0.0908267
NODE_804_length_31426_cov_4.65946_fragment_1	0.859789	-1.04583	0.999857	-1.04598	0.295568	0.422263
NODE_11_length_238632_cov_5.44816_fragment_4	0.0609286	-1.04571	2.99465	-0.349193	0.726944	NA
NODE_1033_length_16886_cov_12.1716	0.189353	-1.04479	2.58812	-0.403687	0.686443	NA
NODE_1398_length_19481_cov_21.0288	0.390351	-1.04425	1.10773	-0.942697	0.345836	0.469946
NODE_3195_length_7721_cov_2.71315	0.156458	-1.04397	1.77051	-0.589642	0.55543	NA
NODE_3896_length_5501_cov_3.10411	0.3246	-1.04361	2.8446	-0.366873	0.713714	NA
NODE_846_length_17608_cov_2.91118	0.0714404	-1.04359	2.70695	-0.385521	0.699852	NA
NODE_3735_length_7570_cov_15.272	1.23394	-1.04287	0.606066	-1.72073	0.0853006	0.175741
NODE_1870_length_8480_cov_3.20309	0.0882462	-1.04229	2.99465	-0.348051	0.727802	NA
NODE_405_length_47960_cov_90.2374_fragment_1	1.80961	-1.04214	0.832048	-1.2525	0.210388	0.330083
NODE_3828_length_10513_cov_4.02505	2.1844	-1.03973	0.829454	-1.25351	0.210019	0.329767
NODE_270_length_72708_cov_47.809_fragment_1	2.74177	-1.03943	0.716916	-1.44987	0.147095	0.256197
NODE_342_length_61347_cov_8.46311	0.342907	-1.03654	1.79525	-0.57738	0.563683	NA
NODE_156_length_64916_cov_7.21301_fragment_2	0.103463	-1.03371	2.99466	-0.345183	0.729956	NA
NODE_1449_length_11707_cov_2.85857	0.0841126	-1.03371	2.99466	-0.345183	0.729956	NA
NODE_1684_length_19093_cov_20.5336_fragment_1	49.442	-1.03289	0.40202	-2.56925	0.010192	0.0354559
NODE_1007_length_25389_cov_24.4665_fragment_1	1.77141	-1.03178	1.62959	-0.633153	0.526634	0.629213
NODE_2482_length_9712_cov_8.19675	0.373244	-1.03151	1.55546	-0.663154	0.507232	0.614259
NODE_2_length_498991_cov_15.2774_fragment_3	0.209292	-1.03102	1.96286	-0.525265	0.599399	NA
NODE_1634_length_10874_cov_2.99066	0.185664	-1.02976	2.22191	-0.463458	0.643036	NA
NODE_2368_length_9862_cov_2.49077	0.126849	-1.02935	2.21698	-0.464302	0.642431	NA
NODE_3061_length_6034_cov_26.4635	0.163263	-1.02824	2.99461	-0.343363	0.731326	NA
NODE_67_length_143686_cov_5.26985_fragment_1	0.121406	-1.02824	2.99461	-0.343363	0.731326	NA
NODE_3294_length_9696_cov_2.58407	0.110287	-1.02824	2.99461	-0.343363	0.731326	NA
NODE_1120_length_16012_cov_3.20762	0.120296	-1.02824	2.99461	-0.343363	0.731326	NA
NODE_2372_length_6927_cov_3.28376	0.120296	-1.02824	2.99461	-0.343363	0.731326	NA
NODE_3939_length_6142_cov_3.38771	0.11476	-1.02824	2.99461	-0.343363	0.731326	NA
NODE_2363_length_9808_cov_3.34369	0.112019	-1.02824	2.99461	-0.343363	0.731326	NA
NODE_199_length_65200_cov_3.52118	0.112019	-1.02824	2.99461	-0.343363	0.731326	NA
NODE_2114_length_6665_cov_3.9292	0.0873355	-1.02824	2.99461	-0.343363	0.731326	NA
NODE_4383_length_5559_cov_2.23129	0.111376	-1.02791	2.59494	-0.39612	0.692017	NA
NODE_4365_length_6533_cov_2.79917	28.1984	-1.02738	0.81625	-1.25866	0.208153	0.328031
NODE_2482_length_7315_cov_34.2942	0.188213	-1.02733	2.17131	-0.473137	0.636115	NA
NODE_3485_length_5314_cov_48.617	1.89038	-1.02729	1.14028	-0.900916	0.367633	0.487618
NODE_888_length_25687_cov_3.8665	0.150032	-1.0269	1.63885	-0.626598	0.530923	NA
NODE_1503_length_15627_cov_6.32391	0.148823	-1.02612	2.99462	-0.342656	0.731857	NA
NODE_3260_length_6751_cov_5.7397	0.170564	-1.02424	2.56851	-0.398768	0.690064	NA
NODE_153_length_99445_cov_100.973	0.245751	-1.02413	2.99462	-0.341991	0.732358	NA
NODE_831_length_6983_cov_2.79706	0.169358	-1.02294	2.99462	-0.341594	0.732657	NA
NODE_1007_length_16939_cov_4.41856	0.192533	-1.02264	1.99253	-0.513237	0.607786	NA
NODE_1572_length_18424_cov_3.32577	0.659969	-1.02162	1.40338	-0.727969	0.466632	0.579867
NODE_3292_length_11082_cov_48.1624	0.784498	-1.02078	1.13542	-0.89903	0.368637	0.48845
NODE_2461_length_5649_cov_2.99893	0.296238	-1.01988	1.68353	-0.6058	0.544648	NA
NODE_398_length_54037_cov_5.44661_fragment_1	0.288256	-1.01757	2.02943	-0.501408	0.616084	NA
NODE_4623_length_6360_cov_26.1066	11.4179	-1.01654	0.473686	-2.14601	0.0318719	0.0846907
NODE_3729_length_8767_cov_2.58173	1.41099	-1.01642	1.17069	-0.86822	0.385274	0.506074
NODE_2323_length_6298_cov_237.186	1.62365	-1.01629	0.921589	-1.10276	0.27013	0.395308
NODE_484_length_39605_cov_4.38872	0.133263	-1.01582	1.94372	-0.522617	0.601241	NA
NODE_198_length_98713_cov_29.6106_fragment_2	0.149305	-1.01512	2.26329	-0.448516	0.653781	NA
NODE_2337_length_11692_cov_5.25428	0.375305	-1.01373	1.00683	-1.00685	0.314006	0.440525
NODE_7523_length_5082_cov_2.26815	47.6422	-1.0128	0.521831	-1.94086	0.052275	0.122901
NODE_981_length_31696_cov_3.16627	0.253452	-1.01247	1.96033	-0.51648	0.605519	NA
NODE_2546_length_14233_cov_21.4362	3.70871	-1.01189	0.480699	-2.10504	0.0352882	0.0913041
NODE_519_length_44035_cov_5.56598	2.01628	-1.01168	0.383881	-2.6354	0.00840373	0.0302227
NODE_307_length_30101_cov_22.5632	1.38215	-1.01153	1.77183	-0.570899	0.568068	0.664208
NODE_4606_length_7218_cov_2.9295	0.747651	-1.0115	0.785417	-1.28785	0.197797	0.316637
NODE_3470_length_9548_cov_5.08143	0.48355	-1.00998	2.14598	-0.470637	0.6379	0.7231
NODE_20_length_240624_cov_5.81197_fragment_4	0.393163	-1.00882	1.16774	-0.863911	0.387637	0.507147
NODE_256_length_53946_cov_16.7598_fragment_1	0.274435	-1.00881	0.832295	-1.21208	0.22548	NA
NODE_9_length_298310_cov_5.12625_fragment_3	0.277999	-1.00857	1.32933	-0.75871	0.448026	NA
NODE_2005_length_12276_cov_2.83496	1.70194	-1.00824	0.833552	-1.20957	0.226445	0.347386
NODE_3220_length_7801_cov_2.21856	0.235267	-1.00748	1.73921	-0.579275	0.562403	NA
NODE_2767_length_9217_cov_4.48472	0.0843171	-1.00746	2.99463	-0.336421	0.736554	NA
NODE_2915_length_6366_cov_2.66867	0.113811	-1.00643	2.99463	-0.336078	0.736812	NA
NODE_1513_length_10223_cov_2.57347	0.141448	-1.00621	2.53901	-0.396301	0.691883	NA
NODE_62_length_162515_cov_47.4427_fragment_1	3.37177	-1.00605	0.527915	-1.90571	0.056688	0.130548
NODE_1188_length_17995_cov_3.21957	0.134299	-1.00604	2.99457	-0.335955	0.736905	NA
NODE_3176_length_8729_cov_3.58335	0.187739	-1.00554	2.49793	-0.40255	0.68728	NA
NODE_3111_length_5865_cov_2.82392	0.206659	-1.00553	2.48835	-0.404094	0.686143	NA
NODE_1193_length_25952_cov_5.17743_fragment_1	19.1142	-1.00525	0.461115	-2.18004	0.0292547	0.0801147
NODE_453_length_44781_cov_5.62592	1.39791	-1.00519	0.817394	-1.22975	0.218792	0.339214
NODE_4341_length_6099_cov_40.547	68.6713	-1.00513	0.448789	-2.23964	0.0251144	0.0711523
NODE_3697_length_5248_cov_3.95532	0.148589	-1.00511	2.226	-0.451532	0.651606	NA
NODE_1598_length_11072_cov_2.46337	0.272085	-1.00498	2.16164	-0.464917	0.641991	NA
NODE_237_length_86733_cov_32.3067_fragment_2	4.08171	-1.00495	0.96224	-1.04438	0.296308	0.422929
NODE_551_length_45311_cov_4.25723_fragment_1	0.171102	-1.00477	2.99442	-0.335549	0.737211	NA
NODE_1877_length_12772_cov_3.21294_fragment_1	0.0819889	-1.00449	2.99467	-0.335427	0.737303	NA
NODE_1344_length_13760_cov_4.43006	0.243709	-1.00423	1.97652	-0.508079	0.611398	NA
NODE_1_length_806480_cov_32.6913_fragment_1	1.06469	-1.00407	0.697143	-1.44026	0.149794	0.259406
NODE_390_length_40820_cov_6.84911	0.194034	-1.00294	1.56746	-0.639855	0.522267	NA
NODE_2760_length_5446_cov_2.15322	0.171369	-1.00254	2.99457	-0.334785	0.737787	NA
NODE_252_length_83462_cov_4.48107_fragment_1	0.617444	-1.00252	0.904453	-1.10843	0.267676	0.393249
NODE_2921_length_5513_cov_2.52638	0.103856	-1.00222	2.6072	-0.384406	0.700677	NA
NODE_3045_length_6429_cov_28.347	38.7939	-1.00161	0.493245	-2.03066	0.0422892	0.104805
NODE_402_length_53222_cov_10.0828	0.488104	-1.00111	1.23956	-0.807634	0.419301	0.537502
NODE_341_length_46483_cov_16.6371	3.43128	-1.00111	1.18347	-0.845908	0.397604	0.516073
NODE_190_length_57917_cov_7.81003_fragment_1	0.110112	-0.999644	2.25507	-0.443287	0.657558	NA
NODE_1155_length_20740_cov_4.58424	0.0537605	-0.999446	2.99467	-0.333742	0.738575	NA
NODE_654_length_36260_cov_3.93578	0.399899	-0.999247	1.33113	-0.750677	0.452847	0.567572
NODE_1825_length_9150_cov_2.73546	0.102719	-0.998977	2.99467	-0.333585	0.738693	NA
NODE_1572_length_5067_cov_2.11832	0.167989	-0.998977	2.99467	-0.333585	0.738693	NA
NODE_1187_length_16520_cov_10.6442	0.0964869	-0.998977	2.99467	-0.333585	0.738693	NA
NODE_4089_length_6529_cov_5.07878	0.134344	-0.998977	2.99467	-0.333585	0.738693	NA
NODE_3864_length_6315_cov_2.21869	0.201115	-0.998977	2.99467	-0.333585	0.738693	NA
NODE_2226_length_11894_cov_3.28752	0.105448	-0.998977	2.99467	-0.333585	0.738693	NA
NODE_2013_length_8676_cov_2.47407	0.21272	-0.998977	2.99467	-0.333585	0.738693	NA
NODE_57_length_174969_cov_6.33598_fragment_1	0.104698	-0.998977	2.99467	-0.333585	0.738693	NA
NODE_4193_length_6381_cov_3.16045	0.0937664	-0.998977	2.99467	-0.333585	0.738693	NA
NODE_3101_length_6145_cov_2.85731	0.112494	-0.998977	2.99467	-0.333585	0.738693	NA
NODE_2854_length_6505_cov_2.36667	0.0940735	-0.998977	2.99467	-0.333585	0.738693	NA
NODE_3602_length_5145_cov_2.91591	0.0969413	-0.998977	2.99467	-0.333585	0.738693	NA
NODE_3_length_542922_cov_15.6468_fragment_1	0.101457	-0.998977	2.99467	-0.333585	0.738693	NA
NODE_364_length_29837_cov_11.4006	0.0918843	-0.998977	2.99467	-0.333585	0.738693	NA
NODE_1546_length_10886_cov_3.19647	0.0893411	-0.998977	2.99467	-0.333585	0.738693	NA
NODE_2584_length_5499_cov_2.72539	0.0839152	-0.998977	2.99467	-0.333585	0.738693	NA
NODE_2030_length_8271_cov_3.20996	0.0839198	-0.998977	2.99467	-0.333585	0.738693	NA
NODE_1366_length_12942_cov_2.849	0.225249	-0.998977	2.99467	-0.333585	0.738693	NA
NODE_1151_length_7417_cov_2.89731	0.170318	-0.998977	2.99467	-0.333585	0.738693	NA
NODE_137_length_9569_cov_2.3065	0.165395	-0.998977	2.99467	-0.333585	0.738693	NA
NODE_388_length_5165_cov_2.45245	0.165395	-0.998977	2.99467	-0.333585	0.738693	NA
NODE_1283_length_15618_cov_3.58292	0.163287	-0.998977	2.99467	-0.333585	0.738693	NA
NODE_3968_length_5589_cov_3.73943	0.163287	-0.998977	2.99467	-0.333585	0.738693	NA
NODE_394_length_27798_cov_35.5985	0.157039	-0.998977	2.99467	-0.333585	0.738693	NA
NODE_1272_length_5334_cov_2.914	0.148319	-0.998977	2.99467	-0.333585	0.738693	NA
NODE_4025_length_7911_cov_3.1124	0.124343	-0.998977	2.99467	-0.333585	0.738693	NA
NODE_3299_length_10186_cov_3.1069	0.124343	-0.998977	2.99467	-0.333585	0.738693	NA
NODE_4928_length_6142_cov_3.2829	0.124343	-0.998977	2.99467	-0.333585	0.738693	NA
NODE_596_length_17443_cov_3.17593	0.11115	-0.998977	2.99467	-0.333585	0.738693	NA
NODE_3719_length_5163_cov_3.17345	0.106144	-0.998977	2.99467	-0.333585	0.738693	NA
NODE_990_length_21854_cov_3.19574	0.106144	-0.998977	2.99467	-0.333585	0.738693	NA
NODE_2230_length_8694_cov_3.0103	0.106144	-0.998977	2.99467	-0.333585	0.738693	NA
NODE_5150_length_5578_cov_2.7706	0.0961408	-0.998977	2.99467	-0.333585	0.738693	NA
NODE_5453_length_5252_cov_2.69001	0.0961408	-0.998977	2.99467	-0.333585	0.738693	NA
NODE_5509_length_5190_cov_2.74275	0.0961408	-0.998977	2.99467	-0.333585	0.738693	NA
NODE_1772_length_13614_cov_3.34944	0.0944271	-0.998977	2.99467	-0.333585	0.738693	NA
NODE_919_length_19870_cov_2.89064	0.0914959	-0.998977	2.99467	-0.333585	0.738693	NA
NODE_2994_length_5226_cov_3.05821	0.0914959	-0.998977	2.99467	-0.333585	0.738693	NA
NODE_2346_length_7928_cov_3.09044	0.0901018	-0.998977	2.99467	-0.333585	0.738693	NA
NODE_1830_length_10554_cov_2.97762	0.0901018	-0.998977	2.99467	-0.333585	0.738693	NA
NODE_964_length_17266_cov_3.35936	0.0872407	-0.998977	2.99467	-0.333585	0.738693	NA
NODE_2375_length_6948_cov_3.49703	0.0872407	-0.998977	2.99467	-0.333585	0.738693	NA
NODE_3544_length_6213_cov_3.05164	0.0783599	-0.998977	2.99467	-0.333585	0.738693	NA
NODE_1360_length_9314_cov_2.53418	0.0675287	-0.998977	2.99467	-0.333585	0.738693	NA
NODE_1672_length_19878_cov_3.19593_fragment_1	0.0626087	-0.998977	2.99467	-0.333585	0.738693	NA
NODE_307_length_43394_cov_30.0703	0.114164	-0.998683	2.56154	-0.389876	0.696628	NA
NODE_512_length_47880_cov_11.7028_fragment_1	1.40206	-0.995478	0.747336	-1.33204	0.182848	0.29904
NODE_259_length_91364_cov_8.12526_fragment_1	0.938869	-0.995411	0.773603	-1.28672	0.198192	0.317139
NODE_4736_length_5052_cov_2.57615	0.10347	-0.995132	2.39593	-0.415342	0.677892	NA
NODE_6060_length_5770_cov_3.2294	1.67776	-0.994068	0.568631	-1.74818	0.0804333	0.168392
NODE_417_length_59487_cov_11.343_fragment_1	10.9985	-0.992416	0.729671	-1.36009	0.173803	0.288547
NODE_333_length_23365_cov_13.2766	0.0551718	-0.992067	2.99467	-0.331277	0.740435	NA
NODE_2865_length_6488_cov_2.50256	0.0930918	-0.991409	2.99467	-0.331058	0.740601	NA
NODE_2581_length_5515_cov_2.69908	0.0891169	-0.991409	2.99467	-0.331058	0.740601	NA
NODE_887_length_19595_cov_3.14601	1.40526	-0.991133	1.50812	-0.657198	0.511054	0.617151
NODE_1654_length_17169_cov_3.13953	0.465016	-0.991034	1.11042	-0.892487	0.372132	0.49226
NODE_477_length_14748_cov_11.7499	0.0520694	-0.989909	2.99467	-0.330557	0.740979	NA
NODE_5540_length_6308_cov_2.83288	0.462862	-0.989521	1.90463	-0.519535	0.603388	0.69403
NODE_549_length_25726_cov_5.85996_fragment_1	19.0641	-0.988981	0.459212	-2.15365	0.0312677	0.0836357
NODE_1226_length_12750_cov_3.81631	0.225503	-0.988007	2.50466	-0.394468	0.693236	NA
NODE_148_length_118560_cov_3.70404_fragment_1	0.188893	-0.98635	2.94205	-0.33526	0.737429	NA
NODE_441_length_33803_cov_4.88384	0.139818	-0.985078	2.99452	-0.32896	0.742186	NA
NODE_334_length_54116_cov_49.0639	0.18219	-0.984524	2.52164	-0.390431	0.696218	NA
NODE_924_length_16582_cov_2.96545	0.209166	-0.9845	2.50601	-0.392855	0.694427	NA
NODE_70_length_151646_cov_16.8293_fragment_1	0.898821	-0.984486	1.00615	-0.978469	0.327842	0.452997
NODE_2373_length_9825_cov_4.51914	0.261227	-0.984484	1.72824	-0.569645	0.568919	NA
NODE_38_length_176308_cov_26.0295_fragment_1	0.077955	-0.984284	2.99467	-0.328678	0.742399	NA
NODE_4331_length_6750_cov_2.15325	0.0849849	-0.984279	2.99467	-0.328676	0.7424	NA
NODE_2885_length_10526_cov_2.2866	0.0849849	-0.984279	2.99467	-0.328676	0.7424	NA
[truncated: 6,791 more rows]
