# Supplementary material for: VIBRANT: automated recovery, annotation and curation of microbial viruses, and evaluation of viral community function from genomic sequences
Source: Microbiome. 2020 Jun 10;8:90. doi: 10.1186/s40168-020-00867-0 (PMC7288430; doi:10.1186/s40168-020-00867-0)
Supplement: Supplementary file 16 — Additional File 15: Table S15. Complete VIBRANT-derived annotations of validated viral scaffolds that encode putative DAGs, respective of Table 2. [file 40168_2020_867_MOESM15_ESM.xlsx]

## Sheet: DAG-encoding viruses
Supplementary Table 15. Complete VIBRANT-derived annotations of validated viral scaffolds that encode putative DAGs, respective of Table 2.
protein	scaffold	KO	AMG	KO name	KO evalue	KO score	KO v-score	Pfam	Pfam name	Pfam evalue	Pfam score	Pfam v-score	VOG	VOG name	VOG evalue	VOG score	VOG v-score
NODE_1_length_1181442_cov_13.5505_fragment_1_21	NODE_1_length_1181442_cov_13.5505_fragment_1	K21039		int; enterobacteria phage integrase [EC:2.7.7.- 3.1.-.-]	2.8e-95	317.2	1	PF09003.10	Bacteriophage lambda integrase, Arm DNA-binding domain	5.1e-34	111.6	1	VOG00041	sp|O10330|VLF1_NPVOP Very late expression factor 1	5.1e-25	83.6	10
NODE_1_length_1181442_cov_13.5505_fragment_1_22	NODE_1_length_1181442_cov_13.5505_fragment_1							PF07825.11	Excisionase-like protein	3.4e-12	41.5	0.02
NODE_1_length_1181442_cov_13.5505_fragment_1_23	NODE_1_length_1181442_cov_13.5505_fragment_1	K10906		recE; exodeoxyribonuclease VIII [EC:3.1.11.-]	8.6e-207	686.8	1.75	PF16473.5	3' exoribonuclease, RNase T-like	1e-56	186.7	1.71	VOG13551	REFSEQ exodeoxyribonuclease VIII	1.1e-135	448.6	0.28
NODE_1_length_1181442_cov_13.5505_fragment_1_24	NODE_1_length_1181442_cov_13.5505_fragment_1	K13643		iscR; Rrf2 family transcriptional regulator, iron-sulfur cluster assembly transcription factor	3.2e-22	76.6	0.01	PF02082.20	Transcriptional regulator	4e-15	51.3	0.01
NODE_1_length_1181442_cov_13.5505_fragment_1_25	NODE_1_length_1181442_cov_13.5505_fragment_1							PF07358.11	Protein of unknown function (DUF1482)	9.5e-18	59.2	0.02
NODE_1_length_1181442_cov_13.5505_fragment_1_26	NODE_1_length_1181442_cov_13.5505_fragment_1
NODE_1_length_1181442_cov_13.5505_fragment_1_27	NODE_1_length_1181442_cov_13.5505_fragment_1
NODE_1_length_1181442_cov_13.5505_fragment_1_28	NODE_1_length_1181442_cov_13.5505_fragment_1	K22300		dicA; HTH-type transcriptional regulator, cell division transcriptional repressor	8.1e-18	62.4	2.08						VOG02771	sp|P03034|RPC1_LAMBD Repressor protein cI	1e-12	43.8	10
NODE_1_length_1181442_cov_13.5505_fragment_1_29	NODE_1_length_1181442_cov_13.5505_fragment_1							PF15943.5	Putative antitoxin of bacterial toxin-antitoxin system, YdaS/YdaT	1.4e-20	68.2	0.52	VOG00317	sp|P03040|RCRO_LAMBD Regulatory protein cro	9e-12	40.4	3.14
NODE_1_length_1181442_cov_13.5505_fragment_1_30	NODE_1_length_1181442_cov_13.5505_fragment_1							PF06254.11	Putative bacterial toxin ydaT	1.6e-13	46.4	0.11	VOG04154	REFSEQ hypothetical protein	7.9e-19	62.8	0.29
NODE_1_length_1181442_cov_13.5505_fragment_1_31	NODE_1_length_1181442_cov_13.5505_fragment_1	K02317		dnaT; DNA replication protein DnaT	4.1e-31	105.8	0.07	PF17948.1	DnaT DNA-binding domain	9.7e-24	78.2	0.09
NODE_1_length_1181442_cov_13.5505_fragment_1_32	NODE_1_length_1181442_cov_13.5505_fragment_1							PF06992.11	Replication protein P	4.7e-15	50.9	0.29	VOG11468	sp|P03689|VRPP_LAMBD Replication protein P	2.4e-19	64.7	1.07
NODE_1_length_1181442_cov_13.5505_fragment_1_33	NODE_1_length_1181442_cov_13.5505_fragment_1
NODE_1_length_1181442_cov_13.5505_fragment_1_34	NODE_1_length_1181442_cov_13.5505_fragment_1	K21023		mucR; diguanylate cyclase [EC:2.7.7.65]	2.5e-93	311.3	0.01	PF00563.20	EAL domain	4.7e-69	227.8	0.01
NODE_1_length_1181442_cov_13.5505_fragment_1_35	NODE_1_length_1181442_cov_13.5505_fragment_1	K18235		vgb; virginiamycin B lyase [EC:4.2.99.-]	2.7e-14	50.4	0.02
NODE_1_length_1181442_cov_13.5505_fragment_1_36	NODE_1_length_1181442_cov_13.5505_fragment_1	K12149		dinI; DNA-damage-inducible protein I	3.5e-29	98.6	0.24	PF06183.13	DinI-like family	4e-25	83.2	0.28	VOG03522	sp|P21320|DINIR_ECOLX DinI-like protein in retron EC67	1.1e-27	91.3	0.74
NODE_1_length_1181442_cov_13.5505_fragment_1_37	NODE_1_length_1181442_cov_13.5505_fragment_1												VOG13553	REFSEQ hypothetical protein	1.5e-24	80.8	0.06
NODE_1_length_1181442_cov_13.5505_fragment_1_38	NODE_1_length_1181442_cov_13.5505_fragment_1	K01356		lexA; repressor LexA [EC:3.4.21.88]	4.6e-16	57.1	2.88	PF01726.16	LexA DNA binding domain	5e-22	72.8	0.13
NODE_1_length_1181442_cov_13.5505_fragment_1_39	NODE_1_length_1181442_cov_13.5505_fragment_1							PF06147.11	Protein of unknown function (DUF968)	1.8e-61	203.1	0.18	VOG00232	sp|P76162|YDFU_ECOLI Uncharacterized protein YdfU	1.6e-24	81.1	2.92
NODE_1_length_1181442_cov_13.5505_fragment_1_40	NODE_1_length_1181442_cov_13.5505_fragment_1							PF06530.12	Phage antitermination protein Q	2.4e-47	155	1	VOG00605	sp|O48429|REGQ_BPH19 Antitermination protein Q	8.7e-38	124.2	2.38
NODE_1_length_1181442_cov_13.5505_fragment_1_41	NODE_1_length_1181442_cov_13.5505_fragment_1
NODE_1_length_1181442_cov_13.5505_fragment_1_42	NODE_1_length_1181442_cov_13.5505_fragment_1
NODE_1_length_1181442_cov_13.5505_fragment_1_43	NODE_1_length_1181442_cov_13.5505_fragment_1							PF04971.12	Bacteriophage P21 holin S	9.5e-36	116.9	1	VOG00419	sp|Q6XQ99|HOLIN_BPT1 Holin	6.6e-29	94.9	4.3
NODE_1_length_1181442_cov_13.5505_fragment_1_44	NODE_1_length_1181442_cov_13.5505_fragment_1	K01185		E3.2.1.17; lysozyme [EC:3.2.1.17]	2e-40	136.3	4.48	PF00959.19	Phage lysozyme	3.3e-29	96.8	3.03	VOG00308	sp|P16009|BP5_BPT4 Baseplate central spike complex protein gp5	2.7e-41	137.2	10
NODE_1_length_1181442_cov_13.5505_fragment_1_45	NODE_1_length_1181442_cov_13.5505_fragment_1												VOG02508	REFSEQ hypothetical protein	3.5e-18	61.1	2.65
NODE_1_length_1181442_cov_13.5505_fragment_1_46	NODE_1_length_1181442_cov_13.5505_fragment_1												VOG19980	REFSEQ hypothetical protein	5.5e-18	59.8	0.04
NODE_1_length_1181442_cov_13.5505_fragment_1_47	NODE_1_length_1181442_cov_13.5505_fragment_1
NODE_1_length_1181442_cov_13.5505_fragment_1_48	NODE_1_length_1181442_cov_13.5505_fragment_1
NODE_1_length_1181442_cov_13.5505_fragment_1_49	NODE_1_length_1181442_cov_13.5505_fragment_1	K07451		mcrA; 5-methylcytosine-specific restriction enzyme A [EC:3.1.21.-]	6.6e-15	52.7	0.95	PF01844.23	HNH endonuclease	2.5e-17	58.1	1.1	VOG20281	REFSEQ Gp60	8.2e-40	131.5	0.82
NODE_1_length_1181442_cov_13.5505_fragment_1_50	NODE_1_length_1181442_cov_13.5505_fragment_1
NODE_1_length_1181442_cov_13.5505_fragment_1_51	NODE_1_length_1181442_cov_13.5505_fragment_1												VOG20252	REFSEQ Gp62	7.2e-55	180.1	0.08
NODE_1_length_1181442_cov_13.5505_fragment_1_52	NODE_1_length_1181442_cov_13.5505_fragment_1							PF05119.12	Phage terminase, small subunit	2.7e-16	55.1	1.58	VOG00687	REFSEQ terminase small subunit	2.4e-23	77.7	8.56
NODE_1_length_1181442_cov_13.5505_fragment_1_53	NODE_1_length_1181442_cov_13.5505_fragment_1							PF03354.15	Phage Terminase	4.4e-70	231.7	2.87	VOG09810	sp|P17312|TERL_BPT4 Terminase, large subunit	1.6e-37	125.2	10
NODE_1_length_1181442_cov_13.5505_fragment_1_54	NODE_1_length_1181442_cov_13.5505_fragment_1												VOG01272	sp|P75979|YMFR_ECOLI Uncharacterized protein YmfR	2.6e-17	57.4	0.54
NODE_1_length_1181442_cov_13.5505_fragment_1_55	NODE_1_length_1181442_cov_13.5505_fragment_1							PF04860.12	Phage portal protein	1.3e-90	299	4.78	VOG00236	sp|Q4Z9G3|PORTL_BPTWO Probable portal protein	4.9e-72	238.3	10
NODE_1_length_1181442_cov_13.5505_fragment_1_56	NODE_1_length_1181442_cov_13.5505_fragment_1	K21511		GPC; capsid assembly protease [EC:3.4.21.-]	2.3e-69	231.9	0.72	PF01343.18	Peptidase family S49	4.3e-36	119.5	0.84	VOG01630	sp|P03711|SCAF_LAMBD Capsid assembly protease C	9.5e-102	336.4	4.21
NODE_1_length_1181442_cov_13.5505_fragment_1_57	NODE_1_length_1181442_cov_13.5505_fragment_1							PF05065.13	Phage capsid family	1.1e-48	161.2	5.12	VOG00633	sp|O64210|CAPSD_BPMD2 Probable major capsid protein gp17	3.4e-64	212.7	10
NODE_1_length_1181442_cov_13.5505_fragment_1_58	NODE_1_length_1181442_cov_13.5505_fragment_1
NODE_1_length_1181442_cov_13.5505_fragment_1_59	NODE_1_length_1181442_cov_13.5505_fragment_1												VOG00181	REFSEQ hypothetical protein	2.9e-12	41.6	7.11
NODE_1_length_1181442_cov_13.5505_fragment_1_60	NODE_1_length_1181442_cov_13.5505_fragment_1												VOG00066	sp|O48446|HCP16_BPSPP Head completion protein gp16	1.6e-15	52.2	10
NODE_1_length_1181442_cov_13.5505_fragment_1_61	NODE_1_length_1181442_cov_13.5505_fragment_1												VOG23041	REFSEQ Gp10	2.9e-69	226.6	0.07
NODE_1_length_1181442_cov_13.5505_fragment_1_62	NODE_1_length_1181442_cov_13.5505_fragment_1												VOG01635	REFSEQ hypothetical protein	2.9e-34	113.3	0.9
NODE_1_length_1181442_cov_13.5505_fragment_1_63	NODE_1_length_1181442_cov_13.5505_fragment_1							PF16463.5	Phage tail tube protein family	5.5e-79	257.6	1	VOG23042	REFSEQ hypothetical protein	5.1e-91	297	0.07
NODE_1_length_1181442_cov_13.5505_fragment_1_64	NODE_1_length_1181442_cov_13.5505_fragment_1							PF16462.5	Phage tail assembly chaperone protein, TAC	1.9e-34	113.6	1	VOG23043	REFSEQ hypothetical protein	2.6e-63	206.6	0.07
NODE_1_length_1181442_cov_13.5505_fragment_1_65	NODE_1_length_1181442_cov_13.5505_fragment_1							PF10145.9	Phage-related minor tail protein	2.8e-25	84.6	4.37	VOG00296	REFSEQ structural protein	1.9e-105	349.5	0.69
NODE_1_length_1181442_cov_13.5505_fragment_1_66	NODE_1_length_1181442_cov_13.5505_fragment_1							PF05939.13	Phage minor tail protein	2.8e-38	125.9	1.18	VOG01889	sp|O64331|TIPM_BPN15 Tail tip protein M	3.4e-35	115.9	4.25
NODE_1_length_1181442_cov_13.5505_fragment_1_67	NODE_1_length_1181442_cov_13.5505_fragment_1							PF05100.12	Phage minor tail protein L	1.3e-80	264.8	1.09	VOG00644	sp|O64332|TIPL_BPN15 Tail tip protein L	2.9e-99	326	4.48
NODE_1_length_1181442_cov_13.5505_fragment_1_68	NODE_1_length_1181442_cov_13.5505_fragment_1	K21140	AMG	mec; [CysO sulfur-carrier protein]-S-L-cysteine hydrolase [EC:3.13.1.6]	1.9e-17	61	0.89	PF00877.19	NlpC/P60 family	4.6e-22	73.3	1.39	VOG01039	sp|O64333|TIPK_BPN15 Tail tip assembly protein K	3.9e-74	245.4	4.6
NODE_1_length_1181442_cov_13.5505_fragment_1_69	NODE_1_length_1181442_cov_13.5505_fragment_1												VOG19978	REFSEQ hypothetical protein	8.3e-19	63.1	0.05
NODE_1_length_1181442_cov_13.5505_fragment_1_70	NODE_1_length_1181442_cov_13.5505_fragment_1												VOG02435	sp|O64334|TIPI_BPN15 Tail tip assembly protein I	3e-70	230.7	4.29
NODE_1_length_1181442_cov_13.5505_fragment_1_71	NODE_1_length_1181442_cov_13.5505_fragment_1	K03529		smc; chromosome segregation protein	8.2e-32	107.5	0.5	PF09327.11	Domain of unknown function (DUF1983)	5.3e-17	57	0.77	VOG00125	sp|Q6QGE9|BPPB3_BPT5 Probable baseplate hub protein	0	1443.1	8.23
NODE_1_length_1181442_cov_13.5505_fragment_1_72	NODE_1_length_1181442_cov_13.5505_fragment_1												VOG00156	REFSEQ tail fiber protein	3.1e-15	50.5	1
NODE_1_length_1181442_cov_13.5505_fragment_1_73	NODE_1_length_1181442_cov_13.5505_fragment_1	K18968		adrA; diguanylate cyclase [EC:2.7.7.65]	4.9e-96	319.3	0.01	PF00990.21	Diguanylate cyclase, GGDEF domain	6.9e-45	147.9	0.13	VOG02375	sp|Q5PLI4|DGCQ_SALPA Probable diguanylate cyclase DgcQ	2.4e-30	100.6	0.21
NODE_1064_length_20754_cov_6.61906_1	NODE_1064_length_20754_cov_6.61906
NODE_1064_length_20754_cov_6.61906_2	NODE_1064_length_20754_cov_6.61906							PF13973.6	Domain of unknown function (DUF4222)	1.3e-19	64.8	0.1	VOG10940	REFSEQ hypothetical protein	2.4e-41	134.5	0.36
NODE_1064_length_20754_cov_6.61906_3	NODE_1064_length_20754_cov_6.61906												VOG11593	REFSEQ hypothetical protein	4e-44	143.9	0.95
NODE_1064_length_20754_cov_6.61906_4	NODE_1064_length_20754_cov_6.61906												VOG00389	sp|P41039|YBII_ECOLI Uncharacterized protein YbiI	5.1e-24	79.2	4.5
NODE_1064_length_20754_cov_6.61906_5	NODE_1064_length_20754_cov_6.61906												VOG01581	REFSEQ hypothetical protein	1.3e-30	100.4	2.3
NODE_1064_length_20754_cov_6.61906_6	NODE_1064_length_20754_cov_6.61906							PF07131.11	Protein of unknown function (DUF1382)	3.8e-38	124.6	0.11	VOG11464	REFSEQ hypothetical protein	2.1e-32	105.9	1.34
NODE_1064_length_20754_cov_6.61906_7	NODE_1064_length_20754_cov_6.61906							PF07026.11	Protein of unknown function (DUF1317)	8.9e-42	136	0.07	VOG11465	REFSEQ hypothetical protein	1.1e-37	122.3	0.73
NODE_1064_length_20754_cov_6.61906_8	NODE_1064_length_20754_cov_6.61906	K01143		E3.1.11.3; exodeoxyribonuclease (lambda-induced) [EC:3.1.11.3]	3.8e-100	331.1	0.69	PF09588.10	YqaJ-like viral recombinase domain	1.3e-26	88.7	0.93	VOG01089	sp|P03697|EXO_LAMBD Exonuclease	4.6e-53	175.1	1.22
NODE_1064_length_20754_cov_6.61906_9	NODE_1064_length_20754_cov_6.61906							PF03837.14	RecT family	8.8e-31	102.1	2.53	VOG10469	sp|P03698|VBET_LAMBD Recombination protein bet	2.8e-38	127.1	10
NODE_1064_length_20754_cov_6.61906_10	NODE_1064_length_20754_cov_6.61906							PF06064.11	Host-nuclease inhibitor protein Gam	1.4e-65	212.9	0.04	VOG03781	sp|P03702|GAM_LAMBD Host-nuclease inhibitor protein gam	1.7e-54	177.3	1.15
NODE_1064_length_20754_cov_6.61906_11	NODE_1064_length_20754_cov_6.61906							PF06301.11	Bacteriophage lambda Kil protein	3.4e-31	101.8	1	VOG02883	sp|P03758|VKIL_LAMBD Protein kil	2.8e-25	83.1	1.3
NODE_1064_length_20754_cov_6.61906_12	NODE_1064_length_20754_cov_6.61906							PF02061.16	Lambda Phage CIII	4.2e-32	105.2	1	VOG10117	sp|P03044|RPC3_LAMBD Protease inhibitor III	1.6e-34	112.7	1.32
NODE_1064_length_20754_cov_6.61906_13	NODE_1064_length_20754_cov_6.61906							PF10800.8	Protein of unknown function (DUF2528)	1.9e-43	142.6	0.04	VOG11466	sp|P68657|EA10_ECOL6 Lambda prophage-derived protein ea10	1.3e-62	204.8	0.69
NODE_1064_length_20754_cov_6.61906_14	NODE_1064_length_20754_cov_6.61906							PF14163.6	Super-infection exclusion protein B	3.5e-27	89.9	0.09	VOG11721	sp|P38396|SIEB_BPP22 Superinfection exclusion protein B	4.3e-121	396.4	0.4
NODE_1064_length_20754_cov_6.61906_15	NODE_1064_length_20754_cov_6.61906												VOG01930	sp|P03045|REGN_LAMBD Antitermination protein N	6.1e-22	73.4	1.77
NODE_1064_length_20754_cov_6.61906_16	NODE_1064_length_20754_cov_6.61906	K22300		dicA; HTH-type transcriptional regulator, cell division transcriptional repressor	5e-24	82.2	2.08	PF00717.23	Peptidase S24-like	3.2e-20	67.1	1.35	VOG02771	sp|P03034|RPC1_LAMBD Repressor protein cI	4.9e-30	100	10
NODE_1064_length_20754_cov_6.61906_17	NODE_1064_length_20754_cov_6.61906	K22302		dicC; transcriptional repressor of cell division inhibition gene dicB	8.7e-15	51.8	0.24	PF05766.12	Bacteriophage Lambda NinG protein	3.4e-71	234.2	1	VOG02687	sp|P69175|NING_BPVT2 Protein ninG	1.7e-62	205.6	3.33
NODE_1064_length_20754_cov_6.61906_18	NODE_1064_length_20754_cov_6.61906							PF06530.12	Phage antitermination protein Q	3.2e-24	80.3	1	VOG00605	sp|O48429|REGQ_BPH19 Antitermination protein Q	2.3e-50	164.9	2.38
NODE_1064_length_20754_cov_6.61906_19	NODE_1064_length_20754_cov_6.61906							PF04971.12	Bacteriophage P21 holin S	4.5e-36	117.9	1	VOG00419	sp|Q6XQ99|HOLIN_BPT1 Holin	2.6e-30	99.3	4.3
NODE_1064_length_20754_cov_6.61906_20	NODE_1064_length_20754_cov_6.61906	K01185		E3.2.1.17; lysozyme [EC:3.2.1.17]	1.2e-42	143.2	4.48	PF00959.19	Phage lysozyme	9.2e-34	111.4	3.03	VOG00308	sp|P16009|BP5_BPT4 Baseplate central spike complex protein gp5	1.4e-43	144.7	10
NODE_1064_length_20754_cov_6.61906_21	NODE_1064_length_20754_cov_6.61906	K14744		rzpD; prophage endopeptidase [EC:3.4.-.-]	9e-62	204.9	1.01	PF03245.13	Bacteriophage Rz lysis protein	1.8e-42	139.7	1	VOG01059	sp|P00726|SPAN1_LAMBD Spanin, inner membrane subunit	1.5e-53	176.1	6.8
NODE_1064_length_20754_cov_6.61906_22	NODE_1064_length_20754_cov_6.61906												VOG11744	REFSEQ hypothetical protein	1.1e-39	129.3	0.11
NODE_1064_length_20754_cov_6.61906_23	NODE_1064_length_20754_cov_6.61906
NODE_1064_length_20754_cov_6.61906_24	NODE_1064_length_20754_cov_6.61906	K07474		xtmA; phage terminase small subunit	2.7e-51	171.5	2.24	PF03592.16	Terminase small subunit	2.1e-40	133.6	2.02	VOG02869	sp|P68928|TERS_BPSF6 Terminase small subunit	2.4e-39	130.8	6.92
NODE_1064_length_20754_cov_6.61906_25	NODE_1064_length_20754_cov_6.61906												VOG09810	sp|P17312|TERL_BPT4 Terminase, large subunit	5.2e-15	51	10
NODE_1064_length_20754_cov_6.61906_26	NODE_1064_length_20754_cov_6.61906							PF11863.8	Protein of unknown function (DUF3383)	2.6e-124	411	1.25	VOG01167	REFSEQ hypothetical protein	4.2e-104	343.5	7.1
NODE_1064_length_20754_cov_6.61906_27	NODE_1064_length_20754_cov_6.61906							PF11681.8	Protein of unknown function (DUF3277)	1.4e-70	230.9	0.09	VOG01803	sp|D6RRG7|ORF10_BPKPP Structural protein ORF10	1.6e-31	104.1	6.88
NODE_1064_length_20754_cov_6.61906_28	NODE_1064_length_20754_cov_6.61906
NODE_1064_length_20754_cov_6.61906_29	NODE_1064_length_20754_cov_6.61906												VOG22825	REFSEQ putative tail length tape measure protein	2.1e-203	672.3	1
NODE_1064_length_20754_cov_6.61906_30	NODE_1064_length_20754_cov_6.61906												VOG00491	REFSEQ hypothetical protein	5.8e-40	131.8	4.8
NODE_1064_length_20754_cov_6.61906_31	NODE_1064_length_20754_cov_6.61906												VOG00111	REFSEQ hypothetical protein	2.2e-23	77.6	6.36
NODE_1064_length_20754_cov_6.61906_32	NODE_1064_length_20754_cov_6.61906												VOG00777	REFSEQ hypothetical protein	1.2e-66	219.8	6.98
NODE_1064_length_20754_cov_6.61906_33	NODE_1064_length_20754_cov_6.61906
NODE_1064_length_20754_cov_6.61906_34	NODE_1064_length_20754_cov_6.61906
NODE_1064_length_20754_cov_6.61906_35	NODE_1064_length_20754_cov_6.61906
NODE_1064_length_20754_cov_6.61906_36	NODE_1064_length_20754_cov_6.61906							PF18352.1	Phage protein Gp138 N-terminal domain	3.1e-45	147.5	1	VOG00751	sp|P31340|SPIKE_BPP2 Spike protein	2.6e-53	176.2	9.01
NODE_1064_length_20754_cov_6.61906_37	NODE_1064_length_20754_cov_6.61906												VOG00326	sp|P09425|BP25_BPT4 Baseplate wedge protein gp25	2e-19	64.9	10
NODE_1064_length_20754_cov_6.61906_38	NODE_1064_length_20754_cov_6.61906
NODE_11_length_297472_cov_18.492_fragment_1_2	NODE_11_length_297472_cov_18.492_fragment_1							PF06223.12	Minor tail protein T	3.8e-45	147.5	0.1	VOG11458	sp|P03735|GT_LAMBD Tail assembly protein GT	3.2e-53	173.3	1
NODE_11_length_297472_cov_18.492_fragment_1_3	NODE_11_length_297472_cov_18.492_fragment_1							PF06894.11	Bacteriophage lambda tail assembly chaperone, TAC, protein G	7.6e-53	172.6	1	VOG11457	sp|O64328|G_BPN15 Tail assembly protein G	3e-47	154.2	1
NODE_11_length_297472_cov_18.492_fragment_1_4	NODE_11_length_297472_cov_18.492_fragment_1							PF16461.5	Lambda phage tail tube protein, TTP	2.2e-64	210.1	1	VOG00149	sp|A9CRB8|TAIL_BPMR1 Putative tail protein	3.7e-28	93	5.26
NODE_11_length_297472_cov_18.492_fragment_1_5	NODE_11_length_297472_cov_18.492_fragment_1							PF06141.11	Phage minor tail protein U	5.3e-47	154.4	1	VOG11456	sp|O64326|TTTP_BPN15 Tail tube terminator protein	1.5e-57	187.8	1
NODE_11_length_297472_cov_18.492_fragment_1_6	NODE_11_length_297472_cov_18.492_fragment_1							PF06763.11	Prophage minor tail protein Z (GPZ)	4.4e-55	181.3	1	VOG00959	sp|O64325|COMPL_BPN15 Tail completion protein	2.4e-37	123.3	1.36
NODE_11_length_297472_cov_18.492_fragment_1_7	NODE_11_length_297472_cov_18.492_fragment_1							PF13856.6	ATP-binding sugar transporter from pro-phage	9.8e-13	43.3	1	VOG13571	REFSEQ hypothetical protein	5.9e-39	126.4	0.12
NODE_11_length_297472_cov_18.492_fragment_1_8	NODE_11_length_297472_cov_18.492_fragment_1							PF09956.9	Uncharacterized conserved protein (DUF2190)	1.2e-15	52.7	0.36	VOG01099	REFSEQ hypothetical protein	2.2e-26	86.8	0.75
NODE_11_length_297472_cov_18.492_fragment_1_9	NODE_11_length_297472_cov_18.492_fragment_1	K01358		clpP, CLPP; ATP-dependent Clp protease, protease subunit [EC:3.4.21.92]	3.8e-29	99	2.48	PF00574.23	Clp protease	3.4e-39	129.5	2.58	VOG00719	sp|A3N1T0|CLPP_ACTP2 ATP-dependent Clp protease proteolytic subunit	1.3e-64	213.6	10
NODE_11_length_297472_cov_18.492_fragment_1_10	NODE_11_length_297472_cov_18.492_fragment_1							PF05136.13	Phage portal protein, lambda family	1.9e-80	265.6	1.11	VOG01666	sp|P36272|PORTL_BPP21 Portal protein B	6.2e-116	382.2	3.18
NODE_11_length_297472_cov_18.492_fragment_1_11	NODE_11_length_297472_cov_18.492_fragment_1												VOG13570	REFSEQ hypothetical protein	3e-32	104.6	0.47
NODE_11_length_297472_cov_18.492_fragment_1_12	NODE_11_length_297472_cov_18.492_fragment_1	K21512		gpA; terminase, large subunit [EC:3.1.21.4]	1.5e-43	146.1	1.08	PF05876.12	Phage terminase large subunit (GpA)	4.5e-188	621.1	1.74	VOG01123	REFSEQ hypothetical protein	2.2e-90	298.1	6.23
NODE_11_length_297472_cov_18.492_fragment_1_13	NODE_11_length_297472_cov_18.492_fragment_1							PF07278.11	Protein of unknown function (DUF1441)	2.2e-53	175.1	0.25	VOG00720	sp|P03707|TERS_LAMBD Terminase small subunit	8.3e-30	98.3	2.11
NODE_11_length_297472_cov_18.492_fragment_1_14	NODE_11_length_297472_cov_18.492_fragment_1	K14744		rzpD; prophage endopeptidase [EC:3.4.-.-]	7.7e-65	214.6	1.01	PF03245.13	Bacteriophage Rz lysis protein	2.3e-48	158.4	1	VOG01059	sp|P00726|SPAN1_LAMBD Spanin, inner membrane subunit	1e-50	166.4	6.8
NODE_11_length_297472_cov_18.492_fragment_1_15	NODE_11_length_297472_cov_18.492_fragment_1	K01185		E3.2.1.17; lysozyme [EC:3.2.1.17]	2e-26	90.3	4.48	PF00959.19	Phage lysozyme	6.9e-30	98.7	3.03	VOG00308	sp|P16009|BP5_BPT4 Baseplate central spike complex protein gp5	7.6e-34	112.1	10
NODE_11_length_297472_cov_18.492_fragment_1_16	NODE_11_length_297472_cov_18.492_fragment_1
NODE_11_length_297472_cov_18.492_fragment_1_17	NODE_11_length_297472_cov_18.492_fragment_1							PF07041.11	Protein of unknown function (DUF1327)	1.5e-60	197.1	0.03	VOG04458	sp|P76160|YDFR_ECOLI Uncharacterized protein YdfR	1.3e-50	164.1	0.15
NODE_11_length_297472_cov_18.492_fragment_1_18	NODE_11_length_297472_cov_18.492_fragment_1							PF04971.12	Bacteriophage P21 holin S	5.9e-34	110.9	1	VOG00419	sp|Q6XQ99|HOLIN_BPT1 Holin	4.2e-31	101.4	4.3
NODE_11_length_297472_cov_18.492_fragment_1_19	NODE_11_length_297472_cov_18.492_fragment_1							PF05696.11	Protein of unknown function (DUF826)	9.7e-33	107	0.02	VOG11600	REFSEQ hypothetical protein	3.5e-39	128.7	0.88
NODE_11_length_297472_cov_18.492_fragment_1_20	NODE_11_length_297472_cov_18.492_fragment_1	K22111		nanS; 9-O-acetyl-N-acetylneuraminic acid deacetylase	5.2e-144	476.4	0.09	PF08410.10	Domain of unknown function (DUF1737)	1.4e-12	42.2	0.07	VOG11599	REFSEQ hypothetical protein	2.3e-291	962	1.16
NODE_11_length_297472_cov_18.492_fragment_1_21	NODE_11_length_297472_cov_18.492_fragment_1	K07319		yhdJ; adenine-specific DNA-methyltransferase [EC:2.1.1.72]	2e-30	103.3	1.09	PF01555.18	DNA methylase	3.9e-26	87	5.1	VOG00102	sp|P29538|MTH1_HAEPA Modification methylase HpaI	2.1e-27	90.4	10
NODE_11_length_297472_cov_18.492_fragment_1_22	NODE_11_length_297472_cov_18.492_fragment_1							PF06530.12	Phage antitermination protein Q	1.2e-54	178.2	1	VOG00605	sp|O48429|REGQ_BPH19 Antitermination protein Q	3.6e-42	137.9	2.38
NODE_11_length_297472_cov_18.492_fragment_1_23	NODE_11_length_297472_cov_18.492_fragment_1							PF06147.11	Protein of unknown function (DUF968)	4.1e-90	296.3	0.18	VOG00232	sp|P76162|YDFU_ECOLI Uncharacterized protein YdfU	1.2e-59	196.7	2.92
NODE_11_length_297472_cov_18.492_fragment_1_24	NODE_11_length_297472_cov_18.492_fragment_1												VOG21577	REFSEQ hypothetical protein	1.7e-28	94.1	0.06
NODE_11_length_297472_cov_18.492_fragment_1_25	NODE_11_length_297472_cov_18.492_fragment_1							PF04383.13	KilA-N domain	1.2e-25	84.5	0.39	VOG00873	REFSEQ hypothetical protein	4.8e-91	299.7	0.74
NODE_11_length_297472_cov_18.492_fragment_1_26	NODE_11_length_297472_cov_18.492_fragment_1	K01160		rusA; crossover junction endodeoxyribonuclease RusA [EC:3.1.22.4]	1.9e-43	144.7	1.93	PF05866.11	Endodeoxyribonuclease RusA	8e-18	60.1	2.13	VOG00098	sp|Q9MCN8|RUSA_BPHK7 Crossover junction endodeoxyribonuclease rusA	1.3e-23	78.5	10
NODE_11_length_297472_cov_18.492_fragment_1_27	NODE_11_length_297472_cov_18.492_fragment_1	K01356		lexA; repressor LexA [EC:3.4.21.88]	1.7e-13	48.2	2.88	PF01726.16	LexA DNA binding domain	6.1e-21	69	0.13	VOG00254	REFSEQ hypothetical protein	6.6e-15	48.8	0.83
NODE_11_length_297472_cov_18.492_fragment_1_28	NODE_11_length_297472_cov_18.492_fragment_1							PF05869.11	DNA N-6-adenine-methyltransferase (Dam)	4.9e-61	200.1	1.65	VOG01116	sp|P51715|YO13_BPHC1 Uncharacterized adenine-specific methylase	3e-53	174.4	6.05
NODE_11_length_297472_cov_18.492_fragment_1_29	NODE_11_length_297472_cov_18.492_fragment_1												VOG04806	sp|P76510|YFDN_ECOLI Uncharacterized protein YfdN	2.5e-98	321.2	0.21
NODE_11_length_297472_cov_18.492_fragment_1_30	NODE_11_length_297472_cov_18.492_fragment_1												VOG00100	REFSEQ hypothetical protein	2.8e-36	120.4	1.68
NODE_11_length_297472_cov_18.492_fragment_1_31	NODE_11_length_297472_cov_18.492_fragment_1
NODE_11_length_297472_cov_18.492_fragment_1_32	NODE_11_length_297472_cov_18.492_fragment_1												VOG13576	REFSEQ hypothetical protein	2.5e-45	146.7	0.16
NODE_11_length_297472_cov_18.492_fragment_1_33	NODE_11_length_297472_cov_18.492_fragment_1							PF10554.9	Ash protein family	1.8e-20	68.2	0.05	VOG01520	sp|O34449|YOQD_BACSU SPBc2 prophage-derived putative antirepressor protein YoqD	2.9e-63	208.3	2.17
NODE_11_length_297472_cov_18.492_fragment_1_34	NODE_11_length_297472_cov_18.492_fragment_1												VOG00672	sp|P75976|YMFL_ECOLI Uncharacterized protein YmfL	4.6e-55	180.4	1.28
NODE_11_length_297472_cov_18.492_fragment_1_35	NODE_11_length_297472_cov_18.492_fragment_1
NODE_11_length_297472_cov_18.492_fragment_1_36	NODE_11_length_297472_cov_18.492_fragment_1	K01356		lexA; repressor LexA [EC:3.4.21.88]	2.7e-17	60.5	2.88	PF00717.23	Peptidase S24-like	1.3e-17	58.4	1.35	VOG03991	REFSEQ putative repressor protein	3.6e-16	54	0.24
NODE_11_length_297472_cov_18.492_fragment_1_37	NODE_11_length_297472_cov_18.492_fragment_1												VOG01357	sp|P76512|YFDP_ECOLI Uncharacterized protein YfdP	1.4e-58	190.8	1.3
NODE_11_length_297472_cov_18.492_fragment_1_38	NODE_11_length_297472_cov_18.492_fragment_1							PF10065.9	Uncharacterized conserved protein (DUF2303)	1.1e-90	298.2	0.42	VOG11472	sp|P76513|YFDQ_ECOLI Uncharacterized protein YfdQ	2.3e-81	267.4	1.36
NODE_11_length_297472_cov_18.492_fragment_1_39	NODE_11_length_297472_cov_18.492_fragment_1	K06952		K06952; uncharacterized protein	1.5e-58	194.8	0.51						VOG01639	sp|P76514|YFDR_ECOLI Uncharacterized protein YfdR	7.7e-65	212.7	1.22
NODE_11_length_297472_cov_18.492_fragment_1_40	NODE_11_length_297472_cov_18.492_fragment_1												VOG01103	sp|P76515|YFDS_ECOLI Uncharacterized protein YfdS	1.9e-38	126.2	0.62
NODE_11_length_297472_cov_18.492_fragment_1_41	NODE_11_length_297472_cov_18.492_fragment_1												VOG16442	sp|P59193|YFDT_SHIFL Uncharacterized protein YfdT	8.8e-71	229.2	0.16
NODE_11_length_297472_cov_18.492_fragment_1_42	NODE_11_length_297472_cov_18.492_fragment_1	K14059		int; integrase	7.1e-40	134.4	7	PF00589.22	Phage integrase family	3e-48	158.8	9.33	VOG00041	sp|O10330|VLF1_NPVOP Very late expression factor 1	2.1e-68	225.6	10
NODE_113_length_130784_cov_8.47129_fragment_1_1	NODE_113_length_130784_cov_8.47129_fragment_1							PF08400.10	Prophage tail fibre N-terminal	6.3e-75	243.9	1	VOG02419	REFSEQ putative tail fiber protein	1.6e-29	97.2	1
NODE_113_length_130784_cov_8.47129_fragment_1_2	NODE_113_length_130784_cov_8.47129_fragment_1	K07804		pagC; putatice virulence related protein PagC	1.7e-45	151.9	0.11	PF06316.11	Enterobacterial Ail/Lom protein	1.2e-124	407.9	0.12	VOG11459	sp|Q56957|AIL_YERPS Attachment invasion locus protein	1.3e-92	303	1.13
NODE_113_length_130784_cov_8.47129_fragment_1_3	NODE_113_length_130784_cov_8.47129_fragment_1							PF13550.6	Putative phage tail protein	1.9e-43	142.5	1.24	VOG00125	sp|Q6QGE9|BPPB3_BPT5 Probable baseplate hub protein	1.8e-300	993.8	8.23
NODE_113_length_130784_cov_8.47129_fragment_1_4	NODE_113_length_130784_cov_8.47129_fragment_1							PF06805.12	Bacteriophage lambda tail assembly protein I	2.5e-26	86.2	1	VOG02435	sp|O64334|TIPI_BPN15 Tail tip assembly protein I	1.7e-58	191.4	4.29
NODE_113_length_130784_cov_8.47129_fragment_1_5	NODE_113_length_130784_cov_8.47129_fragment_1							PF00877.19	NlpC/P60 family	2.3e-15	50.9	1.39	VOG01039	sp|O64333|TIPK_BPN15 Tail tip assembly protein K	3.1e-53	175.5	4.6
NODE_113_length_130784_cov_8.47129_fragment_1_6	NODE_113_length_130784_cov_8.47129_fragment_1							PF05100.12	Phage minor tail protein L	8e-98	320.1	1.09	VOG00644	sp|O64332|TIPL_BPN15 Tail tip protein L	8.6e-75	245	4.48
NODE_113_length_130784_cov_8.47129_fragment_1_7	NODE_113_length_130784_cov_8.47129_fragment_1							PF05939.13	Phage minor tail protein	6.6e-30	98.1	1.18	VOG01889	sp|O64331|TIPM_BPN15 Tail tip protein M	4.4e-25	82.4	4.25
NODE_113_length_130784_cov_8.47129_fragment_1_8	NODE_113_length_130784_cov_8.47129_fragment_1							PF06791.13	Prophage tail length tape measure protein	2.2e-83	273.3	1	VOG20937	sp|P85501|TMP_BPPAJ Probable tape measure protein	3.3e-73	241.3	1.51
NODE_113_length_130784_cov_8.47129_fragment_1_9	NODE_113_length_130784_cov_8.47129_fragment_1
NODE_113_length_130784_cov_8.47129_fragment_1_10	NODE_113_length_130784_cov_8.47129_fragment_1												VOG00513	REFSEQ hypothetical protein	7.8e-34	111.4	6.28
NODE_113_length_130784_cov_8.47129_fragment_1_11	NODE_113_length_130784_cov_8.47129_fragment_1							PF13554.6	Bacteriophage related domain of unknown function	2.5e-12	41.3	1.01	VOG00290	REFSEQ hypothetical protein	1.2e-24	80.6	6.26
NODE_113_length_130784_cov_8.47129_fragment_1_12	NODE_113_length_130784_cov_8.47129_fragment_1												VOG01487	REFSEQ hypothetical protein	6.9e-30	97.9	6.6
NODE_113_length_130784_cov_8.47129_fragment_1_13	NODE_113_length_130784_cov_8.47129_fragment_1												VOG00089	REFSEQ hypothetical protein	2.1e-17	57.9	5.9
NODE_113_length_130784_cov_8.47129_fragment_1_14	NODE_113_length_130784_cov_8.47129_fragment_1
NODE_113_length_130784_cov_8.47129_fragment_1_15	NODE_113_length_130784_cov_8.47129_fragment_1
NODE_113_length_130784_cov_8.47129_fragment_1_16	NODE_113_length_130784_cov_8.47129_fragment_1							PF11651.8	P22 coat protein - gene protein 5	3.6e-18	59.6	1	VOG00241	sp|P19727|CAPSB_BPT7 Minor capsid protein	1.5e-23	77.7	10
NODE_113_length_130784_cov_8.47129_fragment_1_17	NODE_113_length_130784_cov_8.47129_fragment_1												VOG02666	REFSEQ hypothetical protein	5.6e-89	291.9	0.43
NODE_113_length_130784_cov_8.47129_fragment_1_18	NODE_113_length_130784_cov_8.47129_fragment_1												VOG24326	REFSEQ hypothetical protein	4.1e-69	227.7	0.22
NODE_113_length_130784_cov_8.47129_fragment_1_19	NODE_113_length_130784_cov_8.47129_fragment_1							PF13264.6	Domain of unknown function (DUF4055)	8.8e-48	156.2	1.17	VOG00213	sp|Q05220|PORTL_BPML5 Portal protein	2.7e-60	198.5	10
NODE_113_length_130784_cov_8.47129_fragment_1_20	NODE_113_length_130784_cov_8.47129_fragment_1	K06909		xtmB; phage terminase large subunit	1.7e-14	50.6	4.5	PF03237.15	Terminase-like family	9.7e-33	107.9	2.85	VOG00694	sp|O31952|YONF_BACSU SPBc2 prophage-derived uncharacterized protein YonF	1.1e-38	127.4	4.48
NODE_113_length_130784_cov_8.47129_fragment_1_21	NODE_113_length_130784_cov_8.47129_fragment_1	K07474		xtmA; phage terminase small subunit	1.8e-12	44.9	2.24						VOG02869	sp|P68928|TERS_BPSF6 Terminase small subunit	1.9e-14	48.8	6.92
NODE_113_length_130784_cov_8.47129_fragment_1_22	NODE_113_length_130784_cov_8.47129_fragment_1
NODE_113_length_130784_cov_8.47129_fragment_1_23	NODE_113_length_130784_cov_8.47129_fragment_1												VOG00198	sp|Q06717|GSTG_BPT2 Beta-glucosyl-HMC-alpha-glucosyl-transferase	4.5e-32	106.1	2.73
NODE_113_length_130784_cov_8.47129_fragment_1_24	NODE_113_length_130784_cov_8.47129_fragment_1	K03497		parB, spo0J; ParB family transcriptional regulator, chromosome partitioning protein	3.1e-14	50.5	1.4	PF02195.18	ParB-like nuclease domain	1.6e-17	58	0.65	VOG00153	REFSEQ hypothetical protein	1.3e-35	117.1	4.51
NODE_113_length_130784_cov_8.47129_fragment_1_25	NODE_113_length_130784_cov_8.47129_fragment_1	K03498		trkH, trkG, ktrB; trk system potassium uptake protein	1.5e-121	403.4	0	PF02386.16	Cation transport protein	7.7e-131	431.2	0
NODE_113_length_130784_cov_8.47129_fragment_1_26	NODE_113_length_130784_cov_8.47129_fragment_1	K14744		rzpD; prophage endopeptidase [EC:3.4.-.-]	2.4e-67	222.4	1.01	PF03245.13	Bacteriophage Rz lysis protein	6.9e-51	166	1	VOG01059	sp|P00726|SPAN1_LAMBD Spanin, inner membrane subunit	2.8e-52	171.2	6.8
NODE_113_length_130784_cov_8.47129_fragment_1_27	NODE_113_length_130784_cov_8.47129_fragment_1	K01185		E3.2.1.17; lysozyme [EC:3.2.1.17]	3.7e-41	137.8	4.48	PF00959.19	Phage lysozyme	8.1e-35	114	3.03	VOG00308	sp|P16009|BP5_BPT4 Baseplate central spike complex protein gp5	1e-42	141	10
NODE_113_length_130784_cov_8.47129_fragment_1_28	NODE_113_length_130784_cov_8.47129_fragment_1							PF04971.12	Bacteriophage P21 holin S	1.4e-36	118.7	1	VOG00419	sp|Q6XQ99|HOLIN_BPT1 Holin	8.1e-32	103.3	4.3
NODE_113_length_130784_cov_8.47129_fragment_1_29	NODE_113_length_130784_cov_8.47129_fragment_1							PF06519.11	TolA C-terminal	2.2e-16	54.3	0
NODE_113_length_130784_cov_8.47129_fragment_1_30	NODE_113_length_130784_cov_8.47129_fragment_1	K03646		tolA; colicin import membrane protein	2.2e-17	60.5	0.02	PF06519.11	TolA C-terminal	5.7e-25	81.7	0
NODE_113_length_130784_cov_8.47129_fragment_1_31	NODE_113_length_130784_cov_8.47129_fragment_1							PF06576.11	Protein of unknown function (DUF1133)	1.5e-105	344.5	0.04
NODE_113_length_130784_cov_8.47129_fragment_1_32	NODE_113_length_130784_cov_8.47129_fragment_1							PF07102.12	Protein of unknown function (DUF1364)	4e-45	146	0.28	VOG01818	sp|P68661|YBCO_ECOLI Putative nuclease YbcO	2.8e-33	108.1	1.09
NODE_113_length_130784_cov_8.47129_fragment_1_33	NODE_113_length_130784_cov_8.47129_fragment_1							PF07105.11	Protein of unknown function (DUF1367)	4.4e-88	288.4	0.28	VOG01680	REFSEQ hypothetical protein	5.2e-48	156.8	1.07
NODE_113_length_130784_cov_8.47129_fragment_1_34	NODE_113_length_130784_cov_8.47129_fragment_1							PF09313.11	Domain of unknown function (DUF1971)	4e-28	91.6	0
NODE_113_length_130784_cov_8.47129_fragment_1_35	NODE_113_length_130784_cov_8.47129_fragment_1
NODE_113_length_130784_cov_8.47129_fragment_1_36	NODE_113_length_130784_cov_8.47129_fragment_1
NODE_113_length_130784_cov_8.47129_fragment_1_37	NODE_113_length_130784_cov_8.47129_fragment_1
NODE_113_length_130784_cov_8.47129_fragment_1_38	NODE_113_length_130784_cov_8.47129_fragment_1							PF06163.11	Bacterial protein of unknown function (DUF977)	4.5e-14	46.8	0.09
NODE_113_length_130784_cov_8.47129_fragment_1_39	NODE_113_length_130784_cov_8.47129_fragment_1							PF07789.12	Protein of unknown function (DUF1627)	2.8e-96	313.8	0.02	VOG21579	REFSEQ hypothetical protein	1.3e-70	231.6	0.05
NODE_113_length_130784_cov_8.47129_fragment_1_40	NODE_113_length_130784_cov_8.47129_fragment_1	K10762		ydaV; putative replication protein	1.3e-141	466.9	0.11	PF01695.17	IstB-like ATP binding protein	6.5e-23	75.7	1.65	VOG01901	sp|P0AEF0|DNAC_ECOLI DNA replication protein DnaC	4.5e-56	184.2	9.05
NODE_113_length_130784_cov_8.47129_fragment_1_41	NODE_113_length_130784_cov_8.47129_fragment_1							PF07120.11	Protein of unknown function (DUF1376)	2.3e-28	92.7	0.24
NODE_113_length_130784_cov_8.47129_fragment_1_42	NODE_113_length_130784_cov_8.47129_fragment_1							PF06254.11	Putative bacterial toxin ydaT	4e-14	47.3	0.11	VOG04154	REFSEQ hypothetical protein	4.1e-15	49.8	0.29
NODE_113_length_130784_cov_8.47129_fragment_1_43	NODE_113_length_130784_cov_8.47129_fragment_1							PF15943.5	Putative antitoxin of bacterial toxin-antitoxin system, YdaS/YdaT	7.9e-33	106.5	0.52	VOG00317	sp|P03040|RCRO_LAMBD Regulatory protein cro	6.1e-13	43.3	3.14
NODE_113_length_130784_cov_8.47129_fragment_1_44	NODE_113_length_130784_cov_8.47129_fragment_1
NODE_113_length_130784_cov_8.47129_fragment_1_45	NODE_113_length_130784_cov_8.47129_fragment_1
NODE_113_length_130784_cov_8.47129_fragment_1_46	NODE_113_length_130784_cov_8.47129_fragment_1							PF07151.12	Protein of unknown function (DUF1391)	2.7e-42	136.8	0.03
NODE_113_length_130784_cov_8.47129_fragment_1_47	NODE_113_length_130784_cov_8.47129_fragment_1							PF14163.6	Super-infection exclusion protein B	1.1e-30	100.4	0.09
NODE_113_length_130784_cov_8.47129_fragment_1_48	NODE_113_length_130784_cov_8.47129_fragment_1												VOG11478	sp|P38393|KILR_ECOLI Killing protein KilR	8.3e-34	109.8	0.43
NODE_113_length_130784_cov_8.47129_fragment_1_49	NODE_113_length_130784_cov_8.47129_fragment_1												VOG13552	REFSEQ hypothetical protein	2.8e-12	40.4	0.12
NODE_113_length_130784_cov_8.47129_fragment_1_50	NODE_113_length_130784_cov_8.47129_fragment_1
NODE_113_length_130784_cov_8.47129_fragment_1_51	NODE_113_length_130784_cov_8.47129_fragment_1	K10906		recE; exodeoxyribonuclease VIII [EC:3.1.11.-]	1.7e-233	774.2	1.75	PF06630.11	Enterobacterial exodeoxyribonuclease VIII	2.6e-88	289.3	0.09	VOG13551	REFSEQ exodeoxyribonuclease VIII	2.8e-132	436.3	0.28
NODE_113_length_130784_cov_8.47129_fragment_1_52	NODE_113_length_130784_cov_8.47129_fragment_1	K07455		recT; recombination protein RecT	5.8e-99	328	1.61	PF03837.14	RecT family	3e-58	190.9	2.53	VOG10469	sp|P03698|VBET_LAMBD Recombination protein bet	4e-37	122.5	10
NODE_113_length_130784_cov_8.47129_fragment_1_53	NODE_113_length_130784_cov_8.47129_fragment_1	K19780		ralA, rcbA; antisense regulator of RalR protein	2.8e-40	132.9	0.01	PF06688.11	Protein of unknown function (DUF1187)	1.6e-40	131.6	0.01
NODE_113_length_130784_cov_8.47129_fragment_1_54	NODE_113_length_130784_cov_8.47129_fragment_1							PF06806.12	Putative excisionase (DUF1233)	3.3e-22	72.3	0.1
NODE_113_length_130784_cov_8.47129_fragment_1_55	NODE_113_length_130784_cov_8.47129_fragment_1	K14059		int; integrase	2.2e-117	389.1	7	PF12167.8	Arm DNA-binding domain	3.4e-26	85.4	0.21	VOG00041	sp|O10330|VLF1_NPVOP Very late expression factor 1	1.3e-52	173.4	10
NODE_113_length_130784_cov_8.47129_fragment_1_56	NODE_113_length_130784_cov_8.47129_fragment_1	K14058		ttcA; tRNA 2-thiocytidine biosynthesis protein TtcA	1.4e-152	503.6	0.01	PF01171.20	PP-loop family	2.3e-15	51.1	0.03	VOG00684	sp|A4XFR8|QUEC_CALS8 7-cyano-7-deazaguanine synthase	4.5e-14	46.6	2.27
NODE_116_length_122143_cov_15.5261_fragment_1_105	NODE_116_length_122143_cov_15.5261_fragment_1	K21039		int; enterobacteria phage integrase [EC:2.7.7.- 3.1.-.-]	8.5e-90	298.9	1	PF09003.10	Bacteriophage lambda integrase, Arm DNA-binding domain	8.4e-26	85.2	1	VOG00041	sp|O10330|VLF1_NPVOP Very late expression factor 1	3.6e-25	84.2	10
NODE_116_length_122143_cov_15.5261_fragment_1_106	NODE_116_length_122143_cov_15.5261_fragment_1	K10906		recE; exodeoxyribonuclease VIII [EC:3.1.11.-]	2.3e-63	212.1	1.75	PF16473.5	3' exoribonuclease, RNase T-like	1.2e-55	183.1	1.71	VOG13551	REFSEQ exodeoxyribonuclease VIII	2.3e-40	133.1	0.28
NODE_116_length_122143_cov_15.5261_fragment_1_107	NODE_116_length_122143_cov_15.5261_fragment_1							PF07358.11	Protein of unknown function (DUF1482)	1.6e-25	84	0.02
NODE_116_length_122143_cov_15.5261_fragment_1_108	NODE_116_length_122143_cov_15.5261_fragment_1	K22304		dicB; cell division inhibition protein DicB	1.3e-38	128.1	0.01	PF05358.11	DicB protein	8.7e-43	139.6	0.01
NODE_116_length_122143_cov_15.5261_fragment_1_109	NODE_116_length_122143_cov_15.5261_fragment_1
NODE_116_length_122143_cov_15.5261_fragment_1_110	NODE_116_length_122143_cov_15.5261_fragment_1
NODE_116_length_122143_cov_15.5261_fragment_1_111	NODE_116_length_122143_cov_15.5261_fragment_1
NODE_116_length_122143_cov_15.5261_fragment_1_112	NODE_116_length_122143_cov_15.5261_fragment_1							PF07151.12	Protein of unknown function (DUF1391)	2.5e-35	115.3	0.03
NODE_116_length_122143_cov_15.5261_fragment_1_113	NODE_116_length_122143_cov_15.5261_fragment_1	K01356		lexA; repressor LexA [EC:3.4.21.88]	1.3e-11	42.3	2.88
NODE_116_length_122143_cov_15.5261_fragment_1_114	NODE_116_length_122143_cov_15.5261_fragment_1	K22302		dicC; transcriptional repressor of cell division inhibition gene dicB	7e-20	68.1	0.24	PF14549.6	DNA-binding transcriptional regulator Cro	1.1e-17	58.8	0.2
NODE_116_length_122143_cov_15.5261_fragment_1_115	NODE_116_length_122143_cov_15.5261_fragment_1												VOG04154	REFSEQ hypothetical protein	5.8e-14	47.1	0.29
NODE_116_length_122143_cov_15.5261_fragment_1_116	NODE_116_length_122143_cov_15.5261_fragment_1												VOG00100	REFSEQ hypothetical protein	2.6e-18	62.2	1.68
NODE_116_length_122143_cov_15.5261_fragment_1_117	NODE_116_length_122143_cov_15.5261_fragment_1							PF06163.11	Bacterial protein of unknown function (DUF977)	2.9e-34	113	0.09	VOG03713	sp|P03761|VREN_LAMBD Protein ren	2.7e-31	103.1	0.47
NODE_116_length_122143_cov_15.5261_fragment_1_118	NODE_116_length_122143_cov_15.5261_fragment_1
NODE_116_length_122143_cov_15.5261_fragment_1_119	NODE_116_length_122143_cov_15.5261_fragment_1
NODE_116_length_122143_cov_15.5261_fragment_1_120	NODE_116_length_122143_cov_15.5261_fragment_1	K18919		hokC_D; protein HokC/D	1.6e-29	98.5	0.02	PF01848.16	Hok/gef family	2.3e-21	70.2	0.02	VOG03666	sp|P33236|MOKC_ECOLI Regulatory protein MokC	1e-25	84.6	1.1
NODE_116_length_122143_cov_15.5261_fragment_1_121	NODE_116_length_122143_cov_15.5261_fragment_1							PF06147.11	Protein of unknown function (DUF968)	5.9e-79	260.1	0.18	VOG00232	sp|P76162|YDFU_ECOLI Uncharacterized protein YdfU	5.6e-33	109.2	2.92
NODE_116_length_122143_cov_15.5261_fragment_1_122	NODE_116_length_122143_cov_15.5261_fragment_1	K01160		rusA; crossover junction endodeoxyribonuclease RusA [EC:3.1.22.4]	3.9e-39	131	1.93	PF05866.11	Endodeoxyribonuclease RusA	8.5e-19	63.5	2.13	VOG00098	sp|Q9MCN8|RUSA_BPHK7 Crossover junction endodeoxyribonuclease rusA	5.8e-21	70.5	10
NODE_116_length_122143_cov_15.5261_fragment_1_123	NODE_116_length_122143_cov_15.5261_fragment_1							PF03589.13	Antitermination protein	1.9e-52	170.7	0.29	VOG03603	sp|P76161|REQ2_ECOLI Prophage antitermination protein Q homolog QuuQ	1e-104	344.7	1.23
NODE_116_length_122143_cov_15.5261_fragment_1_124	NODE_116_length_122143_cov_15.5261_fragment_1												VOG01288	REFSEQ hypothetical protein	5.7e-26	85.2	0.45
NODE_116_length_122143_cov_15.5261_fragment_1_125	NODE_116_length_122143_cov_15.5261_fragment_1	K07319		yhdJ; adenine-specific DNA-methyltransferase [EC:2.1.1.72]	2.3e-76	254.3	1.09	PF01555.18	DNA methylase	5.1e-44	145.9	5.1	VOG00102	sp|P29538|MTH1_HAEPA Modification methylase HpaI	2.5e-60	198.9	10
NODE_116_length_122143_cov_15.5261_fragment_1_126	NODE_116_length_122143_cov_15.5261_fragment_1							PF08410.10	Domain of unknown function (DUF1737)	1.1e-16	55.6	0.07	VOG11599	REFSEQ hypothetical protein	2.5e-24	80.6	1.16
NODE_116_length_122143_cov_15.5261_fragment_1_127	NODE_116_length_122143_cov_15.5261_fragment_1							PF04971.12	Bacteriophage P21 holin S	7.1e-34	110.9	1	VOG00419	sp|Q6XQ99|HOLIN_BPT1 Holin	1.8e-30	100	4.3
NODE_116_length_122143_cov_15.5261_fragment_1_128	NODE_116_length_122143_cov_15.5261_fragment_1							PF07041.11	Protein of unknown function (DUF1327)	1.8e-60	197.1	0.03	VOG04458	sp|P76160|YDFR_ECOLI Uncharacterized protein YdfR	2.1e-50	164.1	0.15
NODE_1263_length_17195_cov_5.50198_1	NODE_1263_length_17195_cov_5.50198							PF07166.11	Protein of unknown function (DUF1398)	1.7e-45	149.3	0.01	VOG11470	REFSEQ putative envelope protein	1.2e-75	248.5	0.1
NODE_1263_length_17195_cov_5.50198_2	NODE_1263_length_17195_cov_5.50198							PF08178.11	GnsA/GnsB toxin of bacterial toxin-antitoxin system	9.2e-37	120.2	0
NODE_1263_length_17195_cov_5.50198_3	NODE_1263_length_17195_cov_5.50198
NODE_1263_length_17195_cov_5.50198_4	NODE_1263_length_17195_cov_5.50198	K03704		cspA; cold shock protein	3.2e-30	101.6	0.16	PF00313.22	'Cold-shock' DNA-binding domain	1.2e-32	107	0.16	VOG04462	sp|P0A361|CSPA_STRP8 Major cold shock protein	3.8e-18	61.4	0.27
NODE_1263_length_17195_cov_5.50198_5	NODE_1263_length_17195_cov_5.50198							PF10721.9	Protein of unknown function (DUF2514)	1.9e-38	127.5	0.61	VOG03004	sp|O64363|VG55_BPN15 Protein gp55	2.3e-32	107.7	1.42
NODE_1263_length_17195_cov_5.50198_6	NODE_1263_length_17195_cov_5.50198	K01185		E3.2.1.17; lysozyme [EC:3.2.1.17]	2.2e-25	87.3	4.48	PF00959.19	Phage lysozyme	1.9e-33	110.6	3.03	VOG00308	sp|P16009|BP5_BPT4 Baseplate central spike complex protein gp5	5.4e-34	113.5	10
NODE_1263_length_17195_cov_5.50198_7	NODE_1263_length_17195_cov_5.50198							PF07041.11	Protein of unknown function (DUF1327)	3.1e-46	151.5	0.03	VOG04458	sp|P76160|YDFR_ECOLI Uncharacterized protein YdfR	6.7e-34	111.3	0.15
NODE_1263_length_17195_cov_5.50198_8	NODE_1263_length_17195_cov_5.50198							PF04971.12	Bacteriophage P21 holin S	4.9e-36	118	1	VOG00419	sp|Q6XQ99|HOLIN_BPT1 Holin	2.3e-28	93.4	4.3
NODE_1263_length_17195_cov_5.50198_9	NODE_1263_length_17195_cov_5.50198	K03704		cspA; cold shock protein	2.2e-29	98.9	0.16	PF00313.22	'Cold-shock' DNA-binding domain	6.8e-33	107.8	0.16	VOG04462	sp|P0A361|CSPA_STRP8 Major cold shock protein	9.1e-19	63.4	0.27
NODE_1263_length_17195_cov_5.50198_10	NODE_1263_length_17195_cov_5.50198	K03704		cspA; cold shock protein	1.7e-12	44.8	0.16	PF00313.22	'Cold-shock' DNA-binding domain	6.3e-23	75.9	0.16
NODE_1263_length_17195_cov_5.50198_11	NODE_1263_length_17195_cov_5.50198							PF03589.13	Antitermination protein	3.7e-53	173.3	0.29	VOG03603	sp|P76161|REQ2_ECOLI Prophage antitermination protein Q homolog QuuQ	6.3e-99	326	1.23
NODE_1263_length_17195_cov_5.50198_12	NODE_1263_length_17195_cov_5.50198							PF06147.11	Protein of unknown function (DUF968)	1.8e-90	297.9	0.18	VOG00232	sp|P76162|YDFU_ECOLI Uncharacterized protein YdfU	6.9e-59	195.2	2.92
NODE_1263_length_17195_cov_5.50198_13	NODE_1263_length_17195_cov_5.50198							PF04383.13	KilA-N domain	1.3e-21	72	0.39	VOG00873	REFSEQ hypothetical protein	2.1e-91	301.8	0.74
NODE_1263_length_17195_cov_5.50198_14	NODE_1263_length_17195_cov_5.50198	K01160		rusA; crossover junction endodeoxyribonuclease RusA [EC:3.1.22.4]	4.1e-43	143.9	1.93	PF05866.11	Endodeoxyribonuclease RusA	1.5e-17	59.7	2.13	VOG00098	sp|Q9MCN8|RUSA_BPHK7 Crossover junction endodeoxyribonuclease rusA	3e-23	78.2	10
NODE_1263_length_17195_cov_5.50198_15	NODE_1263_length_17195_cov_5.50198	K01356		lexA; repressor LexA [EC:3.4.21.88]	2e-13	48.2	2.88	PF01726.16	LexA DNA binding domain	8.3e-21	69	0.13	VOG00254	REFSEQ hypothetical protein	2.6e-14	47.8	0.83
NODE_1263_length_17195_cov_5.50198_16	NODE_1263_length_17195_cov_5.50198							PF05869.11	DNA N-6-adenine-methyltransferase (Dam)	2.5e-61	201.6	1.65	VOG01116	sp|P51715|YO13_BPHC1 Uncharacterized adenine-specific methylase	3.7e-53	175	6.05
NODE_1263_length_17195_cov_5.50198_17	NODE_1263_length_17195_cov_5.50198												VOG04806	sp|P76510|YFDN_ECOLI Uncharacterized protein YfdN	3.6e-96	315.1	0.21
NODE_1263_length_17195_cov_5.50198_18	NODE_1263_length_17195_cov_5.50198							PF13730.6	Helix-turn-helix domain	5.9e-12	40.8	0.31	VOG00329	sp|P03687|VG18_BPP22 DNA replication protein gp18	2.6e-18	62.8	1.73
NODE_1263_length_17195_cov_5.50198_19	NODE_1263_length_17195_cov_5.50198												VOG21507	sp|P75977|YMFM_ECOLI Uncharacterized protein YmfM	6.8e-78	253.4	0.04
NODE_1263_length_17195_cov_5.50198_20	NODE_1263_length_17195_cov_5.50198												VOG00672	sp|P75976|YMFL_ECOLI Uncharacterized protein YmfL	1.5e-31	104.8	1.28
NODE_1263_length_17195_cov_5.50198_21	NODE_1263_length_17195_cov_5.50198	K22302		dicC; transcriptional repressor of cell division inhibition gene dicB	3.8e-21	72.2	0.24	PF14549.6	DNA-binding transcriptional regulator Cro	2e-13	45.4	0.2
NODE_1263_length_17195_cov_5.50198_22	NODE_1263_length_17195_cov_5.50198	K01356		lexA; repressor LexA [EC:3.4.21.88]	1.1e-23	81.7	2.88	PF00717.23	Peptidase S24-like	4.6e-21	70	1.35	VOG02771	sp|P03034|RPC1_LAMBD Repressor protein cI	2.2e-25	85.2	10
NODE_1263_length_17195_cov_5.50198_23	NODE_1263_length_17195_cov_5.50198							PF06689.13	ClpX C4-type zinc finger	2.8e-12	41.8	0.04
NODE_1263_length_17195_cov_5.50198_24	NODE_1263_length_17195_cov_5.50198
NODE_1263_length_17195_cov_5.50198_25	NODE_1263_length_17195_cov_5.50198
NODE_1263_length_17195_cov_5.50198_26	NODE_1263_length_17195_cov_5.50198												VOG01357	sp|P76512|YFDP_ECOLI Uncharacterized protein YfdP	2.2e-58	191.1	1.3
NODE_1263_length_17195_cov_5.50198_27	NODE_1263_length_17195_cov_5.50198							PF10065.9	Uncharacterized conserved protein (DUF2303)	4.3e-90	296.8	0.42	VOG11472	sp|P76513|YFDQ_ECOLI Uncharacterized protein YfdQ	4.5e-81	267.3	1.36
NODE_1263_length_17195_cov_5.50198_28	NODE_1263_length_17195_cov_5.50198	K06952		K06952; uncharacterized protein	4.3e-58	193.6	0.51						VOG01639	sp|P76514|YFDR_ECOLI Uncharacterized protein YfdR	2.3e-64	212	1.22
NODE_1263_length_17195_cov_5.50198_29	NODE_1263_length_17195_cov_5.50198												VOG01102	sp|Q03547|VEAE_BPP22 Eae protein	4.2e-41	136.3	1.66
NODE_1263_length_17195_cov_5.50198_30	NODE_1263_length_17195_cov_5.50198												VOG19553	REFSEQ gene 22 protein	7.8e-73	236.3	0.06
NODE_1263_length_17195_cov_5.50198_31	NODE_1263_length_17195_cov_5.50198												VOG00112	sp|P03756|EA22_LAMBD Protein ea22	4.7e-13	44.9	3.5
NODE_1282_length_21241_cov_18.4956_1	NODE_1282_length_21241_cov_18.4956							PF12167.8	Arm DNA-binding domain	3.9e-14	48.2	0.21
NODE_1282_length_21241_cov_18.4956_2	NODE_1282_length_21241_cov_18.4956							PF06806.12	Putative excisionase (DUF1233)	5.2e-36	118	0.1	VOG10939	REFSEQ putative excisionase	2.2e-28	93.2	0.71
NODE_1282_length_21241_cov_18.4956_3	NODE_1282_length_21241_cov_18.4956	K10906		recE; exodeoxyribonuclease VIII [EC:3.1.11.-]	4e-63	211.5	1.75	PF16473.5	3' exoribonuclease, RNase T-like	1.7e-53	176.9	1.71	VOG13551	REFSEQ exodeoxyribonuclease VIII	1.9e-40	133.8	0.28
NODE_1282_length_21241_cov_18.4956_4	NODE_1282_length_21241_cov_18.4956							PF07358.11	Protein of unknown function (DUF1482)	1.6e-26	87.9	0.02
NODE_1282_length_21241_cov_18.4956_5	NODE_1282_length_21241_cov_18.4956	K22304		dicB; cell division inhibition protein DicB	1.7e-38	127.8	0.01	PF05358.11	DicB protein	6.4e-49	159.9	0.01
NODE_1282_length_21241_cov_18.4956_6	NODE_1282_length_21241_cov_18.4956
NODE_1282_length_21241_cov_18.4956_7	NODE_1282_length_21241_cov_18.4956							PF07151.12	Protein of unknown function (DUF1391)	7e-35	114.6	0.03
NODE_1282_length_21241_cov_18.4956_8	NODE_1282_length_21241_cov_18.4956	K22300		dicA; HTH-type transcriptional regulator, cell division transcriptional repressor	1.3e-55	184.5	2.08	PF01381.22	Helix-turn-helix	1.1e-16	56.5	5.99	VOG00934	REFSEQ putative HTH domain DNA-binding protein	1.8e-21	71.9	0.73
NODE_1282_length_21241_cov_18.4956_9	NODE_1282_length_21241_cov_18.4956	K22302		dicC; transcriptional repressor of cell division inhibition gene dicB	1.2e-28	96.4	0.24	PF14549.6	DNA-binding transcriptional regulator Cro	2e-18	61.9	0.2
NODE_1282_length_21241_cov_18.4956_10	NODE_1282_length_21241_cov_18.4956
NODE_1282_length_21241_cov_18.4956_11	NODE_1282_length_21241_cov_18.4956												VOG00657	REFSEQ hypothetical protein	9.8e-20	66.7	0.82
NODE_1282_length_21241_cov_18.4956_12	NODE_1282_length_21241_cov_18.4956							PF06163.11	Bacterial protein of unknown function (DUF977)	1e-33	111.9	0.09	VOG03713	sp|P03761|VREN_LAMBD Protein ren	1.7e-30	100.9	0.47
NODE_1282_length_21241_cov_18.4956_13	NODE_1282_length_21241_cov_18.4956												VOG03112	REFSEQ putative methyltransferase	5.4e-47	155	1.32
NODE_1282_length_21241_cov_18.4956_14	NODE_1282_length_21241_cov_18.4956
NODE_1282_length_21241_cov_18.4956_15	NODE_1282_length_21241_cov_18.4956												VOG18575	REFSEQ hypothetical protein	4.9e-20	67.6	0.02
NODE_1282_length_21241_cov_18.4956_16	NODE_1282_length_21241_cov_18.4956												VOG00758	sp|P16942|T629_SHISO Transposase for insertion sequence element IS629	3.7e-17	58.2	2.68
NODE_1282_length_21241_cov_18.4956_17	NODE_1282_length_21241_cov_18.4956							PF14282.6	FlxA-like protein	2.9e-17	58.4	0
NODE_1282_length_21241_cov_18.4956_18	NODE_1282_length_21241_cov_18.4956	K18918		relB; RHH-type transcriptional regulator, rel operon repressor / antitoxin RelB	1.8e-23	80.5	0.01	PF04221.12	RelB antitoxin	2.4e-29	97.1	0.07
NODE_1282_length_21241_cov_18.4956_19	NODE_1282_length_21241_cov_18.4956	K06218		relE, stbE; mRNA interferase RelE/StbE	2.8e-22	77.1	0.31	PF05016.15	ParE toxin of type II toxin-antitoxin system, parDE	4.3e-13	45.6	0.29
NODE_1282_length_21241_cov_18.4956_20	NODE_1282_length_21241_cov_18.4956	K18919		hokC_D; protein HokC/D	2.7e-31	104.4	0.02	PF01848.16	Hok/gef family	9.1e-23	75.3	0.02	VOG03666	sp|P33236|MOKC_ECOLI Regulatory protein MokC	1.7e-26	87.5	1.1
NODE_1282_length_21241_cov_18.4956_21	NODE_1282_length_21241_cov_18.4956
NODE_1282_length_21241_cov_18.4956_22	NODE_1282_length_21241_cov_18.4956							PF06147.11	Protein of unknown function (DUF968)	1.1e-80	266.5	0.18	VOG00232	sp|P76162|YDFU_ECOLI Uncharacterized protein YdfU	1.9e-33	111.2	2.92
NODE_1282_length_21241_cov_18.4956_23	NODE_1282_length_21241_cov_18.4956							PF03589.13	Antitermination protein	5.1e-53	173.3	0.29	VOG03603	sp|P76161|REQ2_ECOLI Prophage antitermination protein Q homolog QuuQ	7.3e-99	326	1.23
NODE_1282_length_21241_cov_18.4956_24	NODE_1282_length_21241_cov_18.4956	K03704		cspA; cold shock protein	1.9e-12	44.8	0.16	PF00313.22	'Cold-shock' DNA-binding domain	8.7e-23	75.9	0.16
NODE_1282_length_21241_cov_18.4956_25	NODE_1282_length_21241_cov_18.4956	K03704		cspA; cold shock protein	2.3e-29	98.9	0.16	PF00313.22	'Cold-shock' DNA-binding domain	9.4e-33	107.8	0.16	VOG04462	sp|P0A361|CSPA_STRP8 Major cold shock protein	1.1e-18	63.4	0.27
NODE_1282_length_21241_cov_18.4956_26	NODE_1282_length_21241_cov_18.4956							PF04971.12	Bacteriophage P21 holin S	6.8e-36	118	1	VOG00419	sp|Q6XQ99|HOLIN_BPT1 Holin	2.7e-28	93.4	4.3
NODE_1282_length_21241_cov_18.4956_27	NODE_1282_length_21241_cov_18.4956							PF07041.11	Protein of unknown function (DUF1327)	4.3e-46	151.5	0.03	VOG04458	sp|P76160|YDFR_ECOLI Uncharacterized protein YdfR	7.8e-34	111.3	0.15
NODE_1282_length_21241_cov_18.4956_28	NODE_1282_length_21241_cov_18.4956	K01185		E3.2.1.17; lysozyme [EC:3.2.1.17]	2.3e-25	87.3	4.48	PF00959.19	Phage lysozyme	2.6e-33	110.6	3.03	VOG00308	sp|P16009|BP5_BPT4 Baseplate central spike complex protein gp5	6.2e-34	113.5	10
NODE_1282_length_21241_cov_18.4956_29	NODE_1282_length_21241_cov_18.4956							PF10721.9	Protein of unknown function (DUF2514)	2.6e-38	127.5	0.61	VOG03004	sp|O64363|VG55_BPN15 Protein gp55	2.6e-32	107.7	1.42
NODE_1282_length_21241_cov_18.4956_30	NODE_1282_length_21241_cov_18.4956	K03704		cspA; cold shock protein	3.5e-30	101.6	0.16	PF00313.22	'Cold-shock' DNA-binding domain	1.7e-32	107	0.16	VOG04462	sp|P0A361|CSPA_STRP8 Major cold shock protein	4.4e-18	61.4	0.27
NODE_1282_length_21241_cov_18.4956_31	NODE_1282_length_21241_cov_18.4956
NODE_1282_length_21241_cov_18.4956_32	NODE_1282_length_21241_cov_18.4956							PF08178.11	GnsA/GnsB toxin of bacterial toxin-antitoxin system	1.3e-36	120.2	0
NODE_1282_length_21241_cov_18.4956_33	NODE_1282_length_21241_cov_18.4956							PF07166.11	Protein of unknown function (DUF1398)	3.2e-19	65	0.01	VOG11470	REFSEQ putative envelope protein	2.3e-31	104.4	0.1
NODE_1282_length_21241_cov_18.4956_34	NODE_1282_length_21241_cov_18.4956							PF13132.6	Domain of unknown function (DUF3950)	1.9e-20	68.2	0.02
NODE_1308_length_23348_cov_6.65724_1	NODE_1308_length_23348_cov_6.65724							PF04971.12	Bacteriophage P21 holin S	1.9e-12	43	1	VOG00419	sp|Q6XQ99|HOLIN_BPT1 Holin	1e-12	43.7	4.3
NODE_1308_length_23348_cov_6.65724_2	NODE_1308_length_23348_cov_6.65724							PF07041.11	Protein of unknown function (DUF1327)	5.6e-59	193.1	0.03	VOG04458	sp|P76160|YDFR_ECOLI Uncharacterized protein YdfR	2.2e-47	155	0.15
NODE_1308_length_23348_cov_6.65724_3	NODE_1308_length_23348_cov_6.65724	K01185		E3.2.1.17; lysozyme [EC:3.2.1.17]	1.4e-26	91.4	4.48	PF00959.19	Phage lysozyme	5.3e-31	103.3	3.03	VOG00308	sp|P16009|BP5_BPT4 Baseplate central spike complex protein gp5	1.9e-33	112.1	10
NODE_1308_length_23348_cov_6.65724_4	NODE_1308_length_23348_cov_6.65724
NODE_1308_length_23348_cov_6.65724_5	NODE_1308_length_23348_cov_6.65724												VOG13585	REFSEQ hypothetical protein	1.1e-23	78.7	0.8
NODE_1308_length_23348_cov_6.65724_6	NODE_1308_length_23348_cov_6.65724	K14744		rzpD; prophage endopeptidase [EC:3.4.-.-]	3.7e-63	209.6	1.01	PF03245.13	Bacteriophage Rz lysis protein	8.2e-47	154.4	1	VOG01059	sp|P00726|SPAN1_LAMBD Spanin, inner membrane subunit	8.3e-50	164.8	6.8
NODE_1308_length_23348_cov_6.65724_7	NODE_1308_length_23348_cov_6.65724	K03832		tonB; periplasmic protein TonB	1.8e-13	48.7	0.02	PF03544.14	Gram-negative bacterial TonB protein C-terminal	2e-13	46.6	0.03
NODE_1308_length_23348_cov_6.65724_8	NODE_1308_length_23348_cov_6.65724
NODE_1308_length_23348_cov_6.65724_9	NODE_1308_length_23348_cov_6.65724	K22014		Nu1; terminase small subunit	5.7e-26	89.1	1	PF07471.12	Phage DNA packaging protein Nu1	3.2e-15	52.2	1	VOG00720	sp|P03707|TERS_LAMBD Terminase small subunit	1.9e-16	56.1	2.11
NODE_1308_length_23348_cov_6.65724_10	NODE_1308_length_23348_cov_6.65724	K21512		gpA; terminase, large subunit [EC:3.1.21.4]	5.7e-255	845.4	1.08	PF05876.12	Phage terminase large subunit (GpA)	4.8e-135	447.1	1.74	VOG01123	REFSEQ hypothetical protein	3.4e-12	41.1	6.23
NODE_1308_length_23348_cov_6.65724_11	NODE_1308_length_23348_cov_6.65724							PF02831.15	gpW	1.3e-21	72.3	0.15
NODE_1308_length_23348_cov_6.65724_12	NODE_1308_length_23348_cov_6.65724							PF05136.13	Phage portal protein, lambda family	5e-100	331.1	1.11	VOG01666	sp|P36272|PORTL_BPP21 Portal protein B	8.8e-130	429.2	3.18
NODE_1308_length_23348_cov_6.65724_13	NODE_1308_length_23348_cov_6.65724	K21511		GPC; capsid assembly protease [EC:3.4.21.-]	4.2e-166	550.7	0.72	PF01343.18	Peptidase family S49	2.8e-36	120.7	0.84	VOG01630	sp|P03711|SCAF_LAMBD Capsid assembly protease C	1.1e-98	327	4.21
NODE_1308_length_23348_cov_6.65724_14	NODE_1308_length_23348_cov_6.65724							PF02924.14	Bacteriophage lambda head decoration protein D	3.8e-19	64.9	1	VOG11454	sp|O64321|DECO7_BPN15 Putative decoration protein	1.8e-34	113.9	0.22
NODE_1308_length_23348_cov_6.65724_15	NODE_1308_length_23348_cov_6.65724							PF03864.15	Phage major capsid protein E	7.4e-67	221.8	2.1	VOG00744	sp|Q6KGI8|CAPSD_BPFO1 Major capsid protein	6.3e-46	152.9	9.32
NODE_1308_length_23348_cov_6.65724_16	NODE_1308_length_23348_cov_6.65724							PF14000.6	DNA packaging protein FI	8.3e-17	57.8	0.06
NODE_1308_length_23348_cov_6.65724_17	NODE_1308_length_23348_cov_6.65724							PF05354.11	Phage Head-Tail Attachment	6.6e-54	176.8	1	VOG02067	sp|O64324|FII_BPN15 Head-tail joining protein	1.2e-32	108.2	1
NODE_1308_length_23348_cov_6.65724_18	NODE_1308_length_23348_cov_6.65724							PF06763.11	Prophage minor tail protein Z (GPZ)	9.1e-57	187.9	1	VOG00959	sp|O64325|COMPL_BPN15 Tail completion protein	1.5e-44	148.1	1.36
NODE_1308_length_23348_cov_6.65724_19	NODE_1308_length_23348_cov_6.65724							PF06141.11	Phage minor tail protein U	6e-50	165	1	VOG11456	sp|O64326|TTTP_BPN15 Tail tube terminator protein	2.9e-70	230.3	1
NODE_1308_length_23348_cov_6.65724_20	NODE_1308_length_23348_cov_6.65724							PF16461.5	Lambda phage tail tube protein, TTP	6.8e-63	206.3	1	VOG00149	sp|A9CRB8|TAIL_BPMR1 Putative tail protein	2.4e-26	88.4	5.26
NODE_1308_length_23348_cov_6.65724_21	NODE_1308_length_23348_cov_6.65724							PF06894.11	Bacteriophage lambda tail assembly chaperone, TAC, protein G	1.4e-52	172.7	1	VOG11457	sp|O64328|G_BPN15 Tail assembly protein G	1.1e-46	153.8	1
NODE_1308_length_23348_cov_6.65724_22	NODE_1308_length_23348_cov_6.65724							PF06223.12	Minor tail protein T	4e-45	148.4	0.1	VOG11458	sp|P03735|GT_LAMBD Tail assembly protein GT	1.6e-53	175.6	1
NODE_1308_length_23348_cov_6.65724_23	NODE_1308_length_23348_cov_6.65724							PF06791.13	Prophage tail length tape measure protein	1.8e-67	222.9	1	VOG20937	sp|P85501|TMP_BPPAJ Probable tape measure protein	2.2e-28	94.7	1.51
NODE_1308_length_23348_cov_6.65724_24	NODE_1308_length_23348_cov_6.65724							PF05939.13	Phage minor tail protein	2.2e-36	120.5	1.18	VOG01889	sp|O64331|TIPM_BPN15 Tail tip protein M	1e-29	98.9	4.25
NODE_1308_length_23348_cov_6.65724_25	NODE_1308_length_23348_cov_6.65724							PF05100.12	Phage minor tail protein L	2.2e-91	300.7	1.09	VOG00644	sp|O64332|TIPL_BPN15 Tail tip protein L	5e-75	247.5	4.48
NODE_1308_length_23348_cov_6.65724_26	NODE_1308_length_23348_cov_6.65724	K21140	AMG	mec; [CysO sulfur-carrier protein]-S-L-cysteine hydrolase [EC:3.13.1.6]	5.7e-15	53	0.89	PF14464.6	Prokaryotic homologs of the JAB domain	2.3e-16	55.6	0.27	VOG01039	sp|O64333|TIPK_BPN15 Tail tip assembly protein K	2.4e-70	233.6	4.6
NODE_1308_length_23348_cov_6.65724_27	NODE_1308_length_23348_cov_6.65724							PF06805.12	Bacteriophage lambda tail assembly protein I	7.3e-15	51.1	1	VOG02435	sp|O64334|TIPI_BPN15 Tail tip assembly protein I	5.7e-54	178.3	4.29
NODE_1308_length_23348_cov_6.65724_28	NODE_1308_length_23348_cov_6.65724							PF13550.6	Putative phage tail protein	3.5e-38	127	1.24	VOG00125	sp|Q6QGE9|BPPB3_BPT5 Probable baseplate hub protein	2.4e-285	945.4	8.23
NODE_1321_length_15460_cov_10.9316_1	NODE_1321_length_15460_cov_10.9316
NODE_1321_length_15460_cov_10.9316_2	NODE_1321_length_15460_cov_10.9316							PF06530.12	Phage antitermination protein Q	4.7e-53	173.2	1	VOG00605	sp|O48429|REGQ_BPH19 Antitermination protein Q	8.6e-43	140.5	2.38
NODE_1321_length_15460_cov_10.9316_3	NODE_1321_length_15460_cov_10.9316							PF06147.11	Protein of unknown function (DUF968)	3.6e-90	296.7	0.18	VOG00232	sp|P76162|YDFU_ECOLI Uncharacterized protein YdfU	1.8e-60	200.1	2.92
NODE_1321_length_15460_cov_10.9316_4	NODE_1321_length_15460_cov_10.9316							PF04383.13	KilA-N domain	6.6e-26	85.5	0.39	VOG00873	REFSEQ hypothetical protein	3e-95	314.2	0.74
NODE_1321_length_15460_cov_10.9316_5	NODE_1321_length_15460_cov_10.9316	K01160		rusA; crossover junction endodeoxyribonuclease RusA [EC:3.1.22.4]	1.6e-43	145.2	1.93	PF05866.11	Endodeoxyribonuclease RusA	5.6e-18	60.8	2.13	VOG00098	sp|Q9MCN8|RUSA_BPHK7 Crossover junction endodeoxyribonuclease rusA	1.5e-23	78.9	10
NODE_1321_length_15460_cov_10.9316_6	NODE_1321_length_15460_cov_10.9316	K01356		lexA; repressor LexA [EC:3.4.21.88]	1.8e-13	48.3	2.88	PF01726.16	LexA DNA binding domain	1.1e-20	68.4	0.13	VOG00254	REFSEQ hypothetical protein	6.8e-15	49.5	0.83
NODE_1321_length_15460_cov_10.9316_7	NODE_1321_length_15460_cov_10.9316							PF05869.11	DNA N-6-adenine-methyltransferase (Dam)	2e-61	201.6	1.65	VOG01116	sp|P51715|YO13_BPHC1 Uncharacterized adenine-specific methylase	5.6e-53	174.2	6.05
NODE_1321_length_15460_cov_10.9316_8	NODE_1321_length_15460_cov_10.9316												VOG04806	sp|P76510|YFDN_ECOLI Uncharacterized protein YfdN	7.9e-98	320.3	0.21
NODE_1321_length_15460_cov_10.9316_9	NODE_1321_length_15460_cov_10.9316							PF13730.6	Helix-turn-helix domain	4.7e-12	40.8	0.31	VOG00329	sp|P03687|VG18_BPP22 DNA replication protein gp18	3.2e-18	62.4	1.73
NODE_1321_length_15460_cov_10.9316_10	NODE_1321_length_15460_cov_10.9316												VOG21507	sp|P75977|YMFM_ECOLI Uncharacterized protein YmfM	4.7e-80	260.1	0.04
NODE_1321_length_15460_cov_10.9316_11	NODE_1321_length_15460_cov_10.9316												VOG00672	sp|P75976|YMFL_ECOLI Uncharacterized protein YmfL	1e-53	176.7	1.28
NODE_1321_length_15460_cov_10.9316_12	NODE_1321_length_15460_cov_10.9316
NODE_1321_length_15460_cov_10.9316_13	NODE_1321_length_15460_cov_10.9316	K01356		lexA; repressor LexA [EC:3.4.21.88]	3e-17	60.7	2.88	PF00717.23	Peptidase S24-like	1.5e-17	58.5	1.35	VOG03991	REFSEQ putative repressor protein	1.8e-16	55.6	0.24
NODE_1321_length_15460_cov_10.9316_14	NODE_1321_length_15460_cov_10.9316												VOG04918	REFSEQ hypothetical protein	2.3e-29	97.1	0.23
NODE_1321_length_15460_cov_10.9316_15	NODE_1321_length_15460_cov_10.9316												VOG01357	sp|P76512|YFDP_ECOLI Uncharacterized protein YfdP	9.2e-58	188.9	1.3
NODE_1321_length_15460_cov_10.9316_16	NODE_1321_length_15460_cov_10.9316							PF10065.9	Uncharacterized conserved protein (DUF2303)	1.3e-90	298.2	0.42	VOG11472	sp|P76513|YFDQ_ECOLI Uncharacterized protein YfdQ	3.7e-81	267.4	1.36
NODE_1321_length_15460_cov_10.9316_17	NODE_1321_length_15460_cov_10.9316	K06952		K06952; uncharacterized protein	4.7e-58	193.4	0.51						VOG01639	sp|P76514|YFDR_ECOLI Uncharacterized protein YfdR	5.3e-65	213.9	1.22
NODE_1321_length_15460_cov_10.9316_18	NODE_1321_length_15460_cov_10.9316												VOG01103	sp|P76515|YFDS_ECOLI Uncharacterized protein YfdS	1.8e-41	136.7	0.62
NODE_1321_length_15460_cov_10.9316_19	NODE_1321_length_15460_cov_10.9316							PF04448.12	Protein of unknown function (DUF551)	1.3e-17	59.6	0.56	VOG00112	sp|P03756|EA22_LAMBD Protein ea22	4.3e-51	168.7	3.5
NODE_1321_length_15460_cov_10.9316_20	NODE_1321_length_15460_cov_10.9316
NODE_1321_length_15460_cov_10.9316_21	NODE_1321_length_15460_cov_10.9316	K01129		dgt; dGTPase [EC:3.1.5.1]	5.8e-96	319.5	0	PF01966.22	HD domain	7.3e-17	56.9	0
NODE_1321_length_15460_cov_10.9316_22	NODE_1321_length_15460_cov_10.9316	K04763		xerD; integrase/recombinase XerD	2.2e-21	74.3	2.87	PF00589.22	Phage integrase family	3.9e-18	60.9	9.33	VOG00041	sp|O10330|VLF1_NPVOP Very late expression factor 1	1.6e-42	141.2	10
NODE_1345_length_7818_cov_6.6987_1	NODE_1345_length_7818_cov_6.6987							PF06805.12	Bacteriophage lambda tail assembly protein I	6e-23	75	1	VOG02435	sp|O64334|TIPI_BPN15 Tail tip assembly protein I	1.2e-62	204.9	4.29
NODE_1345_length_7818_cov_6.6987_2	NODE_1345_length_7818_cov_6.6987							PF12421.8	Fibronectin type III protein	4.3e-42	137.1	0.09	VOG00125	sp|Q6QGE9|BPPB3_BPT5 Probable baseplate hub protein	3.7e-294	972.7	8.23
NODE_1345_length_7818_cov_6.6987_3	NODE_1345_length_7818_cov_6.6987	K07804		pagC; putatice virulence related protein PagC	3.3e-46	152.9	0.11	PF06316.11	Enterobacterial Ail/Lom protein	9.4e-127	414.3	0.12	VOG11459	sp|Q56957|AIL_YERPS Attachment invasion locus protein	4.6e-85	278.2	1.13
NODE_1345_length_7818_cov_6.6987_4	NODE_1345_length_7818_cov_6.6987							PF08400.10	Prophage tail fibre N-terminal	3.8e-72	234.6	1	VOG02419	REFSEQ putative tail fiber protein	1.1e-29	97.5	1
NODE_14_length_209824_cov_29.5265_fragment_1_130	NODE_14_length_209824_cov_29.5265_fragment_1	K04763		xerD; integrase/recombinase XerD	2.7e-29	99.1	2.87	PF00589.22	Phage integrase family	1.4e-25	83.5	9.33	VOG00041	sp|O10330|VLF1_NPVOP Very late expression factor 1	4.6e-50	164.4	10
NODE_14_length_209824_cov_29.5265_fragment_1_131	NODE_14_length_209824_cov_29.5265_fragment_1												VOG16303	REFSEQ hypothetical protein	5.1e-47	152.7	0.17
NODE_14_length_209824_cov_29.5265_fragment_1_132	NODE_14_length_209824_cov_29.5265_fragment_1												VOG21434	REFSEQ hypothetical protein	1.3e-71	235.5	0.02
NODE_14_length_209824_cov_29.5265_fragment_1_133	NODE_14_length_209824_cov_29.5265_fragment_1
NODE_14_length_209824_cov_29.5265_fragment_1_134	NODE_14_length_209824_cov_29.5265_fragment_1							PF07022.13	Bacteriophage CI repressor helix-turn-helix domain	1.7e-32	104.9	1
NODE_14_length_209824_cov_29.5265_fragment_1_135	NODE_14_length_209824_cov_29.5265_fragment_1												VOG03566	sp|P51705|VCOX_BPHC1 Regulatory protein cox	8e-16	51.1	0.33
NODE_14_length_209824_cov_29.5265_fragment_1_136	NODE_14_length_209824_cov_29.5265_fragment_1							PF06892.11	Phage regulatory protein CII (CP76)	3.7e-70	228	1	VOG00672	sp|P75976|YMFL_ECOLI Uncharacterized protein YmfL	4.6e-36	117.7	1.28
NODE_14_length_209824_cov_29.5265_fragment_1_137	NODE_14_length_209824_cov_29.5265_fragment_1							PF10893.8	Protein of unknown function (DUF2724)	2.7e-29	94.4	0.11	VOG15363	sp|P15236|VFIL_BP186 Protein fil	3.7e-40	129.1	0.24
NODE_14_length_209824_cov_29.5265_fragment_1_138	NODE_14_length_209824_cov_29.5265_fragment_1							PF17282.2	Family of unknown function (DUF5347)	1.4e-40	131.3	0.06
NODE_14_length_209824_cov_29.5265_fragment_1_139	NODE_14_length_209824_cov_29.5265_fragment_1							PF10809.8	Protein of unknown function (DUF2732)	4.9e-23	74.4	0.11	VOG10270	sp|Q06422|YO80_BPP2 Uncharacterized 8.3 kDa protein in GpA 5'region	2.5e-26	84.9	0.43
NODE_14_length_209824_cov_29.5265_fragment_1_140	NODE_14_length_209824_cov_29.5265_fragment_1												VOG00389	sp|P41039|YBII_ECOLI Uncharacterized protein YbiI	1.5e-26	85.9	4.5
NODE_14_length_209824_cov_29.5265_fragment_1_141	NODE_14_length_209824_cov_29.5265_fragment_1							PF05840.13	Bacteriophage replication gene A protein (GPA)	7.6e-123	403.1	1	VOG00821	sp|Q9G050|REP_BPPHM Replication-associated protein VP4	1.6e-180	595.5	10
NODE_14_length_209824_cov_29.5265_fragment_1_142	NODE_14_length_209824_cov_29.5265_fragment_1
NODE_14_length_209824_cov_29.5265_fragment_1_143	NODE_14_length_209824_cov_29.5265_fragment_1
NODE_14_length_209824_cov_29.5265_fragment_1_144	NODE_14_length_209824_cov_29.5265_fragment_1
NODE_14_length_209824_cov_29.5265_fragment_1_145	NODE_14_length_209824_cov_29.5265_fragment_1							PF04860.12	Phage portal protein	7.7e-15	48.3	4.78	VOG00236	sp|Q4Z9G3|PORTL_BPTWO Probable portal protein	6.7e-55	180.4	10
NODE_14_length_209824_cov_29.5265_fragment_1_146	NODE_14_length_209824_cov_29.5265_fragment_1							PF03237.15	Terminase-like family	7.8e-65	212	2.85	VOG15362	sp|P25479|VPP_BPP2 Terminase, ATPase subunit	1.4e-72	237.5	1.3
NODE_14_length_209824_cov_29.5265_fragment_1_147	NODE_14_length_209824_cov_29.5265_fragment_1							PF05929.11	Phage capsid scaffolding protein (GPO) serine peptidase	6.5e-113	370.3	1	VOG10261	sp|P25478|SCAF_BPP2 Capsid assembly scaffolding protein	5.3e-99	324.7	1.25
NODE_14_length_209824_cov_29.5265_fragment_1_148	NODE_14_length_209824_cov_29.5265_fragment_1							PF05125.12	Phage major capsid protein, P2 family	2e-150	493.7	1	VOG01405	sp|P25477|CAPSD_BPP2 Capsid proteins	7.3e-124	406.4	2.16
NODE_14_length_209824_cov_29.5265_fragment_1_149	NODE_14_length_209824_cov_29.5265_fragment_1							PF05944.12	Phage small terminase subunit	1.3e-44	144.9	1	VOG10262	sp|P25476|VPM_BPP2 Terminase, endonuclease subunit	1.2e-80	263.7	1.24
NODE_14_length_209824_cov_29.5265_fragment_1_150	NODE_14_length_209824_cov_29.5265_fragment_1							PF05926.11	Phage head completion protein (GPL)	5.6e-53	172.2	1	VOG10263	sp|P25475|VPL_BPP2 Head completion/stabilization protein	1.3e-61	200.4	1.23
NODE_14_length_209824_cov_29.5265_fragment_1_151	NODE_14_length_209824_cov_29.5265_fragment_1							PF05489.12	Phage Tail Protein X	5.6e-34	109.2	1	VOG00922	sp|P51772|BPX_BPP2 Baseplate protein X	1.4e-14	47.4	2.11
NODE_14_length_209824_cov_29.5265_fragment_1_152	NODE_14_length_209824_cov_29.5265_fragment_1							PF16080.5	Bacteriophage holin family HP1	4.9e-14	45.4	1	VOG00419	sp|Q6XQ99|HOLIN_BPT1 Holin	3.9e-17	55.7	4.3
NODE_14_length_209824_cov_29.5265_fragment_1_153	NODE_14_length_209824_cov_29.5265_fragment_1	K01185		E3.2.1.17; lysozyme [EC:3.2.1.17]	2.6e-38	127.9	4.48	PF00959.19	Phage lysozyme	8.5e-23	74.5	3.03	VOG00308	sp|P16009|BP5_BPT4 Baseplate central spike complex protein gp5	6.7e-45	147.6	10
NODE_14_length_209824_cov_29.5265_fragment_1_154	NODE_14_length_209824_cov_29.5265_fragment_1												VOG01414	sp|P51770|SPAN1_BPP2 Probable spanin, inner membrane subunit	4.1e-37	120.9	0.79
NODE_14_length_209824_cov_29.5265_fragment_1_155	NODE_14_length_209824_cov_29.5265_fragment_1							PF06891.11	P2 phage tail completion protein R (GpR)	6.7e-47	152.4	1	VOG03803	sp|P36933|VPR_BPP2 Tail completion protein R	2.2e-52	170.4	1.23
NODE_14_length_209824_cov_29.5265_fragment_1_156	NODE_14_length_209824_cov_29.5265_fragment_1							PF05069.13	Phage virion morphogenesis family	1.9e-36	118.7	1	VOG00721	sp|P36934|VPS_BPP2 Tail completion protein S	7.9e-38	123.6	4.11
NODE_14_length_209824_cov_29.5265_fragment_1_157	NODE_14_length_209824_cov_29.5265_fragment_1
NODE_14_length_209824_cov_29.5265_fragment_1_158	NODE_14_length_209824_cov_29.5265_fragment_1							PF04717.12	Type VI secretion system, phage-baseplate injector	1.4e-44	144.2	1	VOG00751	sp|P31340|SPIKE_BPP2 Spike protein	7e-32	104.6	9.01
NODE_14_length_209824_cov_29.5265_fragment_1_159	NODE_14_length_209824_cov_29.5265_fragment_1	K06903		K06903; uncharacterized protein	1.7e-34	114.5	1.86	PF04965.14	Gene 25-like lysozyme	2.5e-17	56.1	1.37	VOG00326	sp|P09425|BP25_BPT4 Baseplate wedge protein gp25	1.2e-20	67.4	10
NODE_14_length_209824_cov_29.5265_fragment_1_160	NODE_14_length_209824_cov_29.5265_fragment_1							PF04865.14	Baseplate J-like protein	7.7e-25	81	2.88	VOG00243	sp|P51767|BPJ_BPP2 Baseplate protein J	1.9e-31	102.7	10
NODE_14_length_209824_cov_29.5265_fragment_1_161	NODE_14_length_209824_cov_29.5265_fragment_1							PF09684.10	Phage tail protein (Tail_P2_I)	2e-50	163.8	1	VOG01944	sp|P26701|BPI_BPP2 Baseplate protein I	2.3e-60	196.8	1.87
NODE_14_length_209824_cov_29.5265_fragment_1_162	NODE_14_length_209824_cov_29.5265_fragment_1							PF18668.1	Tail spike TSP1/Gp66 receptor binding N-terminal domain	6.7e-28	90	1.12	VOG01179	REFSEQ putative tailspike protein	4.2e-15	48.9	1
NODE_14_length_209824_cov_29.5265_fragment_1_163	NODE_14_length_209824_cov_29.5265_fragment_1												VOG12801	REFSEQ hypothetical protein	2e-18	60	0.24
NODE_14_length_209824_cov_29.5265_fragment_1_164	NODE_14_length_209824_cov_29.5265_fragment_1							PF12571.8	Phage tail-collar fibre protein	2.9e-46	150.8	1	VOG02701	REFSEQ putative tail fibers protein	2.4e-57	188.1	1.42
NODE_14_length_209824_cov_29.5265_fragment_1_165	NODE_14_length_209824_cov_29.5265_fragment_1	K06907		K06907; uncharacterized protein	3.1e-73	242.9	2.77	PF04984.14	Phage tail sheath protein subtilisin-like domain	1.4e-34	112.9	2.17	VOG00295	sp|P13332|TSP_BPT4 Tail sheath protein	5.7e-53	173.8	10
NODE_14_length_209824_cov_29.5265_fragment_1_166	NODE_14_length_209824_cov_29.5265_fragment_1	K06908		K06908; uncharacterized protein	4.6e-69	227.3	0.62	PF04985.14	Phage tail tube protein FII	2.3e-62	203.1	1	VOG10266	sp|P22502|TUBE_BPP2 Tail tube protein	5.1e-67	218.1	1.64
NODE_14_length_209824_cov_29.5265_fragment_1_167	NODE_14_length_209824_cov_29.5265_fragment_1							PF10109.9	Phage tail assembly chaperone proteins, E, or 41 or 14	2.3e-17	56.5	1	VOG01321	sp|O64312|TAPFS_BPP2 Tail assembly protein E'	1.8e-35	114.8	1.28
NODE_14_length_209824_cov_29.5265_fragment_1_168	NODE_14_length_209824_cov_29.5265_fragment_1							PF10145.9	Phage-related minor tail protein	4.3e-23	75.7	4.37	VOG02632	REFSEQ gp14	3.8e-16	51.9	8.4
NODE_14_length_209824_cov_29.5265_fragment_1_169	NODE_14_length_209824_cov_29.5265_fragment_1	K06906		K06906; uncharacterized protein	2.9e-52	171.9	0.61	PF06995.11	Phage P2 GpU	6.9e-47	151.6	1	VOG02176	sp|B0ZSH1|TMP_BPHA1 Probable tape measure protein	4.1e-56	184.1	1.6
NODE_14_length_209824_cov_29.5265_fragment_1_170	NODE_14_length_209824_cov_29.5265_fragment_1	K06905		K06905; uncharacterized protein	9.6e-138	454.8	0.73	PF05954.11	Phage late control gene D protein (GPD)	2.3e-38	125.7	1	VOG00534	sp|P10312|BPD_BPP2 Probable baseplate hub protein	5e-94	308.6	3.45
NODE_14_length_209824_cov_29.5265_fragment_1_171	NODE_14_length_209824_cov_29.5265_fragment_1							PF04606.12	Ogr/Delta-like zinc finger	1.3e-22	73.1	0.3	VOG04625	sp|P08711|VPB_BP186 Late control gene B protein	5.2e-27	87.3	0.9
NODE_14_length_209824_cov_29.5265_fragment_1_172	NODE_14_length_209824_cov_29.5265_fragment_1	K07085		K07085; putative transport protein	2.4e-175	580	0.01	PF06826.12	Predicted Permease Membrane Region	1.4e-84	275.5	0.01
NODE_14_length_209824_cov_29.5265_fragment_1_173	NODE_14_length_209824_cov_29.5265_fragment_1							PF11045.8	Putative inner membrane protein of Enterobacteriaceae	7e-42	135.9	0
NODE_14_length_209824_cov_29.5265_fragment_1_174	NODE_14_length_209824_cov_29.5265_fragment_1	K03674		grxA; glutaredoxin 1	9.4e-48	156.6	0.31	PF00462.24	Glutaredoxin	1.8e-18	60.1	1.01	VOG00051	sp|P68692|GLRX1_VACCW Glutaredoxin-1	3.2e-13	43.4	10
NODE_14_length_209824_cov_29.5265_fragment_1_175	NODE_14_length_209824_cov_29.5265_fragment_1							PF07214.12	Protein of unknown function (DUF1418)	7.3e-34	109.1	0
NODE_14_length_209824_cov_29.5265_fragment_1_176	NODE_14_length_209824_cov_29.5265_fragment_1	K10678		nfsA; nitroreductase [EC:1.-.-.-]	1.6e-123	406.7	0	PF00881.24	Nitroreductase family	1.3e-21	70.9	0.01
NODE_14_length_209824_cov_29.5265_fragment_1_177	NODE_14_length_209824_cov_29.5265_fragment_1	K05844		rimK; ribosomal protein S6--L-glutamate ligase [EC:6.3.2.-]	3.4e-125	413.2	0.23	PF08443.11	RimK-like ATP-grasp domain	6.5e-80	260.7	0.05	VOG02634	sp|A0KFE0|RIMK_AERHH Probable alpha-L-glutamate ligase	4.2e-22	71.8	1.09
NODE_14_length_245871_cov_6.92868_fragment_1_1	NODE_14_length_245871_cov_6.92868_fragment_1							PF06791.13	Prophage tail length tape measure protein	3.9e-68	224.3	1	VOG19498	REFSEQ putative prophage tail length tape measure protein	7.7e-26	85.4	2.43
NODE_14_length_245871_cov_6.92868_fragment_1_2	NODE_14_length_245871_cov_6.92868_fragment_1							PF06223.12	Minor tail protein T	2.4e-45	148.4	0.1	VOG11458	sp|P03735|GT_LAMBD Tail assembly protein GT	8.3e-54	175.6	1
NODE_14_length_245871_cov_6.92868_fragment_1_3	NODE_14_length_245871_cov_6.92868_fragment_1							PF06894.11	Bacteriophage lambda tail assembly chaperone, TAC, protein G	4.6e-53	173.6	1	VOG11457	sp|O64328|G_BPN15 Tail assembly protein G	4.6e-47	154	1
NODE_14_length_245871_cov_6.92868_fragment_1_4	NODE_14_length_245871_cov_6.92868_fragment_1							PF16461.5	Lambda phage tail tube protein, TTP	6.6e-65	212	1	VOG00149	sp|A9CRB8|TAIL_BPMR1 Putative tail protein	1.3e-26	88.4	5.26
NODE_14_length_245871_cov_6.92868_fragment_1_5	NODE_14_length_245871_cov_6.92868_fragment_1							PF06141.11	Phage minor tail protein U	3.6e-50	165	1	VOG11456	sp|O64326|TTTP_BPN15 Tail tube terminator protein	1.5e-70	230.3	1
NODE_14_length_245871_cov_6.92868_fragment_1_6	NODE_14_length_245871_cov_6.92868_fragment_1							PF06763.11	Prophage minor tail protein Z (GPZ)	1.9e-58	192.6	1	VOG00959	sp|O64325|COMPL_BPN15 Tail completion protein	3.9e-45	149.1	1.36
NODE_14_length_245871_cov_6.92868_fragment_1_7	NODE_14_length_245871_cov_6.92868_fragment_1							PF05354.11	Phage Head-Tail Attachment	6.6e-54	176.1	1	VOG02067	sp|O64324|FII_BPN15 Head-tail joining protein	1.3e-32	107.2	1
NODE_14_length_245871_cov_6.92868_fragment_1_8	NODE_14_length_245871_cov_6.92868_fragment_1							PF14000.6	DNA packaging protein FI	1.4e-15	53.2	0.06
NODE_14_length_245871_cov_6.92868_fragment_1_9	NODE_14_length_245871_cov_6.92868_fragment_1							PF03864.15	Phage major capsid protein E	3.3e-68	225.5	2.1	VOG00744	sp|Q6KGI8|CAPSD_BPFO1 Major capsid protein	5.4e-46	152.3	9.32
NODE_14_length_245871_cov_6.92868_fragment_1_10	NODE_14_length_245871_cov_6.92868_fragment_1							PF02924.14	Bacteriophage lambda head decoration protein D	7.4e-20	66.4	1	VOG11454	sp|O64321|DECO7_BPN15 Putative decoration protein	2.5e-36	119	0.22
NODE_14_length_245871_cov_6.92868_fragment_1_11	NODE_14_length_245871_cov_6.92868_fragment_1	K21511		GPC; capsid assembly protease [EC:3.4.21.-]	4e-167	553.7	0.72	PF01343.18	Peptidase family S49	9.1e-37	121.6	0.84	VOG01630	sp|P03711|SCAF_LAMBD Capsid assembly protease C	1.4e-99	329.1	4.21
NODE_14_length_245871_cov_6.92868_fragment_1_12	NODE_14_length_245871_cov_6.92868_fragment_1							PF05136.13	Phage portal protein, lambda family	3.7e-100	330.7	1.11	VOG01666	sp|P36272|PORTL_BPP21 Portal protein B	1.1e-128	424.7	3.18
NODE_14_length_245871_cov_6.92868_fragment_1_13	NODE_14_length_245871_cov_6.92868_fragment_1							PF02831.15	gpW	2.8e-22	73.7	0.15	VOG09900	sp|P68659|VHTJ_ECOL6 Lambda prophage-derived head-to-tail joining protein W	1.7e-12	42.1	1
NODE_14_length_245871_cov_6.92868_fragment_1_14	NODE_14_length_245871_cov_6.92868_fragment_1	K21512		gpA; terminase, large subunit [EC:3.1.21.4]	1.2e-253	840.8	1.08	PF05876.12	Phage terminase large subunit (GpA)	6.8e-135	445.9	1.74	VOG09810	sp|P17312|TERL_BPT4 Terminase, large subunit	1.1e-11	40	10
NODE_14_length_245871_cov_6.92868_fragment_1_15	NODE_14_length_245871_cov_6.92868_fragment_1	K22014		Nu1; terminase small subunit	4.6e-26	89.1	1	PF07471.12	Phage DNA packaging protein Nu1	1.9e-15	52.2	1	VOG00720	sp|P03707|TERS_LAMBD Terminase small subunit	1e-16	56.1	2.11
NODE_14_length_245871_cov_6.92868_fragment_1_16	NODE_14_length_245871_cov_6.92868_fragment_1
NODE_14_length_245871_cov_6.92868_fragment_1_17	NODE_14_length_245871_cov_6.92868_fragment_1	K03832		tonB; periplasmic protein TonB	1.5e-13	48.7	0.02	PF03544.14	Gram-negative bacterial TonB protein C-terminal	1.2e-13	46.6	0.03
NODE_14_length_245871_cov_6.92868_fragment_1_18	NODE_14_length_245871_cov_6.92868_fragment_1	K14744		rzpD; prophage endopeptidase [EC:3.4.-.-]	3.7e-63	209.4	1.01	PF03245.13	Bacteriophage Rz lysis protein	6.8e-47	154	1	VOG01059	sp|P00726|SPAN1_LAMBD Spanin, inner membrane subunit	4e-50	164.9	6.8
NODE_14_length_245871_cov_6.92868_fragment_1_19	NODE_14_length_245871_cov_6.92868_fragment_1												VOG13585	REFSEQ hypothetical protein	5.7e-24	78.7	0.8
NODE_14_length_245871_cov_6.92868_fragment_1_20	NODE_14_length_245871_cov_6.92868_fragment_1
NODE_14_length_245871_cov_6.92868_fragment_1_21	NODE_14_length_245871_cov_6.92868_fragment_1	K01185		E3.2.1.17; lysozyme [EC:3.2.1.17]	1.1e-26	91.4	4.48	PF00959.19	Phage lysozyme	3.2e-31	103.3	3.03	VOG00308	sp|P16009|BP5_BPT4 Baseplate central spike complex protein gp5	3e-34	113.9	10
NODE_14_length_245871_cov_6.92868_fragment_1_22	NODE_14_length_245871_cov_6.92868_fragment_1							PF07041.11	Protein of unknown function (DUF1327)	6.5e-58	188.9	0.03	VOG04458	sp|P76160|YDFR_ECOLI Uncharacterized protein YdfR	2.7e-46	150.6	0.15
NODE_14_length_245871_cov_6.92868_fragment_1_23	NODE_14_length_245871_cov_6.92868_fragment_1							PF04971.12	Bacteriophage P21 holin S	5.6e-34	111.2	1	VOG00419	sp|Q6XQ99|HOLIN_BPT1 Holin	4.8e-31	101.6	4.3
NODE_14_length_245871_cov_6.92868_fragment_1_24	NODE_14_length_245871_cov_6.92868_fragment_1							PF05696.11	Protein of unknown function (DUF826)	2e-35	115.9	0.02	VOG11600	REFSEQ hypothetical protein	5.6e-39	128.5	0.88
NODE_14_length_245871_cov_6.92868_fragment_1_25	NODE_14_length_245871_cov_6.92868_fragment_1	K22111		nanS; 9-O-acetyl-N-acetylneuraminic acid deacetylase	3.3e-143	474.1	0.09	PF08410.10	Domain of unknown function (DUF1737)	5.9e-16	53.4	0.07	VOG11599	REFSEQ hypothetical protein	1.5e-283	936.7	1.16
NODE_14_length_245871_cov_6.92868_fragment_1_26	NODE_14_length_245871_cov_6.92868_fragment_1	K21638		iraM; anti-adapter protein IraM	2.4e-40	134.3	0.01
NODE_14_length_245871_cov_6.92868_fragment_1_27	NODE_14_length_245871_cov_6.92868_fragment_1							PF03589.13	Antitermination protein	2.2e-55	180.2	0.29	VOG03603	sp|P76161|REQ2_ECOLI Prophage antitermination protein Q homolog QuuQ	8.6e-105	344.7	1.23
NODE_14_length_245871_cov_6.92868_fragment_1_28	NODE_14_length_245871_cov_6.92868_fragment_1	K01160		rusA; crossover junction endodeoxyribonuclease RusA [EC:3.1.22.4]	6.2e-40	133.6	1.93	PF05866.11	Endodeoxyribonuclease RusA	3.8e-18	61.5	2.13	VOG00098	sp|Q9MCN8|RUSA_BPHK7 Crossover junction endodeoxyribonuclease rusA	3.2e-22	74.4	10
NODE_14_length_245871_cov_6.92868_fragment_1_29	NODE_14_length_245871_cov_6.92868_fragment_1							PF06147.11	Protein of unknown function (DUF968)	6.1e-65	214.4	0.18	VOG00232	sp|P76162|YDFU_ECOLI Uncharacterized protein YdfU	2e-28	93.9	2.92
NODE_14_length_245871_cov_6.92868_fragment_1_30	NODE_14_length_245871_cov_6.92868_fragment_1	K18919		hokC_D; protein HokC/D	2.3e-31	104.4	0.02	PF01848.16	Hok/gef family	5.7e-23	75.3	0.02	VOG03666	sp|P33236|MOKC_ECOLI Regulatory protein MokC	1.1e-26	87.5	1.1
NODE_14_length_245871_cov_6.92868_fragment_1_31	NODE_14_length_245871_cov_6.92868_fragment_1
NODE_14_length_245871_cov_6.92868_fragment_1_32	NODE_14_length_245871_cov_6.92868_fragment_1												VOG00514	sp|O64268|VG87_BPMD2 Gene 87 protein	3.6e-17	57.1	4.36
NODE_14_length_245871_cov_6.92868_fragment_1_33	NODE_14_length_245871_cov_6.92868_fragment_1												VOG03446	REFSEQ hypothetical protein	3.8e-13	44	0.37
NODE_14_length_245871_cov_6.92868_fragment_1_34	NODE_14_length_245871_cov_6.92868_fragment_1												VOG11614	REFSEQ hypothetical protein	4.1e-17	56.9	0.43
NODE_14_length_245871_cov_6.92868_fragment_1_35	NODE_14_length_245871_cov_6.92868_fragment_1							PF06163.11	Bacterial protein of unknown function (DUF977)	3.4e-34	112.7	0.09	VOG03713	sp|P03761|VREN_LAMBD Protein ren	8.5e-34	110.9	0.47
NODE_14_length_245871_cov_6.92868_fragment_1_36	NODE_14_length_245871_cov_6.92868_fragment_1												VOG00100	REFSEQ hypothetical protein	4.9e-18	61	1.68
NODE_14_length_245871_cov_6.92868_fragment_1_37	NODE_14_length_245871_cov_6.92868_fragment_1												VOG04154	REFSEQ hypothetical protein	6.5e-14	46.7	0.29
NODE_14_length_245871_cov_6.92868_fragment_1_38	NODE_14_length_245871_cov_6.92868_fragment_1	K22302		dicC; transcriptional repressor of cell division inhibition gene dicB	6.9e-20	68.1	0.24	PF14549.6	DNA-binding transcriptional regulator Cro	1.2e-17	58.8	0.2
NODE_14_length_245871_cov_6.92868_fragment_1_39	NODE_14_length_245871_cov_6.92868_fragment_1	K01356		lexA; repressor LexA [EC:3.4.21.88]	2e-11	41.7	2.88
NODE_14_length_245871_cov_6.92868_fragment_1_40	NODE_14_length_245871_cov_6.92868_fragment_1							PF07151.12	Protein of unknown function (DUF1391)	1.8e-34	112.6	0.03
NODE_14_length_245871_cov_6.92868_fragment_1_41	NODE_14_length_245871_cov_6.92868_fragment_1
NODE_14_length_245871_cov_6.92868_fragment_1_42	NODE_14_length_245871_cov_6.92868_fragment_1
NODE_14_length_245871_cov_6.92868_fragment_1_43	NODE_14_length_245871_cov_6.92868_fragment_1
NODE_14_length_245871_cov_6.92868_fragment_1_44	NODE_14_length_245871_cov_6.92868_fragment_1	K22304		dicB; cell division inhibition protein DicB	1.2e-38	128.1	0.01	PF05358.11	DicB protein	1.4e-48	158.1	0.01
NODE_14_length_245871_cov_6.92868_fragment_1_45	NODE_14_length_245871_cov_6.92868_fragment_1							PF07358.11	Protein of unknown function (DUF1482)	2.5e-26	86.6	0.02
NODE_14_length_245871_cov_6.92868_fragment_1_46	NODE_14_length_245871_cov_6.92868_fragment_1	K10906		recE; exodeoxyribonuclease VIII [EC:3.1.11.-]	2.2e-197	655.3	1.75	PF16473.5	3' exoribonuclease, RNase T-like	1.4e-56	186.2	1.71	VOG13551	REFSEQ exodeoxyribonuclease VIII	6e-136	449.3	0.28
NODE_14_length_245871_cov_6.92868_fragment_1_47	NODE_14_length_245871_cov_6.92868_fragment_1
NODE_14_length_245871_cov_6.92868_fragment_1_48	NODE_14_length_245871_cov_6.92868_fragment_1	K21039		int; enterobacteria phage integrase [EC:2.7.7.- 3.1.-.-]	1.2e-82	275.3	1	PF09003.10	Bacteriophage lambda integrase, Arm DNA-binding domain	1.9e-24	80.9	1	VOG00041	sp|O10330|VLF1_NPVOP Very late expression factor 1	2.6e-24	81.1	10
NODE_1437_length_18804_cov_18.6018_1	NODE_1437_length_18804_cov_18.6018							PF03837.14	RecT family	1.7e-21	71.4	2.53	VOG10469	sp|P03698|VBET_LAMBD Recombination protein bet	1.2e-23	78.9	10
NODE_1437_length_18804_cov_18.6018_2	NODE_1437_length_18804_cov_18.6018							PF06064.11	Host-nuclease inhibitor protein Gam	4.2e-66	214.2	0.04	VOG03781	sp|P03702|GAM_LAMBD Host-nuclease inhibitor protein gam	1.4e-54	177.4	1.15
NODE_1437_length_18804_cov_18.6018_3	NODE_1437_length_18804_cov_18.6018												VOG11478	sp|P38393|KILR_ECOLI Killing protein KilR	4.1e-35	114.6	0.43
NODE_1437_length_18804_cov_18.6018_4	NODE_1437_length_18804_cov_18.6018
NODE_1437_length_18804_cov_18.6018_5	NODE_1437_length_18804_cov_18.6018
NODE_1437_length_18804_cov_18.6018_6	NODE_1437_length_18804_cov_18.6018	K01356		lexA; repressor LexA [EC:3.4.21.88]	1.2e-15	55.5	2.88	PF00717.23	Peptidase S24-like	1.3e-13	45.7	1.35	VOG02771	sp|P03034|RPC1_LAMBD Repressor protein cI	1.2e-24	82.2	10
NODE_1437_length_18804_cov_18.6018_7	NODE_1437_length_18804_cov_18.6018							PF15943.5	Putative antitoxin of bacterial toxin-antitoxin system, YdaS/YdaT	1.3e-23	77.6	0.52	VOG00317	sp|P03040|RCRO_LAMBD Regulatory protein cro	8.3e-14	46.7	3.14
NODE_1437_length_18804_cov_18.6018_8	NODE_1437_length_18804_cov_18.6018							PF06254.11	Putative bacterial toxin ydaT	1.8e-40	132.3	0.11	VOG04154	REFSEQ hypothetical protein	1.8e-55	181.7	0.29
NODE_1437_length_18804_cov_18.6018_9	NODE_1437_length_18804_cov_18.6018							PF04492.13	Bacteriophage replication protein O	4.3e-35	115.1	1	VOG21265	REFSEQ DNA replication protein	3.5e-22	73.5	1.26
NODE_1437_length_18804_cov_18.6018_10	NODE_1437_length_18804_cov_18.6018							PF06992.11	Replication protein P	7.8e-66	215.6	0.29	VOG11468	sp|P03689|VRPP_LAMBD Replication protein P	5.7e-92	302.1	1.07
NODE_1437_length_18804_cov_18.6018_11	NODE_1437_length_18804_cov_18.6018												VOG03713	sp|P03761|VREN_LAMBD Protein ren	5.7e-33	108.1	0.47
NODE_1437_length_18804_cov_18.6018_12	NODE_1437_length_18804_cov_18.6018
NODE_1437_length_18804_cov_18.6018_13	NODE_1437_length_18804_cov_18.6018
NODE_1437_length_18804_cov_18.6018_14	NODE_1437_length_18804_cov_18.6018	K06077		slyB; outer membrane lipoprotein SlyB	2.9e-37	125.2	0.05
NODE_1437_length_18804_cov_18.6018_15	NODE_1437_length_18804_cov_18.6018												VOG01507	sp|P03765|NINB_LAMBD Protein ninB	4.6e-31	102.5	3.4
NODE_1437_length_18804_cov_18.6018_16	NODE_1437_length_18804_cov_18.6018												VOG04068	sp|O48424|NINE_BPH19 Protein ninE	3.8e-19	62.9	0.27
NODE_1437_length_18804_cov_18.6018_17	NODE_1437_length_18804_cov_18.6018							PF07102.12	Protein of unknown function (DUF1364)	1.1e-43	142	0.28	VOG01818	sp|P68661|YBCO_ECOLI Putative nuclease YbcO	5.1e-37	120.8	1.09
NODE_1437_length_18804_cov_18.6018_18	NODE_1437_length_18804_cov_18.6018	K01160		rusA; crossover junction endodeoxyribonuclease RusA [EC:3.1.22.4]	2.4e-43	144.6	1.93	PF05866.11	Endodeoxyribonuclease RusA	1.3e-23	78.7	2.13	VOG00098	sp|Q9MCN8|RUSA_BPHK7 Crossover junction endodeoxyribonuclease rusA	6.3e-28	92.8	10
NODE_1437_length_18804_cov_18.6018_19	NODE_1437_length_18804_cov_18.6018												VOG13555	sp|Q37874|YLCG_BP82 Uncharacterized protein in rusA 3'region	2.7e-21	69.7	0.25
NODE_1437_length_18804_cov_18.6018_20	NODE_1437_length_18804_cov_18.6018							PF06530.12	Phage antitermination protein Q	4.7e-54	176.2	1	VOG00605	sp|O48429|REGQ_BPH19 Antitermination protein Q	5.4e-40	131.1	2.38
NODE_1437_length_18804_cov_18.6018_21	NODE_1437_length_18804_cov_18.6018	K16076		nmpC, ompD; outer membrane porin protein LC	1.9e-171	567.5	0.01	PF00267.21	Gram-negative porin	2.2e-158	521.9	0.01
NODE_1437_length_18804_cov_18.6018_22	NODE_1437_length_18804_cov_18.6018							PF04971.12	Bacteriophage P21 holin S	8.7e-37	119.9	1	VOG00419	sp|Q6XQ99|HOLIN_BPT1 Holin	2.2e-31	102.5	4.3
NODE_1437_length_18804_cov_18.6018_23	NODE_1437_length_18804_cov_18.6018	K01185		E3.2.1.17; lysozyme [EC:3.2.1.17]	2.3e-41	139	4.48	PF00959.19	Phage lysozyme	1.8e-34	113.4	3.03	VOG00308	sp|P16009|BP5_BPT4 Baseplate central spike complex protein gp5	1.2e-42	141.4	10
NODE_1437_length_18804_cov_18.6018_24	NODE_1437_length_18804_cov_18.6018	K14744		rzpD; prophage endopeptidase [EC:3.4.-.-]	2.8e-67	222.7	1.01	PF03245.13	Bacteriophage Rz lysis protein	2e-50	165.1	1	VOG01059	sp|P00726|SPAN1_LAMBD Spanin, inner membrane subunit	7.1e-52	170.5	6.8
NODE_1437_length_18804_cov_18.6018_25	NODE_1437_length_18804_cov_18.6018	K03498		trkH, trkG, ktrB; trk system potassium uptake protein	2.2e-121	403.4	0	PF02386.16	Cation transport protein	1.1e-130	431.2	0
NODE_1437_length_18804_cov_18.6018_26	NODE_1437_length_18804_cov_18.6018	K03497		parB, spo0J; ParB family transcriptional regulator, chromosome partitioning protein	6.5e-14	50	1.4	PF02195.18	ParB-like nuclease domain	1.2e-16	55.7	0.65	VOG00153	REFSEQ hypothetical protein	9.6e-35	114.9	4.51
NODE_1437_length_18804_cov_18.6018_27	NODE_1437_length_18804_cov_18.6018												VOG00198	sp|Q06717|GSTG_BPT2 Beta-glucosyl-HMC-alpha-glucosyl-transferase	1e-31	105.5	2.73
NODE_1437_length_18804_cov_18.6018_28	NODE_1437_length_18804_cov_18.6018
NODE_1437_length_18804_cov_18.6018_29	NODE_1437_length_18804_cov_18.6018	K07474		xtmA; phage terminase small subunit	2.6e-12	44.9	2.24						VOG02869	sp|P68928|TERS_BPSF6 Terminase small subunit	2.9e-14	48.8	6.92
NODE_1437_length_18804_cov_18.6018_30	NODE_1437_length_18804_cov_18.6018							PF03237.15	Terminase-like family	9.8e-33	108.5	2.85	VOG00694	sp|O31952|YONF_BACSU SPBc2 prophage-derived uncharacterized protein YonF	4.3e-29	96.4	4.48
NODE_144_length_69228_cov_186.674_fragment_1_25	NODE_144_length_69228_cov_186.674_fragment_1	K14059		int; integrase	1.5e-39	133.4	7	PF00589.22	Phage integrase family	5.9e-48	157.6	9.33	VOG00041	sp|O10330|VLF1_NPVOP Very late expression factor 1	4.7e-68	224.8	10
NODE_144_length_69228_cov_186.674_fragment_1_26	NODE_144_length_69228_cov_186.674_fragment_1							PF13973.6	Domain of unknown function (DUF4222)	1.8e-20	67.1	0.1	VOG10940	REFSEQ hypothetical protein	1.7e-41	134.8	0.36
NODE_144_length_69228_cov_186.674_fragment_1_27	NODE_144_length_69228_cov_186.674_fragment_1												VOG00389	sp|P41039|YBII_ECOLI Uncharacterized protein YbiI	6.6e-25	81.8	4.5
NODE_144_length_69228_cov_186.674_fragment_1_28	NODE_144_length_69228_cov_186.674_fragment_1												VOG01581	REFSEQ hypothetical protein	5.1e-31	101.5	2.3
NODE_144_length_69228_cov_186.674_fragment_1_29	NODE_144_length_69228_cov_186.674_fragment_1							PF07131.11	Protein of unknown function (DUF1382)	7.2e-38	123.2	0.11	VOG11464	REFSEQ hypothetical protein	1.9e-32	105.9	1.34
NODE_144_length_69228_cov_186.674_fragment_1_30	NODE_144_length_69228_cov_186.674_fragment_1							PF07026.11	Protein of unknown function (DUF1317)	1.9e-40	131.2	0.07	VOG11465	REFSEQ hypothetical protein	1.7e-39	128	0.73
NODE_144_length_69228_cov_186.674_fragment_1_31	NODE_144_length_69228_cov_186.674_fragment_1	K01143		E3.1.11.3; exodeoxyribonuclease (lambda-induced) [EC:3.1.11.3]	6.6e-100	330	0.69	PF09588.10	YqaJ-like viral recombinase domain	6.3e-27	89.3	0.93	VOG01089	sp|P03697|EXO_LAMBD Exonuclease	5e-53	174.8	1.22
NODE_144_length_69228_cov_186.674_fragment_1_32	NODE_144_length_69228_cov_186.674_fragment_1							PF03837.14	RecT family	6.5e-31	102	2.53	VOG10469	sp|P03698|VBET_LAMBD Recombination protein bet	1.2e-38	128.1	10
NODE_144_length_69228_cov_186.674_fragment_1_33	NODE_144_length_69228_cov_186.674_fragment_1							PF06064.11	Host-nuclease inhibitor protein Gam	6.1e-67	216.8	0.04	VOG03781	sp|P03702|GAM_LAMBD Host-nuclease inhibitor protein gam	4.4e-55	179	1.15
NODE_144_length_69228_cov_186.674_fragment_1_34	NODE_144_length_69228_cov_186.674_fragment_1												VOG11478	sp|P38393|KILR_ECOLI Killing protein KilR	4.2e-35	114.6	0.43
NODE_144_length_69228_cov_186.674_fragment_1_35	NODE_144_length_69228_cov_186.674_fragment_1
NODE_144_length_69228_cov_186.674_fragment_1_36	NODE_144_length_69228_cov_186.674_fragment_1	K01356		lexA; repressor LexA [EC:3.4.21.88]	1.5e-16	58.1	2.88	PF01381.22	Helix-turn-helix	2.9e-14	47.6	5.99	VOG02771	sp|P03034|RPC1_LAMBD Repressor protein cI	5.3e-28	93.1	10
NODE_144_length_69228_cov_186.674_fragment_1_37	NODE_144_length_69228_cov_186.674_fragment_1							PF15943.5	Putative antitoxin of bacterial toxin-antitoxin system, YdaS/YdaT	5.7e-23	75.3	0.52	VOG00317	sp|P03040|RCRO_LAMBD Regulatory protein cro	6.2e-12	40.6	3.14
NODE_144_length_69228_cov_186.674_fragment_1_38	NODE_144_length_69228_cov_186.674_fragment_1							PF06254.11	Putative bacterial toxin ydaT	2.8e-41	134.7	0.11	VOG04154	REFSEQ hypothetical protein	5.1e-56	183.5	0.29
NODE_144_length_69228_cov_186.674_fragment_1_39	NODE_144_length_69228_cov_186.674_fragment_1							PF04492.13	Bacteriophage replication protein O	4.5e-35	114.9	1	VOG21265	REFSEQ DNA replication protein	3.3e-22	73.6	1.26
NODE_144_length_69228_cov_186.674_fragment_1_40	NODE_144_length_69228_cov_186.674_fragment_1							PF06992.11	Replication protein P	3.9e-65	213.2	0.29	VOG11468	sp|P03689|VRPP_LAMBD Replication protein P	1.2e-90	297.8	1.07
NODE_144_length_69228_cov_186.674_fragment_1_41	NODE_144_length_69228_cov_186.674_fragment_1												VOG03713	sp|P03761|VREN_LAMBD Protein ren	4.7e-33	108.3	0.47
NODE_144_length_69228_cov_186.674_fragment_1_42	NODE_144_length_69228_cov_186.674_fragment_1
NODE_144_length_69228_cov_186.674_fragment_1_43	NODE_144_length_69228_cov_186.674_fragment_1												VOG19987	REFSEQ hypothetical protein	1.5e-27	90.1	0.07
NODE_144_length_69228_cov_186.674_fragment_1_44	NODE_144_length_69228_cov_186.674_fragment_1							PF13935.6	Ead/Ea22-like protein	1.3e-20	69.2	0.62
NODE_144_length_69228_cov_186.674_fragment_1_45	NODE_144_length_69228_cov_186.674_fragment_1												VOG00112	sp|P03756|EA22_LAMBD Protein ea22	3.8e-21	70.7	3.5
NODE_144_length_69228_cov_186.674_fragment_1_46	NODE_144_length_69228_cov_186.674_fragment_1
NODE_144_length_69228_cov_186.674_fragment_1_47	NODE_144_length_69228_cov_186.674_fragment_1
NODE_144_length_69228_cov_186.674_fragment_1_48	NODE_144_length_69228_cov_186.674_fragment_1												VOG01507	sp|P03765|NINB_LAMBD Protein ninB	3e-23	77.2	3.4
NODE_144_length_69228_cov_186.674_fragment_1_49	NODE_144_length_69228_cov_186.674_fragment_1												VOG04068	sp|O48424|NINE_BPH19 Protein ninE	4.2e-19	62.7	0.27
NODE_144_length_69228_cov_186.674_fragment_1_50	NODE_144_length_69228_cov_186.674_fragment_1							PF07102.12	Protein of unknown function (DUF1364)	2.4e-44	143.9	0.28	VOG01818	sp|P68661|YBCO_ECOLI Putative nuclease YbcO	2.1e-36	118.8	1.09
NODE_144_length_69228_cov_186.674_fragment_1_51	NODE_144_length_69228_cov_186.674_fragment_1	K01160		rusA; crossover junction endodeoxyribonuclease RusA [EC:3.1.22.4]	1.6e-42	141.7	1.93	PF05866.11	Endodeoxyribonuclease RusA	7.3e-22	73	2.13	VOG00098	sp|Q9MCN8|RUSA_BPHK7 Crossover junction endodeoxyribonuclease rusA	1.4e-26	88.4	10
NODE_144_length_69228_cov_186.674_fragment_1_52	NODE_144_length_69228_cov_186.674_fragment_1												VOG13555	sp|Q37874|YLCG_BP82 Uncharacterized protein in rusA 3'region	6.3e-20	65.3	0.25
NODE_144_length_69228_cov_186.674_fragment_1_53	NODE_144_length_69228_cov_186.674_fragment_1							PF06530.12	Phage antitermination protein Q	1.8e-54	177.4	1	VOG00605	sp|O48429|REGQ_BPH19 Antitermination protein Q	1.6e-40	132.8	2.38
NODE_144_length_69228_cov_186.674_fragment_1_54	NODE_144_length_69228_cov_186.674_fragment_1	K16076		nmpC, ompD; outer membrane porin protein LC	4.2e-174	576	0.01	PF00267.21	Gram-negative porin	9.7e-154	506.5	0.01
NODE_144_length_69228_cov_186.674_fragment_1_55	NODE_144_length_69228_cov_186.674_fragment_1							PF04971.12	Bacteriophage P21 holin S	7.7e-37	119.9	1	VOG00419	sp|Q6XQ99|HOLIN_BPT1 Holin	2.2e-31	102.5	4.3
NODE_144_length_69228_cov_186.674_fragment_1_56	NODE_144_length_69228_cov_186.674_fragment_1	K01185		E3.2.1.17; lysozyme [EC:3.2.1.17]	6.4e-45	150.3	4.48	PF00959.19	Phage lysozyme	1.9e-34	113.2	3.03	VOG00308	sp|P16009|BP5_BPT4 Baseplate central spike complex protein gp5	3.8e-45	149.6	10
NODE_144_length_69228_cov_186.674_fragment_1_57	NODE_144_length_69228_cov_186.674_fragment_1	K14744		rzpD; prophage endopeptidase [EC:3.4.-.-]	1.4e-65	217	1.01	PF03245.13	Bacteriophage Rz lysis protein	1.6e-28	94.1	1	VOG01059	sp|P00726|SPAN1_LAMBD Spanin, inner membrane subunit	2.9e-54	178.3	6.8
NODE_144_length_69228_cov_186.674_fragment_1_58	NODE_144_length_69228_cov_186.674_fragment_1												VOG11744	REFSEQ hypothetical protein	6.2e-38	123.5	0.11
NODE_144_length_69228_cov_186.674_fragment_1_59	NODE_144_length_69228_cov_186.674_fragment_1
NODE_144_length_69228_cov_186.674_fragment_1_60	NODE_144_length_69228_cov_186.674_fragment_1							PF07166.11	Protein of unknown function (DUF1398)	6.7e-43	140.3	0.01	VOG11470	REFSEQ putative envelope protein	5e-71	232.8	0.1
NODE_144_length_69228_cov_186.674_fragment_1_61	NODE_144_length_69228_cov_186.674_fragment_1	K22014		Nu1; terminase small subunit	2.5e-80	265.6	1	PF07471.12	Phage DNA packaging protein Nu1	2.4e-91	298.5	1	VOG00720	sp|P03707|TERS_LAMBD Terminase small subunit	1.1e-45	150.4	2.11
NODE_144_length_69228_cov_186.674_fragment_1_62	NODE_144_length_69228_cov_186.674_fragment_1	K21512		gpA; terminase, large subunit [EC:3.1.21.4]	1.7e-287	952.4	1.08	PF05876.12	Phage terminase large subunit (GpA)	1.6e-132	437.6	1.74
NODE_144_length_69228_cov_186.674_fragment_1_63	NODE_144_length_69228_cov_186.674_fragment_1							PF02831.15	gpW	1e-37	122.6	0.15	VOG09900	sp|P68659|VHTJ_ECOL6 Lambda prophage-derived head-to-tail joining protein W	2.8e-25	83	1
NODE_144_length_69228_cov_186.674_fragment_1_64	NODE_144_length_69228_cov_186.674_fragment_1							PF05136.13	Phage portal protein, lambda family	1.7e-96	318.2	1.11	VOG01666	sp|P36272|PORTL_BPP21 Portal protein B	1.6e-151	499.9	3.18
NODE_144_length_69228_cov_186.674_fragment_1_65	NODE_144_length_69228_cov_186.674_fragment_1	K21511		GPC; capsid assembly protease [EC:3.4.21.-]	6.1e-236	780.3	0.72	PF01343.18	Peptidase family S49	7.5e-46	150.6	0.84	VOG01630	sp|P03711|SCAF_LAMBD Capsid assembly protease C	5.1e-115	379.9	4.21
NODE_144_length_69228_cov_186.674_fragment_1_66	NODE_144_length_69228_cov_186.674_fragment_1							PF02924.14	Bacteriophage lambda head decoration protein D	7.6e-17	56.2	1	VOG11454	sp|O64321|DECO7_BPN15 Putative decoration protein	1.8e-67	219.1	0.22
NODE_144_length_69228_cov_186.674_fragment_1_67	NODE_144_length_69228_cov_186.674_fragment_1							PF03864.15	Phage major capsid protein E	6e-61	201.1	2.1	VOG00125	sp|Q6QGE9|BPPB3_BPT5 Probable baseplate hub protein	7.8e-185	611.6	8.23
NODE_144_length_69228_cov_186.674_fragment_1_68	NODE_144_length_69228_cov_186.674_fragment_1	K07804		pagC; putatice virulence related protein PagC	1.4e-45	152.5	0.11	PF06316.11	Enterobacterial Ail/Lom protein	5.1e-128	419.2	0.12	VOG11459	sp|Q56957|AIL_YERPS Attachment invasion locus protein	6.8e-87	285	1.13
NODE_144_length_69228_cov_186.674_fragment_1_69	NODE_144_length_69228_cov_186.674_fragment_1							PF08400.10	Prophage tail fibre N-terminal	9.3e-69	224.3	1	VOG01165	REFSEQ hypothetical protein	1.5e-126	418.1	0.52
NODE_144_length_69228_cov_186.674_fragment_1_70	NODE_144_length_69228_cov_186.674_fragment_1												VOG04337	REFSEQ hypothetical protein	1.4e-25	84.3	0.39
NODE_1451_length_12069_cov_61.6414_1	NODE_1451_length_12069_cov_61.6414	K01356		lexA; repressor LexA [EC:3.4.21.88]	2.3e-17	60.7	2.88	PF00717.23	Peptidase S24-like	1.3e-17	58.5	1.35	VOG03991	REFSEQ putative repressor protein	1.2e-16	55.6	0.24
NODE_1451_length_12069_cov_61.6414_2	NODE_1451_length_12069_cov_61.6414
NODE_1451_length_12069_cov_61.6414_3	NODE_1451_length_12069_cov_61.6414												VOG00672	sp|P75976|YMFL_ECOLI Uncharacterized protein YmfL	4.2e-54	177.5	1.28
NODE_1451_length_12069_cov_61.6414_4	NODE_1451_length_12069_cov_61.6414												VOG21507	sp|P75977|YMFM_ECOLI Uncharacterized protein YmfM	1.3e-79	258.2	0.04
NODE_1451_length_12069_cov_61.6414_5	NODE_1451_length_12069_cov_61.6414							PF13730.6	Helix-turn-helix domain	4.1e-12	40.8	0.31	VOG00329	sp|P03687|VG18_BPP22 DNA replication protein gp18	2.2e-18	62.4	1.73
NODE_1451_length_12069_cov_61.6414_6	NODE_1451_length_12069_cov_61.6414												VOG04806	sp|P76510|YFDN_ECOLI Uncharacterized protein YfdN	2.5e-97	318.1	0.21
NODE_1451_length_12069_cov_61.6414_7	NODE_1451_length_12069_cov_61.6414							PF05869.11	DNA N-6-adenine-methyltransferase (Dam)	2.1e-61	201.3	1.65	VOG01116	sp|P51715|YO13_BPHC1 Uncharacterized adenine-specific methylase	3.6e-53	174.3	6.05
NODE_1451_length_12069_cov_61.6414_8	NODE_1451_length_12069_cov_61.6414	K01356		lexA; repressor LexA [EC:3.4.21.88]	1.7e-13	48.1	2.88	PF01726.16	LexA DNA binding domain	5.8e-21	69	0.13	VOG00254	REFSEQ hypothetical protein	8.3e-15	48.7	0.83
NODE_1451_length_12069_cov_61.6414_9	NODE_1451_length_12069_cov_61.6414	K01160		rusA; crossover junction endodeoxyribonuclease RusA [EC:3.1.22.4]	1.2e-43	145.2	1.93	PF05866.11	Endodeoxyribonuclease RusA	4.8e-18	60.8	2.13	VOG00098	sp|Q9MCN8|RUSA_BPHK7 Crossover junction endodeoxyribonuclease rusA	1e-23	78.9	10
NODE_1451_length_12069_cov_61.6414_10	NODE_1451_length_12069_cov_61.6414							PF04383.13	KilA-N domain	8.9e-22	72	0.39	VOG00873	REFSEQ hypothetical protein	1e-91	302.1	0.74
NODE_1451_length_12069_cov_61.6414_11	NODE_1451_length_12069_cov_61.6414							PF06147.11	Protein of unknown function (DUF968)	1.6e-90	297.6	0.18	VOG00232	sp|P76162|YDFU_ECOLI Uncharacterized protein YdfU	1.3e-59	196.8	2.92
NODE_1451_length_12069_cov_61.6414_12	NODE_1451_length_12069_cov_61.6414							PF03589.13	Antitermination protein	9.2e-53	171.5	0.29	VOG03603	sp|P76161|REQ2_ECOLI Prophage antitermination protein Q homolog QuuQ	3.9e-102	335.7	1.23
NODE_1451_length_12069_cov_61.6414_13	NODE_1451_length_12069_cov_61.6414
NODE_1451_length_12069_cov_61.6414_14	NODE_1451_length_12069_cov_61.6414
NODE_1451_length_12069_cov_61.6414_15	NODE_1451_length_12069_cov_61.6414							PF16931.5	Putative phage holin	4e-44	144.5	1	VOG00999	REFSEQ hypothetical protein	2.4e-45	148	1.17
NODE_1451_length_12069_cov_61.6414_16	NODE_1451_length_12069_cov_61.6414							PF05449.11	Putative 3TM holin, Phage_holin_3	5e-25	82.3	1	VOG03747	REFSEQ hypothetical protein	2.2e-28	92.9	1.17
NODE_1451_length_12069_cov_61.6414_17	NODE_1451_length_12069_cov_61.6414	K03791		K03791; putative chitinase	3.2e-63	210.4	2.36						VOG23339	REFSEQ gp5 baseplate hub subunit and tail lysozyme	1.1e-35	117.9	2.48
NODE_1451_length_12069_cov_61.6414_18	NODE_1451_length_12069_cov_61.6414							PF10721.9	Protein of unknown function (DUF2514)	1.6e-41	136.9	0.61	VOG03004	sp|O64363|VG55_BPN15 Protein gp55	1.8e-36	120.4	1.42
NODE_1451_length_12069_cov_61.6414_19	NODE_1451_length_12069_cov_61.6414
NODE_1451_length_12069_cov_61.6414_20	NODE_1451_length_12069_cov_61.6414												VOG19998	REFSEQ gp56	1.1e-37	122.3	0.05
NODE_1451_length_12069_cov_61.6414_21	NODE_1451_length_12069_cov_61.6414	K07451		mcrA; 5-methylcytosine-specific restriction enzyme A [EC:3.1.21.-]	3.1e-12	43.3	0.95	PF01844.23	HNH endonuclease	2e-12	42	1.1	VOG20281	REFSEQ Gp60	5.6e-32	105.6	0.82
NODE_1478_length_12404_cov_45.6991_1	NODE_1478_length_12404_cov_45.6991												VOG13554	REFSEQ hypothetical protein	7.1e-26	84.4	0.19
NODE_1478_length_12404_cov_45.6991_2	NODE_1478_length_12404_cov_45.6991
NODE_1478_length_12404_cov_45.6991_3	NODE_1478_length_12404_cov_45.6991	K18919		hokC_D; protein HokC/D	1.6e-31	104.4	0.02	PF01848.16	Hok/gef family	3.8e-23	75.3	0.02	VOG03666	sp|P33236|MOKC_ECOLI Regulatory protein MokC	6.6e-27	87.5	1.1
NODE_1478_length_12404_cov_45.6991_4	NODE_1478_length_12404_cov_45.6991
NODE_1478_length_12404_cov_45.6991_5	NODE_1478_length_12404_cov_45.6991												VOG17855	REFSEQ hypothetical protein	1.6e-56	184.6	0.2
NODE_1478_length_12404_cov_45.6991_6	NODE_1478_length_12404_cov_45.6991												VOG00559	sp|O64200|VG04_BPMD2 Gene 4 protein	6.7e-16	53.1	10
NODE_1478_length_12404_cov_45.6991_7	NODE_1478_length_12404_cov_45.6991												VOG22155	REFSEQ hypothetical protein	3.9e-31	102.1	0.04
NODE_1478_length_12404_cov_45.6991_8	NODE_1478_length_12404_cov_45.6991												VOG11614	REFSEQ hypothetical protein	6.8e-13	42.5	0.43
NODE_1478_length_12404_cov_45.6991_9	NODE_1478_length_12404_cov_45.6991
NODE_1478_length_12404_cov_45.6991_10	NODE_1478_length_12404_cov_45.6991							PF14359.6	Domain of unknown function (DUF4406)	3.9e-38	124.5	0.86	VOG01808	REFSEQ hypothetical protein	2.8e-34	112.3	4.46
NODE_1478_length_12404_cov_45.6991_11	NODE_1478_length_12404_cov_45.6991							PF06163.11	Bacterial protein of unknown function (DUF977)	1.3e-46	152.3	0.09	VOG03713	sp|P03761|VREN_LAMBD Protein ren	2.1e-32	105.7	0.47
NODE_1478_length_12404_cov_45.6991_12	NODE_1478_length_12404_cov_45.6991							PF07789.12	Protein of unknown function (DUF1627)	1.9e-95	311.3	0.02	VOG21579	REFSEQ hypothetical protein	1.1e-99	326.8	0.05
NODE_1478_length_12404_cov_45.6991_13	NODE_1478_length_12404_cov_45.6991							PF06992.11	Replication protein P	1.4e-16	55.3	0.29	VOG11468	sp|P03689|VRPP_LAMBD Replication protein P	1.1e-22	74.7	1.07
NODE_1478_length_12404_cov_45.6991_14	NODE_1478_length_12404_cov_45.6991	K02317		dnaT; DNA replication protein DnaT	3.4e-33	111.7	0.07	PF17948.1	DnaT DNA-binding domain	1.5e-23	77	0.09
NODE_1478_length_12404_cov_45.6991_15	NODE_1478_length_12404_cov_45.6991
NODE_1478_length_12404_cov_45.6991_16	NODE_1478_length_12404_cov_45.6991	K22302		dicC; transcriptional repressor of cell division inhibition gene dicB	4.9e-26	87.2	0.24	PF14549.6	DNA-binding transcriptional regulator Cro	1.5e-15	51.4	0.2
NODE_1478_length_12404_cov_45.6991_17	NODE_1478_length_12404_cov_45.6991	K22300		dicA; HTH-type transcriptional regulator, cell division transcriptional repressor	1.7e-54	180.1	2.08	PF01381.22	Helix-turn-helix	1.3e-15	51.9	5.99	VOG00934	REFSEQ putative HTH domain DNA-binding protein	7.9e-18	58.6	0.73
NODE_1478_length_12404_cov_45.6991_18	NODE_1478_length_12404_cov_45.6991
NODE_1478_length_12404_cov_45.6991_19	NODE_1478_length_12404_cov_45.6991							PF09669.10	Phage regulatory protein Rha (Phage_pRha)	6.6e-31	101.4	1.83	VOG01520	sp|O34449|YOQD_BACSU SPBc2 prophage-derived putative antirepressor protein YoqD	1.6e-89	294.2	2.17
NODE_1478_length_12404_cov_45.6991_20	NODE_1478_length_12404_cov_45.6991	K22304		dicB; cell division inhibition protein DicB	5.1e-29	96.7	0.01	PF05358.11	DicB protein	7.9e-22	71.9	0.01
NODE_1478_length_12404_cov_45.6991_21	NODE_1478_length_12404_cov_45.6991							PF07358.11	Protein of unknown function (DUF1482)	9.4e-22	71.4	0.02
NODE_1478_length_12404_cov_45.6991_22	NODE_1478_length_12404_cov_45.6991	K10906		recE; exodeoxyribonuclease VIII [EC:3.1.11.-]	4.6e-160	531.3	1.75	PF06630.11	Enterobacterial exodeoxyribonuclease VIII	2.9e-20	67.6	0.09	VOG13551	REFSEQ exodeoxyribonuclease VIII	3.2e-118	389.9	0.28
NODE_1494_length_11744_cov_4.01583_1	NODE_1494_length_11744_cov_4.01583
NODE_1494_length_11744_cov_4.01583_2	NODE_1494_length_11744_cov_4.01583	K21039		int; enterobacteria phage integrase [EC:2.7.7.- 3.1.-.-]	1.6e-139	461.9	1	PF09003.10	Bacteriophage lambda integrase, Arm DNA-binding domain	1.1e-27	90.8	1	VOG00041	sp|O10330|VLF1_NPVOP Very late expression factor 1	1.9e-30	101.2	10
NODE_1494_length_11744_cov_4.01583_3	NODE_1494_length_11744_cov_4.01583
NODE_1494_length_11744_cov_4.01583_4	NODE_1494_length_11744_cov_4.01583												VOG00112	sp|P03756|EA22_LAMBD Protein ea22	4.2e-29	96.6	3.5
NODE_1494_length_11744_cov_4.01583_5	NODE_1494_length_11744_cov_4.01583												VOG00767	sp|Q8QL48|Y306_SIRV1 Uncharacterized protein 306	3.9e-54	178.7	4.32
NODE_1494_length_11744_cov_4.01583_6	NODE_1494_length_11744_cov_4.01583							PF13935.6	Ead/Ea22-like protein	3.6e-18	61.4	0.62
NODE_1494_length_11744_cov_4.01583_7	NODE_1494_length_11744_cov_4.01583												VOG00389	sp|P41039|YBII_ECOLI Uncharacterized protein YbiI	3.5e-24	79.5	4.5
NODE_1494_length_11744_cov_4.01583_8	NODE_1494_length_11744_cov_4.01583												VOG01581	REFSEQ hypothetical protein	1.6e-32	106.4	2.3
NODE_1494_length_11744_cov_4.01583_9	NODE_1494_length_11744_cov_4.01583							PF07131.11	Protein of unknown function (DUF1382)	1.4e-36	119.1	0.11	VOG11464	REFSEQ hypothetical protein	2e-30	99.4	1.34
NODE_1494_length_11744_cov_4.01583_10	NODE_1494_length_11744_cov_4.01583							PF07026.11	Protein of unknown function (DUF1317)	1.8e-41	134.7	0.07	VOG11465	REFSEQ hypothetical protein	2.1e-38	124.5	0.73
NODE_1494_length_11744_cov_4.01583_11	NODE_1494_length_11744_cov_4.01583	K01143		E3.1.11.3; exodeoxyribonuclease (lambda-induced) [EC:3.1.11.3]	3.4e-101	333.9	0.69	PF09588.10	YqaJ-like viral recombinase domain	8e-27	89.1	0.93	VOG01089	sp|P03697|EXO_LAMBD Exonuclease	3.9e-53	175.2	1.22
NODE_1494_length_11744_cov_4.01583_12	NODE_1494_length_11744_cov_4.01583							PF03837.14	RecT family	1.4e-30	101.1	2.53	VOG10469	sp|P03698|VBET_LAMBD Recombination protein bet	8.4e-39	128.7	10
NODE_1494_length_11744_cov_4.01583_13	NODE_1494_length_11744_cov_4.01583							PF06064.11	Host-nuclease inhibitor protein Gam	6.2e-55	178.4	0.04	VOG03781	sp|P03702|GAM_LAMBD Host-nuclease inhibitor protein gam	1.1e-42	139.2	1.15
NODE_1494_length_11744_cov_4.01583_14	NODE_1494_length_11744_cov_4.01583												VOG11478	sp|P38393|KILR_ECOLI Killing protein KilR	7.4e-35	113.8	0.43
NODE_1494_length_11744_cov_4.01583_15	NODE_1494_length_11744_cov_4.01583
NODE_1494_length_11744_cov_4.01583_16	NODE_1494_length_11744_cov_4.01583	K01356		lexA; repressor LexA [EC:3.4.21.88]	1.1e-16	58.3	2.88	PF01381.22	Helix-turn-helix	2.6e-14	47.9	5.99	VOG02771	sp|P03034|RPC1_LAMBD Repressor protein cI	3.9e-28	93.6	10
NODE_1494_length_11744_cov_4.01583_17	NODE_1494_length_11744_cov_4.01583							PF15943.5	Putative antitoxin of bacterial toxin-antitoxin system, YdaS/YdaT	4.4e-23	75.8	0.52	VOG00317	sp|P03040|RCRO_LAMBD Regulatory protein cro	6.2e-12	40.6	3.14
NODE_1494_length_11744_cov_4.01583_18	NODE_1494_length_11744_cov_4.01583							PF06254.11	Putative bacterial toxin ydaT	1.7e-41	135.5	0.11	VOG04154	REFSEQ hypothetical protein	2.7e-55	181.1	0.29
NODE_1494_length_11744_cov_4.01583_19	NODE_1494_length_11744_cov_4.01583							PF04492.13	Bacteriophage replication protein O	4.2e-35	115.1	1	VOG21265	REFSEQ DNA replication protein	3.4e-22	73.5	1.26
NODE_1494_length_11744_cov_4.01583_20	NODE_1494_length_11744_cov_4.01583							PF06992.11	Replication protein P	2.7e-65	213.9	0.29	VOG11468	sp|P03689|VRPP_LAMBD Replication protein P	3.5e-91	299.6	1.07
NODE_1494_length_11744_cov_4.01583_21	NODE_1494_length_11744_cov_4.01583												VOG03713	sp|P03761|VREN_LAMBD Protein ren	2.6e-18	60.8	0.47
NODE_1494_length_11744_cov_4.01583_22	NODE_1494_length_11744_cov_4.01583
NODE_1501_length_11679_cov_3.16801_1	NODE_1501_length_11679_cov_3.16801							PF05766.12	Bacteriophage Lambda NinG protein	1.8e-87	287.2	1	VOG02687	sp|P69175|NING_BPVT2 Protein ninG	5.1e-77	252.8	3.33
NODE_1501_length_11679_cov_3.16801_2	NODE_1501_length_11679_cov_3.16801							PF06322.11	Phage NinH protein	1e-41	135.7	1
NODE_1501_length_11679_cov_3.16801_3	NODE_1501_length_11679_cov_3.16801	K07314		pphB; serine/threonine protein phosphatase 2 [EC:3.1.3.16]	3.2e-70	233.3	0.16	PF00149.28	Calcineurin-like phosphoesterase	1e-18	63.6	1.18	VOG01470	sp|Q8ZNY9|PRP1_SALTY Serine/threonine-protein phosphatase 1	1.1e-58	193.9	4.84
NODE_1501_length_11679_cov_3.16801_4	NODE_1501_length_11679_cov_3.16801							PF03589.13	Antitermination protein	5.8e-56	181.9	0.29	VOG03603	sp|P76161|REQ2_ECOLI Prophage antitermination protein Q homolog QuuQ	2.2e-103	340	1.23
NODE_1501_length_11679_cov_3.16801_5	NODE_1501_length_11679_cov_3.16801							PF05106.12	Phage holin family (Lysis protein S)	1.8e-29	97.2	1	VOG01571	sp|P03705|HOLIN_LAMBD Antiholin	2.2e-35	115.8	2.29
NODE_1501_length_11679_cov_3.16801_6	NODE_1501_length_11679_cov_3.16801	K12054		atlA; lytic transglycosylase AtlA	5.6e-11	40.2	0.02	PF00959.19	Phage lysozyme	7.5e-25	82.6	3.03	VOG00460	sp|P51771|ENLYS_BPP2 Endolysin	2e-41	137	2.74
NODE_1501_length_11679_cov_3.16801_7	NODE_1501_length_11679_cov_3.16801	K14744		rzpD; prophage endopeptidase [EC:3.4.-.-]	9.9e-68	224.1	1.01	PF03245.13	Bacteriophage Rz lysis protein	1.7e-51	168.7	1	VOG01059	sp|P00726|SPAN1_LAMBD Spanin, inner membrane subunit	1.3e-53	176	6.8
NODE_1501_length_11679_cov_3.16801_8	NODE_1501_length_11679_cov_3.16801							PF06291.11	Bor protein	1.1e-32	107	0.01	VOG11469	sp|P19592|ISS_ECOLX Protein iss	3.3e-62	201.5	0.67
NODE_1501_length_11679_cov_3.16801_9	NODE_1501_length_11679_cov_3.16801	K22014		Nu1; terminase small subunit	7.2e-80	264.2	1	PF07471.12	Phage DNA packaging protein Nu1	2.2e-90	295.8	1	VOG00720	sp|P03707|TERS_LAMBD Terminase small subunit	1.2e-45	150.2	2.11
NODE_1501_length_11679_cov_3.16801_10	NODE_1501_length_11679_cov_3.16801	K21512		gpA; terminase, large subunit [EC:3.1.21.4]	5.1e-287	950.9	1.08	PF05876.12	Phage terminase large subunit (GpA)	4.9e-132	436.3	1.74
NODE_1501_length_11679_cov_3.16801_11	NODE_1501_length_11679_cov_3.16801							PF02831.15	gpW	1.3e-37	122.6	0.15	VOG09900	sp|P68659|VHTJ_ECOL6 Lambda prophage-derived head-to-tail joining protein W	2.7e-25	83	1
NODE_1501_length_11679_cov_3.16801_12	NODE_1501_length_11679_cov_3.16801							PF05136.13	Phage portal protein, lambda family	3.5e-96	317.5	1.11	VOG01666	sp|P36272|PORTL_BPP21 Portal protein B	5.8e-151	498	3.18
NODE_1501_length_11679_cov_3.16801_13	NODE_1501_length_11679_cov_3.16801	K21511		GPC; capsid assembly protease [EC:3.4.21.-]	3.4e-235	777.9	0.72	PF01343.18	Peptidase family S49	1.1e-45	150.4	0.84	VOG01630	sp|P03711|SCAF_LAMBD Capsid assembly protease C	9.6e-115	378.9	4.21
NODE_1501_length_11679_cov_3.16801_14	NODE_1501_length_11679_cov_3.16801							PF02924.14	Bacteriophage lambda head decoration protein D	3.9e-18	60.7	1	VOG11454	sp|O64321|DECO7_BPN15 Putative decoration protein	1.3e-69	226	0.22
NODE_1501_length_11679_cov_3.16801_15	NODE_1501_length_11679_cov_3.16801							PF03864.15	Phage major capsid protein E	1e-25	85.7	2.1	VOG00744	sp|Q6KGI8|CAPSD_BPFO1 Major capsid protein	7.9e-18	59.4	9.32
NODE_1518_length_11488_cov_59.136_1	NODE_1518_length_11488_cov_59.136							PF09669.10	Phage regulatory protein Rha (Phage_pRha)	1.6e-27	90.9	1.83	VOG01520	sp|O34449|YOQD_BACSU SPBc2 prophage-derived putative antirepressor protein YoqD	2.1e-136	448.7	2.17
NODE_1518_length_11488_cov_59.136_2	NODE_1518_length_11488_cov_59.136												VOG13576	REFSEQ hypothetical protein	1.5e-54	176.7	0.16
NODE_1518_length_11488_cov_59.136_3	NODE_1518_length_11488_cov_59.136												VOG00657	REFSEQ hypothetical protein	5.9e-20	66.7	0.82
NODE_1518_length_11488_cov_59.136_4	NODE_1518_length_11488_cov_59.136												VOG04806	sp|P76510|YFDN_ECOLI Uncharacterized protein YfdN	4.3e-97	317.6	0.21
NODE_1518_length_11488_cov_59.136_5	NODE_1518_length_11488_cov_59.136							PF05869.11	DNA N-6-adenine-methyltransferase (Dam)	2.3e-61	201.3	1.65	VOG01116	sp|P51715|YO13_BPHC1 Uncharacterized adenine-specific methylase	4.5e-53	174.3	6.05
NODE_1518_length_11488_cov_59.136_6	NODE_1518_length_11488_cov_59.136	K01356		lexA; repressor LexA [EC:3.4.21.88]	1.7e-13	48.1	2.88	PF01726.16	LexA DNA binding domain	6.1e-21	69	0.13	VOG00254	REFSEQ hypothetical protein	1e-14	48.7	0.83
NODE_1518_length_11488_cov_59.136_7	NODE_1518_length_11488_cov_59.136	K01160		rusA; crossover junction endodeoxyribonuclease RusA [EC:3.1.22.4]	1.2e-43	145.2	1.93	PF05866.11	Endodeoxyribonuclease RusA	5e-18	60.8	2.13	VOG00098	sp|Q9MCN8|RUSA_BPHK7 Crossover junction endodeoxyribonuclease rusA	1.3e-23	78.9	10
NODE_1518_length_11488_cov_59.136_8	NODE_1518_length_11488_cov_59.136							PF04383.13	KilA-N domain	1e-20	68.7	0.39	VOG00873	REFSEQ hypothetical protein	3.4e-94	310.5	0.74
NODE_1518_length_11488_cov_59.136_9	NODE_1518_length_11488_cov_59.136							PF06147.11	Protein of unknown function (DUF968)	1.7e-90	297.6	0.18	VOG00232	sp|P76162|YDFU_ECOLI Uncharacterized protein YdfU	1.6e-59	196.8	2.92
NODE_1518_length_11488_cov_59.136_10	NODE_1518_length_11488_cov_59.136							PF03589.13	Antitermination protein	9.8e-53	171.5	0.29	VOG03603	sp|P76161|REQ2_ECOLI Prophage antitermination protein Q homolog QuuQ	2.9e-102	336.5	1.23
NODE_1518_length_11488_cov_59.136_11	NODE_1518_length_11488_cov_59.136												VOG01288	REFSEQ hypothetical protein	1.2e-27	90.4	0.45
NODE_1518_length_11488_cov_59.136_12	NODE_1518_length_11488_cov_59.136	K07319		yhdJ; adenine-specific DNA-methyltransferase [EC:2.1.1.72]	6.7e-75	249.1	1.09	PF01555.18	DNA methylase	3.3e-44	146.2	5.1	VOG00102	sp|P29538|MTH1_HAEPA Modification methylase HpaI	4.3e-60	197.9	10
NODE_1518_length_11488_cov_59.136_13	NODE_1518_length_11488_cov_59.136							PF05106.12	Phage holin family (Lysis protein S)	1.6e-29	97.3	1	VOG01571	sp|P03705|HOLIN_LAMBD Antiholin	1.4e-31	103.9	2.29
NODE_1518_length_11488_cov_59.136_14	NODE_1518_length_11488_cov_59.136							PF00959.19	Phage lysozyme	5.9e-25	82.8	3.03	VOG00460	sp|P51771|ENLYS_BPP2 Endolysin	2.1e-40	133.8	2.74
NODE_1518_length_11488_cov_59.136_15	NODE_1518_length_11488_cov_59.136	K14744		rzpD; prophage endopeptidase [EC:3.4.-.-]	8.3e-66	217.6	1.01	PF03245.13	Bacteriophage Rz lysis protein	3.2e-29	96.6	1	VOG01059	sp|P00726|SPAN1_LAMBD Spanin, inner membrane subunit	1.6e-53	176	6.8
NODE_1518_length_11488_cov_59.136_16	NODE_1518_length_11488_cov_59.136							PF10549.9	ORF11CD3 domain	2.5e-18	61	0.07
NODE_1518_length_11488_cov_59.136_17	NODE_1518_length_11488_cov_59.136												VOG13574	REFSEQ hypothetical protein	1.1e-56	184.1	0.35
NODE_1518_length_11488_cov_59.136_18	NODE_1518_length_11488_cov_59.136												VOG20281	REFSEQ Gp60	2.6e-21	71.3	0.82
NODE_1527_length_22509_cov_13.9893_fragment_1_8	NODE_1527_length_22509_cov_13.9893_fragment_1	K01626	AMG	E2.5.1.54, aroF, aroG, aroH; 3-deoxy-7-phosphoheptulonate synthase [EC:2.5.1.54]	2.8e-72	241.8	0.07	PF00793.20	DAHP synthetase I family	3.8e-110	362.6	0.07	VOG02482	sp|P00888|AROF_ECOLI Phospho-2-dehydro-3-deoxyheptonate aldolase, Tyr-sensitive	1.2e-143	473.3	0.56
NODE_1527_length_22509_cov_13.9893_fragment_1_9	NODE_1527_length_22509_cov_13.9893_fragment_1							PF10973.8	Protein of unknown function (DUF2799)	7.4e-19	63.6	0
NODE_1527_length_22509_cov_13.9893_fragment_1_10	NODE_1527_length_22509_cov_13.9893_fragment_1							PF13689.6	YfiR/HmsC-like	8.6e-31	102.7	0
NODE_1527_length_22509_cov_13.9893_fragment_1_11	NODE_1527_length_22509_cov_13.9893_fragment_1	K21021		tpbB; diguanylate cyclase [EC:2.7.7.65]	2.2e-151	502.2	0	PF00990.21	Diguanylate cyclase, GGDEF domain	1.9e-46	153.3	0.13	VOG02375	sp|Q5PLI4|DGCQ_SALPA Probable diguanylate cyclase DgcQ	1.5e-27	91.9	0.21
NODE_1527_length_22509_cov_13.9893_fragment_1_12	NODE_1527_length_22509_cov_13.9893_fragment_1	K03286		TC.OOP; OmpA-OmpF porin, OOP family	1.8e-28	97.9	0.06	PF00691.20	OmpA family	2.3e-20	68.4	0.06
NODE_1527_length_22509_cov_13.9893_fragment_1_13	NODE_1527_length_22509_cov_13.9893_fragment_1	K04763		xerD; integrase/recombinase XerD	1.5e-26	91.7	2.87	PF00589.22	Phage integrase family	2.8e-21	71.6	9.33	VOG00041	sp|O10330|VLF1_NPVOP Very late expression factor 1	7.7e-48	159	10
NODE_1527_length_22509_cov_13.9893_fragment_1_14	NODE_1527_length_22509_cov_13.9893_fragment_1							PF10709.9	Protein of unknown function (DUF2511)	9.3e-20	66.4	0.02	VOG20696	REFSEQ gp28	1.7e-51	168.4	0.05
NODE_1527_length_22509_cov_13.9893_fragment_1_15	NODE_1527_length_22509_cov_13.9893_fragment_1							PF07022.13	Bacteriophage CI repressor helix-turn-helix domain	6.8e-57	185.1	1	VOG00004	sp|P51704|RPC1_BPHC1 Repressor protein CI	1.5e-17	59	10
NODE_1527_length_22509_cov_13.9893_fragment_1_16	NODE_1527_length_22509_cov_13.9893_fragment_1												VOG20697	REFSEQ gp30	8.6e-82	266.8	0.04
NODE_1527_length_22509_cov_13.9893_fragment_1_17	NODE_1527_length_22509_cov_13.9893_fragment_1							PF06892.11	Phage regulatory protein CII (CP76)	4e-73	239.7	1	VOG00672	sp|P75976|YMFL_ECOLI Uncharacterized protein YmfL	7.8e-41	135.1	1.28
NODE_1527_length_22509_cov_13.9893_fragment_1_18	NODE_1527_length_22509_cov_13.9893_fragment_1							PF10893.8	Protein of unknown function (DUF2724)	1.4e-27	90.9	0.11	VOG15363	sp|P15236|VFIL_BP186 Protein fil	7.5e-42	136.3	0.24
NODE_1527_length_22509_cov_13.9893_fragment_1_19	NODE_1527_length_22509_cov_13.9893_fragment_1							PF17282.2	Family of unknown function (DUF5347)	7.3e-44	143.9	0.06
NODE_1527_length_22509_cov_13.9893_fragment_1_20	NODE_1527_length_22509_cov_13.9893_fragment_1							PF10809.8	Protein of unknown function (DUF2732)	6.5e-36	117.7	0.11	VOG10270	sp|Q06422|YO80_BPP2 Uncharacterized 8.3 kDa protein in GpA 5'region	1.2e-38	126.2	0.43
NODE_1527_length_22509_cov_13.9893_fragment_1_21	NODE_1527_length_22509_cov_13.9893_fragment_1							PF01258.17	Prokaryotic dksA/traR C4-type zinc finger	3.4e-13	44.9	0.14	VOG00389	sp|P41039|YBII_ECOLI Uncharacterized protein YbiI	4.8e-24	79.7	4.5
NODE_1527_length_22509_cov_13.9893_fragment_1_22	NODE_1527_length_22509_cov_13.9893_fragment_1							PF05840.13	Bacteriophage replication gene A protein (GPA)	1.2e-126	417.7	1	VOG00821	sp|Q9G050|REP_BPPHM Replication-associated protein VP4	5.7e-205	678.2	10
NODE_1527_length_22509_cov_13.9893_fragment_1_23	NODE_1527_length_22509_cov_13.9893_fragment_1												VOG20698	REFSEQ hypothetical protein	1.2e-47	154.9	0.04
NODE_1527_length_22509_cov_13.9893_fragment_1_24	NODE_1527_length_22509_cov_13.9893_fragment_1	K12149		dinI; DNA-damage-inducible protein I	6e-22	75.5	0.24	PF06183.13	DinI-like family	8.4e-25	82.5	0.28	VOG03522	sp|P21320|DINIR_ECOLX DinI-like protein in retron EC67	4.4e-31	102.5	0.74
NODE_1527_length_22509_cov_13.9893_fragment_1_25	NODE_1527_length_22509_cov_13.9893_fragment_1
NODE_1527_length_22509_cov_13.9893_fragment_1_26	NODE_1527_length_22509_cov_13.9893_fragment_1
NODE_1527_length_22509_cov_13.9893_fragment_1_27	NODE_1527_length_22509_cov_13.9893_fragment_1							PF09954.9	Uncharacterized protein conserved in bacteria (DUF2188)	1.1e-16	56.3	0.08
NODE_1527_length_22509_cov_13.9893_fragment_1_28	NODE_1527_length_22509_cov_13.9893_fragment_1												VOG00236	sp|Q4Z9G3|PORTL_BPTWO Probable portal protein	1.6e-24	82.4	10
NODE_154_length_67506_cov_196.653_fragment_1_1	NODE_154_length_67506_cov_196.653_fragment_1	K07451		mcrA; 5-methylcytosine-specific restriction enzyme A [EC:3.1.21.-]	4.1e-16	55.7	0.95	PF01844.23	HNH endonuclease	2.5e-18	60.2	1.1	VOG20281	REFSEQ Gp60	1.7e-33	110	0.82
NODE_154_length_67506_cov_196.653_fragment_1_2	NODE_154_length_67506_cov_196.653_fragment_1												VOG00134	sp|Q8LTD0|SPAN2_BPP2 Probable spanin, outer lipoprotein subunit	5.4e-21	69	0.55
NODE_154_length_67506_cov_196.653_fragment_1_3	NODE_154_length_67506_cov_196.653_fragment_1							PF00959.19	Phage lysozyme	5e-24	79	3.03	VOG00460	sp|P51771|ENLYS_BPP2 Endolysin	3.3e-41	135.6	2.74
NODE_154_length_67506_cov_196.653_fragment_1_4	NODE_154_length_67506_cov_196.653_fragment_1							PF05106.12	Phage holin family (Lysis protein S)	1.3e-27	90.3	1	VOG01571	sp|P03705|HOLIN_LAMBD Antiholin	3.5e-32	104.9	2.29
NODE_154_length_67506_cov_196.653_fragment_1_5	NODE_154_length_67506_cov_196.653_fragment_1
NODE_154_length_67506_cov_196.653_fragment_1_6	NODE_154_length_67506_cov_196.653_fragment_1
NODE_154_length_67506_cov_196.653_fragment_1_7	NODE_154_length_67506_cov_196.653_fragment_1							PF06530.12	Phage antitermination protein Q	6e-48	155.8	1	VOG00605	sp|O48429|REGQ_BPH19 Antitermination protein Q	4.8e-36	117.6	2.38
NODE_154_length_67506_cov_196.653_fragment_1_8	NODE_154_length_67506_cov_196.653_fragment_1							PF06147.11	Protein of unknown function (DUF968)	1.2e-89	294	0.18	VOG00232	sp|P76162|YDFU_ECOLI Uncharacterized protein YdfU	2.5e-60	198.6	2.92
NODE_154_length_67506_cov_196.653_fragment_1_9	NODE_154_length_67506_cov_196.653_fragment_1							PF04383.13	KilA-N domain	9.2e-22	71.2	0.39	VOG00873	REFSEQ hypothetical protein	5.7e-92	302.4	0.74
NODE_154_length_67506_cov_196.653_fragment_1_10	NODE_154_length_67506_cov_196.653_fragment_1	K01160		rusA; crossover junction endodeoxyribonuclease RusA [EC:3.1.22.4]	6e-43	142.7	1.93	PF05866.11	Endodeoxyribonuclease RusA	9e-18	59.2	2.13	VOG00098	sp|Q9MCN8|RUSA_BPHK7 Crossover junction endodeoxyribonuclease rusA	4.5e-23	76.3	10
NODE_154_length_67506_cov_196.653_fragment_1_11	NODE_154_length_67506_cov_196.653_fragment_1	K01356		lexA; repressor LexA [EC:3.4.21.88]	1.2e-13	48.3	2.88	PF01726.16	LexA DNA binding domain	3.4e-21	69	0.13	VOG00254	REFSEQ hypothetical protein	4e-15	49.1	0.83
NODE_154_length_67506_cov_196.653_fragment_1_12	NODE_154_length_67506_cov_196.653_fragment_1							PF05869.11	DNA N-6-adenine-methyltransferase (Dam)	1.3e-61	201.3	1.65	VOG01116	sp|P51715|YO13_BPHC1 Uncharacterized adenine-specific methylase	2.9e-53	174.1	6.05
NODE_154_length_67506_cov_196.653_fragment_1_13	NODE_154_length_67506_cov_196.653_fragment_1												VOG04806	sp|P76510|YFDN_ECOLI Uncharacterized protein YfdN	3.6e-98	320.3	0.21
NODE_154_length_67506_cov_196.653_fragment_1_14	NODE_154_length_67506_cov_196.653_fragment_1												VOG00657	REFSEQ hypothetical protein	4.1e-20	66.4	0.82
NODE_154_length_67506_cov_196.653_fragment_1_15	NODE_154_length_67506_cov_196.653_fragment_1												VOG21507	sp|P75977|YMFM_ECOLI Uncharacterized protein YmfM	4.5e-78	252.7	0.04
NODE_154_length_67506_cov_196.653_fragment_1_16	NODE_154_length_67506_cov_196.653_fragment_1												VOG00672	sp|P75976|YMFL_ECOLI Uncharacterized protein YmfL	6.1e-32	104.8	1.28
NODE_154_length_67506_cov_196.653_fragment_1_17	NODE_154_length_67506_cov_196.653_fragment_1	K22302		dicC; transcriptional repressor of cell division inhibition gene dicB	2.3e-21	72.2	0.24	PF14549.6	DNA-binding transcriptional regulator Cro	8.2e-14	45.4	0.2
NODE_154_length_67506_cov_196.653_fragment_1_18	NODE_154_length_67506_cov_196.653_fragment_1	K01356		lexA; repressor LexA [EC:3.4.21.88]	7.1e-24	81.7	2.88	PF00717.23	Peptidase S24-like	1.9e-21	70	1.35	VOG02771	sp|P03034|RPC1_LAMBD Repressor protein cI	8.9e-26	85.2	10
NODE_154_length_67506_cov_196.653_fragment_1_19	NODE_154_length_67506_cov_196.653_fragment_1							PF06689.13	ClpX C4-type zinc finger	1.4e-12	41.5	0.04
NODE_154_length_67506_cov_196.653_fragment_1_20	NODE_154_length_67506_cov_196.653_fragment_1
NODE_154_length_67506_cov_196.653_fragment_1_21	NODE_154_length_67506_cov_196.653_fragment_1
NODE_154_length_67506_cov_196.653_fragment_1_22	NODE_154_length_67506_cov_196.653_fragment_1												VOG01357	sp|P76512|YFDP_ECOLI Uncharacterized protein YfdP	1.1e-58	190.8	1.3
NODE_154_length_67506_cov_196.653_fragment_1_23	NODE_154_length_67506_cov_196.653_fragment_1							PF10065.9	Uncharacterized conserved protein (DUF2303)	5.2e-91	298.6	0.42	VOG11472	sp|P76513|YFDQ_ECOLI Uncharacterized protein YfdQ	4.5e-81	266.1	1.36
NODE_154_length_67506_cov_196.653_fragment_1_24	NODE_154_length_67506_cov_196.653_fragment_1	K06952		K06952; uncharacterized protein	1.4e-58	194.6	0.51						VOG01639	sp|P76514|YFDR_ECOLI Uncharacterized protein YfdR	7.1e-65	212.4	1.22
NODE_154_length_67506_cov_196.653_fragment_1_25	NODE_154_length_67506_cov_196.653_fragment_1												VOG01103	sp|P76515|YFDS_ECOLI Uncharacterized protein YfdS	5.7e-41	134	0.62
NODE_154_length_67506_cov_196.653_fragment_1_26	NODE_154_length_67506_cov_196.653_fragment_1												VOG00112	sp|P03756|EA22_LAMBD Protein ea22	1.3e-33	110.6	3.5
NODE_154_length_67506_cov_196.653_fragment_1_27	NODE_154_length_67506_cov_196.653_fragment_1	K10906		recE; exodeoxyribonuclease VIII [EC:3.1.11.-]	1.8e-15	53.2	1.75	PF16473.5	3' exoribonuclease, RNase T-like	2.9e-61	200.4	1.71	VOG00231	sp|P04536|EXOD_BPT4 Exodeoxyribonuclease	5e-34	112	10
NODE_154_length_67506_cov_196.653_fragment_1_28	NODE_154_length_67506_cov_196.653_fragment_1							PF11112.8	Pyocin activator protein PrtN	3.3e-27	88.6	0.11	VOG19845	REFSEQ excisionase	3.4e-54	175.4	0.21
NODE_154_length_67506_cov_196.653_fragment_1_29	NODE_154_length_67506_cov_196.653_fragment_1
NODE_154_length_67506_cov_196.653_fragment_1_30	NODE_154_length_67506_cov_196.653_fragment_1
NODE_154_length_67506_cov_196.653_fragment_1_31	NODE_154_length_67506_cov_196.653_fragment_1							PF13274.6	Protein of unknown function (DUF4065)	5.6e-18	60.1	0.36	VOG21585	REFSEQ hypothetical protein	8.7e-14	45.6	0.41
NODE_17_length_189417_cov_189.481_fragment_1_112	NODE_17_length_189417_cov_189.481_fragment_1	K01139		spoT; GTP diphosphokinase / guanosine-3',5'-bis(diphosphate) 3'-diphosphatase [EC:2.7.6.5 3.1.7.2]	1.8e-248	823	0.58	PF13328.6	HD domain	5.8e-55	179.9	0.18	VOG01076	sp|O87331|RELA_CORGL GTP pyrophosphokinase	1.3e-31	103.9	3.31
NODE_17_length_189417_cov_189.481_fragment_1_113	NODE_17_length_189417_cov_189.481_fragment_1	K03060		rpoZ; DNA-directed RNA polymerase subunit omega [EC:2.7.7.6]	1.5e-24	83	0.01	PF01192.22	RNA polymerase Rpb6	2.8e-17	57.1	0.01
NODE_17_length_189417_cov_189.481_fragment_1_114	NODE_17_length_189417_cov_189.481_fragment_1	K00942		E2.7.4.8, gmk; guanylate kinase [EC:2.7.4.8]	5.3e-75	248.3	0.29	PF00625.21	Guanylate kinase	2.4e-73	240.3	0.19	VOG01088	sp|Q16774|KGUA_HUMAN Guanylate kinase	3.4e-39	129.2	0.72
NODE_17_length_189417_cov_189.481_fragment_1_115	NODE_17_length_189417_cov_189.481_fragment_1	K01972		E6.5.1.2, ligA, ligB; DNA ligase (NAD+) [EC:6.5.1.2]	1.7e-89	298.1	1	PF01653.18	NAD-dependent DNA ligase adenylation domain	8.1e-30	98.5	0.7	VOG01374	sp|Q5UPZ0|DNLJ_MIMIV DNA ligase	1.3e-62	206.7	3.5
NODE_17_length_189417_cov_189.481_fragment_1_116	NODE_17_length_189417_cov_189.481_fragment_1							PF03458.13	UPF0126 domain	1.2e-43	141.5	0.01
NODE_17_length_189417_cov_189.481_fragment_1_117	NODE_17_length_189417_cov_189.481_fragment_1	K14623		dinD; DNA-damage-inducible protein D	1.3e-128	425.6	0.38						VOG04391	REFSEQ hypothetical protein	4.5e-53	175.1	1.07
NODE_17_length_189417_cov_189.481_fragment_1_118	NODE_17_length_189417_cov_189.481_fragment_1
NODE_17_length_189417_cov_189.481_fragment_1_119	NODE_17_length_189417_cov_189.481_fragment_1							PF06069.11	PerC transcriptional activator	6e-35	114.1	0.01	VOG04806	sp|P76510|YFDN_ECOLI Uncharacterized protein YfdN	1.7e-14	48.3	0.21
NODE_17_length_189417_cov_189.481_fragment_1_120	NODE_17_length_189417_cov_189.481_fragment_1
NODE_17_length_189417_cov_189.481_fragment_1_121	NODE_17_length_189417_cov_189.481_fragment_1
NODE_17_length_189417_cov_189.481_fragment_1_122	NODE_17_length_189417_cov_189.481_fragment_1
NODE_17_length_189417_cov_189.481_fragment_1_123	NODE_17_length_189417_cov_189.481_fragment_1												VOG01450	sp|Q9T1R3|VP35_BPAPS Putative DNA transfer protein p35	1.3e-55	183.9	0.94
NODE_17_length_189417_cov_189.481_fragment_1_124	NODE_17_length_189417_cov_189.481_fragment_1							PF13356.6	Arm DNA-binding domain	7.2e-15	49.8	0.17
NODE_1842_length_8922_cov_41.1537_1	NODE_1842_length_8922_cov_41.1537							PF02413.17	Caudovirales tail fibre assembly protein, lambda gpK	2.6e-28	93.6	1	VOG03347	sp|P03740|TFA_LAMBD Tail fiber assembly protein	2.5e-33	110.7	4.13
NODE_1842_length_8922_cov_41.1537_2	NODE_1842_length_8922_cov_41.1537							PF02413.17	Caudovirales tail fibre assembly protein, lambda gpK	1.4e-24	81.6	1	VOG03347	sp|P03740|TFA_LAMBD Tail fiber assembly protein	1.8e-21	72.1	4.13
NODE_1842_length_8922_cov_41.1537_3	NODE_1842_length_8922_cov_41.1537	K21528		gin; serine recombinase [EC:3.1.22.- 6.5.1.-]	6.5e-85	280.2	0.33	PF00239.21	Resolvase, N terminal domain	1.6e-48	159.3	3.05	VOG00520	sp|P03015|GIN_BPMU Serine recombinase gin	4.8e-47	155.6	10
NODE_1842_length_8922_cov_41.1537_4	NODE_1842_length_8922_cov_41.1537
NODE_1842_length_8922_cov_41.1537_5	NODE_1842_length_8922_cov_41.1537	K12149		dinI; DNA-damage-inducible protein I	1.9e-25	85.8	0.24	PF06183.13	DinI-like family	9.8e-21	68.7	0.28	VOG03522	sp|P21320|DINIR_ECOLX DinI-like protein in retron EC67	1.3e-32	106.9	0.74
NODE_1842_length_8922_cov_41.1537_6	NODE_1842_length_8922_cov_41.1537	K14059		int; integrase	4.2e-25	85.6	7	PF00589.22	Phage integrase family	1.6e-20	68.4	9.33	VOG00041	sp|O10330|VLF1_NPVOP Very late expression factor 1	5.1e-43	142.5	10
NODE_1842_length_8922_cov_41.1537_7	NODE_1842_length_8922_cov_41.1537
NODE_1842_length_8922_cov_41.1537_8	NODE_1842_length_8922_cov_41.1537
NODE_1842_length_8922_cov_41.1537_9	NODE_1842_length_8922_cov_41.1537							PF11112.8	Pyocin activator protein PrtN	5.4e-27	88.6	0.11	VOG19845	REFSEQ excisionase	5.7e-54	175.4	0.21
NODE_1842_length_8922_cov_41.1537_10	NODE_1842_length_8922_cov_41.1537	K10906		recE; exodeoxyribonuclease VIII [EC:3.1.11.-]	3.1e-15	52.5	1.75	PF16473.5	3' exoribonuclease, RNase T-like	7.1e-61	199.8	1.71	VOG00231	sp|P04536|EXOD_BPT4 Exodeoxyribonuclease	3e-33	110.2	10
NODE_1842_length_8922_cov_41.1537_11	NODE_1842_length_8922_cov_41.1537												VOG16442	sp|P59193|YFDT_SHIFL Uncharacterized protein YfdT	8.3e-21	69	0.16
NODE_1842_length_8922_cov_41.1537_12	NODE_1842_length_8922_cov_41.1537												VOG01103	sp|P76515|YFDS_ECOLI Uncharacterized protein YfdS	1.4e-40	133.5	0.62
NODE_1842_length_8922_cov_41.1537_13	NODE_1842_length_8922_cov_41.1537	K06952		K06952; uncharacterized protein	2.9e-58	193.6	0.51						VOG01639	sp|P76514|YFDR_ECOLI Uncharacterized protein YfdR	1.5e-64	212	1.22
NODE_1842_length_8922_cov_41.1537_14	NODE_1842_length_8922_cov_41.1537	K03554		rdgC; recombination associated protein RdgC	1.7e-41	139	0.54	PF04381.12	Putative exonuclease, RdgC	1.1e-33	111.6	0.5	VOG09852	sp|A7MT92|RDGC_VIBCB Recombination-associated protein RdgC	9.2e-30	98.4	1.87
NODE_188_length_100306_cov_46.6836_fragment_1_56	NODE_188_length_100306_cov_46.6836_fragment_1	K14059		int; integrase	1.5e-116	386.5	7	PF12167.8	Arm DNA-binding domain	4.4e-26	85.4	0.21	VOG00041	sp|O10330|VLF1_NPVOP Very late expression factor 1	8.8e-52	170.8	10
NODE_188_length_100306_cov_46.6836_fragment_1_57	NODE_188_length_100306_cov_46.6836_fragment_1							PF06806.12	Putative excisionase (DUF1233)	4.4e-22	72.3	0.1
NODE_188_length_100306_cov_46.6836_fragment_1_58	NODE_188_length_100306_cov_46.6836_fragment_1	K19780		ralA, rcbA; antisense regulator of RalR protein	3.7e-38	126.3	0.01	PF06688.11	Protein of unknown function (DUF1187)	4.2e-39	127.5	0.01
NODE_188_length_100306_cov_46.6836_fragment_1_59	NODE_188_length_100306_cov_46.6836_fragment_1	K19779		ralR; endodeoxyribonuclease RalR [EC:3.1.-.-]	2.1e-36	120.8	0.03	PF14354.6	Restriction alleviation protein Lar	8.2e-13	43.3	0
NODE_188_length_100306_cov_46.6836_fragment_1_60	NODE_188_length_100306_cov_46.6836_fragment_1	K07455		recT; recombination protein RecT	1.1e-98	327.3	1.61	PF03837.14	RecT family	6.1e-59	193.6	2.53	VOG10469	sp|P03698|VBET_LAMBD Recombination protein bet	3.4e-37	122.9	10
NODE_188_length_100306_cov_46.6836_fragment_1_61	NODE_188_length_100306_cov_46.6836_fragment_1	K10906		recE; exodeoxyribonuclease VIII [EC:3.1.11.-]	2.7e-230	763.8	1.75	PF06630.11	Enterobacterial exodeoxyribonuclease VIII	5.5e-72	236.4	0.09	VOG13551	REFSEQ exodeoxyribonuclease VIII	1.7e-167	553.1	0.28
NODE_188_length_100306_cov_46.6836_fragment_1_62	NODE_188_length_100306_cov_46.6836_fragment_1
NODE_188_length_100306_cov_46.6836_fragment_1_63	NODE_188_length_100306_cov_46.6836_fragment_1												VOG13552	REFSEQ hypothetical protein	6e-14	45.9	0.12
NODE_188_length_100306_cov_46.6836_fragment_1_64	NODE_188_length_100306_cov_46.6836_fragment_1												VOG11478	sp|P38393|KILR_ECOLI Killing protein KilR	7.8e-36	116.4	0.43
NODE_188_length_100306_cov_46.6836_fragment_1_65	NODE_188_length_100306_cov_46.6836_fragment_1							PF07151.12	Protein of unknown function (DUF1391)	1.6e-38	125.1	0.03
NODE_188_length_100306_cov_46.6836_fragment_1_66	NODE_188_length_100306_cov_46.6836_fragment_1
NODE_188_length_100306_cov_46.6836_fragment_1_67	NODE_188_length_100306_cov_46.6836_fragment_1
NODE_188_length_100306_cov_46.6836_fragment_1_68	NODE_188_length_100306_cov_46.6836_fragment_1							PF15943.5	Putative antitoxin of bacterial toxin-antitoxin system, YdaS/YdaT	1.3e-32	106.2	0.52	VOG00317	sp|P03040|RCRO_LAMBD Regulatory protein cro	8.2e-13	43	3.14
NODE_188_length_100306_cov_46.6836_fragment_1_69	NODE_188_length_100306_cov_46.6836_fragment_1							PF06254.11	Putative bacterial toxin ydaT	4.2e-14	47.7	0.11	VOG04154	REFSEQ hypothetical protein	4.5e-15	49.8	0.29
NODE_188_length_100306_cov_46.6836_fragment_1_70	NODE_188_length_100306_cov_46.6836_fragment_1							PF07120.11	Protein of unknown function (DUF1376)	3.9e-28	92.4	0.24
NODE_188_length_100306_cov_46.6836_fragment_1_71	NODE_188_length_100306_cov_46.6836_fragment_1	K10762		ydaV; putative replication protein	2.2e-141	466.4	0.11	PF01695.17	IstB-like ATP binding protein	6.9e-23	76	1.65	VOG01901	sp|P0AEF0|DNAC_ECOLI DNA replication protein DnaC	2.3e-55	182	9.05
NODE_188_length_100306_cov_46.6836_fragment_1_72	NODE_188_length_100306_cov_46.6836_fragment_1							PF07789.12	Protein of unknown function (DUF1627)	1.9e-97	318	0.02	VOG21579	REFSEQ hypothetical protein	9.3e-73	238.7	0.05
NODE_188_length_100306_cov_46.6836_fragment_1_73	NODE_188_length_100306_cov_46.6836_fragment_1							PF06163.11	Bacterial protein of unknown function (DUF977)	6.3e-33	108.2	0.09	VOG03713	sp|P03761|VREN_LAMBD Protein ren	8.4e-33	107	0.47
NODE_188_length_100306_cov_46.6836_fragment_1_74	NODE_188_length_100306_cov_46.6836_fragment_1
NODE_188_length_100306_cov_46.6836_fragment_1_75	NODE_188_length_100306_cov_46.6836_fragment_1	K13525		VCP, CDC48; transitional endoplasmic reticulum ATPase	2.8e-45	151.8	0.34	PF00004.29	ATPase family associated with various cellular activities (AAA)	3.8e-31	103	2.06	VOG00496	sp|Q5Z974|FTSH1_ORYSJ ATP-dependent zinc metalloprotease FTSH 1, chloroplastic	4.1e-41	135.8	0.45
NODE_188_length_100306_cov_46.6836_fragment_1_76	NODE_188_length_100306_cov_46.6836_fragment_1	K17734		aprX; serine protease AprX [EC:3.4.21.-]	8.6e-31	104.1	0.07	PF00082.22	Subtilase family	2.2e-25	84.2	0.29
NODE_188_length_100306_cov_46.6836_fragment_1_77	NODE_188_length_100306_cov_46.6836_fragment_1							PF07105.11	Protein of unknown function (DUF1367)	9.9e-88	287.7	0.28	VOG01680	REFSEQ hypothetical protein	2.3e-48	158.1	1.07
NODE_188_length_100306_cov_46.6836_fragment_1_78	NODE_188_length_100306_cov_46.6836_fragment_1							PF07102.12	Protein of unknown function (DUF1364)	4.2e-43	139.9	0.28	VOG01818	sp|P68661|YBCO_ECOLI Putative nuclease YbcO	9.7e-33	106.5	1.09
NODE_188_length_100306_cov_46.6836_fragment_1_79	NODE_188_length_100306_cov_46.6836_fragment_1							PF06576.11	Protein of unknown function (DUF1133)	6.7e-106	346	0.04	VOG00605	sp|O48429|REGQ_BPH19 Antitermination protein Q	3.9e-12	40.3	2.38
NODE_188_length_100306_cov_46.6836_fragment_1_80	NODE_188_length_100306_cov_46.6836_fragment_1							PF04971.12	Bacteriophage P21 holin S	1.8e-36	118.8	1	VOG00419	sp|Q6XQ99|HOLIN_BPT1 Holin	1e-31	103.1	4.3
NODE_188_length_100306_cov_46.6836_fragment_1_81	NODE_188_length_100306_cov_46.6836_fragment_1	K01185		E3.2.1.17; lysozyme [EC:3.2.1.17]	1.9e-41	139	4.48	PF00959.19	Phage lysozyme	1.6e-34	113.4	3.03	VOG00308	sp|P16009|BP5_BPT4 Baseplate central spike complex protein gp5	6.7e-43	141.7	10
NODE_188_length_100306_cov_46.6836_fragment_1_82	NODE_188_length_100306_cov_46.6836_fragment_1	K14744		rzpD; prophage endopeptidase [EC:3.4.-.-]	2.8e-67	222.4	1.01	PF03245.13	Bacteriophage Rz lysis protein	9.3e-51	166	1	VOG01059	sp|P00726|SPAN1_LAMBD Spanin, inner membrane subunit	3e-52	171.2	6.8
NODE_188_length_100306_cov_46.6836_fragment_1_83	NODE_188_length_100306_cov_46.6836_fragment_1	K03498		trkH, trkG, ktrB; trk system potassium uptake protein	1.7e-121	403.4	0	PF02386.16	Cation transport protein	1e-130	431.2	0
NODE_188_length_100306_cov_46.6836_fragment_1_84	NODE_188_length_100306_cov_46.6836_fragment_1	K03497		parB, spo0J; ParB family transcriptional regulator, chromosome partitioning protein	3.6e-14	50.5	1.4	PF02195.18	ParB-like nuclease domain	2.2e-17	58	0.65	VOG00153	REFSEQ hypothetical protein	1.5e-35	117.1	4.51
NODE_188_length_100306_cov_46.6836_fragment_1_85	NODE_188_length_100306_cov_46.6836_fragment_1												VOG00198	sp|Q06717|GSTG_BPT2 Beta-glucosyl-HMC-alpha-glucosyl-transferase	4.9e-32	106.1	2.73
NODE_188_length_100306_cov_46.6836_fragment_1_86	NODE_188_length_100306_cov_46.6836_fragment_1
NODE_188_length_100306_cov_46.6836_fragment_1_87	NODE_188_length_100306_cov_46.6836_fragment_1	K07474		xtmA; phage terminase small subunit	1.4e-12	45.5	2.24						VOG02869	sp|P68928|TERS_BPSF6 Terminase small subunit	6.9e-14	47.1	6.92
NODE_188_length_100306_cov_46.6836_fragment_1_88	NODE_188_length_100306_cov_46.6836_fragment_1	K06909		xtmB; phage terminase large subunit	2.4e-14	50.3	4.5	PF03237.15	Terminase-like family	2.6e-32	106.9	2.85	VOG00694	sp|O31952|YONF_BACSU SPBc2 prophage-derived uncharacterized protein YonF	1.9e-38	126.8	4.48
NODE_188_length_100306_cov_46.6836_fragment_1_89	NODE_188_length_100306_cov_46.6836_fragment_1							PF13264.6	Domain of unknown function (DUF4055)	1e-47	156.5	1.17	VOG00213	sp|Q05220|PORTL_BPML5 Portal protein	9.3e-60	196.9	10
NODE_188_length_100306_cov_46.6836_fragment_1_90	NODE_188_length_100306_cov_46.6836_fragment_1												VOG24326	REFSEQ hypothetical protein	4.4e-69	227.8	0.22
NODE_188_length_100306_cov_46.6836_fragment_1_91	NODE_188_length_100306_cov_46.6836_fragment_1												VOG02666	REFSEQ hypothetical protein	8.8e-89	291.4	0.43
NODE_188_length_100306_cov_46.6836_fragment_1_92	NODE_188_length_100306_cov_46.6836_fragment_1							PF11651.8	P22 coat protein - gene protein 5	4.8e-18	59.6	1	VOG00241	sp|P19727|CAPSB_BPT7 Minor capsid protein	1.6e-23	77.7	10
NODE_188_length_100306_cov_46.6836_fragment_1_93	NODE_188_length_100306_cov_46.6836_fragment_1
NODE_188_length_100306_cov_46.6836_fragment_1_94	NODE_188_length_100306_cov_46.6836_fragment_1
NODE_188_length_100306_cov_46.6836_fragment_1_95	NODE_188_length_100306_cov_46.6836_fragment_1												VOG00089	REFSEQ hypothetical protein	1.6e-16	55.2	5.9
NODE_188_length_100306_cov_46.6836_fragment_1_96	NODE_188_length_100306_cov_46.6836_fragment_1												VOG01487	REFSEQ hypothetical protein	1.5e-29	97	6.6
NODE_188_length_100306_cov_46.6836_fragment_1_97	NODE_188_length_100306_cov_46.6836_fragment_1							PF13554.6	Bacteriophage related domain of unknown function	4.8e-12	40.8	1.01	VOG00290	REFSEQ hypothetical protein	2.4e-23	76.5	6.26
NODE_188_length_100306_cov_46.6836_fragment_1_98	NODE_188_length_100306_cov_46.6836_fragment_1												VOG00513	REFSEQ hypothetical protein	1.4e-32	107.4	6.28
NODE_188_length_100306_cov_46.6836_fragment_1_99	NODE_188_length_100306_cov_46.6836_fragment_1
NODE_188_length_100306_cov_46.6836_fragment_1_100	NODE_188_length_100306_cov_46.6836_fragment_1							PF06791.13	Prophage tail length tape measure protein	2.7e-83	273.4	1	VOG20937	sp|P85501|TMP_BPPAJ Probable tape measure protein	2e-72	238.8	1.51
NODE_188_length_100306_cov_46.6836_fragment_1_101	NODE_188_length_100306_cov_46.6836_fragment_1							PF05939.13	Phage minor tail protein	8.8e-30	98.1	1.18	VOG01889	sp|O64331|TIPM_BPN15 Tail tip protein M	4.8e-25	82.4	4.25
NODE_188_length_100306_cov_46.6836_fragment_1_102	NODE_188_length_100306_cov_46.6836_fragment_1							PF05100.12	Phage minor tail protein L	2.3e-98	322.3	1.09	VOG00644	sp|O64332|TIPL_BPN15 Tail tip protein L	8.8e-75	245.1	4.48
NODE_188_length_100306_cov_46.6836_fragment_1_103	NODE_188_length_100306_cov_46.6836_fragment_1	K21140	AMG	mec; [CysO sulfur-carrier protein]-S-L-cysteine hydrolase [EC:3.13.1.6]	6.2e-15	52.2	0.89	PF00877.19	NlpC/P60 family	8.5e-15	49.5	1.39	VOG01039	sp|O64333|TIPK_BPN15 Tail tip assembly protein K	1.2e-70	233	4.6
NODE_188_length_100306_cov_46.6836_fragment_1_104	NODE_188_length_100306_cov_46.6836_fragment_1							PF06805.12	Bacteriophage lambda tail assembly protein I	1.5e-20	68.1	1	VOG02435	sp|O64334|TIPI_BPN15 Tail tip assembly protein I	4.4e-33	108.6	4.29
NODE_1910_length_10372_cov_16.2085_1	NODE_1910_length_10372_cov_16.2085							PF13064.6	Protein of unknown function (DUF3927)	1.6e-21	71.1	0.05	VOG03097	REFSEQ hypothetical protein	1.8e-17	57.8	0.18
NODE_1910_length_10372_cov_16.2085_2	NODE_1910_length_10372_cov_16.2085	K05793		terB; tellurite resistance protein TerB	3.3e-31	105.1	0.18	PF05099.13	Tellurite resistance protein TerB	7e-17	56.8	0.09	VOG11339	REFSEQ putative terB	1.8e-58	191.8	0.35
NODE_1910_length_10372_cov_16.2085_3	NODE_1910_length_10372_cov_16.2085	K07319		yhdJ; adenine-specific DNA-methyltransferase [EC:2.1.1.72]	1.5e-77	257.9	1.09	PF01555.18	DNA methylase	6e-45	148.8	5.1	VOG00102	sp|P29538|MTH1_HAEPA Modification methylase HpaI	5.7e-61	200.7	10
NODE_1910_length_10372_cov_16.2085_4	NODE_1910_length_10372_cov_16.2085												VOG01288	REFSEQ hypothetical protein	1.5e-25	83.6	0.45
NODE_1910_length_10372_cov_16.2085_5	NODE_1910_length_10372_cov_16.2085							PF03589.13	Antitermination protein	1.3e-53	174.3	0.29	VOG03603	sp|P76161|REQ2_ECOLI Prophage antitermination protein Q homolog QuuQ	3.3e-105	346.1	1.23
NODE_1910_length_10372_cov_16.2085_6	NODE_1910_length_10372_cov_16.2085	K01160		rusA; crossover junction endodeoxyribonuclease RusA [EC:3.1.22.4]	3e-39	131.1	1.93	PF05866.11	Endodeoxyribonuclease RusA	5.7e-19	63.9	2.13	VOG00098	sp|Q9MCN8|RUSA_BPHK7 Crossover junction endodeoxyribonuclease rusA	1.1e-20	69.4	10
NODE_1910_length_10372_cov_16.2085_7	NODE_1910_length_10372_cov_16.2085							PF06147.11	Protein of unknown function (DUF968)	1.7e-79	261.8	0.18	VOG00232	sp|P76162|YDFU_ECOLI Uncharacterized protein YdfU	1.2e-32	107.9	2.92
NODE_1910_length_10372_cov_16.2085_8	NODE_1910_length_10372_cov_16.2085												VOG13554	REFSEQ hypothetical protein	7.4e-27	88.2	0.19
NODE_1910_length_10372_cov_16.2085_9	NODE_1910_length_10372_cov_16.2085
NODE_1910_length_10372_cov_16.2085_10	NODE_1910_length_10372_cov_16.2085												VOG00361	sp|P10426|YIM2_BPPH1 Uncharacterized immunity region protein 2	2.4e-20	68.1	4.29
NODE_1910_length_10372_cov_16.2085_11	NODE_1910_length_10372_cov_16.2085
NODE_1910_length_10372_cov_16.2085_12	NODE_1910_length_10372_cov_16.2085	K18919		hokC_D; protein HokC/D	1.9e-31	104.4	0.02	PF01848.16	Hok/gef family	5.1e-23	75.3	0.02	VOG03666	sp|P33236|MOKC_ECOLI Regulatory protein MokC	1.1e-26	87.5	1.1
NODE_1910_length_10372_cov_16.2085_13	NODE_1910_length_10372_cov_16.2085
NODE_1910_length_10372_cov_16.2085_14	NODE_1910_length_10372_cov_16.2085												VOG00366	REFSEQ hypothetical protein	6.1e-15	50.3	0.33
NODE_1910_length_10372_cov_16.2085_15	NODE_1910_length_10372_cov_16.2085												VOG14096	REFSEQ hypothetical protein	8.8e-45	145.9	0.29
NODE_1910_length_10372_cov_16.2085_16	NODE_1910_length_10372_cov_16.2085							PF13198.6	Protein of unknown function (DUF4014)	3.8e-27	89.6	0.04	VOG10112	REFSEQ hypothetical protein	2e-43	141.3	0.51
NODE_1910_length_10372_cov_16.2085_17	NODE_1910_length_10372_cov_16.2085												VOG02596	REFSEQ hypothetical protein	1.2e-36	119.8	0.82
NODE_1910_length_10372_cov_16.2085_18	NODE_1910_length_10372_cov_16.2085												VOG22155	REFSEQ hypothetical protein	1.8e-30	100.5	0.04
NODE_196_length_58425_cov_153.147_fragment_1_1	NODE_196_length_58425_cov_153.147_fragment_1												VOG01950	REFSEQ hypothetical protein	4.7e-33	108.4	6.74
NODE_196_length_58425_cov_153.147_fragment_1_2	NODE_196_length_58425_cov_153.147_fragment_1							PF13262.6	Protein of unknown function (DUF4054)	2.4e-34	111.7	0.97	VOG00306	REFSEQ hypothetical protein	4e-25	82.1	5.7
NODE_196_length_58425_cov_153.147_fragment_1_3	NODE_196_length_58425_cov_153.147_fragment_1
NODE_196_length_58425_cov_153.147_fragment_1_4	NODE_196_length_58425_cov_153.147_fragment_1							PF09950.9	Uncharacterized protein conserved in bacteria (DUF2184)	1.1e-86	284.2	0.89	VOG00793	sp|A0A0U5AF03|CAPSD_BPK22 Major capsid protein	4.5e-64	210.4	5.51
NODE_196_length_58425_cov_153.147_fragment_1_5	NODE_196_length_58425_cov_153.147_fragment_1
NODE_196_length_58425_cov_153.147_fragment_1_6	NODE_196_length_58425_cov_153.147_fragment_1	K09960		K09960; uncharacterized protein	1.3e-107	357	1.2	PF09979.9	Uncharacterized protein conserved in bacteria (DUF2213)	7.6e-49	159.9	1.17	VOG00976	sp|P44180|Y1405_HAEIN Uncharacterized protein HI_1405	3.9e-62	204.7	4.92
NODE_196_length_58425_cov_153.147_fragment_1_7	NODE_196_length_58425_cov_153.147_fragment_1							PF04233.14	Phage Mu protein F like protein	2.4e-18	61	2.29	VOG01506	sp|P71385|Y1407_HAEIN Uncharacterized protein HI_1407	4.7e-37	121.3	5.02
NODE_196_length_58425_cov_153.147_fragment_1_8	NODE_196_length_58425_cov_153.147_fragment_1	K09961		K09961; uncharacterized protein	2.1e-162	537.5	1.49	PF06381.11	Protein of unknown function (DUF1073)	1.7e-113	373	1.45	VOG02778	sp|P44183|Y1409_HAEIN Uncharacterized protein HI_1409	4.5e-112	368.6	5.63
NODE_196_length_58425_cov_153.147_fragment_1_9	NODE_196_length_58425_cov_153.147_fragment_1	K06909		xtmB; phage terminase large subunit	6.4e-90	298.8	4.5	PF04466.13	Phage terminase large subunit	1.1e-39	130.1	2.4	VOG00698	REFSEQ terminase large subunit	9e-42	137.3	5.49
NODE_196_length_58425_cov_153.147_fragment_1_10	NODE_196_length_58425_cov_153.147_fragment_1												VOG11602	REFSEQ DNA packaging protein	1.3e-21	71.5	0.8
NODE_196_length_58425_cov_153.147_fragment_1_11	NODE_196_length_58425_cov_153.147_fragment_1
NODE_196_length_58425_cov_153.147_fragment_1_12	NODE_196_length_58425_cov_153.147_fragment_1												VOG01059	sp|P00726|SPAN1_LAMBD Spanin, inner membrane subunit	3.7e-20	66.5	6.8
NODE_196_length_58425_cov_153.147_fragment_1_13	NODE_196_length_58425_cov_153.147_fragment_1							PF00959.19	Phage lysozyme	8.4e-25	81.4	3.03	VOG00460	sp|P51771|ENLYS_BPP2 Endolysin	2.6e-41	135.8	2.74
NODE_196_length_58425_cov_153.147_fragment_1_14	NODE_196_length_58425_cov_153.147_fragment_1							PF05106.12	Phage holin family (Lysis protein S)	8.2e-30	97.3	1	VOG01571	sp|P03705|HOLIN_LAMBD Antiholin	3.1e-31	101.8	2.29
NODE_196_length_58425_cov_153.147_fragment_1_15	NODE_196_length_58425_cov_153.147_fragment_1							PF10543.9	ORF6N domain	2.4e-18	60.2	0.25	VOG00572	sp|P19655|ANT_BPP1 Antirepressor protein 1	2e-39	129.5	6.13
NODE_196_length_58425_cov_153.147_fragment_1_16	NODE_196_length_58425_cov_153.147_fragment_1							PF06576.11	Protein of unknown function (DUF1133)	3.1e-107	349.7	0.04	VOG00605	sp|O48429|REGQ_BPH19 Antitermination protein Q	1e-12	41.9	2.38
NODE_196_length_58425_cov_153.147_fragment_1_17	NODE_196_length_58425_cov_153.147_fragment_1							PF07102.12	Protein of unknown function (DUF1364)	2.5e-45	146.3	0.28	VOG01818	sp|P68661|YBCO_ECOLI Putative nuclease YbcO	6.7e-34	110	1.09
NODE_196_length_58425_cov_153.147_fragment_1_18	NODE_196_length_58425_cov_153.147_fragment_1							PF07105.11	Protein of unknown function (DUF1367)	5.6e-89	291	0.28	VOG01680	REFSEQ hypothetical protein	9.6e-50	162.3	1.07
NODE_196_length_58425_cov_153.147_fragment_1_19	NODE_196_length_58425_cov_153.147_fragment_1
NODE_196_length_58425_cov_153.147_fragment_1_20	NODE_196_length_58425_cov_153.147_fragment_1	K18919		hokC_D; protein HokC/D	8.4e-31	102	0.02	PF01848.16	Hok/gef family	4.1e-23	74.6	0.02	VOG03666	sp|P33236|MOKC_ECOLI Regulatory protein MokC	4.9e-26	84.4	1.1
NODE_196_length_58425_cov_153.147_fragment_1_21	NODE_196_length_58425_cov_153.147_fragment_1												VOG00366	REFSEQ hypothetical protein	8.5e-32	104.1	0.33
NODE_196_length_58425_cov_153.147_fragment_1_22	NODE_196_length_58425_cov_153.147_fragment_1												VOG22155	REFSEQ hypothetical protein	3.2e-47	153.8	0.04
NODE_196_length_58425_cov_153.147_fragment_1_23	NODE_196_length_58425_cov_153.147_fragment_1												VOG00514	sp|O64268|VG87_BPMD2 Gene 87 protein	1.8e-17	57.1	4.36
NODE_196_length_58425_cov_153.147_fragment_1_24	NODE_196_length_58425_cov_153.147_fragment_1
NODE_196_length_58425_cov_153.147_fragment_1_25	NODE_196_length_58425_cov_153.147_fragment_1
NODE_196_length_58425_cov_153.147_fragment_1_26	NODE_196_length_58425_cov_153.147_fragment_1							PF06163.11	Bacterial protein of unknown function (DUF977)	5.6e-35	114.1	0.09	VOG03713	sp|P03761|VREN_LAMBD Protein ren	3.4e-34	111.2	0.47
NODE_196_length_58425_cov_153.147_fragment_1_27	NODE_196_length_58425_cov_153.147_fragment_1							PF07789.12	Protein of unknown function (DUF1627)	1.5e-98	320.8	0.02	VOG21579	REFSEQ hypothetical protein	2.6e-70	230.3	0.05
NODE_196_length_58425_cov_153.147_fragment_1_28	NODE_196_length_58425_cov_153.147_fragment_1	K10762		ydaV; putative replication protein	1.4e-141	466.7	0.11	PF01695.17	IstB-like ATP binding protein	1.2e-22	74.5	1.65	VOG01901	sp|P0AEF0|DNAC_ECOLI DNA replication protein DnaC	1.6e-54	179	9.05
NODE_196_length_58425_cov_153.147_fragment_1_29	NODE_196_length_58425_cov_153.147_fragment_1												VOG00100	REFSEQ hypothetical protein	1e-14	49.2	1.68
NODE_196_length_58425_cov_153.147_fragment_1_30	NODE_196_length_58425_cov_153.147_fragment_1							PF06254.11	Putative bacterial toxin ydaT	6.4e-14	46.4	0.11	VOG04154	REFSEQ hypothetical protein	1.4e-14	47.9	0.29
NODE_196_length_58425_cov_153.147_fragment_1_31	NODE_196_length_58425_cov_153.147_fragment_1	K07729		K07729; putative transcriptional regulator	1.8e-13	46.9	2.41
NODE_196_length_58425_cov_153.147_fragment_1_32	NODE_196_length_58425_cov_153.147_fragment_1	K22300		dicA; HTH-type transcriptional regulator, cell division transcriptional repressor	2.9e-23	79.1	2.08	PF01381.22	Helix-turn-helix	8.6e-15	48.7	5.99	VOG02771	sp|P03034|RPC1_LAMBD Repressor protein cI	1.8e-16	54.9	10
NODE_196_length_58425_cov_153.147_fragment_1_33	NODE_196_length_58425_cov_153.147_fragment_1
NODE_196_length_58425_cov_153.147_fragment_1_34	NODE_196_length_58425_cov_153.147_fragment_1
NODE_196_length_58425_cov_153.147_fragment_1_35	NODE_196_length_58425_cov_153.147_fragment_1												VOG11478	sp|P38393|KILR_ECOLI Killing protein KilR	1.5e-35	115.1	0.43
NODE_196_length_58425_cov_153.147_fragment_1_36	NODE_196_length_58425_cov_153.147_fragment_1												VOG13552	REFSEQ hypothetical protein	5e-13	42.6	0.12
NODE_196_length_58425_cov_153.147_fragment_1_37	NODE_196_length_58425_cov_153.147_fragment_1
NODE_196_length_58425_cov_153.147_fragment_1_38	NODE_196_length_58425_cov_153.147_fragment_1	K10906		recE; exodeoxyribonuclease VIII [EC:3.1.11.-]	2e-244	810.2	1.75	PF12684.7	PDDEXK-like domain of unknown function (DUF3799)	8.2e-35	114.6	2.21	VOG13551	REFSEQ exodeoxyribonuclease VIII	6.3e-142	468.1	0.28
NODE_196_length_58425_cov_153.147_fragment_1_39	NODE_196_length_58425_cov_153.147_fragment_1	K07455		recT; recombination protein RecT	2e-99	329.5	1.61	PF03837.14	RecT family	3.7e-59	193.6	2.53	VOG10469	sp|P03698|VBET_LAMBD Recombination protein bet	6.9e-38	124.8	10
NODE_196_length_58425_cov_153.147_fragment_1_40	NODE_196_length_58425_cov_153.147_fragment_1	K19779		ralR; endodeoxyribonuclease RalR [EC:3.1.-.-]	2.8e-34	113.7	0.03	PF14354.6	Restriction alleviation protein Lar	6.2e-14	46.2	0
NODE_196_length_58425_cov_153.147_fragment_1_41	NODE_196_length_58425_cov_153.147_fragment_1	K19780		ralA, rcbA; antisense regulator of RalR protein	2.4e-39	129.8	0.01	PF06688.11	Protein of unknown function (DUF1187)	6.5e-40	129.4	0.01
NODE_196_length_58425_cov_153.147_fragment_1_42	NODE_196_length_58425_cov_153.147_fragment_1							PF07825.11	Excisionase-like protein	5.7e-16	52.4	0.02
NODE_196_length_58425_cov_153.147_fragment_1_43	NODE_196_length_58425_cov_153.147_fragment_1	K21039		int; enterobacteria phage integrase [EC:2.7.7.- 3.1.-.-]	4.8e-106	351.7	1	PF09003.10	Bacteriophage lambda integrase, Arm DNA-binding domain	4.8e-17	56	1	VOG00041	sp|O10330|VLF1_NPVOP Very late expression factor 1	8.3e-32	104.8	10
NODE_196_length_58425_cov_153.147_fragment_1_44	NODE_196_length_58425_cov_153.147_fragment_1							PF10709.9	Protein of unknown function (DUF2511)	1.1e-46	151.1	0.02	VOG20696	REFSEQ gp28	3.4e-13	43.6	0.05
NODE_196_length_58425_cov_153.147_fragment_1_45	NODE_196_length_58425_cov_153.147_fragment_1	K07245		pcoD; copper resistance protein D	8.5e-44	147	0	PF05425.13	Copper resistance protein D	1.5e-26	87	0
NODE_196_length_58425_cov_153.147_fragment_1_46	NODE_196_length_58425_cov_153.147_fragment_1	K07156		copC, pcoC; copper resistance protein C	8.9e-35	116.8	0	PF04234.12	CopC domain	2.3e-28	93.2	0
NODE_196_length_58425_cov_153.147_fragment_1_47	NODE_196_length_58425_cov_153.147_fragment_1	K02345		holE; DNA polymerase III subunit theta [EC:2.7.7.7]	9.7e-42	137.6	0.12	PF06440.11	DNA polymerase III, theta subunit	4.7e-40	129.2	0.12	VOG11351	REFSEQ DNA pol III theta	9.7e-30	96.4	0.19
NODE_196_length_58425_cov_153.147_fragment_1_48	NODE_196_length_58425_cov_153.147_fragment_1							PF00795.22	Carbon-nitrogen hydrolase	3.4e-24	79.6	0
NODE_196_length_58425_cov_153.147_fragment_1_49	NODE_196_length_58425_cov_153.147_fragment_1	K10857		exoX; exodeoxyribonuclease X [EC:3.1.11.-]	2.1e-94	312	0.25	PF00929.24	Exonuclease	3.3e-17	57.5	1.28	VOG00384	sp|Q91XB0|TREX1_MOUSE Three-prime repair exonuclease 1	5.7e-24	78.8	2.31
NODE_1965_length_12807_cov_15.5514_1	NODE_1965_length_12807_cov_15.5514												VOG01288	REFSEQ hypothetical protein	3e-26	86.3	0.45
NODE_1965_length_12807_cov_15.5514_2	NODE_1965_length_12807_cov_15.5514
NODE_1965_length_12807_cov_15.5514_3	NODE_1965_length_12807_cov_15.5514							PF06530.12	Phage antitermination protein Q	4e-50	164.1	1	VOG00605	sp|O48429|REGQ_BPH19 Antitermination protein Q	3.1e-34	113	2.38
NODE_1965_length_12807_cov_15.5514_4	NODE_1965_length_12807_cov_15.5514							PF06147.11	Protein of unknown function (DUF968)	2.4e-90	297.5	0.18	VOG00232	sp|P76162|YDFU_ECOLI Uncharacterized protein YdfU	2.2e-60	200.1	2.92
NODE_1965_length_12807_cov_15.5514_5	NODE_1965_length_12807_cov_15.5514							PF04383.13	KilA-N domain	5.3e-16	53.9	0.39	VOG00873	REFSEQ hypothetical protein	6.6e-82	270.6	0.74
NODE_1965_length_12807_cov_15.5514_6	NODE_1965_length_12807_cov_15.5514	K01160		rusA; crossover junction endodeoxyribonuclease RusA [EC:3.1.22.4]	1.6e-43	145.4	1.93	PF05866.11	Endodeoxyribonuclease RusA	7.9e-18	60.6	2.13	VOG00098	sp|Q9MCN8|RUSA_BPHK7 Crossover junction endodeoxyribonuclease rusA	9.5e-24	79.8	10
NODE_1965_length_12807_cov_15.5514_7	NODE_1965_length_12807_cov_15.5514							PF05869.11	DNA N-6-adenine-methyltransferase (Dam)	3.5e-61	201.1	1.65	VOG01116	sp|P51715|YO13_BPHC1 Uncharacterized adenine-specific methylase	5.8e-53	174.4	6.05
NODE_1965_length_12807_cov_15.5514_8	NODE_1965_length_12807_cov_15.5514												VOG00100	REFSEQ hypothetical protein	2.2e-36	121.7	1.68
NODE_1965_length_12807_cov_15.5514_9	NODE_1965_length_12807_cov_15.5514
NODE_1965_length_12807_cov_15.5514_10	NODE_1965_length_12807_cov_15.5514												VOG13576	REFSEQ hypothetical protein	2.5e-48	157.1	0.16
NODE_1965_length_12807_cov_15.5514_11	NODE_1965_length_12807_cov_15.5514							PF09669.10	Phage regulatory protein Rha (Phage_pRha)	6.4e-31	102.2	1.83	VOG01520	sp|O34449|YOQD_BACSU SPBc2 prophage-derived putative antirepressor protein YoqD	1.3e-140	463	2.17
NODE_1965_length_12807_cov_15.5514_12	NODE_1965_length_12807_cov_15.5514												VOG00672	sp|P75976|YMFL_ECOLI Uncharacterized protein YmfL	1.5e-54	179.7	1.28
NODE_1965_length_12807_cov_15.5514_13	NODE_1965_length_12807_cov_15.5514
NODE_1965_length_12807_cov_15.5514_14	NODE_1965_length_12807_cov_15.5514							PF00717.23	Peptidase S24-like	1.4e-14	49.3	1.35	VOG02771	sp|P03034|RPC1_LAMBD Repressor protein cI	4.2e-23	77.8	10
NODE_1965_length_12807_cov_15.5514_15	NODE_1965_length_12807_cov_15.5514												VOG01357	sp|P76512|YFDP_ECOLI Uncharacterized protein YfdP	1.2e-56	185.5	1.3
NODE_1965_length_12807_cov_15.5514_16	NODE_1965_length_12807_cov_15.5514							PF10065.9	Uncharacterized conserved protein (DUF2303)	5.2e-89	293.3	0.42	VOG11472	sp|P76513|YFDQ_ECOLI Uncharacterized protein YfdQ	2.7e-80	264.8	1.36
NODE_1965_length_12807_cov_15.5514_17	NODE_1965_length_12807_cov_15.5514	K06952		K06952; uncharacterized protein	4.9e-58	193.6	0.51						VOG01639	sp|P76514|YFDR_ECOLI Uncharacterized protein YfdR	2.3e-64	212	1.22
NODE_1965_length_12807_cov_15.5514_18	NODE_1965_length_12807_cov_15.5514												VOG01103	sp|P76515|YFDS_ECOLI Uncharacterized protein YfdS	1.6e-41	137.1	0.62
NODE_1965_length_12807_cov_15.5514_19	NODE_1965_length_12807_cov_15.5514												VOG04426	REFSEQ hypothetical protein	4.5e-40	131	0.33
NODE_1965_length_12807_cov_15.5514_20	NODE_1965_length_12807_cov_15.5514												VOG13575	REFSEQ hypothetical protein	4.2e-56	182.3	0.17
NODE_1965_length_12807_cov_15.5514_21	NODE_1965_length_12807_cov_15.5514							PF13935.6	Ead/Ea22-like protein	3.2e-37	123.7	0.62	VOG00112	sp|P03756|EA22_LAMBD Protein ea22	6.2e-20	67.3	3.5
NODE_197_length_82865_cov_5.49919_1	NODE_197_length_82865_cov_5.49919	K00443	AMG	frhG; coenzyme F420 hydrogenase subunit gamma [EC:1.12.98.1]	9.4e-12	41.7	0
NODE_197_length_82865_cov_5.49919_2	NODE_197_length_82865_cov_5.49919	K04075		tilS, mesJ; tRNA(Ile)-lysidine synthase [EC:6.3.4.19]	1.2e-76	255.6	0.02	PF01171.20	PP-loop family	1e-52	173.9	0.03	VOG00684	sp|A4XFR8|QUEC_CALS8 7-cyano-7-deazaguanine synthase	2.1e-17	58.7	2.27
NODE_197_length_82865_cov_5.49919_3	NODE_197_length_82865_cov_5.49919	K04759		feoB; ferrous iron transport protein B	8.6e-258	854.1	0	PF02421.18	Ferrous iron transport protein B	3.3e-62	204	0
NODE_197_length_82865_cov_5.49919_4	NODE_197_length_82865_cov_5.49919
NODE_197_length_82865_cov_5.49919_5	NODE_197_length_82865_cov_5.49919
NODE_197_length_82865_cov_5.49919_6	NODE_197_length_82865_cov_5.49919
NODE_197_length_82865_cov_5.49919_7	NODE_197_length_82865_cov_5.49919	K07096		K07096; uncharacterized protein	4.6e-15	53	0.16						VOG00980	sp|Q5UQ73|YL509_MIMIV Uncharacterized protein L509	4.5e-12	41.2	2.21
NODE_197_length_82865_cov_5.49919_8	NODE_197_length_82865_cov_5.49919
NODE_197_length_82865_cov_5.49919_9	NODE_197_length_82865_cov_5.49919							PF12728.7	Helix-turn-helix domain	4.7e-17	57.4	0.29
NODE_197_length_82865_cov_5.49919_10	NODE_197_length_82865_cov_5.49919							PF13148.6	Protein of unknown function (DUF3987)	1.8e-54	180.5	0.55	VOG00628	REFSEQ hypothetical protein	1.6e-18	61.9	3.08
NODE_197_length_82865_cov_5.49919_11	NODE_197_length_82865_cov_5.49919
NODE_197_length_82865_cov_5.49919_12	NODE_197_length_82865_cov_5.49919	K04763		xerD; integrase/recombinase XerD	4e-27	93	2.87	PF00589.22	Phage integrase family	1.9e-19	65.5	9.33	VOG00041	sp|O10330|VLF1_NPVOP Very late expression factor 1	2e-34	114.8	10
NODE_197_length_82865_cov_5.49919_13	NODE_197_length_82865_cov_5.49919
NODE_197_length_82865_cov_5.49919_14	NODE_197_length_82865_cov_5.49919	K13572		pafB; proteasome accessory factor B	4.4e-20	69.3	0.01	PF13280.6	WYL domain	7.1e-29	96.4	0.01
NODE_197_length_82865_cov_5.49919_15	NODE_197_length_82865_cov_5.49919
NODE_197_length_82865_cov_5.49919_16	NODE_197_length_82865_cov_5.49919							PF07799.12	Protein of unknown function (DUF1643)	4.8e-26	86.9	0.21	VOG14756	REFSEQ hypothetical protein	1.3e-19	65.6	0.67
NODE_197_length_82865_cov_5.49919_17	NODE_197_length_82865_cov_5.49919
NODE_197_length_82865_cov_5.49919_18	NODE_197_length_82865_cov_5.49919	K02314		dnaB; replicative DNA helicase [EC:3.6.4.12]	7e-77	256.5	5.15	PF03796.15	DnaB-like helicase C terminal domain	1.4e-76	252.5	5.28	VOG00557	sp|P04530|VG41_BPT4 ATP-dependent helicase 41	7.7e-53	175.6	10
NODE_197_length_82865_cov_5.49919_19	NODE_197_length_82865_cov_5.49919
NODE_197_length_82865_cov_5.49919_20	NODE_197_length_82865_cov_5.49919	K06952		K06952; uncharacterized protein	7e-41	137.3	0.51						VOG01639	sp|P76514|YFDR_ECOLI Uncharacterized protein YfdR	6.8e-40	132	1.22
NODE_197_length_82865_cov_5.49919_21	NODE_197_length_82865_cov_5.49919
NODE_197_length_82865_cov_5.49919_22	NODE_197_length_82865_cov_5.49919	K03530		hupB; DNA-binding protein HU-beta	4e-25	85.5	0.45	PF00216.21	Bacterial DNA-binding protein	1e-26	88.4	0.69	VOG01191	sp|P0A3H0|DBH_GEOSE DNA-binding protein HU	2.1e-15	52.1	4.97
NODE_197_length_82865_cov_5.49919_23	NODE_197_length_82865_cov_5.49919
NODE_197_length_82865_cov_5.49919_24	NODE_197_length_82865_cov_5.49919	K07319		yhdJ; adenine-specific DNA-methyltransferase [EC:2.1.1.72]	2.4e-11	40.7	1.09	PF01555.18	DNA methylase	2.7e-14	48.8	5.1	VOG00102	sp|P29538|MTH1_HAEPA Modification methylase HpaI	3e-14	48.1	10
NODE_197_length_82865_cov_5.49919_25	NODE_197_length_82865_cov_5.49919							PF09520.10	Type II restriction endonuclease, TdeIII	4.4e-73	241.3	0
NODE_197_length_82865_cov_5.49919_26	NODE_197_length_82865_cov_5.49919							PF09520.10	Type II restriction endonuclease, TdeIII	1.5e-63	210	0
NODE_197_length_82865_cov_5.49919_27	NODE_197_length_82865_cov_5.49919	K04763		xerD; integrase/recombinase XerD	1.1e-29	101.4	2.87	PF00589.22	Phage integrase family	1.1e-19	66.2	9.33	VOG00041	sp|O10330|VLF1_NPVOP Very late expression factor 1	3.3e-27	91	10
NODE_197_length_82865_cov_5.49919_28	NODE_197_length_82865_cov_5.49919	K00560		thyA, TYMS; thymidylate synthase [EC:2.1.1.45]	7.9e-22	75.1	3.96	PF00303.19	Thymidylate synthase	5.6e-21	70.2	3.79	VOG00688	sp|P00471|TYSY_BPT4 Thymidylate synthase	8.9e-25	82.4	10
NODE_197_length_82865_cov_5.49919_29	NODE_197_length_82865_cov_5.49919	K01447		xlyAB; N-acetylmuramoyl-L-alanine amidase [EC:3.5.1.28]	1.7e-16	57.9	3.29	PF01510.25	N-acetylmuramoyl-L-alanine amidase	2.5e-17	58.9	3.37	VOG00699	sp|P20331|ENLYS_BPT3 Endolysin	8.4e-40	132.8	5.38
NODE_197_length_82865_cov_5.49919_30	NODE_197_length_82865_cov_5.49919
NODE_197_length_82865_cov_5.49919_31	NODE_197_length_82865_cov_5.49919
NODE_197_length_82865_cov_5.49919_32	NODE_197_length_82865_cov_5.49919
NODE_197_length_82865_cov_5.49919_33	NODE_197_length_82865_cov_5.49919
NODE_197_length_82865_cov_5.49919_34	NODE_197_length_82865_cov_5.49919
NODE_197_length_82865_cov_5.49919_35	NODE_197_length_82865_cov_5.49919
NODE_197_length_82865_cov_5.49919_36	NODE_197_length_82865_cov_5.49919
NODE_197_length_82865_cov_5.49919_37	NODE_197_length_82865_cov_5.49919
NODE_197_length_82865_cov_5.49919_38	NODE_197_length_82865_cov_5.49919							PF10145.9	Phage-related minor tail protein	2.1e-21	72.1	4.37
NODE_197_length_82865_cov_5.49919_39	NODE_197_length_82865_cov_5.49919
NODE_197_length_82865_cov_5.49919_40	NODE_197_length_82865_cov_5.49919
NODE_197_length_82865_cov_5.49919_41	NODE_197_length_82865_cov_5.49919
NODE_197_length_82865_cov_5.49919_42	NODE_197_length_82865_cov_5.49919
NODE_197_length_82865_cov_5.49919_43	NODE_197_length_82865_cov_5.49919
NODE_197_length_82865_cov_5.49919_44	NODE_197_length_82865_cov_5.49919
NODE_197_length_82865_cov_5.49919_45	NODE_197_length_82865_cov_5.49919
NODE_197_length_82865_cov_5.49919_46	NODE_197_length_82865_cov_5.49919
NODE_197_length_82865_cov_5.49919_47	NODE_197_length_82865_cov_5.49919
NODE_197_length_82865_cov_5.49919_48	NODE_197_length_82865_cov_5.49919
NODE_197_length_82865_cov_5.49919_49	NODE_197_length_82865_cov_5.49919							PF07693.14	KAP family P-loop domain	3.6e-36	120.4	0.02
NODE_197_length_82865_cov_5.49919_50	NODE_197_length_82865_cov_5.49919
NODE_197_length_82865_cov_5.49919_51	NODE_197_length_82865_cov_5.49919
NODE_197_length_82865_cov_5.49919_52	NODE_197_length_82865_cov_5.49919
NODE_197_length_82865_cov_5.49919_53	NODE_197_length_82865_cov_5.49919
NODE_197_length_82865_cov_5.49919_54	NODE_197_length_82865_cov_5.49919
NODE_197_length_82865_cov_5.49919_55	NODE_197_length_82865_cov_5.49919
NODE_197_length_82865_cov_5.49919_56	NODE_197_length_82865_cov_5.49919
NODE_197_length_82865_cov_5.49919_57	NODE_197_length_82865_cov_5.49919
NODE_197_length_82865_cov_5.49919_58	NODE_197_length_82865_cov_5.49919
NODE_197_length_82865_cov_5.49919_59	NODE_197_length_82865_cov_5.49919												VOG15818	REFSEQ hypothetical protein	8.3e-32	105.3	0.09
NODE_197_length_82865_cov_5.49919_60	NODE_197_length_82865_cov_5.49919
NODE_197_length_82865_cov_5.49919_61	NODE_197_length_82865_cov_5.49919
NODE_197_length_82865_cov_5.49919_62	NODE_197_length_82865_cov_5.49919
NODE_197_length_82865_cov_5.49919_63	NODE_197_length_82865_cov_5.49919
NODE_197_length_82865_cov_5.49919_64	NODE_197_length_82865_cov_5.49919
NODE_197_length_82865_cov_5.49919_65	NODE_197_length_82865_cov_5.49919
NODE_197_length_82865_cov_5.49919_66	NODE_197_length_82865_cov_5.49919
NODE_197_length_82865_cov_5.49919_67	NODE_197_length_82865_cov_5.49919
NODE_197_length_82865_cov_5.49919_68	NODE_197_length_82865_cov_5.49919
NODE_197_length_82865_cov_5.49919_69	NODE_197_length_82865_cov_5.49919
NODE_197_length_82865_cov_5.49919_70	NODE_197_length_82865_cov_5.49919												VOG00072	sp|P14107|Y8K6_BPP22 Uncharacterized 8.6 kDa protein in ral-gp17 intergenic region	1.6e-17	58.9	2.29
NODE_197_length_82865_cov_5.49919_71	NODE_197_length_82865_cov_5.49919
NODE_197_length_82865_cov_5.49919_72	NODE_197_length_82865_cov_5.49919
NODE_197_length_82865_cov_5.49919_73	NODE_197_length_82865_cov_5.49919
NODE_197_length_82865_cov_5.49919_74	NODE_197_length_82865_cov_5.49919
NODE_197_length_82865_cov_5.49919_75	NODE_197_length_82865_cov_5.49919
NODE_197_length_82865_cov_5.49919_76	NODE_197_length_82865_cov_5.49919	K02316		dnaG; DNA primase [EC:2.7.7.101]	5.7e-21	72.4	3.37	PF01807.20	CHC2 zinc finger	3e-16	54.5	0.58	VOG00056	sp|P04520|PRIM_BPT4 DNA primase	1.5e-14	49.1	10
NODE_197_length_82865_cov_5.49919_77	NODE_197_length_82865_cov_5.49919
NODE_197_length_82865_cov_5.49919_78	NODE_197_length_82865_cov_5.49919
NODE_197_length_82865_cov_5.49919_79	NODE_197_length_82865_cov_5.49919
NODE_197_length_82865_cov_5.49919_80	NODE_197_length_82865_cov_5.49919
NODE_197_length_82865_cov_5.49919_81	NODE_197_length_82865_cov_5.49919
NODE_197_length_82865_cov_5.49919_82	NODE_197_length_82865_cov_5.49919												VOG02771	sp|P03034|RPC1_LAMBD Repressor protein cI	4.9e-12	41.8	10
NODE_197_length_82865_cov_5.49919_83	NODE_197_length_82865_cov_5.49919
NODE_197_length_82865_cov_5.49919_84	NODE_197_length_82865_cov_5.49919
NODE_197_length_82865_cov_5.49919_85	NODE_197_length_82865_cov_5.49919
NODE_197_length_82865_cov_5.49919_86	NODE_197_length_82865_cov_5.49919
NODE_197_length_82865_cov_5.49919_87	NODE_197_length_82865_cov_5.49919
NODE_197_length_82865_cov_5.49919_88	NODE_197_length_82865_cov_5.49919
NODE_197_length_82865_cov_5.49919_89	NODE_197_length_82865_cov_5.49919
NODE_197_length_82865_cov_5.49919_90	NODE_197_length_82865_cov_5.49919							PF14268.6	YoaP-like	3.5e-19	63.5	0
NODE_197_length_82865_cov_5.49919_91	NODE_197_length_82865_cov_5.49919
NODE_197_length_82865_cov_5.49919_92	NODE_197_length_82865_cov_5.49919
NODE_2_length_381537_cov_140.83_fragment_1_51	NODE_2_length_381537_cov_140.83_fragment_1	K03497		parB, spo0J; ParB family transcriptional regulator, chromosome partitioning protein	6.3e-14	49.9	1.4	PF02195.18	ParB-like nuclease domain	4.3e-17	56.6	0.65	VOG00153	REFSEQ hypothetical protein	4.9e-35	115.3	4.51
NODE_2_length_381537_cov_140.83_fragment_1_52	NODE_2_length_381537_cov_140.83_fragment_1	K03498		trkH, trkG, ktrB; trk system potassium uptake protein	1e-121	404.3	0	PF02386.16	Cation transport protein	1.7e-130	430.1	0
NODE_2_length_381537_cov_140.83_fragment_1_53	NODE_2_length_381537_cov_140.83_fragment_1	K14744		rzpD; prophage endopeptidase [EC:3.4.-.-]	2.6e-64	213	1.01	PF03245.13	Bacteriophage Rz lysis protein	1.1e-46	152.4	1	VOG01059	sp|P00726|SPAN1_LAMBD Spanin, inner membrane subunit	1.8e-48	158.9	6.8
NODE_2_length_381537_cov_140.83_fragment_1_54	NODE_2_length_381537_cov_140.83_fragment_1	K01185		E3.2.1.17; lysozyme [EC:3.2.1.17]	8.6e-26	88.3	4.48	PF00959.19	Phage lysozyme	5.3e-31	101.7	3.03	VOG00308	sp|P16009|BP5_BPT4 Baseplate central spike complex protein gp5	3.7e-35	116.2	10
NODE_2_length_381537_cov_140.83_fragment_1_55	NODE_2_length_381537_cov_140.83_fragment_1
NODE_2_length_381537_cov_140.83_fragment_1_56	NODE_2_length_381537_cov_140.83_fragment_1							PF07041.11	Protein of unknown function (DUF1327)	8.9e-60	194	0.03	VOG04458	sp|P76160|YDFR_ECOLI Uncharacterized protein YdfR	2.1e-48	156.8	0.15
NODE_2_length_381537_cov_140.83_fragment_1_57	NODE_2_length_381537_cov_140.83_fragment_1							PF04971.12	Bacteriophage P21 holin S	8.1e-36	116.2	1	VOG00419	sp|Q6XQ99|HOLIN_BPT1 Holin	3.2e-30	98.3	4.3
NODE_2_length_381537_cov_140.83_fragment_1_58	NODE_2_length_381537_cov_140.83_fragment_1							PF06576.11	Protein of unknown function (DUF1133)	8.2e-106	345.3	0.04	VOG00605	sp|O48429|REGQ_BPH19 Antitermination protein Q	3.9e-12	40.3	2.38
NODE_2_length_381537_cov_140.83_fragment_1_59	NODE_2_length_381537_cov_140.83_fragment_1							PF07102.12	Protein of unknown function (DUF1364)	2e-44	143.7	0.28	VOG01818	sp|P68661|YBCO_ECOLI Putative nuclease YbcO	4e-33	107.8	1.09
NODE_2_length_381537_cov_140.83_fragment_1_60	NODE_2_length_381537_cov_140.83_fragment_1							PF07105.11	Protein of unknown function (DUF1367)	4.2e-88	288.5	0.28	VOG01680	REFSEQ hypothetical protein	7.1e-49	159.7	1.07
NODE_2_length_381537_cov_140.83_fragment_1_61	NODE_2_length_381537_cov_140.83_fragment_1
NODE_2_length_381537_cov_140.83_fragment_1_62	NODE_2_length_381537_cov_140.83_fragment_1	K04079		HSP90A, htpG; molecular chaperone HtpG	2.9e-12	43.4	0.03	PF13589.6	Histidine kinase-, DNA gyrase B-, and HSP90-like ATPase	1.5e-28	93.7	0.02
NODE_2_length_381537_cov_140.83_fragment_1_63	NODE_2_length_381537_cov_140.83_fragment_1	K00558	AMG	DNMT1, dcm; DNA (cytosine-5)-methyltransferase 1 [EC:2.1.1.37]	2.2e-61	204.7	3.5	PF00145.17	C-5 cytosine-specific DNA methylase	1.1e-55	183.6	3.75	VOG02982	sp|P00476|MTBS_BPSPR Modification methylase SPRI	1.5e-51	169.6	0.36
NODE_2_length_381537_cov_140.83_fragment_1_64	NODE_2_length_381537_cov_140.83_fragment_1							PF06163.11	Bacterial protein of unknown function (DUF977)	4.7e-36	117.9	0.09	VOG03713	sp|P03761|VREN_LAMBD Protein ren	2.4e-34	112	0.47
NODE_2_length_381537_cov_140.83_fragment_1_65	NODE_2_length_381537_cov_140.83_fragment_1							PF07789.12	Protein of unknown function (DUF1627)	4e-79	258	0.02	VOG21579	REFSEQ hypothetical protein	6.9e-66	216.1	0.05
NODE_2_length_381537_cov_140.83_fragment_1_66	NODE_2_length_381537_cov_140.83_fragment_1	K10762		ydaV; putative replication protein	7.8e-142	468	0.11	PF01695.17	IstB-like ATP binding protein	1.6e-22	74.4	1.65	VOG01901	sp|P0AEF0|DNAC_ECOLI DNA replication protein DnaC	1.1e-54	179.8	9.05
NODE_2_length_381537_cov_140.83_fragment_1_67	NODE_2_length_381537_cov_140.83_fragment_1												VOG00100	REFSEQ hypothetical protein	2.4e-15	51.6	1.68
NODE_2_length_381537_cov_140.83_fragment_1_68	NODE_2_length_381537_cov_140.83_fragment_1							PF06254.11	Putative bacterial toxin ydaT	7.8e-14	46.4	0.11	VOG04154	REFSEQ hypothetical protein	1.2e-14	48.5	0.29
NODE_2_length_381537_cov_140.83_fragment_1_69	NODE_2_length_381537_cov_140.83_fragment_1
NODE_2_length_381537_cov_140.83_fragment_1_70	NODE_2_length_381537_cov_140.83_fragment_1	K22300		dicA; HTH-type transcriptional regulator, cell division transcriptional repressor	5e-21	72.3	2.08						VOG01385	REFSEQ HTH-domain containing protein	1.6e-15	51.4	0.44
NODE_2_length_381537_cov_140.83_fragment_1_71	NODE_2_length_381537_cov_140.83_fragment_1
NODE_2_length_381537_cov_140.83_fragment_1_72	NODE_2_length_381537_cov_140.83_fragment_1							PF07151.12	Protein of unknown function (DUF1391)	2.7e-42	136.8	0.03
NODE_2_length_381537_cov_140.83_fragment_1_73	NODE_2_length_381537_cov_140.83_fragment_1							PF14163.6	Super-infection exclusion protein B	4.2e-31	101.8	0.09
NODE_2_length_381537_cov_140.83_fragment_1_74	NODE_2_length_381537_cov_140.83_fragment_1												VOG11478	sp|P38393|KILR_ECOLI Killing protein KilR	6.7e-35	113.4	0.43
NODE_2_length_381537_cov_140.83_fragment_1_75	NODE_2_length_381537_cov_140.83_fragment_1												VOG13552	REFSEQ hypothetical protein	3.1e-12	40.4	0.12
NODE_2_length_381537_cov_140.83_fragment_1_76	NODE_2_length_381537_cov_140.83_fragment_1
NODE_2_length_381537_cov_140.83_fragment_1_77	NODE_2_length_381537_cov_140.83_fragment_1	K10906		recE; exodeoxyribonuclease VIII [EC:3.1.11.-]	7.6e-234	775.7	1.75	PF06630.11	Enterobacterial exodeoxyribonuclease VIII	2.7e-88	289.2	0.09	VOG13551	REFSEQ exodeoxyribonuclease VIII	1.1e-131	434.5	0.28
NODE_2_length_381537_cov_140.83_fragment_1_78	NODE_2_length_381537_cov_140.83_fragment_1	K07455		recT; recombination protein RecT	7.6e-99	328	1.61	PF03837.14	RecT family	3e-58	190.9	2.53	VOG10469	sp|P03698|VBET_LAMBD Recombination protein bet	4.3e-37	122.5	10
NODE_2_length_381537_cov_140.83_fragment_1_79	NODE_2_length_381537_cov_140.83_fragment_1	K19780		ralA, rcbA; antisense regulator of RalR protein	8.8e-40	131.7	0.01	PF06688.11	Protein of unknown function (DUF1187)	1.1e-40	132.1	0.01
NODE_2_length_381537_cov_140.83_fragment_1_80	NODE_2_length_381537_cov_140.83_fragment_1							PF06806.12	Putative excisionase (DUF1233)	3.3e-22	72.3	0.1
NODE_2_length_381537_cov_140.83_fragment_1_81	NODE_2_length_381537_cov_140.83_fragment_1	K14059		int; integrase	5.8e-117	388.1	7	PF12167.8	Arm DNA-binding domain	1.1e-26	86.9	0.21	VOG00041	sp|O10330|VLF1_NPVOP Very late expression factor 1	7.4e-52	171	10
NODE_2_length_720372_cov_89.9643_fragment_1_287	NODE_2_length_720372_cov_89.9643_fragment_1	K04763		xerD; integrase/recombinase XerD	5.1e-28	95.9	2.87	PF00589.22	Phage integrase family	2e-23	77.7	9.33	VOG00041	sp|O10330|VLF1_NPVOP Very late expression factor 1	6.6e-49	161.5	10
NODE_2_length_720372_cov_89.9643_fragment_1_288	NODE_2_length_720372_cov_89.9643_fragment_1							PF13455.6	Meiotically up-regulated gene 113	3.7e-16	54.3	0.05	VOG02447	REFSEQ hypothetical protein	3.6e-103	340.3	0.35
NODE_2_length_720372_cov_89.9643_fragment_1_289	NODE_2_length_720372_cov_89.9643_fragment_1							PF07022.13	Bacteriophage CI repressor helix-turn-helix domain	8.2e-31	100.7	1
NODE_2_length_720372_cov_89.9643_fragment_1_290	NODE_2_length_720372_cov_89.9643_fragment_1												VOG03566	sp|P51705|VCOX_BPHC1 Regulatory protein cox	3.5e-17	56.3	0.33
NODE_2_length_720372_cov_89.9643_fragment_1_291	NODE_2_length_720372_cov_89.9643_fragment_1							PF06892.11	Phage regulatory protein CII (CP76)	9.3e-70	227.9	1	VOG00672	sp|P75976|YMFL_ECOLI Uncharacterized protein YmfL	8.9e-36	117.6	1.28
NODE_2_length_720372_cov_89.9643_fragment_1_292	NODE_2_length_720372_cov_89.9643_fragment_1							PF10893.8	Protein of unknown function (DUF2724)	6.8e-31	100.7	0.11	VOG15363	sp|P15236|VFIL_BP186 Protein fil	1e-43	141.3	0.24
NODE_2_length_720372_cov_89.9643_fragment_1_293	NODE_2_length_720372_cov_89.9643_fragment_1							PF17282.2	Family of unknown function (DUF5347)	1.7e-41	135.4	0.06
NODE_2_length_720372_cov_89.9643_fragment_1_294	NODE_2_length_720372_cov_89.9643_fragment_1							PF10809.8	Protein of unknown function (DUF2732)	1e-27	90.5	0.11	VOG10270	sp|Q06422|YO80_BPP2 Uncharacterized 8.3 kDa protein in GpA 5'region	2.4e-36	117.8	0.43
NODE_2_length_720372_cov_89.9643_fragment_1_295	NODE_2_length_720372_cov_89.9643_fragment_1							PF01258.17	Prokaryotic dksA/traR C4-type zinc finger	3.6e-13	44	0.14	VOG00389	sp|P41039|YBII_ECOLI Uncharacterized protein YbiI	6.2e-26	84.8	4.5
NODE_2_length_720372_cov_89.9643_fragment_1_296	NODE_2_length_720372_cov_89.9643_fragment_1	K06223		dam; DNA adenine methylase [EC:2.1.1.72]	4.7e-65	217.3	2.63	PF02086.15	D12 class N6 adenine-specific DNA methyltransferase	9.1e-74	243	2.58	VOG00314	sp|P29347|MTS1_STRSA Modification methylase StsI	3.2e-57	188.5	10
NODE_2_length_720372_cov_89.9643_fragment_1_297	NODE_2_length_720372_cov_89.9643_fragment_1							PF05840.13	Bacteriophage replication gene A protein (GPA)	1.9e-122	403	1	VOG00821	sp|Q9G050|REP_BPPHM Replication-associated protein VP4	9.8e-207	683	10
NODE_2_length_720372_cov_89.9643_fragment_1_298	NODE_2_length_720372_cov_89.9643_fragment_1
NODE_2_length_720372_cov_89.9643_fragment_1_299	NODE_2_length_720372_cov_89.9643_fragment_1	K12149		dinI; DNA-damage-inducible protein I	3.1e-19	66.3	0.24	PF06183.13	DinI-like family	2.1e-23	77.2	0.28	VOG03522	sp|P21320|DINIR_ECOLX DinI-like protein in retron EC67	1.4e-29	96.7	0.74
NODE_2_length_720372_cov_89.9643_fragment_1_300	NODE_2_length_720372_cov_89.9643_fragment_1
NODE_2_length_720372_cov_89.9643_fragment_1_301	NODE_2_length_720372_cov_89.9643_fragment_1							PF03235.14	Protein of unknown function DUF262	2.7e-33	110.7	0.18
NODE_2_length_720372_cov_89.9643_fragment_1_302	NODE_2_length_720372_cov_89.9643_fragment_1							PF04860.12	Phage portal protein	1.2e-14	48.9	4.78	VOG00236	sp|Q4Z9G3|PORTL_BPTWO Probable portal protein	9.1e-54	177.6	10
NODE_2_length_720372_cov_89.9643_fragment_1_303	NODE_2_length_720372_cov_89.9643_fragment_1							PF03237.15	Terminase-like family	7.8e-66	216.5	2.85	VOG15362	sp|P25479|VPP_BPP2 Terminase, ATPase subunit	6e-75	246.1	1.3
NODE_2_length_720372_cov_89.9643_fragment_1_304	NODE_2_length_720372_cov_89.9643_fragment_1							PF05929.11	Phage capsid scaffolding protein (GPO) serine peptidase	5.6e-118	388.1	1	VOG10261	sp|P25478|SCAF_BPP2 Capsid assembly scaffolding protein	3.2e-103	339.4	1.25
NODE_2_length_720372_cov_89.9643_fragment_1_305	NODE_2_length_720372_cov_89.9643_fragment_1							PF05125.12	Phage major capsid protein, P2 family	4.7e-150	493.7	1	VOG01405	sp|P25477|CAPSD_BPP2 Capsid proteins	5.1e-125	411.1	2.16
NODE_2_length_720372_cov_89.9643_fragment_1_306	NODE_2_length_720372_cov_89.9643_fragment_1							PF05944.12	Phage small terminase subunit	1.5e-44	145.8	1	VOG10262	sp|P25476|VPM_BPP2 Terminase, endonuclease subunit	9.1e-82	268.3	1.24
NODE_2_length_720372_cov_89.9643_fragment_1_307	NODE_2_length_720372_cov_89.9643_fragment_1							PF05926.11	Phage head completion protein (GPL)	5.7e-54	176.6	1	VOG10263	sp|P25475|VPL_BPP2 Head completion/stabilization protein	2.8e-62	203.5	1.23
NODE_2_length_720372_cov_89.9643_fragment_1_308	NODE_2_length_720372_cov_89.9643_fragment_1							PF05489.12	Phage Tail Protein X	7.1e-35	113.3	1	VOG00922	sp|P51772|BPX_BPP2 Baseplate protein X	6.7e-14	46	2.11
NODE_2_length_720372_cov_89.9643_fragment_1_309	NODE_2_length_720372_cov_89.9643_fragment_1												VOG00419	sp|Q6XQ99|HOLIN_BPT1 Holin	1.8e-17	57.6	4.3
NODE_2_length_720372_cov_89.9643_fragment_1_310	NODE_2_length_720372_cov_89.9643_fragment_1	K01185		E3.2.1.17; lysozyme [EC:3.2.1.17]	1.8e-39	132.8	4.48	PF00959.19	Phage lysozyme	1.4e-22	74.9	3.03	VOG00308	sp|P16009|BP5_BPT4 Baseplate central spike complex protein gp5	5.7e-46	152	10
NODE_2_length_720372_cov_89.9643_fragment_1_311	NODE_2_length_720372_cov_89.9643_fragment_1
NODE_2_length_720372_cov_89.9643_fragment_1_312	NODE_2_length_720372_cov_89.9643_fragment_1												VOG01414	sp|P51770|SPAN1_BPP2 Probable spanin, inner membrane subunit	3.3e-37	122.1	0.79
NODE_2_length_720372_cov_89.9643_fragment_1_313	NODE_2_length_720372_cov_89.9643_fragment_1							PF06891.11	P2 phage tail completion protein R (GpR)	2.8e-47	154.8	1	VOG03803	sp|P36933|VPR_BPP2 Tail completion protein R	4.7e-54	176.7	1.23
NODE_2_length_720372_cov_89.9643_fragment_1_314	NODE_2_length_720372_cov_89.9643_fragment_1							PF05069.13	Phage virion morphogenesis family	9e-41	133.9	1	VOG00721	sp|P36934|VPS_BPP2 Tail completion protein S	4.2e-41	135.1	4.11
NODE_2_length_720372_cov_89.9643_fragment_1_315	NODE_2_length_720372_cov_89.9643_fragment_1
NODE_2_length_720372_cov_89.9643_fragment_1_316	NODE_2_length_720372_cov_89.9643_fragment_1							PF04717.12	Type VI secretion system, phage-baseplate injector	6.6e-45	146.4	1	VOG00751	sp|P31340|SPIKE_BPP2 Spike protein	2.1e-36	120.3	9.01
NODE_2_length_720372_cov_89.9643_fragment_1_317	NODE_2_length_720372_cov_89.9643_fragment_1	K06903		K06903; uncharacterized protein	2.7e-32	108.6	1.86	PF04965.14	Gene 25-like lysozyme	1.2e-14	48.6	1.37	VOG00326	sp|P09425|BP25_BPT4 Baseplate wedge protein gp25	2.2e-20	67.4	10
NODE_2_length_720372_cov_89.9643_fragment_1_318	NODE_2_length_720372_cov_89.9643_fragment_1							PF04865.14	Baseplate J-like protein	8.6e-28	91.8	2.88	VOG00243	sp|P51767|BPJ_BPP2 Baseplate protein J	3e-33	109.5	10
NODE_2_length_720372_cov_89.9643_fragment_1_319	NODE_2_length_720372_cov_89.9643_fragment_1							PF09684.10	Phage tail protein (Tail_P2_I)	3.5e-55	180.4	1	VOG01944	sp|P26701|BPI_BPP2 Baseplate protein I	1.2e-70	231.2	1.87
NODE_2_length_720372_cov_89.9643_fragment_1_320	NODE_2_length_720372_cov_89.9643_fragment_1							PF12571.8	Phage tail-collar fibre protein	2.9e-65	213.6	1	VOG03721	REFSEQ putative variable tail fiber protein	3.3e-74	244.4	0.18
NODE_2_length_720372_cov_89.9643_fragment_1_321	NODE_2_length_720372_cov_89.9643_fragment_1							PF02413.17	Caudovirales tail fibre assembly protein, lambda gpK	3.6e-29	96.3	1	VOG03347	sp|P03740|TFA_LAMBD Tail fiber assembly protein	2.7e-34	113.5	4.13
NODE_2_length_720372_cov_89.9643_fragment_1_322	NODE_2_length_720372_cov_89.9643_fragment_1	K06907		K06907; uncharacterized protein	6.9e-73	242.9	2.77	PF04984.14	Phage tail sheath protein subtilisin-like domain	1.1e-35	117.7	2.17	VOG00295	sp|P13332|TSP_BPT4 Tail sheath protein	1.7e-56	186.3	10
NODE_2_length_720372_cov_89.9643_fragment_1_323	NODE_2_length_720372_cov_89.9643_fragment_1	K06908		K06908; uncharacterized protein	2.2e-70	232.7	0.62	PF04985.14	Phage tail tube protein FII	7.3e-62	202.6	1	VOG10266	sp|P22502|TUBE_BPP2 Tail tube protein	5.8e-69	225.3	1.64
NODE_2_length_720372_cov_89.9643_fragment_1_324	NODE_2_length_720372_cov_89.9643_fragment_1							PF10109.9	Phage tail assembly chaperone proteins, E, or 41 or 14	5e-17	56.6	1	VOG01321	sp|O64312|TAPFS_BPP2 Tail assembly protein E'	2.9e-38	124.7	1.28
NODE_2_length_720372_cov_89.9643_fragment_1_325	NODE_2_length_720372_cov_89.9643_fragment_1							PF10145.9	Phage-related minor tail protein	2e-24	81.3	4.37	VOG03144	REFSEQ hypothetical protein	2e-29	96.2	1.58
NODE_2_length_720372_cov_89.9643_fragment_1_326	NODE_2_length_720372_cov_89.9643_fragment_1	K06906		K06906; uncharacterized protein	3.7e-52	172.7	0.61	PF06995.11	Phage P2 GpU	9.7e-46	149	1	VOG02176	sp|B0ZSH1|TMP_BPHA1 Probable tape measure protein	2.4e-56	185.8	1.6
NODE_2_length_720372_cov_89.9643_fragment_1_327	NODE_2_length_720372_cov_89.9643_fragment_1	K06905		K06905; uncharacterized protein	1.4e-140	465.2	0.73	PF05954.11	Phage late control gene D protein (GPD)	5.3e-39	129	1	VOG00534	sp|P10312|BPD_BPP2 Probable baseplate hub protein	5.2e-95	312.7	3.45
NODE_2_length_720372_cov_89.9643_fragment_1_328	NODE_2_length_720372_cov_89.9643_fragment_1							PF04606.12	Ogr/Delta-like zinc finger	2e-22	73.7	0.3	VOG04625	sp|P08711|VPB_BP186 Late control gene B protein	8.2e-27	87.5	0.9
NODE_2_length_720372_cov_89.9643_fragment_1_329	NODE_2_length_720372_cov_89.9643_fragment_1	K07085		K07085; putative transport protein	6.8e-175	579.6	0.01	PF06826.12	Predicted Permease Membrane Region	4.2e-85	278.4	0.01
NODE_2_length_720372_cov_89.9643_fragment_1_330	NODE_2_length_720372_cov_89.9643_fragment_1							PF11045.8	Putative inner membrane protein of Enterobacteriaceae	1.2e-48	158.9	0
NODE_2_length_720372_cov_89.9643_fragment_1_331	NODE_2_length_720372_cov_89.9643_fragment_1	K03674		grxA; glutaredoxin 1	3.3e-44	146.3	0.31	PF00462.24	Glutaredoxin	3.2e-19	63.7	1.01	VOG00051	sp|P68692|GLRX1_VACCW Glutaredoxin-1	9.1e-15	49.3	10
NODE_2_length_720372_cov_89.9643_fragment_1_332	NODE_2_length_720372_cov_89.9643_fragment_1							PF07214.12	Protein of unknown function (DUF1418)	9.7e-40	129.1	0
NODE_2_length_720372_cov_89.9643_fragment_1_333	NODE_2_length_720372_cov_89.9643_fragment_1	K10678		nfsA; nitroreductase [EC:1.-.-.-]	4.5e-125	412.9	0	PF00881.24	Nitroreductase family	1.3e-19	65.6	0.01
NODE_2_length_720372_cov_89.9643_fragment_1_334	NODE_2_length_720372_cov_89.9643_fragment_1	K05844		rimK; ribosomal protein S6--L-glutamate ligase [EC:6.3.2.-]	6.8e-129	426.4	0.23	PF08443.11	RimK-like ATP-grasp domain	3.3e-85	279.1	0.05	VOG02634	sp|A0KFE0|RIMK_AERHH Probable alpha-L-glutamate ligase	7e-21	68.7	1.09
NODE_20_length_245451_cov_16.1322_fragment_1_214	NODE_20_length_245451_cov_16.1322_fragment_1	K21039		int; enterobacteria phage integrase [EC:2.7.7.- 3.1.-.-]	1.5e-96	320.8	1	PF09003.10	Bacteriophage lambda integrase, Arm DNA-binding domain	1.9e-34	112.8	1	VOG00041	sp|O10330|VLF1_NPVOP Very late expression factor 1	1.7e-30	101.4	10
NODE_20_length_245451_cov_16.1322_fragment_1_215	NODE_20_length_245451_cov_16.1322_fragment_1
NODE_20_length_245451_cov_16.1322_fragment_1_216	NODE_20_length_245451_cov_16.1322_fragment_1							PF13973.6	Domain of unknown function (DUF4222)	5e-20	66.1	0.1	VOG10940	REFSEQ hypothetical protein	3.9e-42	136.9	0.36
NODE_20_length_245451_cov_16.1322_fragment_1_217	NODE_20_length_245451_cov_16.1322_fragment_1												VOG11593	REFSEQ hypothetical protein	1.7e-44	145.1	0.95
NODE_20_length_245451_cov_16.1322_fragment_1_218	NODE_20_length_245451_cov_16.1322_fragment_1							PF07026.11	Protein of unknown function (DUF1317)	8.5e-41	132.8	0.07	VOG11465	REFSEQ hypothetical protein	6.2e-38	123.1	0.73
NODE_20_length_245451_cov_16.1322_fragment_1_219	NODE_20_length_245451_cov_16.1322_fragment_1	K01143		E3.1.11.3; exodeoxyribonuclease (lambda-induced) [EC:3.1.11.3]	4.3e-101	333.9	0.69	PF09588.10	YqaJ-like viral recombinase domain	9.8e-27	89.1	0.93	VOG01089	sp|P03697|EXO_LAMBD Exonuclease	4.1e-53	175.2	1.22
NODE_20_length_245451_cov_16.1322_fragment_1_220	NODE_20_length_245451_cov_16.1322_fragment_1							PF03837.14	RecT family	8.4e-31	102.1	2.53	VOG10469	sp|P03698|VBET_LAMBD Recombination protein bet	2.6e-38	127.1	10
NODE_20_length_245451_cov_16.1322_fragment_1_221	NODE_20_length_245451_cov_16.1322_fragment_1							PF06064.11	Host-nuclease inhibitor protein Gam	3.2e-65	211.7	0.04	VOG03781	sp|P03702|GAM_LAMBD Host-nuclease inhibitor protein gam	3.5e-54	176.2	1.15
NODE_20_length_245451_cov_16.1322_fragment_1_222	NODE_20_length_245451_cov_16.1322_fragment_1							PF06301.11	Bacteriophage lambda Kil protein	2.8e-30	98.9	1	VOG02883	sp|P03758|VKIL_LAMBD Protein kil	1.3e-24	80.9	1.3
NODE_20_length_245451_cov_16.1322_fragment_1_223	NODE_20_length_245451_cov_16.1322_fragment_1							PF02061.16	Lambda Phage CIII	4e-32	105.2	1	VOG10117	sp|P03044|RPC3_LAMBD Protease inhibitor III	3.6e-34	111.5	1.32
NODE_20_length_245451_cov_16.1322_fragment_1_224	NODE_20_length_245451_cov_16.1322_fragment_1							PF10800.8	Protein of unknown function (DUF2528)	1.8e-43	142.6	0.04	VOG11466	sp|P68657|EA10_ECOL6 Lambda prophage-derived protein ea10	1.2e-62	204.8	0.69
NODE_20_length_245451_cov_16.1322_fragment_1_225	NODE_20_length_245451_cov_16.1322_fragment_1							PF11058.8	Antirestriction protein Ral	3.5e-50	162.6	0.03	VOG11467	sp|P03703|RAL_LAMBD Restriction inhibitor protein ral	6.4e-50	161.5	0.45
NODE_20_length_245451_cov_16.1322_fragment_1_226	NODE_20_length_245451_cov_16.1322_fragment_1							PF14163.6	Super-infection exclusion protein B	7.4e-24	79.1	0.09	VOG11721	sp|P38396|SIEB_BPP22 Superinfection exclusion protein B	1.3e-123	404.6	0.4
NODE_20_length_245451_cov_16.1322_fragment_1_227	NODE_20_length_245451_cov_16.1322_fragment_1												VOG01930	sp|P03045|REGN_LAMBD Antitermination protein N	2.3e-21	71.4	1.77
NODE_20_length_245451_cov_16.1322_fragment_1_228	NODE_20_length_245451_cov_16.1322_fragment_1
NODE_20_length_245451_cov_16.1322_fragment_1_229	NODE_20_length_245451_cov_16.1322_fragment_1
NODE_20_length_245451_cov_16.1322_fragment_1_230	NODE_20_length_245451_cov_16.1322_fragment_1	K01356		lexA; repressor LexA [EC:3.4.21.88]	1.5e-20	71.2	2.88	PF00717.23	Peptidase S24-like	7e-19	62.7	1.35	VOG02771	sp|P03034|RPC1_LAMBD Repressor protein cI	1.5e-20	69.1	10
NODE_20_length_245451_cov_16.1322_fragment_1_231	NODE_20_length_245451_cov_16.1322_fragment_1	K07729		K07729; putative transcriptional regulator	6.8e-20	67.9	2.41	PF01381.22	Helix-turn-helix	2e-13	45.4	5.99	VOG02771	sp|P03034|RPC1_LAMBD Repressor protein cI	1.9e-13	46	10
NODE_20_length_245451_cov_16.1322_fragment_1_232	NODE_20_length_245451_cov_16.1322_fragment_1							PF05269.11	Bacteriophage CII protein	8.6e-37	120.4	1
NODE_20_length_245451_cov_16.1322_fragment_1_233	NODE_20_length_245451_cov_16.1322_fragment_1							PF04492.13	Bacteriophage replication protein O	8.5e-35	114.4	1	VOG04560	REFSEQ primase	5.5e-27	89.9	1.33
NODE_20_length_245451_cov_16.1322_fragment_1_234	NODE_20_length_245451_cov_16.1322_fragment_1							PF06992.11	Replication protein P	4.8e-65	213.3	0.29	VOG11468	sp|P03689|VRPP_LAMBD Replication protein P	1.3e-90	297.8	1.07
NODE_20_length_245451_cov_16.1322_fragment_1_235	NODE_20_length_245451_cov_16.1322_fragment_1												VOG03713	sp|P03761|VREN_LAMBD Protein ren	8.1e-35	114.1	0.47
NODE_20_length_245451_cov_16.1322_fragment_1_236	NODE_20_length_245451_cov_16.1322_fragment_1							PF05772.12	NinB protein	1.3e-54	178.7	0.31	VOG01507	sp|P03765|NINB_LAMBD Protein ninB	1e-53	176.1	3.4
NODE_20_length_245451_cov_16.1322_fragment_1_237	NODE_20_length_245451_cov_16.1322_fragment_1							PF05869.11	DNA N-6-adenine-methyltransferase (Dam)	1.3e-65	215.3	1.65	VOG01116	sp|P51715|YO13_BPHC1 Uncharacterized adenine-specific methylase	3.5e-52	171.4	6.05
NODE_20_length_245451_cov_16.1322_fragment_1_238	NODE_20_length_245451_cov_16.1322_fragment_1							PF10765.9	Protein of unknown function (DUF2591)	5.3e-19	63.8	0.62	VOG11723	sp|Q38665|NINX_BPP22 Putative protein ninX	2.5e-32	106.2	1.8
NODE_20_length_245451_cov_16.1322_fragment_1_239	NODE_20_length_245451_cov_16.1322_fragment_1	K01160		rusA; crossover junction endodeoxyribonuclease RusA [EC:3.1.22.4]	7.2e-44	146.1	1.93	PF05866.11	Endodeoxyribonuclease RusA	6.8e-24	79.9	2.13	VOG00098	sp|Q9MCN8|RUSA_BPHK7 Crossover junction endodeoxyribonuclease rusA	2.1e-28	94.5	10
NODE_20_length_245451_cov_16.1322_fragment_1_240	NODE_20_length_245451_cov_16.1322_fragment_1												VOG13555	sp|Q37874|YLCG_BP82 Uncharacterized protein in rusA 3'region	1.4e-19	64.3	0.25
NODE_20_length_245451_cov_16.1322_fragment_1_241	NODE_20_length_245451_cov_16.1322_fragment_1							PF06530.12	Phage antitermination protein Q	1.3e-54	178.3	1	VOG00605	sp|O48429|REGQ_BPH19 Antitermination protein Q	8.8e-42	137	2.38
NODE_20_length_245451_cov_16.1322_fragment_1_242	NODE_20_length_245451_cov_16.1322_fragment_1	K16076		nmpC, ompD; outer membrane porin protein LC	4.3e-174	576	0.01	PF00267.21	Gram-negative porin	1.3e-153	506.5	0.01
NODE_20_length_245451_cov_16.1322_fragment_1_243	NODE_20_length_245451_cov_16.1322_fragment_1							PF04971.12	Bacteriophage P21 holin S	1e-36	119.9	1	VOG00419	sp|Q6XQ99|HOLIN_BPT1 Holin	2.4e-31	102.5	4.3
NODE_20_length_245451_cov_16.1322_fragment_1_244	NODE_20_length_245451_cov_16.1322_fragment_1	K01185		E3.2.1.17; lysozyme [EC:3.2.1.17]	3.3e-41	138.3	4.48	PF00959.19	Phage lysozyme	5e-34	112.2	3.03	VOG00308	sp|P16009|BP5_BPT4 Baseplate central spike complex protein gp5	1.4e-42	141.3	10
NODE_20_length_245451_cov_16.1322_fragment_1_245	NODE_20_length_245451_cov_16.1322_fragment_1	K14744		rzpD; prophage endopeptidase [EC:3.4.-.-]	1.7e-66	220	1.01	PF03245.13	Bacteriophage Rz lysis protein	2e-50	165.3	1	VOG01059	sp|P00726|SPAN1_LAMBD Spanin, inner membrane subunit	5.5e-52	170.9	6.8
NODE_20_length_245451_cov_16.1322_fragment_1_246	NODE_20_length_245451_cov_16.1322_fragment_1							PF06291.11	Bor protein	2.6e-33	109.1	0.01	VOG11469	sp|P19592|ISS_ECOLX Protein iss	2.2e-63	205.4	0.67
NODE_203_length_81491_cov_40.538_fragment_2_43	NODE_203_length_81491_cov_40.538_fragment_2	K14059		int; integrase	6.4e-16	55.8	7	PF00589.22	Phage integrase family	1.3e-18	62.6	9.33	VOG00041	sp|O10330|VLF1_NPVOP Very late expression factor 1	1.8e-43	144.3	10
NODE_203_length_81491_cov_40.538_fragment_2_44	NODE_203_length_81491_cov_40.538_fragment_2
NODE_203_length_81491_cov_40.538_fragment_2_45	NODE_203_length_81491_cov_40.538_fragment_2	K07733		alpA; prophage regulatory protein	3.6e-21	72.3	1	PF05930.12	Prophage CP4-57 regulatory protein (AlpA)	8.7e-18	59.3	1
NODE_203_length_81491_cov_40.538_fragment_2_46	NODE_203_length_81491_cov_40.538_fragment_2
NODE_203_length_81491_cov_40.538_fragment_2_47	NODE_203_length_81491_cov_40.538_fragment_2
NODE_203_length_81491_cov_40.538_fragment_2_48	NODE_203_length_81491_cov_40.538_fragment_2
NODE_203_length_81491_cov_40.538_fragment_2_49	NODE_203_length_81491_cov_40.538_fragment_2
NODE_203_length_81491_cov_40.538_fragment_2_50	NODE_203_length_81491_cov_40.538_fragment_2							PF13973.6	Domain of unknown function (DUF4222)	7.1e-25	81.7	0.1
NODE_203_length_81491_cov_40.538_fragment_2_51	NODE_203_length_81491_cov_40.538_fragment_2	K06919		K06919; putative DNA primase/helicase	2.9e-28	96.8	2.86	PF03288.16	Poxvirus D5 protein-like	4.1e-16	54.6	0	VOG01852	sp|P10277|PRIM_BPP4 Putative P4-specific DNA primase	6.3e-87	287.6	3.71
NODE_203_length_81491_cov_40.538_fragment_2_52	NODE_203_length_81491_cov_40.538_fragment_2
NODE_203_length_81491_cov_40.538_fragment_2_53	NODE_203_length_81491_cov_40.538_fragment_2	K03111		ssb; single-strand DNA-binding protein	1.9e-20	70.7	4.34	PF00436.25	Single-strand binding protein family	8.7e-18	59.6	4.28	VOG00404	sp|P9WGD4|SSB_MYCTO Single-stranded DNA-binding protein	1.5e-21	72.4	10
NODE_203_length_81491_cov_40.538_fragment_2_54	NODE_203_length_81491_cov_40.538_fragment_2							PF06069.11	PerC transcriptional activator	8.7e-38	123.8	0.01	VOG04806	sp|P76510|YFDN_ECOLI Uncharacterized protein YfdN	3.5e-13	44.6	0.21
NODE_203_length_81491_cov_40.538_fragment_2_55	NODE_203_length_81491_cov_40.538_fragment_2
NODE_203_length_81491_cov_40.538_fragment_2_56	NODE_203_length_81491_cov_40.538_fragment_2							PF05065.13	Phage capsid family	6.3e-71	234.2	5.12	VOG00633	sp|O64210|CAPSD_BPMD2 Probable major capsid protein gp17	1.5e-50	167.8	10
NODE_203_length_81491_cov_40.538_fragment_2_57	NODE_203_length_81491_cov_40.538_fragment_2	K06904		K06904; uncharacterized protein	2.1e-47	158.7	2.41	PF04586.17	Caudovirus prohead serine protease	1.6e-49	163.5	1.83	VOG03165	sp|Q6QGD7|PRO_BPT5 Prohead protease	6.2e-36	119.3	10
NODE_203_length_81491_cov_40.538_fragment_2_58	NODE_203_length_81491_cov_40.538_fragment_2							PF04860.12	Phage portal protein	8.6e-88	289.8	4.78	VOG00236	sp|Q4Z9G3|PORTL_BPTWO Probable portal protein	3e-59	196.3	10
NODE_203_length_81491_cov_40.538_fragment_2_59	NODE_203_length_81491_cov_40.538_fragment_2							PF05521.11	Phage head-tail joining protein	7.3e-22	73	1.4	VOG00066	sp|O48446|HCP16_BPSPP Head completion protein gp16	1.5e-24	81.3	10
NODE_203_length_81491_cov_40.538_fragment_2_60	NODE_203_length_81491_cov_40.538_fragment_2							PF05135.13	Phage gp6-like head-tail connector protein	4.8e-19	64	1	VOG00181	REFSEQ hypothetical protein	8.1e-20	65.8	7.11
NODE_203_length_81491_cov_40.538_fragment_2_61	NODE_203_length_81491_cov_40.538_fragment_2							PF01844.23	HNH endonuclease	6.3e-12	40.8	1.1	VOG00559	sp|O64200|VG04_BPMD2 Gene 4 protein	1.4e-16	56.1	10
NODE_203_length_81491_cov_40.538_fragment_2_62	NODE_203_length_81491_cov_40.538_fragment_2							PF05119.12	Phage terminase, small subunit	4.8e-21	70.4	1.58	VOG00687	REFSEQ terminase small subunit	4.9e-23	76.8	8.56
NODE_203_length_81491_cov_40.538_fragment_2_63	NODE_203_length_81491_cov_40.538_fragment_2							PF03354.15	Phage Terminase	1.6e-87	289.3	2.87	VOG09810	sp|P17312|TERL_BPT4 Terminase, large subunit	9.2e-33	109.5	10
NODE_21_length_215887_cov_12.0463_fragment_2_161	NODE_21_length_215887_cov_12.0463_fragment_2	K19230		sapF; cationic peptide transport system ATP-binding protein	9.5e-142	468.3	0.01	PF00005.27	ABC transporter	4.2e-34	112.5	0.13	VOG00385	sp|P03271|PKG1_ADE05 Packaging protein 1	6.2e-28	91.6	0.77
NODE_21_length_215887_cov_12.0463_fragment_2_162	NODE_21_length_215887_cov_12.0463_fragment_2	K19229		sapD; cationic peptide transport system ATP-binding protein	3.4e-189	625.2	0.01	PF00005.27	ABC transporter	1.8e-31	104	0.13	VOG00385	sp|P03271|PKG1_ADE05 Packaging protein 1	7.1e-22	71.6	0.77
NODE_21_length_215887_cov_12.0463_fragment_2_163	NODE_21_length_215887_cov_12.0463_fragment_2	K19228		sapC; cationic peptide transport system permease protein	2.7e-144	477.2	0.01	PF00528.22	Binding-protein-dependent transport system inner membrane component	4.2e-21	70	0.04
NODE_21_length_215887_cov_12.0463_fragment_2_164	NODE_21_length_215887_cov_12.0463_fragment_2	K14059		int; integrase	7.3e-22	75.6	7	PF00589.22	Phage integrase family	8.2e-23	75.5	9.33	VOG00041	sp|O10330|VLF1_NPVOP Very late expression factor 1	3.1e-45	149.4	10
NODE_21_length_215887_cov_12.0463_fragment_2_165	NODE_21_length_215887_cov_12.0463_fragment_2							PF13269.6	Protein of unknown function (DUF4060)	1.8e-34	112.2	0.11	VOG11475	REFSEQ hypothetical protein	2.8e-38	124.3	0.24
NODE_21_length_215887_cov_12.0463_fragment_2_166	NODE_21_length_215887_cov_12.0463_fragment_2												VOG00440	REFSEQ hypothetical protein	1.9e-14	48	0.87
NODE_21_length_215887_cov_12.0463_fragment_2_167	NODE_21_length_215887_cov_12.0463_fragment_2												VOG11350	REFSEQ hypothetical protein	2.3e-49	162.5	0.87
NODE_21_length_215887_cov_12.0463_fragment_2_168	NODE_21_length_215887_cov_12.0463_fragment_2							PF03837.14	RecT family	1.9e-34	113.4	2.53	VOG10469	sp|P03698|VBET_LAMBD Recombination protein bet	5.9e-62	204.2	10
NODE_21_length_215887_cov_12.0463_fragment_2_169	NODE_21_length_215887_cov_12.0463_fragment_2	K10906		recE; exodeoxyribonuclease VIII [EC:3.1.11.-]	0	1164.4	1.75	PF06630.11	Enterobacterial exodeoxyribonuclease VIII	1.3e-32	107.7	0.09	VOG13551	REFSEQ exodeoxyribonuclease VIII	0	1470	0.28
NODE_21_length_215887_cov_12.0463_fragment_2_170	NODE_21_length_215887_cov_12.0463_fragment_2												VOG13552	REFSEQ hypothetical protein	1e-30	99.7	0.12
NODE_21_length_215887_cov_12.0463_fragment_2_171	NODE_21_length_215887_cov_12.0463_fragment_2							PF07358.11	Protein of unknown function (DUF1482)	3.3e-27	88.7	0.02
NODE_21_length_215887_cov_12.0463_fragment_2_172	NODE_21_length_215887_cov_12.0463_fragment_2
NODE_21_length_215887_cov_12.0463_fragment_2_173	NODE_21_length_215887_cov_12.0463_fragment_2	K03496		parA, soj; chromosome partitioning protein	1.2e-22	78.6	0.85	PF13614.6	AAA domain	2.1e-16	54.8	0.73	VOG10286	sp|P07620|PARA_ECOLX Plasmid partition protein A	1.4e-27	91.2	2.49
NODE_21_length_215887_cov_12.0463_fragment_2_174	NODE_21_length_215887_cov_12.0463_fragment_2	K22300		dicA; HTH-type transcriptional regulator, cell division transcriptional repressor	1.2e-16	58.4	2.08						VOG02771	sp|P03034|RPC1_LAMBD Repressor protein cI	1.9e-14	48.7	10
NODE_21_length_215887_cov_12.0463_fragment_2_175	NODE_21_length_215887_cov_12.0463_fragment_2							PF15943.5	Putative antitoxin of bacterial toxin-antitoxin system, YdaS/YdaT	1.1e-22	74.2	0.52
NODE_21_length_215887_cov_12.0463_fragment_2_176	NODE_21_length_215887_cov_12.0463_fragment_2							PF06254.11	Putative bacterial toxin ydaT	2.2e-43	141.3	0.11	VOG04154	REFSEQ hypothetical protein	1.1e-56	185.2	0.29
NODE_21_length_215887_cov_12.0463_fragment_2_177	NODE_21_length_215887_cov_12.0463_fragment_2
NODE_21_length_215887_cov_12.0463_fragment_2_178	NODE_21_length_215887_cov_12.0463_fragment_2												VOG20549	REFSEQ hypothetical protein	4.7e-64	210.8	0.11
NODE_21_length_215887_cov_12.0463_fragment_2_179	NODE_21_length_215887_cov_12.0463_fragment_2	K10762		ydaV; putative replication protein	1.6e-139	460.7	0.11	PF01695.17	IstB-like ATP binding protein	2.9e-21	70.4	1.65	VOG01901	sp|P0AEF0|DNAC_ECOLI DNA replication protein DnaC	7e-56	183.8	9.05
NODE_21_length_215887_cov_12.0463_fragment_2_180	NODE_21_length_215887_cov_12.0463_fragment_2							PF06163.11	Bacterial protein of unknown function (DUF977)	6.5e-16	52.9	0.09
NODE_21_length_215887_cov_12.0463_fragment_2_181	NODE_21_length_215887_cov_12.0463_fragment_2	K03497		parB, spo0J; ParB family transcriptional regulator, chromosome partitioning protein	3.9e-16	57.4	1.4						VOG01110	REFSEQ hypothetical protein	4.7e-37	122.2	1.42
NODE_21_length_215887_cov_12.0463_fragment_2_182	NODE_21_length_215887_cov_12.0463_fragment_2												VOG04426	REFSEQ hypothetical protein	8.3e-34	110	0.33
NODE_21_length_215887_cov_12.0463_fragment_2_183	NODE_21_length_215887_cov_12.0463_fragment_2												VOG13575	REFSEQ hypothetical protein	7.2e-22	71.6	0.17
NODE_21_length_215887_cov_12.0463_fragment_2_184	NODE_21_length_215887_cov_12.0463_fragment_2
NODE_21_length_215887_cov_12.0463_fragment_2_185	NODE_21_length_215887_cov_12.0463_fragment_2
NODE_21_length_215887_cov_12.0463_fragment_2_186	NODE_21_length_215887_cov_12.0463_fragment_2
NODE_21_length_215887_cov_12.0463_fragment_2_187	NODE_21_length_215887_cov_12.0463_fragment_2
NODE_21_length_215887_cov_12.0463_fragment_2_188	NODE_21_length_215887_cov_12.0463_fragment_2	K12149		dinI; DNA-damage-inducible protein I	3.8e-31	104.7	0.24	PF06183.13	DinI-like family	5.1e-27	88.5	0.28	VOG03522	sp|P21320|DINIR_ECOLX DinI-like protein in retron EC67	2.7e-30	99	0.74
NODE_21_length_215887_cov_12.0463_fragment_2_189	NODE_21_length_215887_cov_12.0463_fragment_2							PF07105.11	Protein of unknown function (DUF1367)	4.8e-94	308	0.28	VOG01680	REFSEQ hypothetical protein	9.8e-60	195.2	1.07
NODE_21_length_215887_cov_12.0463_fragment_2_190	NODE_21_length_215887_cov_12.0463_fragment_2							PF07102.12	Protein of unknown function (DUF1364)	1.1e-42	138.3	0.28	VOG01818	sp|P68661|YBCO_ECOLI Putative nuclease YbcO	1.2e-35	116	1.09
NODE_21_length_215887_cov_12.0463_fragment_2_191	NODE_21_length_215887_cov_12.0463_fragment_2							PF05866.11	Endodeoxyribonuclease RusA	1.6e-14	49	2.13
NODE_21_length_215887_cov_12.0463_fragment_2_192	NODE_21_length_215887_cov_12.0463_fragment_2							PF03589.13	Antitermination protein	6.4e-51	165.2	0.29	VOG03603	sp|P76161|REQ2_ECOLI Prophage antitermination protein Q homolog QuuQ	5.8e-97	318.5	1.23
NODE_21_length_215887_cov_12.0463_fragment_2_193	NODE_21_length_215887_cov_12.0463_fragment_2												VOG23121	REFSEQ hypothetical protein	1.7e-40	131.9	0.1
NODE_21_length_215887_cov_12.0463_fragment_2_194	NODE_21_length_215887_cov_12.0463_fragment_2
NODE_21_length_215887_cov_12.0463_fragment_2_195	NODE_21_length_215887_cov_12.0463_fragment_2							PF16083.5	LydA holin phage, holin superfamily III	6.6e-23	75.2	1	VOG00095	sp|Q3T4L9|HOLIN_BPPRD Holin	8.3e-20	65.2	1.82
NODE_21_length_215887_cov_12.0463_fragment_2_196	NODE_21_length_215887_cov_12.0463_fragment_2	K22918		ttsA; typhoid toxin secretion A	4.3e-83	274.8	0.72	PF09374.10	Predicted Peptidoglycan domain	1.7e-25	83.6	0.03	VOG03517	REFSEQ hypothetical protein	1.5e-49	162.4	3.19
NODE_21_length_215887_cov_12.0463_fragment_2_197	NODE_21_length_215887_cov_12.0463_fragment_2												VOG00401	REFSEQ hypothetical protein	1.6e-15	51.7	1.53
NODE_21_length_215887_cov_12.0463_fragment_2_198	NODE_21_length_215887_cov_12.0463_fragment_2												VOG00591	REFSEQ hypothetical protein	1.2e-21	71.1	0.91
NODE_21_length_215887_cov_12.0463_fragment_2_199	NODE_21_length_215887_cov_12.0463_fragment_2							PF10834.8	Protein of unknown function (DUF2560)	1.6e-21	70.8	0.11	VOG11724	sp|P57018|Y9K0_BPP22 Uncharacterized 9.0 kDa protein in gp15-gp3 intergenic region	1.1e-17	58.6	0.72
NODE_21_length_215887_cov_12.0463_fragment_2_200	NODE_21_length_215887_cov_12.0463_fragment_2	K07474		xtmA; phage terminase small subunit	3.7e-28	96.5	2.24	PF03592.16	Terminase small subunit	8.4e-33	108.3	2.02	VOG02869	sp|P68928|TERS_BPSF6 Terminase small subunit	6.2e-30	99.5	6.92
NODE_21_length_215887_cov_12.0463_fragment_2_201	NODE_21_length_215887_cov_12.0463_fragment_2	K06909		xtmB; phage terminase large subunit	6e-15	52.8	4.5	PF03237.15	Terminase-like family	7.3e-34	111.7	2.85	VOG00694	sp|O31952|YONF_BACSU SPBc2 prophage-derived uncharacterized protein YonF	3.6e-39	129.3	4.48
NODE_21_length_215887_cov_12.0463_fragment_2_202	NODE_21_length_215887_cov_12.0463_fragment_2							PF13264.6	Domain of unknown function (DUF4055)	4.8e-41	134.6	1.17	VOG00213	sp|Q05220|PORTL_BPML5 Portal protein	1.2e-56	186.7	10
NODE_21_length_215887_cov_12.0463_fragment_2_203	NODE_21_length_215887_cov_12.0463_fragment_2												VOG24326	REFSEQ hypothetical protein	4.1e-70	231.3	0.22
NODE_21_length_215887_cov_12.0463_fragment_2_204	NODE_21_length_215887_cov_12.0463_fragment_2												VOG01563	REFSEQ hypothetical protein	3e-22	74.1	0.62
NODE_21_length_215887_cov_12.0463_fragment_2_205	NODE_21_length_215887_cov_12.0463_fragment_2												VOG03107	sp|Q38582|CAPSD_BPSPP Major capsid protein	8.4e-61	200.1	4.22
NODE_21_length_215887_cov_12.0463_fragment_2_206	NODE_21_length_215887_cov_12.0463_fragment_2
NODE_21_length_215887_cov_12.0463_fragment_2_207	NODE_21_length_215887_cov_12.0463_fragment_2
NODE_21_length_215887_cov_12.0463_fragment_2_208	NODE_21_length_215887_cov_12.0463_fragment_2
NODE_21_length_215887_cov_12.0463_fragment_2_209	NODE_21_length_215887_cov_12.0463_fragment_2												VOG00089	REFSEQ hypothetical protein	2.2e-21	71	5.9
NODE_21_length_215887_cov_12.0463_fragment_2_210	NODE_21_length_215887_cov_12.0463_fragment_2												VOG01487	REFSEQ hypothetical protein	1.7e-21	71	6.6
NODE_21_length_215887_cov_12.0463_fragment_2_211	NODE_21_length_215887_cov_12.0463_fragment_2							PF13554.6	Bacteriophage related domain of unknown function	4.6e-14	47.1	1.01	VOG00290	REFSEQ hypothetical protein	5.4e-23	75.4	6.26
NODE_21_length_215887_cov_12.0463_fragment_2_212	NODE_21_length_215887_cov_12.0463_fragment_2												VOG00513	REFSEQ hypothetical protein	7.2e-36	118.3	6.28
NODE_21_length_215887_cov_12.0463_fragment_2_213	NODE_21_length_215887_cov_12.0463_fragment_2
NODE_21_length_215887_cov_12.0463_fragment_2_214	NODE_21_length_215887_cov_12.0463_fragment_2
NODE_21_length_215887_cov_12.0463_fragment_2_215	NODE_21_length_215887_cov_12.0463_fragment_2
NODE_21_length_215887_cov_12.0463_fragment_2_216	NODE_21_length_215887_cov_12.0463_fragment_2							PF06791.13	Prophage tail length tape measure protein	1.2e-78	257.9	1	VOG20937	sp|P85501|TMP_BPPAJ Probable tape measure protein	1.3e-92	305.8	1.51
NODE_21_length_215887_cov_12.0463_fragment_2_217	NODE_21_length_215887_cov_12.0463_fragment_2
NODE_21_length_215887_cov_12.0463_fragment_2_218	NODE_21_length_215887_cov_12.0463_fragment_2												VOG00407	REFSEQ hypothetical protein	5.7e-25	82.9	1.89
NODE_21_length_215887_cov_12.0463_fragment_2_219	NODE_21_length_215887_cov_12.0463_fragment_2							PF08875.11	Domain of unknown function (DUF1833)	4.8e-40	131	0.31	VOG01017	REFSEQ hypothetical protein	6.2e-33	108.1	3.58
NODE_21_length_215887_cov_12.0463_fragment_2_220	NODE_21_length_215887_cov_12.0463_fragment_2												VOG00189	REFSEQ hypothetical protein	1.6e-14	48.2	4.04
NODE_21_length_215887_cov_12.0463_fragment_2_221	NODE_21_length_215887_cov_12.0463_fragment_2												VOG00685	REFSEQ hypothetical protein	5.8e-96	317	4.03
NODE_21_length_215887_cov_12.0463_fragment_2_222	NODE_21_length_215887_cov_12.0463_fragment_2
NODE_21_length_215887_cov_12.0463_fragment_2_223	NODE_21_length_215887_cov_12.0463_fragment_2
NODE_21_length_215887_cov_12.0463_fragment_2_224	NODE_21_length_215887_cov_12.0463_fragment_2
NODE_21_length_215887_cov_12.0463_fragment_2_225	NODE_21_length_215887_cov_12.0463_fragment_2							PF13472.6	GDSL-like Lipase/Acylhydrolase family	1.3e-17	59.3	1	VOG10997	REFSEQ hypothetical protein	8.6e-25	81.2	0.89
NODE_21_length_215887_cov_12.0463_fragment_2_226	NODE_21_length_215887_cov_12.0463_fragment_2	K21528		gin; serine recombinase [EC:3.1.22.- 6.5.1.-]	2.6e-84	278.8	0.33	PF00239.21	Resolvase, N terminal domain	1.6e-48	159.1	3.05	VOG00520	sp|P03015|GIN_BPMU Serine recombinase gin	7.3e-47	154.6	10
NODE_21_length_215887_cov_12.0463_fragment_2_227	NODE_21_length_215887_cov_12.0463_fragment_2	K03503		umuD; DNA polymerase V [EC:3.4.21.-]	8.5e-56	184.8	0.15	PF00717.23	Peptidase S24-like	2.9e-13	44.1	1.35	VOG04769	sp|P0AG11|UMUD_ECOLI Protein UmuD	1.7e-47	154.9	0.42
NODE_21_length_215887_cov_12.0463_fragment_2_228	NODE_21_length_215887_cov_12.0463_fragment_2	K03502		umuC; DNA polymerase V	3.7e-157	520.9	0.12	PF00817.20	impB/mucB/samB family	4.3e-36	118.7	0.11	VOG14097	sp|P04152|UMUC_ECOLI Protein UmuC	1.7e-225	742.7	0.23
NODE_218_length_80883_cov_102.186_fragment_1_17	NODE_218_length_80883_cov_102.186_fragment_1	K03088		rpoE; RNA polymerase sigma-70 factor, ECF subfamily	3.8e-29	99.3	0.21	PF08281.12	Sigma-70, region 4	1.2e-17	58.6	0.05
NODE_218_length_80883_cov_102.186_fragment_1_18	NODE_218_length_80883_cov_102.186_fragment_1							PF07971.12	Glycosyl hydrolase family 92	5e-179	591.2	0
NODE_218_length_80883_cov_102.186_fragment_1_19	NODE_218_length_80883_cov_102.186_fragment_1
NODE_218_length_80883_cov_102.186_fragment_1_20	NODE_218_length_80883_cov_102.186_fragment_1
NODE_218_length_80883_cov_102.186_fragment_1_21	NODE_218_length_80883_cov_102.186_fragment_1	K13652		K13652; AraC family transcriptional regulator	1.1e-13	48.4	0.01	PF12833.7	Helix-turn-helix domain	4.2e-15	51.1	0.17
NODE_218_length_80883_cov_102.186_fragment_1_22	NODE_218_length_80883_cov_102.186_fragment_1							PF16242.5	Pyridoxamine 5'-phosphate oxidase like	6.2e-23	76.3	0
NODE_218_length_80883_cov_102.186_fragment_1_23	NODE_218_length_80883_cov_102.186_fragment_1	K06891		clpS; ATP-dependent Clp protease adaptor protein ClpS	7.7e-24	80.4	0.07	PF02617.17	ATP-dependent Clp protease adaptor protein ClpS	4.3e-30	98.6	0.07
NODE_218_length_80883_cov_102.186_fragment_1_24	NODE_218_length_80883_cov_102.186_fragment_1	K03694		clpA; ATP-dependent Clp protease ATP-binding subunit ClpA	9e-274	907.2	0.16	PF07724.14	AAA domain (Cdc48 subfamily)	1.4e-48	160.5	0.33	VOG01516	sp|P0ABH9|CLPA_ECOLI ATP-dependent Clp protease ATP-binding subunit ClpA	1.9e-126	417.9	1.16
NODE_218_length_80883_cov_102.186_fragment_1_25	NODE_218_length_80883_cov_102.186_fragment_1	K00684		aat; leucyl/phenylalanyl-tRNA---protein transferase [EC:2.3.2.6]	1.6e-77	256.6	0	PF03588.14	Leucyl/phenylalanyl-tRNA protein transferase	4.2e-69	226.6	0
NODE_218_length_80883_cov_102.186_fragment_1_26	NODE_218_length_80883_cov_102.186_fragment_1
NODE_218_length_80883_cov_102.186_fragment_1_27	NODE_218_length_80883_cov_102.186_fragment_1	K03327		TC.MATE, SLC47A, norM, mdtK, dinF; multidrug resistance protein, MATE family	4.3e-43	145.3	0	PF01554.18	MatE	2.1e-41	136.5	0
NODE_218_length_80883_cov_102.186_fragment_1_28	NODE_218_length_80883_cov_102.186_fragment_1
NODE_218_length_80883_cov_102.186_fragment_1_29	NODE_218_length_80883_cov_102.186_fragment_1	K07782		sdiA; LuxR family transcriptional regulator, quorum-sensing system regulator SdiA	4e-18	62.9	0.03	PF00196.19	Bacterial regulatory proteins, luxR family	5.6e-19	62.7	0.1
NODE_218_length_80883_cov_102.186_fragment_1_30	NODE_218_length_80883_cov_102.186_fragment_1	K07407	AMG	E3.2.1.22B, galA, rafA; alpha-galactosidase [EC:3.2.1.22]	2.6e-90	301	0	PF16499.5	Alpha galactosidase A	1.9e-49	163.6	0
NODE_218_length_80883_cov_102.186_fragment_1_31	NODE_218_length_80883_cov_102.186_fragment_1												VOG02771	sp|P03034|RPC1_LAMBD Repressor protein cI	4.8e-13	44.8	10
NODE_218_length_80883_cov_102.186_fragment_1_32	NODE_218_length_80883_cov_102.186_fragment_1
NODE_218_length_80883_cov_102.186_fragment_1_33	NODE_218_length_80883_cov_102.186_fragment_1
NODE_218_length_80883_cov_102.186_fragment_1_34	NODE_218_length_80883_cov_102.186_fragment_1
NODE_218_length_80883_cov_102.186_fragment_1_35	NODE_218_length_80883_cov_102.186_fragment_1	K04763		xerD; integrase/recombinase XerD	5.1e-44	148.4	2.87	PF00589.22	Phage integrase family	4e-27	90.3	9.33	VOG00041	sp|O10330|VLF1_NPVOP Very late expression factor 1	4e-34	113.5	10
NODE_218_length_80883_cov_102.186_fragment_1_36	NODE_218_length_80883_cov_102.186_fragment_1	K07317		K07317; adenine-specific DNA-methyltransferase [EC:2.1.1.72]	1.2e-11	41.4	0.4						VOG12614	REFSEQ putative DNA modification methylase	1.2e-21	71.7	0.25
NODE_218_length_80883_cov_102.186_fragment_1_37	NODE_218_length_80883_cov_102.186_fragment_1
NODE_218_length_80883_cov_102.186_fragment_1_38	NODE_218_length_80883_cov_102.186_fragment_1
NODE_218_length_80883_cov_102.186_fragment_1_39	NODE_218_length_80883_cov_102.186_fragment_1
NODE_218_length_80883_cov_102.186_fragment_1_40	NODE_218_length_80883_cov_102.186_fragment_1
NODE_218_length_80883_cov_102.186_fragment_1_41	NODE_218_length_80883_cov_102.186_fragment_1	K02316		dnaG; DNA primase [EC:2.7.7.101]	1.1e-18	64.8	3.37	PF01807.20	CHC2 zinc finger	4.5e-17	56.9	0.58	VOG00056	sp|P04520|PRIM_BPT4 DNA primase	3.8e-18	60.7	10
NODE_218_length_80883_cov_102.186_fragment_1_42	NODE_218_length_80883_cov_102.186_fragment_1
NODE_218_length_80883_cov_102.186_fragment_1_43	NODE_218_length_80883_cov_102.186_fragment_1
NODE_218_length_80883_cov_102.186_fragment_1_44	NODE_218_length_80883_cov_102.186_fragment_1
NODE_218_length_80883_cov_102.186_fragment_1_45	NODE_218_length_80883_cov_102.186_fragment_1
NODE_218_length_80883_cov_102.186_fragment_1_46	NODE_218_length_80883_cov_102.186_fragment_1	K04773		sppA; protease IV [EC:3.4.21.-]	7.8e-34	114.8	0.35	PF01343.18	Peptidase family S49	6.6e-20	66.8	0.84	VOG01630	sp|P03711|SCAF_LAMBD Capsid assembly protease C	1.8e-36	121.2	4.21
NODE_218_length_80883_cov_102.186_fragment_1_47	NODE_218_length_80883_cov_102.186_fragment_1												VOG15826	REFSEQ hypothetical protein	4.1e-20	66.4	0.09
NODE_218_length_80883_cov_102.186_fragment_1_48	NODE_218_length_80883_cov_102.186_fragment_1												VOG15825	REFSEQ hypothetical protein	6.2e-20	66.5	0.09
NODE_218_length_80883_cov_102.186_fragment_1_49	NODE_218_length_80883_cov_102.186_fragment_1
NODE_218_length_80883_cov_102.186_fragment_1_50	NODE_218_length_80883_cov_102.186_fragment_1
NODE_218_length_80883_cov_102.186_fragment_1_51	NODE_218_length_80883_cov_102.186_fragment_1												VOG15821	REFSEQ hypothetical protein	8.8e-18	59.4	0.09
NODE_218_length_80883_cov_102.186_fragment_1_52	NODE_218_length_80883_cov_102.186_fragment_1
NODE_218_length_80883_cov_102.186_fragment_1_53	NODE_218_length_80883_cov_102.186_fragment_1												VOG15819	REFSEQ hypothetical protein	2.8e-20	67.9	0.09
NODE_218_length_80883_cov_102.186_fragment_1_54	NODE_218_length_80883_cov_102.186_fragment_1												VOG15818	REFSEQ hypothetical protein	1.3e-114	378.5	0.09
NODE_218_length_80883_cov_102.186_fragment_1_55	NODE_218_length_80883_cov_102.186_fragment_1
NODE_218_length_80883_cov_102.186_fragment_1_56	NODE_218_length_80883_cov_102.186_fragment_1	K00560		thyA, TYMS; thymidylate synthase [EC:2.1.1.45]	1.5e-22	77.6	3.96	PF00303.19	Thymidylate synthase	3.9e-21	70.5	3.79	VOG00688	sp|P00471|TYSY_BPT4 Thymidylate synthase	1e-24	82	10
NODE_218_length_80883_cov_102.186_fragment_1_57	NODE_218_length_80883_cov_102.186_fragment_1	K06223		dam; DNA adenine methylase [EC:2.1.1.72]	6.9e-18	62.7	2.63
NODE_218_length_80883_cov_102.186_fragment_1_58	NODE_218_length_80883_cov_102.186_fragment_1
NODE_218_length_80883_cov_102.186_fragment_1_59	NODE_218_length_80883_cov_102.186_fragment_1
NODE_218_length_80883_cov_102.186_fragment_1_60	NODE_218_length_80883_cov_102.186_fragment_1							PF06291.11	Bor protein	3.4e-17	57.5	0.01
NODE_218_length_80883_cov_102.186_fragment_1_61	NODE_218_length_80883_cov_102.186_fragment_1
NODE_218_length_80883_cov_102.186_fragment_1_62	NODE_218_length_80883_cov_102.186_fragment_1
NODE_218_length_80883_cov_102.186_fragment_1_63	NODE_218_length_80883_cov_102.186_fragment_1
NODE_218_length_80883_cov_102.186_fragment_1_64	NODE_218_length_80883_cov_102.186_fragment_1
NODE_218_length_80883_cov_102.186_fragment_1_65	NODE_218_length_80883_cov_102.186_fragment_1												VOG15813	REFSEQ hypothetical protein	4.9e-71	234.5	0.07
NODE_218_length_80883_cov_102.186_fragment_1_66	NODE_218_length_80883_cov_102.186_fragment_1												VOG15812	REFSEQ hypothetical protein	3.4e-20	67.4	0.07
NODE_218_length_80883_cov_102.186_fragment_1_67	NODE_218_length_80883_cov_102.186_fragment_1
NODE_218_length_80883_cov_102.186_fragment_1_68	NODE_218_length_80883_cov_102.186_fragment_1
NODE_218_length_80883_cov_102.186_fragment_1_69	NODE_218_length_80883_cov_102.186_fragment_1
NODE_218_length_80883_cov_102.186_fragment_1_70	NODE_218_length_80883_cov_102.186_fragment_1	K06223		dam; DNA adenine methylase [EC:2.1.1.72]	6.8e-79	262.6	2.63	PF02086.15	D12 class N6 adenine-specific DNA methyltransferase	8.1e-78	256.9	2.58	VOG00314	sp|P29347|MTS1_STRSA Modification methylase StsI	7.4e-58	191.2	10
NODE_224_length_81521_cov_18.2876_fragment_2_50	NODE_224_length_81521_cov_18.2876_fragment_2	K06905		K06905; uncharacterized protein	1.5e-139	461.9	0.73	PF05954.11	Phage late control gene D protein (GPD)	9.4e-42	138.5	1	VOG00534	sp|P10312|BPD_BPP2 Probable baseplate hub protein	2.7e-100	330.5	3.45
NODE_224_length_81521_cov_18.2876_fragment_2_51	NODE_224_length_81521_cov_18.2876_fragment_2	K06906		K06906; uncharacterized protein	7.2e-51	168.6	0.61	PF06995.11	Phage P2 GpU	5.9e-44	143.8	1	VOG02176	sp|B0ZSH1|TMP_BPHA1 Probable tape measure protein	1.9e-56	186.5	1.6
NODE_224_length_81521_cov_18.2876_fragment_2_52	NODE_224_length_81521_cov_18.2876_fragment_2							PF10145.9	Phage-related minor tail protein	6.9e-38	125.7	4.37	VOG21373	sp|O64314|TMP_BPP2 Probable tape measure protein	1e-149	495	0.62
NODE_224_length_81521_cov_18.2876_fragment_2_53	NODE_224_length_81521_cov_18.2876_fragment_2							PF10109.9	Phage tail assembly chaperone proteins, E, or 41 or 14	2.3e-12	42.1	1	VOG01321	sp|O64312|TAPFS_BPP2 Tail assembly protein E'	2.2e-35	115.8	1.28
NODE_224_length_81521_cov_18.2876_fragment_2_54	NODE_224_length_81521_cov_18.2876_fragment_2	K06908		K06908; uncharacterized protein	1.9e-73	242.7	0.62	PF04985.14	Phage tail tube protein FII	2.7e-64	211.1	1	VOG10266	sp|P22502|TUBE_BPP2 Tail tube protein	2.6e-73	239.9	1.64
NODE_224_length_81521_cov_18.2876_fragment_2_55	NODE_224_length_81521_cov_18.2876_fragment_2	K06907		K06907; uncharacterized protein	7e-71	236.3	2.77	PF04984.14	Phage tail sheath protein subtilisin-like domain	6.5e-36	118.9	2.17	VOG00295	sp|P13332|TSP_BPT4 Tail sheath protein	1.6e-59	196.7	10
NODE_224_length_81521_cov_18.2876_fragment_2_56	NODE_224_length_81521_cov_18.2876_fragment_2							PF02413.17	Caudovirales tail fibre assembly protein, lambda gpK	8.4e-37	121.5	1	VOG03347	sp|P03740|TFA_LAMBD Tail fiber assembly protein	2.7e-34	113.9	4.13
NODE_224_length_81521_cov_18.2876_fragment_2_57	NODE_224_length_81521_cov_18.2876_fragment_2							PF12571.8	Phage tail-collar fibre protein	2.3e-62	204.7	1	VOG02701	REFSEQ putative tail fibers protein	2.9e-65	215.5	1.42
NODE_224_length_81521_cov_18.2876_fragment_2_58	NODE_224_length_81521_cov_18.2876_fragment_2							PF09684.10	Phage tail protein (Tail_P2_I)	1.5e-50	165.9	1	VOG01944	sp|P26701|BPI_BPP2 Baseplate protein I	2.8e-69	227.1	1.87
NODE_224_length_81521_cov_18.2876_fragment_2_59	NODE_224_length_81521_cov_18.2876_fragment_2							PF04865.14	Baseplate J-like protein	6.7e-26	86.1	2.88	VOG00243	sp|P51767|BPJ_BPP2 Baseplate protein J	2e-36	120.4	10
NODE_224_length_81521_cov_18.2876_fragment_2_60	NODE_224_length_81521_cov_18.2876_fragment_2	K06903		K06903; uncharacterized protein	2.9e-34	114.9	1.86	PF04965.14	Gene 25-like lysozyme	1e-17	59	1.37	VOG00326	sp|P09425|BP25_BPT4 Baseplate wedge protein gp25	5.1e-21	69.9	10
NODE_224_length_81521_cov_18.2876_fragment_2_61	NODE_224_length_81521_cov_18.2876_fragment_2							PF04717.12	Type VI secretion system, phage-baseplate injector	1.5e-47	155.4	1	VOG00751	sp|P31340|SPIKE_BPP2 Spike protein	2e-39	130.6	9.01
NODE_224_length_81521_cov_18.2876_fragment_2_62	NODE_224_length_81521_cov_18.2876_fragment_2
NODE_224_length_81521_cov_18.2876_fragment_2_63	NODE_224_length_81521_cov_18.2876_fragment_2
NODE_224_length_81521_cov_18.2876_fragment_2_64	NODE_224_length_81521_cov_18.2876_fragment_2							PF05069.13	Phage virion morphogenesis family	1.2e-40	133.9	1	VOG00721	sp|P36934|VPS_BPP2 Tail completion protein S	2e-39	130.1	4.11
NODE_224_length_81521_cov_18.2876_fragment_2_65	NODE_224_length_81521_cov_18.2876_fragment_2							PF06891.11	P2 phage tail completion protein R (GpR)	3.8e-43	141.9	1	VOG03803	sp|P36933|VPR_BPP2 Tail completion protein R	1.3e-52	172.5	1.23
NODE_224_length_81521_cov_18.2876_fragment_2_66	NODE_224_length_81521_cov_18.2876_fragment_2
NODE_224_length_81521_cov_18.2876_fragment_2_67	NODE_224_length_81521_cov_18.2876_fragment_2												VOG01414	sp|P51770|SPAN1_BPP2 Probable spanin, inner membrane subunit	2.3e-47	155.4	0.79
NODE_224_length_81521_cov_18.2876_fragment_2_68	NODE_224_length_81521_cov_18.2876_fragment_2	K12054		atlA; lytic transglycosylase AtlA	8.9e-12	42.8	0.02	PF00959.19	Phage lysozyme	3.2e-20	67.9	3.03	VOG00460	sp|P51771|ENLYS_BPP2 Endolysin	2.8e-35	116.7	2.74
NODE_224_length_81521_cov_18.2876_fragment_2_69	NODE_224_length_81521_cov_18.2876_fragment_2							PF04550.12	Phage holin family 2	1.6e-39	129.6	1	VOG10264	sp|P51773|HOLIN_BPP2 Holin	4.4e-52	169.1	1
NODE_224_length_81521_cov_18.2876_fragment_2_70	NODE_224_length_81521_cov_18.2876_fragment_2							PF05489.12	Phage Tail Protein X	3.8e-31	101.8	1	VOG00922	sp|P51772|BPX_BPP2 Baseplate protein X	1.3e-13	45.5	2.11
NODE_224_length_81521_cov_18.2876_fragment_2_71	NODE_224_length_81521_cov_18.2876_fragment_2							PF05926.11	Phage head completion protein (GPL)	7.9e-50	163.7	1	VOG10263	sp|P25475|VPL_BPP2 Head completion/stabilization protein	2.7e-63	207.2	1.23
NODE_224_length_81521_cov_18.2876_fragment_2_72	NODE_224_length_81521_cov_18.2876_fragment_2							PF05944.12	Phage small terminase subunit	1.7e-41	136.5	1	VOG10262	sp|P25476|VPM_BPP2 Terminase, endonuclease subunit	9e-86	281.8	1.24
NODE_224_length_81521_cov_18.2876_fragment_2_73	NODE_224_length_81521_cov_18.2876_fragment_2							PF05125.12	Phage major capsid protein, P2 family	1.5e-147	486	1	VOG01405	sp|P25477|CAPSD_BPP2 Capsid proteins	1.4e-124	410	2.16
NODE_224_length_81521_cov_18.2876_fragment_2_74	NODE_224_length_81521_cov_18.2876_fragment_2							PF05929.11	Phage capsid scaffolding protein (GPO) serine peptidase	5.9e-106	349.2	1	VOG10261	sp|P25478|SCAF_BPP2 Capsid assembly scaffolding protein	2.3e-104	343.6	1.25
NODE_224_length_81521_cov_18.2876_fragment_2_75	NODE_224_length_81521_cov_18.2876_fragment_2							PF03237.15	Terminase-like family	4.2e-58	191.7	2.85	VOG15362	sp|P25479|VPP_BPP2 Terminase, ATPase subunit	5e-68	223.9	1.3
NODE_224_length_81521_cov_18.2876_fragment_2_76	NODE_224_length_81521_cov_18.2876_fragment_2							PF04860.12	Phage portal protein	9.6e-13	43.2	4.78	VOG00236	sp|Q4Z9G3|PORTL_BPTWO Probable portal protein	1.1e-52	174.4	10
NODE_224_length_81521_cov_18.2876_fragment_2_77	NODE_224_length_81521_cov_18.2876_fragment_2
NODE_224_length_81521_cov_18.2876_fragment_2_78	NODE_224_length_81521_cov_18.2876_fragment_2
NODE_224_length_81521_cov_18.2876_fragment_2_79	NODE_224_length_81521_cov_18.2876_fragment_2
NODE_224_length_81521_cov_18.2876_fragment_2_80	NODE_224_length_81521_cov_18.2876_fragment_2	K12149		dinI; DNA-damage-inducible protein I	2.1e-19	66.9	0.24	PF06183.13	DinI-like family	4e-21	70.4	0.28	VOG03522	sp|P21320|DINIR_ECOLX DinI-like protein in retron EC67	2.2e-28	93.3	0.74
NODE_224_length_81521_cov_18.2876_fragment_2_81	NODE_224_length_81521_cov_18.2876_fragment_2												VOG20698	REFSEQ hypothetical protein	8.1e-48	154.9	0.04
NODE_224_length_81521_cov_18.2876_fragment_2_82	NODE_224_length_81521_cov_18.2876_fragment_2							PF05840.13	Bacteriophage replication gene A protein (GPA)	6.1e-127	418.3	1	VOG00821	sp|Q9G050|REP_BPPHM Replication-associated protein VP4	3.2e-203	671.9	10
NODE_224_length_81521_cov_18.2876_fragment_2_83	NODE_224_length_81521_cov_18.2876_fragment_2							PF01258.17	Prokaryotic dksA/traR C4-type zinc finger	2.3e-13	45.1	0.14	VOG00389	sp|P41039|YBII_ECOLI Uncharacterized protein YbiI	2.7e-24	79.9	4.5
NODE_224_length_81521_cov_18.2876_fragment_2_84	NODE_224_length_81521_cov_18.2876_fragment_2							PF10809.8	Protein of unknown function (DUF2732)	5e-36	117.7	0.11	VOG10270	sp|Q06422|YO80_BPP2 Uncharacterized 8.3 kDa protein in GpA 5'region	7.6e-39	126.2	0.43
NODE_224_length_81521_cov_18.2876_fragment_2_85	NODE_224_length_81521_cov_18.2876_fragment_2							PF17282.2	Family of unknown function (DUF5347)	5.6e-44	143.9	0.06
NODE_224_length_81521_cov_18.2876_fragment_2_86	NODE_224_length_81521_cov_18.2876_fragment_2							PF10893.8	Protein of unknown function (DUF2724)	1.1e-27	90.9	0.11	VOG15363	sp|P15236|VFIL_BP186 Protein fil	4.9e-42	136.3	0.24
NODE_224_length_81521_cov_18.2876_fragment_2_87	NODE_224_length_81521_cov_18.2876_fragment_2							PF06892.11	Phage regulatory protein CII (CP76)	8.2e-73	238.3	1	VOG00672	sp|P75976|YMFL_ECOLI Uncharacterized protein YmfL	7e-41	134.6	1.28
NODE_224_length_81521_cov_18.2876_fragment_2_88	NODE_224_length_81521_cov_18.2876_fragment_2												VOG20697	REFSEQ gp30	5.7e-82	266.8	0.04
NODE_224_length_81521_cov_18.2876_fragment_2_89	NODE_224_length_81521_cov_18.2876_fragment_2							PF07022.13	Bacteriophage CI repressor helix-turn-helix domain	1.8e-68	221.8	1	VOG00004	sp|P51704|RPC1_BPHC1 Repressor protein CI	2.2e-15	51.5	10
NODE_224_length_81521_cov_18.2876_fragment_2_90	NODE_224_length_81521_cov_18.2876_fragment_2							PF10709.9	Protein of unknown function (DUF2511)	3.8e-18	60.8	0.02	VOG20696	REFSEQ gp28	1e-77	252.2	0.05
NODE_224_length_81521_cov_18.2876_fragment_2_91	NODE_224_length_81521_cov_18.2876_fragment_2	K04763		xerD; integrase/recombinase XerD	8.1e-27	92.1	2.87	PF00589.22	Phage integrase family	2.2e-21	71.6	9.33	VOG00041	sp|O10330|VLF1_NPVOP Very late expression factor 1	2.3e-48	160.1	10
NODE_224_length_81521_cov_18.2876_fragment_2_92	NODE_224_length_81521_cov_18.2876_fragment_2	K03286		TC.OOP; OmpA-OmpF porin, OOP family	1.1e-28	98.1	0.06	PF00691.20	OmpA family	1.7e-20	68.4	0.06
NODE_224_length_81521_cov_18.2876_fragment_2_93	NODE_224_length_81521_cov_18.2876_fragment_2	K21021		tpbB; diguanylate cyclase [EC:2.7.7.65]	1.3e-151	502.5	0	PF00990.21	Diguanylate cyclase, GGDEF domain	2e-46	152.9	0.13	VOG02375	sp|Q5PLI4|DGCQ_SALPA Probable diguanylate cyclase DgcQ	2.2e-27	90.7	0.21
NODE_2244_length_6110_cov_4.86144_1	NODE_2244_length_6110_cov_4.86144							PF12421.8	Fibronectin type III protein	1.3e-43	142.5	0.09
NODE_2244_length_6110_cov_4.86144_2	NODE_2244_length_6110_cov_4.86144	K07804		pagC; putatice virulence related protein PagC	2.4e-44	148.1	0.11	PF06316.11	Enterobacterial Ail/Lom protein	1.7e-124	407.5	0.12	VOG11459	sp|Q56957|AIL_YERPS Attachment invasion locus protein	5.5e-87	284.8	1.13
NODE_2244_length_6110_cov_4.86144_3	NODE_2244_length_6110_cov_4.86144							PF08400.10	Prophage tail fibre N-terminal	1e-68	223.9	1	VOG01165	REFSEQ hypothetical protein	6.5e-114	375.9	0.52
NODE_2244_length_6110_cov_4.86144_4	NODE_2244_length_6110_cov_4.86144												VOG04337	REFSEQ hypothetical protein	4.7e-27	88.6	0.39
NODE_2244_length_6110_cov_4.86144_5	NODE_2244_length_6110_cov_4.86144							PF13884.6	Chaperone of endosialidase	2.2e-14	48	2.17	VOG00299	REFSEQ hypothetical protein	7.1e-68	224	0.84
NODE_2244_length_6110_cov_4.86144_6	NODE_2244_length_6110_cov_4.86144
NODE_2244_length_6110_cov_4.86144_7	NODE_2244_length_6110_cov_4.86144
NODE_227_length_52938_cov_4.10614_fragment_1_1	NODE_227_length_52938_cov_4.10614_fragment_1	K03086		rpoD; RNA polymerase primary sigma factor	1.4e-11	40.5	0.13
NODE_227_length_52938_cov_4.10614_fragment_1_2	NODE_227_length_52938_cov_4.10614_fragment_1	K03649		mug; double-stranded uracil-DNA glycosylase [EC:3.2.2.28]	7.4e-66	217.3	0.01	PF03167.19	Uracil DNA glycosylase superfamily	7.8e-23	74.5	0.07
NODE_227_length_52938_cov_4.10614_fragment_1_3	NODE_227_length_52938_cov_4.10614_fragment_1	K06905		K06905; uncharacterized protein	1.1e-136	451.2	0.73	PF05954.11	Phage late control gene D protein (GPD)	1e-43	143	1	VOG00534	sp|P10312|BPD_BPP2 Probable baseplate hub protein	1.2e-96	317	3.45
NODE_227_length_52938_cov_4.10614_fragment_1_4	NODE_227_length_52938_cov_4.10614_fragment_1	K06906		K06906; uncharacterized protein	1.4e-51	169.7	0.61	PF06995.11	Phage P2 GpU	4.8e-45	145.4	1	VOG02176	sp|B0ZSH1|TMP_BPHA1 Probable tape measure protein	5.4e-54	176.9	1.6
NODE_227_length_52938_cov_4.10614_fragment_1_5	NODE_227_length_52938_cov_4.10614_fragment_1							PF10145.9	Phage-related minor tail protein	2.9e-40	131.5	4.37	VOG21373	sp|O64314|TMP_BPP2 Probable tape measure protein	1.7e-161	532.5	0.62
NODE_227_length_52938_cov_4.10614_fragment_1_6	NODE_227_length_52938_cov_4.10614_fragment_1												VOG01321	sp|O64312|TAPFS_BPP2 Tail assembly protein E'	1.5e-34	111.7	1.28
NODE_227_length_52938_cov_4.10614_fragment_1_7	NODE_227_length_52938_cov_4.10614_fragment_1	K06908		K06908; uncharacterized protein	1.2e-70	232.5	0.62	PF04985.14	Phage tail tube protein FII	2.2e-65	212.7	1	VOG10266	sp|P22502|TUBE_BPP2 Tail tube protein	1.6e-69	226	1.64
NODE_227_length_52938_cov_4.10614_fragment_1_8	NODE_227_length_52938_cov_4.10614_fragment_1	K06907		K06907; uncharacterized protein	9.1e-71	234.8	2.77	PF04984.14	Phage tail sheath protein subtilisin-like domain	6.9e-37	120.2	2.17	VOG00295	sp|P13332|TSP_BPT4 Tail sheath protein	6.6e-59	193.2	10
NODE_227_length_52938_cov_4.10614_fragment_1_9	NODE_227_length_52938_cov_4.10614_fragment_1	K21528		gin; serine recombinase [EC:3.1.22.- 6.5.1.-]	3e-108	355.5	0.33	PF00239.21	Resolvase, N terminal domain	8.5e-52	168.5	3.05	VOG00520	sp|P03015|GIN_BPMU Serine recombinase gin	9e-54	176.3	10
NODE_227_length_52938_cov_4.10614_fragment_1_10	NODE_227_length_52938_cov_4.10614_fragment_1							PF02413.17	Caudovirales tail fibre assembly protein, lambda gpK	1.8e-19	63.5	1	VOG03347	sp|P03740|TFA_LAMBD Tail fiber assembly protein	1.2e-28	94	4.13
NODE_227_length_52938_cov_4.10614_fragment_1_11	NODE_227_length_52938_cov_4.10614_fragment_1							PF12571.8	Phage tail-collar fibre protein	7.2e-62	201.2	1	VOG02701	REFSEQ putative tail fibers protein	2.3e-84	277.1	1.42
NODE_227_length_52938_cov_4.10614_fragment_1_12	NODE_227_length_52938_cov_4.10614_fragment_1							PF09684.10	Phage tail protein (Tail_P2_I)	1.5e-51	167.2	1	VOG01944	sp|P26701|BPI_BPP2 Baseplate protein I	1e-69	227.1	1.87
NODE_227_length_52938_cov_4.10614_fragment_1_13	NODE_227_length_52938_cov_4.10614_fragment_1							PF04865.14	Baseplate J-like protein	2.1e-27	89.2	2.88	VOG00243	sp|P51767|BPJ_BPP2 Baseplate protein J	4.2e-37	121.1	10
NODE_227_length_52938_cov_4.10614_fragment_1_14	NODE_227_length_52938_cov_4.10614_fragment_1	K06903		K06903; uncharacterized protein	2.7e-34	113.9	1.86	PF04965.14	Gene 25-like lysozyme	7.4e-17	54.3	1.37	VOG00326	sp|P09425|BP25_BPT4 Baseplate wedge protein gp25	3.8e-19	62.3	10
NODE_227_length_52938_cov_4.10614_fragment_1_15	NODE_227_length_52938_cov_4.10614_fragment_1							PF04717.12	Type VI secretion system, phage-baseplate injector	1.4e-38	124.6	1	VOG00751	sp|P31340|SPIKE_BPP2 Spike protein	6.1e-34	111.1	9.01
NODE_227_length_52938_cov_4.10614_fragment_1_16	NODE_227_length_52938_cov_4.10614_fragment_1
NODE_227_length_52938_cov_4.10614_fragment_1_17	NODE_227_length_52938_cov_4.10614_fragment_1							PF05069.13	Phage virion morphogenesis family	5e-42	136.6	1	VOG00721	sp|P36934|VPS_BPP2 Tail completion protein S	1.4e-40	132.3	4.11
NODE_227_length_52938_cov_4.10614_fragment_1_18	NODE_227_length_52938_cov_4.10614_fragment_1							PF06891.11	P2 phage tail completion protein R (GpR)	1.3e-44	144.8	1	VOG03803	sp|P36933|VPR_BPP2 Tail completion protein R	5.3e-50	162.4	1.23
NODE_227_length_52938_cov_4.10614_fragment_1_19	NODE_227_length_52938_cov_4.10614_fragment_1												VOG01414	sp|P51770|SPAN1_BPP2 Probable spanin, inner membrane subunit	1.5e-40	131.9	0.79
NODE_227_length_52938_cov_4.10614_fragment_1_20	NODE_227_length_52938_cov_4.10614_fragment_1	K01185		E3.2.1.17; lysozyme [EC:3.2.1.17]	1.2e-36	122.5	4.48	PF00959.19	Phage lysozyme	7.1e-19	61.7	3.03	VOG00308	sp|P16009|BP5_BPT4 Baseplate central spike complex protein gp5	2.4e-41	135.6	10
NODE_227_length_52938_cov_4.10614_fragment_1_21	NODE_227_length_52938_cov_4.10614_fragment_1
NODE_227_length_52938_cov_4.10614_fragment_1_22	NODE_227_length_52938_cov_4.10614_fragment_1							PF05489.12	Phage Tail Protein X	1.9e-29	94.5	1	VOG00922	sp|P51772|BPX_BPP2 Baseplate protein X	5.1e-14	45.3	2.11
NODE_227_length_52938_cov_4.10614_fragment_1_23	NODE_227_length_52938_cov_4.10614_fragment_1							PF05926.11	Phage head completion protein (GPL)	5.9e-52	168.7	1	VOG10263	sp|P25475|VPL_BPP2 Head completion/stabilization protein	3.3e-62	202.2	1.23
NODE_227_length_52938_cov_4.10614_fragment_1_24	NODE_227_length_52938_cov_4.10614_fragment_1							PF05944.12	Phage small terminase subunit	6.6e-47	152.1	1	VOG10262	sp|P25476|VPM_BPP2 Terminase, endonuclease subunit	4.1e-88	288	1.24
NODE_227_length_52938_cov_4.10614_fragment_1_25	NODE_227_length_52938_cov_4.10614_fragment_1							PF05125.12	Phage major capsid protein, P2 family	6.3e-133	436	1	VOG01405	sp|P25477|CAPSD_BPP2 Capsid proteins	1.7e-108	355.7	2.16
NODE_227_length_52938_cov_4.10614_fragment_1_26	NODE_227_length_52938_cov_4.10614_fragment_1							PF05929.11	Phage capsid scaffolding protein (GPO) serine peptidase	2.4e-101	332.2	1	VOG10261	sp|P25478|SCAF_BPP2 Capsid assembly scaffolding protein	1.4e-95	313.2	1.25
NODE_227_length_52938_cov_4.10614_fragment_1_27	NODE_227_length_52938_cov_4.10614_fragment_1							PF03237.15	Terminase-like family	5.1e-56	183	2.85	VOG15362	sp|P25479|VPP_BPP2 Terminase, ATPase subunit	1.1e-68	224.5	1.3
NODE_227_length_52938_cov_4.10614_fragment_1_28	NODE_227_length_52938_cov_4.10614_fragment_1							PF04860.12	Phage portal protein	1.3e-13	44.1	4.78	VOG00236	sp|Q4Z9G3|PORTL_BPTWO Probable portal protein	2.4e-49	161.9	10
NODE_227_length_52938_cov_4.10614_fragment_1_29	NODE_227_length_52938_cov_4.10614_fragment_1												VOG19134	REFSEQ gp98	3.7e-133	437.4	0.06
NODE_227_length_52938_cov_4.10614_fragment_1_30	NODE_227_length_52938_cov_4.10614_fragment_1
NODE_227_length_52938_cov_4.10614_fragment_1_31	NODE_227_length_52938_cov_4.10614_fragment_1	K00558	AMG	DNMT1, dcm; DNA (cytosine-5)-methyltransferase 1 [EC:2.1.1.37]	2e-58	193.9	3.5	PF00145.17	C-5 cytosine-specific DNA methylase	1.6e-64	211.6	3.75	VOG01885	sp|P34877|MTSA_LACLC Modification methylase ScrFIA	9.2e-52	169.5	10
NODE_227_length_52938_cov_4.10614_fragment_1_32	NODE_227_length_52938_cov_4.10614_fragment_1
NODE_227_length_52938_cov_4.10614_fragment_1_33	NODE_227_length_52938_cov_4.10614_fragment_1							PF05840.13	Bacteriophage replication gene A protein (GPA)	3.5e-133	436.8	1	VOG00821	sp|Q9G050|REP_BPPHM Replication-associated protein VP4	5.2e-204	672.9	10
NODE_227_length_52938_cov_4.10614_fragment_1_34	NODE_227_length_52938_cov_4.10614_fragment_1							PF01258.17	Prokaryotic dksA/traR C4-type zinc finger	1.6e-13	43.7	0.14	VOG00389	sp|P41039|YBII_ECOLI Uncharacterized protein YbiI	1.2e-24	79.6	4.5
NODE_227_length_52938_cov_4.10614_fragment_1_35	NODE_227_length_52938_cov_4.10614_fragment_1							PF10809.8	Protein of unknown function (DUF2732)	6.6e-28	89.8	0.11	VOG10270	sp|Q06422|YO80_BPP2 Uncharacterized 8.3 kDa protein in GpA 5'region	4.4e-41	131.9	0.43
NODE_227_length_52938_cov_4.10614_fragment_1_36	NODE_227_length_52938_cov_4.10614_fragment_1												VOG22824	sp|P21680|VDHR_BP186 Protein dhr	1.2e-51	165.7	0.04
NODE_227_length_52938_cov_4.10614_fragment_1_37	NODE_227_length_52938_cov_4.10614_fragment_1							PF10893.8	Protein of unknown function (DUF2724)	3.8e-26	84.1	0.11	VOG15363	sp|P15236|VFIL_BP186 Protein fil	7.4e-41	131.1	0.24
NODE_227_length_52938_cov_4.10614_fragment_1_38	NODE_227_length_52938_cov_4.10614_fragment_1							PF06892.11	Phage regulatory protein CII (CP76)	3.5e-74	240.9	1	VOG00672	sp|P75976|YMFL_ECOLI Uncharacterized protein YmfL	3.8e-41	134	1.28
NODE_227_length_52938_cov_4.10614_fragment_1_39	NODE_227_length_52938_cov_4.10614_fragment_1												VOG24247	sp|P21681|VAPL_BP186 Protein apl	1.7e-55	178.5	0.08
NODE_227_length_52938_cov_4.10614_fragment_1_40	NODE_227_length_52938_cov_4.10614_fragment_1							PF16452.5	Bacteriophage CI repressor C-terminal domain	2.5e-32	104.6	1
NODE_227_length_52938_cov_4.10614_fragment_1_41	NODE_227_length_52938_cov_4.10614_fragment_1	K04763		xerD; integrase/recombinase XerD	6.6e-33	110.9	2.87	PF00589.22	Phage integrase family	1.6e-27	89.7	9.33	VOG00041	sp|O10330|VLF1_NPVOP Very late expression factor 1	3e-51	168	10
NODE_2279_length_6830_cov_3.07203_1	NODE_2279_length_6830_cov_3.07203	K22300		dicA; HTH-type transcriptional regulator, cell division transcriptional repressor	3.2e-47	156.4	2.08	PF01381.22	Helix-turn-helix	4.8e-16	53.1	5.99	VOG00934	REFSEQ putative HTH domain DNA-binding protein	8.5e-20	64.8	0.73
NODE_2279_length_6830_cov_3.07203_2	NODE_2279_length_6830_cov_3.07203	K22302		dicC; transcriptional repressor of cell division inhibition gene dicB	3e-25	84.5	0.24	PF14549.6	DNA-binding transcriptional regulator Cro	5.1e-22	72	0.2
NODE_2279_length_6830_cov_3.07203_3	NODE_2279_length_6830_cov_3.07203							PF06254.11	Putative bacterial toxin ydaT	8.7e-18	59.2	0.11	VOG04154	REFSEQ hypothetical protein	1.3e-27	90.3	0.29
NODE_2279_length_6830_cov_3.07203_4	NODE_2279_length_6830_cov_3.07203
NODE_2279_length_6830_cov_3.07203_5	NODE_2279_length_6830_cov_3.07203												VOG00657	REFSEQ hypothetical protein	2.4e-22	73.6	0.82
NODE_2279_length_6830_cov_3.07203_6	NODE_2279_length_6830_cov_3.07203	K02314		dnaB; replicative DNA helicase [EC:3.6.4.12]	6.3e-91	302.2	5.15	PF03796.15	DnaB-like helicase C terminal domain	2.6e-74	244.1	5.28	VOG00557	sp|P04530|VG41_BPT4 ATP-dependent helicase 41	2.9e-66	218.6	10
NODE_2279_length_6830_cov_3.07203_7	NODE_2279_length_6830_cov_3.07203												VOG04426	REFSEQ hypothetical protein	1.8e-19	63.7	0.33
NODE_2279_length_6830_cov_3.07203_8	NODE_2279_length_6830_cov_3.07203
NODE_2279_length_6830_cov_3.07203_9	NODE_2279_length_6830_cov_3.07203
NODE_2279_length_6830_cov_3.07203_10	NODE_2279_length_6830_cov_3.07203
NODE_2279_length_6830_cov_3.07203_11	NODE_2279_length_6830_cov_3.07203
NODE_2279_length_6830_cov_3.07203_12	NODE_2279_length_6830_cov_3.07203
NODE_2279_length_6830_cov_3.07203_13	NODE_2279_length_6830_cov_3.07203							PF10543.9	ORF6N domain	1.3e-19	64.7	0.25	VOG00572	sp|P19655|ANT_BPP1 Antirepressor protein 1	6.5e-34	111.5	6.13
NODE_23_length_241573_cov_18.42_fragment_3_98	NODE_23_length_241573_cov_18.42_fragment_3	K02316		dnaG; DNA primase [EC:2.7.7.101]	4.8e-23	78.8	3.37	PF01807.20	CHC2 zinc finger	5.5e-16	53.3	0.58	VOG00056	sp|P04520|PRIM_BPT4 DNA primase	5.8e-19	63.2	10
NODE_23_length_241573_cov_18.42_fragment_3_99	NODE_23_length_241573_cov_18.42_fragment_3
NODE_23_length_241573_cov_18.42_fragment_3_100	NODE_23_length_241573_cov_18.42_fragment_3
NODE_23_length_241573_cov_18.42_fragment_3_101	NODE_23_length_241573_cov_18.42_fragment_3
NODE_23_length_241573_cov_18.42_fragment_3_102	NODE_23_length_241573_cov_18.42_fragment_3
NODE_23_length_241573_cov_18.42_fragment_3_103	NODE_23_length_241573_cov_18.42_fragment_3
NODE_23_length_241573_cov_18.42_fragment_3_104	NODE_23_length_241573_cov_18.42_fragment_3
NODE_23_length_241573_cov_18.42_fragment_3_105	NODE_23_length_241573_cov_18.42_fragment_3
NODE_23_length_241573_cov_18.42_fragment_3_106	NODE_23_length_241573_cov_18.42_fragment_3
NODE_23_length_241573_cov_18.42_fragment_3_107	NODE_23_length_241573_cov_18.42_fragment_3
NODE_23_length_241573_cov_18.42_fragment_3_108	NODE_23_length_241573_cov_18.42_fragment_3
NODE_23_length_241573_cov_18.42_fragment_3_109	NODE_23_length_241573_cov_18.42_fragment_3
NODE_23_length_241573_cov_18.42_fragment_3_110	NODE_23_length_241573_cov_18.42_fragment_3
NODE_23_length_241573_cov_18.42_fragment_3_111	NODE_23_length_241573_cov_18.42_fragment_3
NODE_23_length_241573_cov_18.42_fragment_3_112	NODE_23_length_241573_cov_18.42_fragment_3
NODE_23_length_241573_cov_18.42_fragment_3_113	NODE_23_length_241573_cov_18.42_fragment_3
NODE_23_length_241573_cov_18.42_fragment_3_114	NODE_23_length_241573_cov_18.42_fragment_3
NODE_23_length_241573_cov_18.42_fragment_3_115	NODE_23_length_241573_cov_18.42_fragment_3
NODE_23_length_241573_cov_18.42_fragment_3_116	NODE_23_length_241573_cov_18.42_fragment_3
NODE_23_length_241573_cov_18.42_fragment_3_117	NODE_23_length_241573_cov_18.42_fragment_3
NODE_23_length_241573_cov_18.42_fragment_3_118	NODE_23_length_241573_cov_18.42_fragment_3												VOG15818	REFSEQ hypothetical protein	4.3e-32	105.9	0.09
NODE_23_length_241573_cov_18.42_fragment_3_119	NODE_23_length_241573_cov_18.42_fragment_3												VOG21434	REFSEQ hypothetical protein	3.3e-69	228.8	0.02
NODE_23_length_241573_cov_18.42_fragment_3_120	NODE_23_length_241573_cov_18.42_fragment_3												VOG16303	REFSEQ hypothetical protein	1.8e-44	145.7	0.17
NODE_23_length_241573_cov_18.42_fragment_3_121	NODE_23_length_241573_cov_18.42_fragment_3
NODE_23_length_241573_cov_18.42_fragment_3_122	NODE_23_length_241573_cov_18.42_fragment_3
NODE_23_length_241573_cov_18.42_fragment_3_123	NODE_23_length_241573_cov_18.42_fragment_3
NODE_23_length_241573_cov_18.42_fragment_3_124	NODE_23_length_241573_cov_18.42_fragment_3
NODE_23_length_241573_cov_18.42_fragment_3_125	NODE_23_length_241573_cov_18.42_fragment_3
NODE_23_length_241573_cov_18.42_fragment_3_126	NODE_23_length_241573_cov_18.42_fragment_3
NODE_23_length_241573_cov_18.42_fragment_3_127	NODE_23_length_241573_cov_18.42_fragment_3
NODE_23_length_241573_cov_18.42_fragment_3_128	NODE_23_length_241573_cov_18.42_fragment_3
NODE_23_length_241573_cov_18.42_fragment_3_129	NODE_23_length_241573_cov_18.42_fragment_3
NODE_23_length_241573_cov_18.42_fragment_3_130	NODE_23_length_241573_cov_18.42_fragment_3
NODE_23_length_241573_cov_18.42_fragment_3_131	NODE_23_length_241573_cov_18.42_fragment_3
NODE_23_length_241573_cov_18.42_fragment_3_132	NODE_23_length_241573_cov_18.42_fragment_3
NODE_23_length_241573_cov_18.42_fragment_3_133	NODE_23_length_241573_cov_18.42_fragment_3							PF07693.14	KAP family P-loop domain	1.4e-37	124.7	0.02
NODE_23_length_241573_cov_18.42_fragment_3_134	NODE_23_length_241573_cov_18.42_fragment_3
NODE_23_length_241573_cov_18.42_fragment_3_135	NODE_23_length_241573_cov_18.42_fragment_3
NODE_23_length_241573_cov_18.42_fragment_3_136	NODE_23_length_241573_cov_18.42_fragment_3
NODE_23_length_241573_cov_18.42_fragment_3_137	NODE_23_length_241573_cov_18.42_fragment_3
NODE_23_length_241573_cov_18.42_fragment_3_138	NODE_23_length_241573_cov_18.42_fragment_3
NODE_23_length_241573_cov_18.42_fragment_3_139	NODE_23_length_241573_cov_18.42_fragment_3
NODE_23_length_241573_cov_18.42_fragment_3_140	NODE_23_length_241573_cov_18.42_fragment_3
NODE_23_length_241573_cov_18.42_fragment_3_141	NODE_23_length_241573_cov_18.42_fragment_3
NODE_23_length_241573_cov_18.42_fragment_3_142	NODE_23_length_241573_cov_18.42_fragment_3
NODE_23_length_241573_cov_18.42_fragment_3_143	NODE_23_length_241573_cov_18.42_fragment_3	K20478		GOLGB1; golgin subfamily B member 1	8.8e-13	43.2	0.31	PF10145.9	Phage-related minor tail protein	7.4e-17	56.9	4.37	VOG00296	REFSEQ structural protein	5.7e-36	119.2	0.69
NODE_23_length_241573_cov_18.42_fragment_3_144	NODE_23_length_241573_cov_18.42_fragment_3
NODE_23_length_241573_cov_18.42_fragment_3_145	NODE_23_length_241573_cov_18.42_fragment_3
NODE_23_length_241573_cov_18.42_fragment_3_146	NODE_23_length_241573_cov_18.42_fragment_3
NODE_23_length_241573_cov_18.42_fragment_3_147	NODE_23_length_241573_cov_18.42_fragment_3
NODE_23_length_241573_cov_18.42_fragment_3_148	NODE_23_length_241573_cov_18.42_fragment_3
NODE_23_length_241573_cov_18.42_fragment_3_149	NODE_23_length_241573_cov_18.42_fragment_3
NODE_23_length_241573_cov_18.42_fragment_3_150	NODE_23_length_241573_cov_18.42_fragment_3
NODE_23_length_241573_cov_18.42_fragment_3_151	NODE_23_length_241573_cov_18.42_fragment_3
NODE_23_length_241573_cov_18.42_fragment_3_152	NODE_23_length_241573_cov_18.42_fragment_3	K01447		xlyAB; N-acetylmuramoyl-L-alanine amidase [EC:3.5.1.28]	5.2e-17	59.1	3.29	PF01510.25	N-acetylmuramoyl-L-alanine amidase	1.9e-17	59	3.37	VOG00699	sp|P20331|ENLYS_BPT3 Endolysin	7.4e-40	132.5	5.38
NODE_23_length_241573_cov_18.42_fragment_3_153	NODE_23_length_241573_cov_18.42_fragment_3	K04763		xerD; integrase/recombinase XerD	8e-30	101.4	2.87	PF13102.6	Phage integrase SAM-like domain	1.2e-19	65.6	1	VOG00041	sp|O10330|VLF1_NPVOP Very late expression factor 1	1.5e-27	91.8	10
NODE_23_length_241573_cov_18.42_fragment_3_154	NODE_23_length_241573_cov_18.42_fragment_3
NODE_23_length_241573_cov_18.42_fragment_3_155	NODE_23_length_241573_cov_18.42_fragment_3	K07459		ybjD; putative ATP-dependent endonuclease of the OLD family	1.2e-20	71	0.07	PF13175.6	AAA ATPase domain	2.7e-28	94.8	0.08
NODE_23_length_241573_cov_18.42_fragment_3_156	NODE_23_length_241573_cov_18.42_fragment_3							PF03235.14	Protein of unknown function DUF262	3.2e-28	94.4	0.18	VOG12718	REFSEQ hypothetical protein	1.3e-21	71.5	0.95
NODE_23_length_241573_cov_18.42_fragment_3_157	NODE_23_length_241573_cov_18.42_fragment_3	K03530		hupB; DNA-binding protein HU-beta	4.9e-26	88	0.45	PF00216.21	Bacterial DNA-binding protein	2e-27	90.3	0.69	VOG01191	sp|P0A3H0|DBH_GEOSE DNA-binding protein HU	1.6e-15	52	4.97
NODE_23_length_241573_cov_18.42_fragment_3_158	NODE_23_length_241573_cov_18.42_fragment_3
NODE_23_length_241573_cov_18.42_fragment_3_159	NODE_23_length_241573_cov_18.42_fragment_3	K06952		K06952; uncharacterized protein	5e-41	137.3	0.51						VOG01639	sp|P76514|YFDR_ECOLI Uncharacterized protein YfdR	5.1e-40	132	1.22
NODE_23_length_241573_cov_18.42_fragment_3_160	NODE_23_length_241573_cov_18.42_fragment_3
NODE_23_length_241573_cov_18.42_fragment_3_161	NODE_23_length_241573_cov_18.42_fragment_3	K02314		dnaB; replicative DNA helicase [EC:3.6.4.12]	3.4e-93	309.8	5.15	PF03796.15	DnaB-like helicase C terminal domain	5.8e-93	305.9	5.28	VOG00557	sp|P04530|VG41_BPT4 ATP-dependent helicase 41	2e-69	229.9	10
NODE_23_length_241573_cov_18.42_fragment_3_162	NODE_23_length_241573_cov_18.42_fragment_3
NODE_23_length_241573_cov_18.42_fragment_3_163	NODE_23_length_241573_cov_18.42_fragment_3
NODE_23_length_241573_cov_18.42_fragment_3_164	NODE_23_length_241573_cov_18.42_fragment_3							PF07799.12	Protein of unknown function (DUF1643)	3.8e-26	86.9	0.21	VOG14756	REFSEQ hypothetical protein	1e-19	65.5	0.67
NODE_23_length_241573_cov_18.42_fragment_3_165	NODE_23_length_241573_cov_18.42_fragment_3
NODE_23_length_241573_cov_18.42_fragment_3_166	NODE_23_length_241573_cov_18.42_fragment_3	K13572		pafB; proteasome accessory factor B	3.1e-20	69.3	0.01	PF13280.6	WYL domain	5.7e-29	96.4	0.01
NODE_23_length_241573_cov_18.42_fragment_3_167	NODE_23_length_241573_cov_18.42_fragment_3
NODE_23_length_241573_cov_18.42_fragment_3_168	NODE_23_length_241573_cov_18.42_fragment_3	K04763		xerD; integrase/recombinase XerD	2.9e-27	93	2.87	PF00589.22	Phage integrase family	1.5e-19	65.5	9.33	VOG00041	sp|O10330|VLF1_NPVOP Very late expression factor 1	1.5e-34	114.8	10
NODE_23_length_241573_cov_18.42_fragment_3_169	NODE_23_length_241573_cov_18.42_fragment_3
NODE_23_length_241573_cov_18.42_fragment_3_170	NODE_23_length_241573_cov_18.42_fragment_3							PF13148.6	Protein of unknown function (DUF3987)	1.4e-54	180.5	0.55	VOG00628	REFSEQ hypothetical protein	1.2e-18	61.9	3.08
NODE_23_length_241573_cov_18.42_fragment_3_171	NODE_23_length_241573_cov_18.42_fragment_3							PF12728.7	Helix-turn-helix domain	3.7e-17	57.4	0.29
NODE_23_length_241573_cov_18.42_fragment_3_172	NODE_23_length_241573_cov_18.42_fragment_3
NODE_23_length_241573_cov_18.42_fragment_3_173	NODE_23_length_241573_cov_18.42_fragment_3	K07096		K07096; uncharacterized protein	3.3e-15	53	0.16						VOG00980	sp|Q5UQ73|YL509_MIMIV Uncharacterized protein L509	3.3e-12	41.2	2.21
NODE_24_length_207255_cov_189.448_fragment_1_126	NODE_24_length_207255_cov_189.448_fragment_1												VOG03442	REFSEQ hypothetical protein	1.4e-13	44.6	0.16
NODE_24_length_207255_cov_189.448_fragment_1_127	NODE_24_length_207255_cov_189.448_fragment_1							PF02413.17	Caudovirales tail fibre assembly protein, lambda gpK	3.4e-26	85.8	1	VOG03347	sp|P03740|TFA_LAMBD Tail fiber assembly protein	4.1e-21	70	4.13
NODE_24_length_207255_cov_189.448_fragment_1_128	NODE_24_length_207255_cov_189.448_fragment_1
NODE_24_length_207255_cov_189.448_fragment_1_129	NODE_24_length_207255_cov_189.448_fragment_1							PF02413.17	Caudovirales tail fibre assembly protein, lambda gpK	1.3e-41	135.7	1	VOG03347	sp|P03740|TFA_LAMBD Tail fiber assembly protein	1.8e-41	136.4	4.13
NODE_24_length_207255_cov_189.448_fragment_1_130	NODE_24_length_207255_cov_189.448_fragment_1							PF07484.12	Phage Tail Collar Domain	6.9e-14	45.5	1	VOG02701	REFSEQ putative tail fibers protein	6.1e-46	150.8	1.42
NODE_24_length_207255_cov_189.448_fragment_1_131	NODE_24_length_207255_cov_189.448_fragment_1
NODE_24_length_207255_cov_189.448_fragment_1_132	NODE_24_length_207255_cov_189.448_fragment_1	K07804		pagC; putatice virulence related protein PagC	1.3e-45	151.7	0.11	PF06316.11	Enterobacterial Ail/Lom protein	3.4e-126	412.4	0.12	VOG11459	sp|Q56957|AIL_YERPS Attachment invasion locus protein	1.6e-84	276.3	1.13
NODE_24_length_207255_cov_189.448_fragment_1_133	NODE_24_length_207255_cov_189.448_fragment_1							PF13550.6	Putative phage tail protein	3.3e-43	141.2	1.24	VOG00125	sp|Q6QGE9|BPPB3_BPT5 Probable baseplate hub protein	1.4e-301	997.2	8.23
NODE_24_length_207255_cov_189.448_fragment_1_134	NODE_24_length_207255_cov_189.448_fragment_1
NODE_24_length_207255_cov_189.448_fragment_1_135	NODE_24_length_207255_cov_189.448_fragment_1							PF06805.12	Bacteriophage lambda tail assembly protein I	5.3e-21	68.7	1	VOG02435	sp|O64334|TIPI_BPN15 Tail tip assembly protein I	1.5e-54	178.3	4.29
NODE_24_length_207255_cov_189.448_fragment_1_136	NODE_24_length_207255_cov_189.448_fragment_1	K21140	AMG	mec; [CysO sulfur-carrier protein]-S-L-cysteine hydrolase [EC:3.13.1.6]	1.2e-15	53.8	0.89	PF00877.19	NlpC/P60 family	1.5e-15	51.1	1.39	VOG01039	sp|O64333|TIPK_BPN15 Tail tip assembly protein K	4.5e-72	237.4	4.6
NODE_24_length_207255_cov_189.448_fragment_1_137	NODE_24_length_207255_cov_189.448_fragment_1							PF05100.12	Phage minor tail protein L	9e-101	329.2	1.09	VOG00644	sp|O64332|TIPL_BPN15 Tail tip protein L	7.9e-77	251.4	4.48
NODE_24_length_207255_cov_189.448_fragment_1_138	NODE_24_length_207255_cov_189.448_fragment_1							PF05939.13	Phage minor tail protein	3.5e-37	121	1.18	VOG01889	sp|O64331|TIPM_BPN15 Tail tip protein M	6.2e-32	104.2	4.25
NODE_24_length_207255_cov_189.448_fragment_1_139	NODE_24_length_207255_cov_189.448_fragment_1							PF06791.13	Prophage tail length tape measure protein	3.6e-68	223.1	1	VOG02360	REFSEQ tail tape measure protein	6.1e-28	91.2	1
NODE_24_length_207255_cov_189.448_fragment_1_140	NODE_24_length_207255_cov_189.448_fragment_1							PF06223.12	Minor tail protein T	9.1e-46	148.4	0.1	VOG11458	sp|P03735|GT_LAMBD Tail assembly protein GT	4e-54	175.6	1
NODE_24_length_207255_cov_189.448_fragment_1_141	NODE_24_length_207255_cov_189.448_fragment_1							PF06894.11	Bacteriophage lambda tail assembly chaperone, TAC, protein G	4.6e-53	172.2	1	VOG11457	sp|O64328|G_BPN15 Tail assembly protein G	4.5e-47	153.1	1
NODE_24_length_207255_cov_189.448_fragment_1_142	NODE_24_length_207255_cov_189.448_fragment_1							PF16461.5	Lambda phage tail tube protein, TTP	3.3e-65	211.7	1	VOG00149	sp|A9CRB8|TAIL_BPMR1 Putative tail protein	2.1e-26	86.7	5.26
NODE_24_length_207255_cov_189.448_fragment_1_143	NODE_24_length_207255_cov_189.448_fragment_1							PF06141.11	Phage minor tail protein U	1.4e-50	165	1	VOG11456	sp|O64326|TTTP_BPN15 Tail tube terminator protein	7.3e-71	230.3	1
NODE_24_length_207255_cov_189.448_fragment_1_144	NODE_24_length_207255_cov_189.448_fragment_1							PF06763.11	Prophage minor tail protein Z (GPZ)	1e-49	162.8	1	VOG00959	sp|O64325|COMPL_BPN15 Tail completion protein	4.6e-39	128.3	1.36
NODE_24_length_207255_cov_189.448_fragment_1_145	NODE_24_length_207255_cov_189.448_fragment_1							PF05354.11	Phage Head-Tail Attachment	3.2e-55	178.9	1	VOG02067	sp|O64324|FII_BPN15 Head-tail joining protein	4.7e-33	107.6	1
NODE_24_length_207255_cov_189.448_fragment_1_146	NODE_24_length_207255_cov_189.448_fragment_1							PF14000.6	DNA packaging protein FI	5.5e-17	56.3	0.06
NODE_24_length_207255_cov_189.448_fragment_1_147	NODE_24_length_207255_cov_189.448_fragment_1							PF03864.15	Phage major capsid protein E	6.5e-67	219.9	2.1	VOG00744	sp|Q6KGI8|CAPSD_BPFO1 Major capsid protein	2.2e-44	145.9	9.32
NODE_24_length_207255_cov_189.448_fragment_1_148	NODE_24_length_207255_cov_189.448_fragment_1							PF02924.14	Bacteriophage lambda head decoration protein D	8.4e-21	68.1	1	VOG11454	sp|O64321|DECO7_BPN15 Putative decoration protein	3.5e-36	117.5	0.22
NODE_24_length_207255_cov_189.448_fragment_1_149	NODE_24_length_207255_cov_189.448_fragment_1	K21511		GPC; capsid assembly protease [EC:3.4.21.-]	2.2e-165	546.9	0.72	PF01343.18	Peptidase family S49	3.1e-36	118.5	0.84	VOG01630	sp|P03711|SCAF_LAMBD Capsid assembly protease C	3.9e-98	323.3	4.21
NODE_24_length_207255_cov_189.448_fragment_1_150	NODE_24_length_207255_cov_189.448_fragment_1							PF05136.13	Phage portal protein, lambda family	1.2e-100	331	1.11	VOG01666	sp|P36272|PORTL_BPP21 Portal protein B	2.4e-129	425.8	3.18
NODE_24_length_207255_cov_189.448_fragment_1_151	NODE_24_length_207255_cov_189.448_fragment_1							PF02831.15	gpW	1.1e-22	73.7	0.15	VOG09900	sp|P68659|VHTJ_ECOL6 Lambda prophage-derived head-to-tail joining protein W	8.4e-13	42.1	1
NODE_24_length_207255_cov_189.448_fragment_1_152	NODE_24_length_207255_cov_189.448_fragment_1	K21512		gpA; terminase, large subunit [EC:3.1.21.4]	3.4e-252	834.9	1.08	PF05876.12	Phage terminase large subunit (GpA)	4.6e-137	451.7	1.74	VOG01123	REFSEQ hypothetical protein	4.9e-13	41.9	6.23
NODE_24_length_207255_cov_189.448_fragment_1_153	NODE_24_length_207255_cov_189.448_fragment_1	K22014		Nu1; terminase small subunit	1.5e-50	167.8	1	PF07471.12	Phage DNA packaging protein Nu1	4.1e-75	244.9	1	VOG00720	sp|P03707|TERS_LAMBD Terminase small subunit	3.1e-29	95.9	2.11
NODE_24_length_207255_cov_189.448_fragment_1_154	NODE_24_length_207255_cov_189.448_fragment_1
NODE_24_length_207255_cov_189.448_fragment_1_155	NODE_24_length_207255_cov_189.448_fragment_1	K14744		rzpD; prophage endopeptidase [EC:3.4.-.-]	8.9e-64	210.3	1.01	PF03245.13	Bacteriophage Rz lysis protein	6.1e-48	156	1	VOG01059	sp|P00726|SPAN1_LAMBD Spanin, inner membrane subunit	4.9e-49	160.3	6.8
NODE_24_length_207255_cov_189.448_fragment_1_156	NODE_24_length_207255_cov_189.448_fragment_1												VOG22826	REFSEQ hypothetical protein	2.2e-23	75.5	0.05
NODE_24_length_207255_cov_189.448_fragment_1_157	NODE_24_length_207255_cov_189.448_fragment_1	K01185		E3.2.1.17; lysozyme [EC:3.2.1.17]	7.1e-27	90.9	4.48	PF00959.19	Phage lysozyme	4.9e-31	101.3	3.03	VOG00308	sp|P16009|BP5_BPT4 Baseplate central spike complex protein gp5	1.5e-34	113.8	10
NODE_24_length_207255_cov_189.448_fragment_1_158	NODE_24_length_207255_cov_189.448_fragment_1
NODE_24_length_207255_cov_189.448_fragment_1_159	NODE_24_length_207255_cov_189.448_fragment_1							PF04971.12	Bacteriophage P21 holin S	2.8e-34	110.9	1	VOG00419	sp|Q6XQ99|HOLIN_BPT1 Holin	2.7e-31	101.4	4.3
NODE_24_length_207255_cov_189.448_fragment_1_160	NODE_24_length_207255_cov_189.448_fragment_1	K22111		nanS; 9-O-acetyl-N-acetylneuraminic acid deacetylase	1e-154	510.8	0.09	PF08410.10	Domain of unknown function (DUF1737)	5.4e-17	55.3	0.07	VOG11599	REFSEQ hypothetical protein	0	1034.2	1.16
NODE_24_length_207255_cov_189.448_fragment_1_161	NODE_24_length_207255_cov_189.448_fragment_1	K21638		iraM; anti-adapter protein IraM	1.3e-40	134.1	0.01
NODE_24_length_207255_cov_189.448_fragment_1_162	NODE_24_length_207255_cov_189.448_fragment_1	K07319		yhdJ; adenine-specific DNA-methyltransferase [EC:2.1.1.72]	2e-77	256.7	1.09	PF01555.18	DNA methylase	2.5e-45	148.8	5.1	VOG00102	sp|P29538|MTH1_HAEPA Modification methylase HpaI	4.9e-61	199.9	10
NODE_24_length_207255_cov_189.448_fragment_1_163	NODE_24_length_207255_cov_189.448_fragment_1												VOG01288	REFSEQ hypothetical protein	2.3e-26	85.2	0.45
NODE_24_length_207255_cov_189.448_fragment_1_164	NODE_24_length_207255_cov_189.448_fragment_1							PF03589.13	Antitermination protein	7.6e-53	170.7	0.29	VOG03603	sp|P76161|REQ2_ECOLI Prophage antitermination protein Q homolog QuuQ	4.2e-105	344.7	1.23
NODE_24_length_207255_cov_189.448_fragment_1_165	NODE_24_length_207255_cov_189.448_fragment_1	K01160		rusA; crossover junction endodeoxyribonuclease RusA [EC:3.1.22.4]	1.8e-39	131	1.93	PF05866.11	Endodeoxyribonuclease RusA	3.3e-19	63.5	2.13	VOG00098	sp|Q9MCN8|RUSA_BPHK7 Crossover junction endodeoxyribonuclease rusA	2.3e-21	70.5	10
NODE_24_length_207255_cov_189.448_fragment_1_166	NODE_24_length_207255_cov_189.448_fragment_1							PF06147.11	Protein of unknown function (DUF968)	9.2e-79	258.2	0.18	VOG00232	sp|P76162|YDFU_ECOLI Uncharacterized protein YdfU	1e-32	107	2.92
NODE_24_length_207255_cov_189.448_fragment_1_167	NODE_24_length_207255_cov_189.448_fragment_1												VOG13554	REFSEQ hypothetical protein	2.6e-27	88.7	0.19
NODE_24_length_207255_cov_189.448_fragment_1_168	NODE_24_length_207255_cov_189.448_fragment_1
NODE_24_length_207255_cov_189.448_fragment_1_169	NODE_24_length_207255_cov_189.448_fragment_1	K18919		hokC_D; protein HokC/D	3e-31	103	0.02	PF01848.16	Hok/gef family	5.3e-23	74.1	0.02	VOG03666	sp|P33236|MOKC_ECOLI Regulatory protein MokC	1.4e-26	86.1	1.1
NODE_24_length_207255_cov_189.448_fragment_1_170	NODE_24_length_207255_cov_189.448_fragment_1
NODE_24_length_207255_cov_189.448_fragment_1_171	NODE_24_length_207255_cov_189.448_fragment_1							PF13489.6	Methyltransferase domain	7.8e-13	42.4	0.02
NODE_24_length_207255_cov_189.448_fragment_1_172	NODE_24_length_207255_cov_189.448_fragment_1
NODE_24_length_207255_cov_189.448_fragment_1_173	NODE_24_length_207255_cov_189.448_fragment_1							PF06163.11	Bacterial protein of unknown function (DUF977)	7.8e-36	116.7	0.09	VOG03713	sp|P03761|VREN_LAMBD Protein ren	7.1e-33	106.9	0.47
NODE_24_length_207255_cov_189.448_fragment_1_174	NODE_24_length_207255_cov_189.448_fragment_1												VOG00657	REFSEQ hypothetical protein	3.2e-20	66.5	0.82
NODE_24_length_207255_cov_189.448_fragment_1_175	NODE_24_length_207255_cov_189.448_fragment_1
NODE_24_length_207255_cov_189.448_fragment_1_176	NODE_24_length_207255_cov_189.448_fragment_1	K22302		dicC; transcriptional repressor of cell division inhibition gene dicB	4.7e-29	96.4	0.24	PF14549.6	DNA-binding transcriptional regulator Cro	4.8e-19	61.9	0.2
NODE_24_length_207255_cov_189.448_fragment_1_177	NODE_24_length_207255_cov_189.448_fragment_1	K22300		dicA; HTH-type transcriptional regulator, cell division transcriptional repressor	6.3e-56	184.3	2.08	PF01381.22	Helix-turn-helix	3.1e-17	56.3	5.99	VOG00934	REFSEQ putative HTH domain DNA-binding protein	5.9e-22	71.8	0.73
NODE_24_length_207255_cov_189.448_fragment_1_178	NODE_24_length_207255_cov_189.448_fragment_1							PF07151.12	Protein of unknown function (DUF1391)	2.3e-35	114.1	0.03
NODE_24_length_207255_cov_189.448_fragment_1_179	NODE_24_length_207255_cov_189.448_fragment_1
NODE_24_length_207255_cov_189.448_fragment_1_180	NODE_24_length_207255_cov_189.448_fragment_1
NODE_24_length_207255_cov_189.448_fragment_1_181	NODE_24_length_207255_cov_189.448_fragment_1	K22304		dicB; cell division inhibition protein DicB	5.9e-39	128.1	0.01	PF05358.11	DicB protein	3.4e-43	139.6	0.01
NODE_24_length_207255_cov_189.448_fragment_1_182	NODE_24_length_207255_cov_189.448_fragment_1							PF07358.11	Protein of unknown function (DUF1482)	1.5e-25	82.8	0.02
NODE_24_length_207255_cov_189.448_fragment_1_183	NODE_24_length_207255_cov_189.448_fragment_1	K10906		recE; exodeoxyribonuclease VIII [EC:3.1.11.-]	2.6e-65	217.5	1.75	PF16473.5	3' exoribonuclease, RNase T-like	4.2e-52	170.3	1.71	VOG13551	REFSEQ exodeoxyribonuclease VIII	5.8e-44	143.7	0.28
NODE_24_length_207255_cov_189.448_fragment_1_184	NODE_24_length_207255_cov_189.448_fragment_1	K21039		int; enterobacteria phage integrase [EC:2.7.7.- 3.1.-.-]	3.6e-90	299	1	PF09003.10	Bacteriophage lambda integrase, Arm DNA-binding domain	4.8e-26	84.7	1	VOG00041	sp|O10330|VLF1_NPVOP Very late expression factor 1	1.1e-25	84.6	10
NODE_2425_length_7608_cov_107.301_1	NODE_2425_length_7608_cov_107.301												VOG04337	REFSEQ hypothetical protein	5.3e-14	47.6	0.39
NODE_2425_length_7608_cov_107.301_2	NODE_2425_length_7608_cov_107.301							PF08400.10	Prophage tail fibre N-terminal	9.8e-68	221.8	1	VOG01165	REFSEQ hypothetical protein	1.4e-116	385.7	0.52
NODE_2425_length_7608_cov_107.301_3	NODE_2425_length_7608_cov_107.301	K07804		pagC; putatice virulence related protein PagC	3.7e-46	154.6	0.11	PF06316.11	Enterobacterial Ail/Lom protein	1.7e-129	424.8	0.12	VOG11459	sp|Q56957|AIL_YERPS Attachment invasion locus protein	4e-86	282.9	1.13
NODE_2425_length_7608_cov_107.301_4	NODE_2425_length_7608_cov_107.301							PF13550.6	Putative phage tail protein	1e-42	141.3	1.24	VOG00125	sp|Q6QGE9|BPPB3_BPT5 Probable baseplate hub protein	2.3e-303	1004.6	8.23
NODE_2425_length_7608_cov_107.301_5	NODE_2425_length_7608_cov_107.301							PF06805.12	Bacteriophage lambda tail assembly protein I	7.7e-36	117.9	1	VOG02435	sp|O64334|TIPI_BPN15 Tail tip assembly protein I	2.9e-68	224.4	4.29
NODE_2557_length_10352_cov_5.20054_1	NODE_2557_length_10352_cov_5.20054	K14744		rzpD; prophage endopeptidase [EC:3.4.-.-]	2.3e-42	142.1	1.01	PF03245.13	Bacteriophage Rz lysis protein	3.3e-25	84.1	1	VOG01059	sp|P00726|SPAN1_LAMBD Spanin, inner membrane subunit	6.1e-33	109.2	6.8
NODE_2557_length_10352_cov_5.20054_2	NODE_2557_length_10352_cov_5.20054	K01185		E3.2.1.17; lysozyme [EC:3.2.1.17]	3.9e-25	86.7	4.48	PF00959.19	Phage lysozyme	1.4e-31	104.6	3.03	VOG00308	sp|P16009|BP5_BPT4 Baseplate central spike complex protein gp5	3.8e-34	113.7	10
NODE_2557_length_10352_cov_5.20054_3	NODE_2557_length_10352_cov_5.20054							PF07041.11	Protein of unknown function (DUF1327)	6.3e-59	192.4	0.03	VOG04458	sp|P76160|YDFR_ECOLI Uncharacterized protein YdfR	7.6e-49	159	0.15
NODE_2557_length_10352_cov_5.20054_4	NODE_2557_length_10352_cov_5.20054							PF04971.12	Bacteriophage P21 holin S	8.7e-34	110.9	1	VOG00419	sp|Q6XQ99|HOLIN_BPT1 Holin	6.4e-31	101.4	4.3
NODE_2557_length_10352_cov_5.20054_5	NODE_2557_length_10352_cov_5.20054												VOG11599	REFSEQ hypothetical protein	1.8e-12	41.3	1.16
NODE_2557_length_10352_cov_5.20054_6	NODE_2557_length_10352_cov_5.20054							PF08410.10	Domain of unknown function (DUF1737)	2.2e-17	58.2	0.07	VOG11599	REFSEQ hypothetical protein	3.2e-22	73.5	1.16
NODE_2557_length_10352_cov_5.20054_7	NODE_2557_length_10352_cov_5.20054	K21638		iraM; anti-adapter protein IraM	4e-40	133.9	0.01
NODE_2557_length_10352_cov_5.20054_8	NODE_2557_length_10352_cov_5.20054
NODE_2557_length_10352_cov_5.20054_9	NODE_2557_length_10352_cov_5.20054							PF03589.13	Antitermination protein	2.4e-52	170.7	0.29	VOG03603	sp|P76161|REQ2_ECOLI Prophage antitermination protein Q homolog QuuQ	9.8e-105	344.7	1.23
NODE_2557_length_10352_cov_5.20054_10	NODE_2557_length_10352_cov_5.20054	K01160		rusA; crossover junction endodeoxyribonuclease RusA [EC:3.1.22.4]	4.6e-39	131.1	1.93	PF05866.11	Endodeoxyribonuclease RusA	7.7e-19	63.9	2.13	VOG00098	sp|Q9MCN8|RUSA_BPHK7 Crossover junction endodeoxyribonuclease rusA	1.2e-20	69.4	10
NODE_2557_length_10352_cov_5.20054_11	NODE_2557_length_10352_cov_5.20054							PF06147.11	Protein of unknown function (DUF968)	7.3e-79	260.1	0.18	VOG00232	sp|P76162|YDFU_ECOLI Uncharacterized protein YdfU	5.3e-33	109.2	2.92
NODE_2557_length_10352_cov_5.20054_12	NODE_2557_length_10352_cov_5.20054	K18919		hokC_D; protein HokC/D	2e-29	98.5	0.02	PF01848.16	Hok/gef family	2.8e-21	70.2	0.02	VOG03666	sp|P33236|MOKC_ECOLI Regulatory protein MokC	9.6e-26	84.6	1.1
NODE_2557_length_10352_cov_5.20054_13	NODE_2557_length_10352_cov_5.20054
NODE_2557_length_10352_cov_5.20054_14	NODE_2557_length_10352_cov_5.20054							PF06163.11	Bacterial protein of unknown function (DUF977)	9.3e-32	105.1	0.09	VOG03713	sp|P03761|VREN_LAMBD Protein ren	1.3e-31	104	0.47
NODE_2557_length_10352_cov_5.20054_15	NODE_2557_length_10352_cov_5.20054												VOG21265	REFSEQ DNA replication protein	7.7e-20	66.1	1.26
NODE_2579_length_9356_cov_12.3673_1	NODE_2579_length_9356_cov_12.3673							PF04447.12	Protein of unknown function (DUF550)	2.8e-43	141.4	0.42	VOG00662	REFSEQ hypothetical protein	8.2e-52	171.4	1.38
NODE_2579_length_9356_cov_12.3673_2	NODE_2579_length_9356_cov_12.3673												VOG03554	REFSEQ hypothetical protein	1.7e-56	186.3	2.25
NODE_2579_length_9356_cov_12.3673_3	NODE_2579_length_9356_cov_12.3673							PF13935.6	Ead/Ea22-like protein	4.1e-37	123.3	0.62	VOG00112	sp|P03756|EA22_LAMBD Protein ea22	1.5e-12	43	3.5
NODE_2579_length_9356_cov_12.3673_4	NODE_2579_length_9356_cov_12.3673							PF13935.6	Ead/Ea22-like protein	4.7e-21	71.3	0.62	VOG01102	sp|Q03547|VEAE_BPP22 Eae protein	1.9e-23	78.6	1.66
NODE_2579_length_9356_cov_12.3673_5	NODE_2579_length_9356_cov_12.3673												VOG01103	sp|P76515|YFDS_ECOLI Uncharacterized protein YfdS	1.1e-23	79	0.62
NODE_2579_length_9356_cov_12.3673_6	NODE_2579_length_9356_cov_12.3673	K06952		K06952; uncharacterized protein	3.9e-58	193.6	0.51						VOG01639	sp|P76514|YFDR_ECOLI Uncharacterized protein YfdR	1.9e-64	212	1.22
NODE_2579_length_9356_cov_12.3673_7	NODE_2579_length_9356_cov_12.3673							PF10065.9	Uncharacterized conserved protein (DUF2303)	4e-90	296.9	0.42	VOG11472	sp|P76513|YFDQ_ECOLI Uncharacterized protein YfdQ	8.2e-81	266.2	1.36
NODE_2579_length_9356_cov_12.3673_8	NODE_2579_length_9356_cov_12.3673												VOG01357	sp|P76512|YFDP_ECOLI Uncharacterized protein YfdP	2.1e-58	190.8	1.3
NODE_2579_length_9356_cov_12.3673_9	NODE_2579_length_9356_cov_12.3673							PF00717.23	Peptidase S24-like	1.3e-14	49.3	1.35	VOG02771	sp|P03034|RPC1_LAMBD Repressor protein cI	3.2e-23	77.9	10
NODE_2579_length_9356_cov_12.3673_10	NODE_2579_length_9356_cov_12.3673
NODE_2579_length_9356_cov_12.3673_11	NODE_2579_length_9356_cov_12.3673												VOG00672	sp|P75976|YMFL_ECOLI Uncharacterized protein YmfL	1.1e-54	179.7	1.28
NODE_2579_length_9356_cov_12.3673_12	NODE_2579_length_9356_cov_12.3673							PF09669.10	Phage regulatory protein Rha (Phage_pRha)	2.3e-31	103.6	1.83	VOG01520	sp|O34449|YOQD_BACSU SPBc2 prophage-derived putative antirepressor protein YoqD	2.4e-133	438.8	2.17
NODE_2579_length_9356_cov_12.3673_13	NODE_2579_length_9356_cov_12.3673												VOG13576	REFSEQ hypothetical protein	1e-52	170.9	0.16
NODE_2579_length_9356_cov_12.3673_14	NODE_2579_length_9356_cov_12.3673												VOG01283	REFSEQ hypothetical protein	8.6e-39	128.7	1.55
NODE_2640_length_13231_cov_2.7736_1	NODE_2640_length_13231_cov_2.7736	K21039		int; enterobacteria phage integrase [EC:2.7.7.- 3.1.-.-]	2.2e-96	320.8	1	PF09003.10	Bacteriophage lambda integrase, Arm DNA-binding domain	2.2e-34	112.8	1	VOG00041	sp|O10330|VLF1_NPVOP Very late expression factor 1	1.9e-30	101.4	10
NODE_2640_length_13231_cov_2.7736_2	NODE_2640_length_13231_cov_2.7736
NODE_2640_length_13231_cov_2.7736_3	NODE_2640_length_13231_cov_2.7736							PF13973.6	Domain of unknown function (DUF4222)	2e-20	67.5	0.1	VOG10940	REFSEQ hypothetical protein	8e-41	132.9	0.36
NODE_2640_length_13231_cov_2.7736_4	NODE_2640_length_13231_cov_2.7736												VOG00389	sp|P41039|YBII_ECOLI Uncharacterized protein YbiI	1.7e-24	80.8	4.5
NODE_2640_length_13231_cov_2.7736_5	NODE_2640_length_13231_cov_2.7736	K19169		dndB; DNA sulfur modification protein DndB	4.4e-60	201.2	0.09	PF14072.6	DNA-sulfur modification-associated	3.2e-50	166.6	0.11
NODE_2640_length_13231_cov_2.7736_6	NODE_2640_length_13231_cov_2.7736							PF07026.11	Protein of unknown function (DUF1317)	6.5e-33	107.7	0.07	VOG11465	REFSEQ hypothetical protein	5.6e-34	110.6	0.73
NODE_2640_length_13231_cov_2.7736_7	NODE_2640_length_13231_cov_2.7736	K01143		E3.1.11.3; exodeoxyribonuclease (lambda-induced) [EC:3.1.11.3]	9.2e-100	330.1	0.69	PF09588.10	YqaJ-like viral recombinase domain	4.7e-26	87	0.93	VOG01089	sp|P03697|EXO_LAMBD Exonuclease	3.6e-52	172.3	1.22
NODE_2640_length_13231_cov_2.7736_8	NODE_2640_length_13231_cov_2.7736							PF03837.14	RecT family	9.7e-31	102.1	2.53	VOG10469	sp|P03698|VBET_LAMBD Recombination protein bet	2.9e-38	127.2	10
NODE_2640_length_13231_cov_2.7736_9	NODE_2640_length_13231_cov_2.7736							PF06064.11	Host-nuclease inhibitor protein Gam	4.3e-64	208.3	0.04	VOG03781	sp|P03702|GAM_LAMBD Host-nuclease inhibitor protein gam	7.2e-53	172.2	1.15
NODE_2640_length_13231_cov_2.7736_10	NODE_2640_length_13231_cov_2.7736												VOG11478	sp|P38393|KILR_ECOLI Killing protein KilR	1.3e-34	113.2	0.43
NODE_2640_length_13231_cov_2.7736_11	NODE_2640_length_13231_cov_2.7736							PF15968.5	Membrane-anchored ion channel, Abi component	2.1e-42	140.2	0.02	VOG19500	sp|P03759|REXB_LAMBD Protein rexB	2e-44	146.5	0.06
NODE_2640_length_13231_cov_2.7736_12	NODE_2640_length_13231_cov_2.7736							PF15969.5	Intracellular sensor of Lambda phage, Abi component	2.5e-60	199.3	1	VOG19501	sp|P68924|REXA_LAMBD Protein rexA	2.3e-81	268	0.06
NODE_2640_length_13231_cov_2.7736_13	NODE_2640_length_13231_cov_2.7736	K01356		lexA; repressor LexA [EC:3.4.21.88]	2.2e-16	58.2	2.88	PF01381.22	Helix-turn-helix	4.5e-14	47.6	5.99	VOG02771	sp|P03034|RPC1_LAMBD Repressor protein cI	6.5e-28	93.1	10
NODE_2640_length_13231_cov_2.7736_14	NODE_2640_length_13231_cov_2.7736							PF15943.5	Putative antitoxin of bacterial toxin-antitoxin system, YdaS/YdaT	8.8e-23	75.3	0.52	VOG00317	sp|P03040|RCRO_LAMBD Regulatory protein cro	7.6e-12	40.6	3.14
NODE_2640_length_13231_cov_2.7736_15	NODE_2640_length_13231_cov_2.7736							PF06254.11	Putative bacterial toxin ydaT	3e-41	135.3	0.11	VOG04154	REFSEQ hypothetical protein	2.7e-56	184.6	0.29
NODE_2640_length_13231_cov_2.7736_16	NODE_2640_length_13231_cov_2.7736							PF04492.13	Bacteriophage replication protein O	3.6e-34	112.6	1	VOG21265	REFSEQ DNA replication protein	4.2e-22	73.5	1.26
NODE_2640_length_13231_cov_2.7736_17	NODE_2640_length_13231_cov_2.7736							PF06992.11	Replication protein P	3.4e-65	214	0.29	VOG11468	sp|P03689|VRPP_LAMBD Replication protein P	2.5e-90	297.1	1.07
NODE_2640_length_13231_cov_2.7736_18	NODE_2640_length_13231_cov_2.7736
NODE_2640_length_13231_cov_2.7736_19	NODE_2640_length_13231_cov_2.7736	K07459		ybjD; putative ATP-dependent endonuclease of the OLD family	2.9e-15	54.2	0.07	PF13175.6	AAA ATPase domain	1.3e-14	49.9	0.08
NODE_267_length_46996_cov_5.51529_fragment_1_1	NODE_267_length_46996_cov_5.51529_fragment_1	K03086		rpoD; RNA polymerase primary sigma factor	3.5e-14	49.8	0.13	PF04546.13	Sigma-70, non-essential region	5.3e-77	252.9	0.01
NODE_267_length_46996_cov_5.51529_fragment_1_2	NODE_267_length_46996_cov_5.51529_fragment_1	K03086		rpoD; RNA polymerase primary sigma factor	1.5e-107	356.8	0.13	PF04539.16	Sigma-70 region 3	1.2e-32	106.4	0	VOG00140	sp|P33658|RPSG_CLOAB RNA polymerase sigma-G factor	7.3e-35	115	4.54
NODE_267_length_46996_cov_5.51529_fragment_1_3	NODE_267_length_46996_cov_5.51529_fragment_1	K03649		mug; double-stranded uracil-DNA glycosylase [EC:3.2.2.28]	4.2e-72	238.3	0.01	PF03167.19	Uracil DNA glycosylase superfamily	2e-27	90.7	0.07
NODE_267_length_46996_cov_5.51529_fragment_1_4	NODE_267_length_46996_cov_5.51529_fragment_1	K06905		K06905; uncharacterized protein	5.7e-141	466	0.73	PF05954.11	Phage late control gene D protein (GPD)	5.7e-40	132	1	VOG00534	sp|P10312|BPD_BPP2 Probable baseplate hub protein	3.9e-96	316.5	3.45
NODE_267_length_46996_cov_5.51529_fragment_1_5	NODE_267_length_46996_cov_5.51529_fragment_1	K06906		K06906; uncharacterized protein	2.1e-51	169.8	0.61	PF06995.11	Phage P2 GpU	6.2e-46	149.5	1	VOG02176	sp|B0ZSH1|TMP_BPHA1 Probable tape measure protein	5.4e-52	171.6	1.6
NODE_267_length_46996_cov_5.51529_fragment_1_6	NODE_267_length_46996_cov_5.51529_fragment_1							PF10145.9	Phage-related minor tail protein	3.4e-39	129.3	4.37	VOG21373	sp|O64314|TMP_BPP2 Probable tape measure protein	3.2e-161	532.8	0.62
NODE_267_length_46996_cov_5.51529_fragment_1_7	NODE_267_length_46996_cov_5.51529_fragment_1												VOG01321	sp|O64312|TAPFS_BPP2 Tail assembly protein E'	2.1e-33	109.1	1.28
NODE_267_length_46996_cov_5.51529_fragment_1_8	NODE_267_length_46996_cov_5.51529_fragment_1	K06908		K06908; uncharacterized protein	8.7e-72	236.8	0.62	PF04985.14	Phage tail tube protein FII	8.2e-64	208.8	1	VOG10266	sp|P22502|TUBE_BPP2 Tail tube protein	3.8e-69	226	1.64
NODE_267_length_46996_cov_5.51529_fragment_1_9	NODE_267_length_46996_cov_5.51529_fragment_1	K06907		K06907; uncharacterized protein	4.6e-73	243	2.77	PF04984.14	Phage tail sheath protein subtilisin-like domain	1e-36	120.9	2.17	VOG00295	sp|P13332|TSP_BPT4 Tail sheath protein	5.5e-57	188.1	10
NODE_267_length_46996_cov_5.51529_fragment_1_10	NODE_267_length_46996_cov_5.51529_fragment_1
NODE_267_length_46996_cov_5.51529_fragment_1_11	NODE_267_length_46996_cov_5.51529_fragment_1							PF02413.17	Caudovirales tail fibre assembly protein, lambda gpK	2.9e-35	115.8	1	VOG03347	sp|P03740|TFA_LAMBD Tail fiber assembly protein	7.3e-37	122	4.13
NODE_267_length_46996_cov_5.51529_fragment_1_12	NODE_267_length_46996_cov_5.51529_fragment_1							PF12571.8	Phage tail-collar fibre protein	9.1e-58	189.2	1	VOG02701	REFSEQ putative tail fibers protein	9.8e-136	447.9	1.42
NODE_267_length_46996_cov_5.51529_fragment_1_13	NODE_267_length_46996_cov_5.51529_fragment_1							PF09684.10	Phage tail protein (Tail_P2_I)	5.2e-53	173.2	1	VOG01944	sp|P26701|BPI_BPP2 Baseplate protein I	8.2e-69	225.3	1.87
NODE_267_length_46996_cov_5.51529_fragment_1_14	NODE_267_length_46996_cov_5.51529_fragment_1							PF04865.14	Baseplate J-like protein	1.4e-28	94.3	2.88	VOG00243	sp|P51767|BPJ_BPP2 Baseplate protein J	4.8e-38	125.4	10
NODE_267_length_46996_cov_5.51529_fragment_1_15	NODE_267_length_46996_cov_5.51529_fragment_1	K06903		K06903; uncharacterized protein	4.8e-36	120.2	1.86	PF04965.14	Gene 25-like lysozyme	8.5e-20	65	1.37	VOG00326	sp|P09425|BP25_BPT4 Baseplate wedge protein gp25	1.1e-22	74.9	10
NODE_267_length_46996_cov_5.51529_fragment_1_16	NODE_267_length_46996_cov_5.51529_fragment_1							PF04717.12	Type VI secretion system, phage-baseplate injector	4.2e-48	156.5	1	VOG00751	sp|P31340|SPIKE_BPP2 Spike protein	9.5e-41	134.6	9.01
NODE_267_length_46996_cov_5.51529_fragment_1_17	NODE_267_length_46996_cov_5.51529_fragment_1							PF05069.13	Phage virion morphogenesis family	1.2e-42	139.8	1	VOG00721	sp|P36934|VPS_BPP2 Tail completion protein S	4.9e-41	135	4.11
NODE_267_length_46996_cov_5.51529_fragment_1_18	NODE_267_length_46996_cov_5.51529_fragment_1							PF06891.11	P2 phage tail completion protein R (GpR)	1.7e-42	139.2	1	VOG03803	sp|P36933|VPR_BPP2 Tail completion protein R	4.2e-46	151	1.23
NODE_267_length_46996_cov_5.51529_fragment_1_19	NODE_267_length_46996_cov_5.51529_fragment_1
NODE_267_length_46996_cov_5.51529_fragment_1_20	NODE_267_length_46996_cov_5.51529_fragment_1												VOG01414	sp|P51770|SPAN1_BPP2 Probable spanin, inner membrane subunit	5.6e-38	124.7	0.79
NODE_267_length_46996_cov_5.51529_fragment_1_21	NODE_267_length_46996_cov_5.51529_fragment_1												VOG10265	sp|P51769|ANTIH_BPP2 Putative antiholin	1.3e-30	100.9	1
NODE_267_length_46996_cov_5.51529_fragment_1_22	NODE_267_length_46996_cov_5.51529_fragment_1	K01185		E3.2.1.17; lysozyme [EC:3.2.1.17]	3.7e-40	134.6	4.48	PF00959.19	Phage lysozyme	8.2e-19	62.7	3.03	VOG00308	sp|P16009|BP5_BPT4 Baseplate central spike complex protein gp5	6.1e-44	145.4	10
NODE_267_length_46996_cov_5.51529_fragment_1_23	NODE_267_length_46996_cov_5.51529_fragment_1
NODE_267_length_46996_cov_5.51529_fragment_1_24	NODE_267_length_46996_cov_5.51529_fragment_1							PF05489.12	Phage Tail Protein X	3.1e-29	95.1	1	VOG00922	sp|P51772|BPX_BPP2 Baseplate protein X	2.7e-15	50.7	2.11
NODE_267_length_46996_cov_5.51529_fragment_1_25	NODE_267_length_46996_cov_5.51529_fragment_1							PF05926.11	Phage head completion protein (GPL)	1.7e-51	168.4	1	VOG10263	sp|P25475|VPL_BPP2 Head completion/stabilization protein	1.3e-61	201.4	1.23
NODE_267_length_46996_cov_5.51529_fragment_1_26	NODE_267_length_46996_cov_5.51529_fragment_1							PF05944.12	Phage small terminase subunit	4.1e-44	144.3	1	VOG10262	sp|P25476|VPM_BPP2 Terminase, endonuclease subunit	1.8e-85	280.5	1.24
NODE_267_length_46996_cov_5.51529_fragment_1_27	NODE_267_length_46996_cov_5.51529_fragment_1							PF05125.12	Phage major capsid protein, P2 family	5.5e-147	483.5	1	VOG01405	sp|P25477|CAPSD_BPP2 Capsid proteins	3.6e-123	405.1	2.16
NODE_267_length_46996_cov_5.51529_fragment_1_28	NODE_267_length_46996_cov_5.51529_fragment_1							PF05929.11	Phage capsid scaffolding protein (GPO) serine peptidase	1.6e-104	343.9	1	VOG10261	sp|P25478|SCAF_BPP2 Capsid assembly scaffolding protein	6e-99	325.5	1.25
NODE_267_length_46996_cov_5.51529_fragment_1_29	NODE_267_length_46996_cov_5.51529_fragment_1							PF03237.15	Terminase-like family	1e-58	193	2.85	VOG15362	sp|P25479|VPP_BPP2 Terminase, ATPase subunit	2.6e-66	218	1.3
NODE_267_length_46996_cov_5.51529_fragment_1_30	NODE_267_length_46996_cov_5.51529_fragment_1							PF04860.12	Phage portal protein	1.9e-13	44.8	4.78	VOG00236	sp|Q4Z9G3|PORTL_BPTWO Probable portal protein	5.1e-49	162.1	10
NODE_267_length_46996_cov_5.51529_fragment_1_31	NODE_267_length_46996_cov_5.51529_fragment_1
NODE_267_length_46996_cov_5.51529_fragment_1_32	NODE_267_length_46996_cov_5.51529_fragment_1												VOG24049	REFSEQ ORF47	9.4e-120	392.8	0.06
NODE_267_length_46996_cov_5.51529_fragment_1_33	NODE_267_length_46996_cov_5.51529_fragment_1	K12149		dinI; DNA-damage-inducible protein I	4.8e-18	62.1	0.24	PF06183.13	DinI-like family	3.5e-21	69.9	0.28	VOG03522	sp|P21320|DINIR_ECOLX DinI-like protein in retron EC67	6e-28	91.6	0.74
NODE_267_length_46996_cov_5.51529_fragment_1_34	NODE_267_length_46996_cov_5.51529_fragment_1							PF05840.13	Bacteriophage replication gene A protein (GPA)	4.9e-129	424.5	1	VOG00821	sp|Q9G050|REP_BPPHM Replication-associated protein VP4	4.6e-201	664.4	10
NODE_267_length_46996_cov_5.51529_fragment_1_35	NODE_267_length_46996_cov_5.51529_fragment_1							PF01258.17	Prokaryotic dksA/traR C4-type zinc finger	1.6e-12	41.7	0.14	VOG00389	sp|P41039|YBII_ECOLI Uncharacterized protein YbiI	3e-24	79.5	4.5
NODE_267_length_46996_cov_5.51529_fragment_1_36	NODE_267_length_46996_cov_5.51529_fragment_1							PF10809.8	Protein of unknown function (DUF2732)	4.5e-26	85.2	0.11	VOG10270	sp|Q06422|YO80_BPP2 Uncharacterized 8.3 kDa protein in GpA 5'region	6.2e-31	100.5	0.43
NODE_267_length_46996_cov_5.51529_fragment_1_37	NODE_267_length_46996_cov_5.51529_fragment_1							PF17282.2	Family of unknown function (DUF5347)	5.8e-44	143.2	0.06
NODE_267_length_46996_cov_5.51529_fragment_1_38	NODE_267_length_46996_cov_5.51529_fragment_1							PF10893.8	Protein of unknown function (DUF2724)	2.9e-27	88.9	0.11	VOG15363	sp|P15236|VFIL_BP186 Protein fil	5.9e-42	135.8	0.24
NODE_267_length_46996_cov_5.51529_fragment_1_39	NODE_267_length_46996_cov_5.51529_fragment_1							PF06892.11	Phage regulatory protein CII (CP76)	8e-74	241	1	VOG00672	sp|P75976|YMFL_ECOLI Uncharacterized protein YmfL	2.1e-42	139.3	1.28
NODE_267_length_46996_cov_5.51529_fragment_1_40	NODE_267_length_46996_cov_5.51529_fragment_1												VOG24247	sp|P21681|VAPL_BP186 Protein apl	9.3e-58	186.9	0.08
NODE_267_length_46996_cov_5.51529_fragment_1_41	NODE_267_length_46996_cov_5.51529_fragment_1							PF16452.5	Bacteriophage CI repressor C-terminal domain	3.4e-29	95.8	1
NODE_267_length_46996_cov_5.51529_fragment_1_42	NODE_267_length_46996_cov_5.51529_fragment_1	K04763		xerD; integrase/recombinase XerD	1.4e-32	110.5	2.87	PF00589.22	Phage integrase family	3.6e-26	86.5	9.33	VOG00041	sp|O10330|VLF1_NPVOP Very late expression factor 1	7.2e-51	168	10
NODE_267_length_46996_cov_5.51529_fragment_1_43	NODE_267_length_46996_cov_5.51529_fragment_1							PF10592.9	AIPR protein	2.3e-42	140.1	0.05	VOG24787	REFSEQ abortive infection protein	5.6e-25	82.2	0.13
NODE_267_length_46996_cov_5.51529_fragment_1_44	NODE_267_length_46996_cov_5.51529_fragment_1
NODE_267_length_46996_cov_5.51529_fragment_1_45	NODE_267_length_46996_cov_5.51529_fragment_1
NODE_267_length_46996_cov_5.51529_fragment_1_46	NODE_267_length_46996_cov_5.51529_fragment_1												VOG11410	sp|P51739|YO35_BPHC1 Uncharacterized 58.7 kDa protein in lys 3'region	2.2e-30	99.9	0.36
NODE_2802_length_5117_cov_62.175_1	NODE_2802_length_5117_cov_62.175
NODE_2802_length_5117_cov_62.175_2	NODE_2802_length_5117_cov_62.175
NODE_2802_length_5117_cov_62.175_3	NODE_2802_length_5117_cov_62.175							PF15943.5	Putative antitoxin of bacterial toxin-antitoxin system, YdaS/YdaT	1.1e-31	103.5	0.52	VOG00317	sp|P03040|RCRO_LAMBD Regulatory protein cro	1.1e-12	43.4	3.14
NODE_2802_length_5117_cov_62.175_4	NODE_2802_length_5117_cov_62.175												VOG04154	REFSEQ hypothetical protein	2e-14	48.5	0.29
NODE_2802_length_5117_cov_62.175_5	NODE_2802_length_5117_cov_62.175												VOG21265	REFSEQ DNA replication protein	1.4e-20	68.4	1.26
NODE_2802_length_5117_cov_62.175_6	NODE_2802_length_5117_cov_62.175							PF06163.11	Bacterial protein of unknown function (DUF977)	2.7e-33	109.6	0.09	VOG03713	sp|P03761|VREN_LAMBD Protein ren	1.1e-32	107.4	0.47
NODE_2802_length_5117_cov_62.175_7	NODE_2802_length_5117_cov_62.175												VOG11614	REFSEQ hypothetical protein	4.5e-17	56.9	0.43
NODE_2802_length_5117_cov_62.175_8	NODE_2802_length_5117_cov_62.175												VOG03446	REFSEQ hypothetical protein	2.6e-13	44.6	0.37
NODE_2802_length_5117_cov_62.175_9	NODE_2802_length_5117_cov_62.175												VOG00514	sp|O64268|VG87_BPMD2 Gene 87 protein	3.9e-17	57.1	4.36
NODE_2802_length_5117_cov_62.175_10	NODE_2802_length_5117_cov_62.175
NODE_2826_length_8248_cov_17.0314_1	NODE_2826_length_8248_cov_17.0314
NODE_2826_length_8248_cov_17.0314_2	NODE_2826_length_8248_cov_17.0314
NODE_2826_length_8248_cov_17.0314_3	NODE_2826_length_8248_cov_17.0314							PF07151.12	Protein of unknown function (DUF1391)	3.8e-35	115.3	0.03
NODE_2826_length_8248_cov_17.0314_4	NODE_2826_length_8248_cov_17.0314	K22300		dicA; HTH-type transcriptional regulator, cell division transcriptional repressor	2e-14	51.6	2.08						VOG00934	REFSEQ putative HTH domain DNA-binding protein	6.7e-16	53.7	0.73
NODE_2826_length_8248_cov_17.0314_5	NODE_2826_length_8248_cov_17.0314	K22302		dicC; transcriptional repressor of cell division inhibition gene dicB	9.9e-20	68.1	0.24	PF14549.6	DNA-binding transcriptional regulator Cro	1.7e-17	58.8	0.2
NODE_2826_length_8248_cov_17.0314_6	NODE_2826_length_8248_cov_17.0314												VOG04154	REFSEQ hypothetical protein	8e-14	47.1	0.29
NODE_2826_length_8248_cov_17.0314_7	NODE_2826_length_8248_cov_17.0314												VOG00100	REFSEQ hypothetical protein	7.7e-18	61.1	1.68
NODE_2826_length_8248_cov_17.0314_8	NODE_2826_length_8248_cov_17.0314							PF06163.11	Bacterial protein of unknown function (DUF977)	1.7e-33	111	0.09	VOG03713	sp|P03761|VREN_LAMBD Protein ren	9.8e-34	111.4	0.47
NODE_2826_length_8248_cov_17.0314_9	NODE_2826_length_8248_cov_17.0314	K09765		queH; epoxyqueuosine reductase [EC:1.17.99.6]	6.9e-95	314.1	0	PF02677.14	Epoxyqueuosine reductase QueH	1.2e-65	216.6	0
NODE_2826_length_8248_cov_17.0314_10	NODE_2826_length_8248_cov_17.0314	K18919		hokC_D; protein HokC/D	9.2e-31	103	0.02	PF01848.16	Hok/gef family	2e-22	74.1	0.02	VOG03666	sp|P33236|MOKC_ECOLI Regulatory protein MokC	4.6e-26	86.2	1.1
NODE_2826_length_8248_cov_17.0314_11	NODE_2826_length_8248_cov_17.0314							PF06147.11	Protein of unknown function (DUF968)	4.5e-55	182.8	0.18	VOG00232	sp|P76162|YDFU_ECOLI Uncharacterized protein YdfU	2e-23	78.1	2.92
NODE_2826_length_8248_cov_17.0314_12	NODE_2826_length_8248_cov_17.0314	K01160		rusA; crossover junction endodeoxyribonuclease RusA [EC:3.1.22.4]	4.8e-39	131.2	1.93	PF05866.11	Endodeoxyribonuclease RusA	8.3e-18	60.9	2.13	VOG00098	sp|Q9MCN8|RUSA_BPHK7 Crossover junction endodeoxyribonuclease rusA	2.8e-20	68.8	10
NODE_2826_length_8248_cov_17.0314_13	NODE_2826_length_8248_cov_17.0314							PF03589.13	Antitermination protein	1e-55	181.9	0.29	VOG03603	sp|P76161|REQ2_ECOLI Prophage antitermination protein Q homolog QuuQ	4.9e-109	359.4	1.23
NODE_2876_length_12628_cov_5.63644_1	NODE_2876_length_12628_cov_5.63644
NODE_2876_length_12628_cov_5.63644_2	NODE_2876_length_12628_cov_5.63644
NODE_2876_length_12628_cov_5.63644_3	NODE_2876_length_12628_cov_5.63644							PF10548.9	P22AR C-terminal domain	7.2e-18	60.2	0.12	VOG00265	sp|P44193|Y1422_HAEIN Uncharacterized protein HI_1422	7.4e-36	119.3	1.8
NODE_2876_length_12628_cov_5.63644_4	NODE_2876_length_12628_cov_5.63644							PF18315.1	Integron cassette protein VCH_CASS1 chain	1.7e-21	71.8	0
NODE_2876_length_12628_cov_5.63644_5	NODE_2876_length_12628_cov_5.63644							PF06992.11	Replication protein P	6.4e-65	213.5	0.29	VOG11468	sp|P03689|VRPP_LAMBD Replication protein P	1.5e-90	298.2	1.07
NODE_2876_length_12628_cov_5.63644_6	NODE_2876_length_12628_cov_5.63644							PF04492.13	Bacteriophage replication protein O	4.5e-34	112.6	1	VOG21265	REFSEQ DNA replication protein	5.3e-22	73.5	1.26
NODE_2876_length_12628_cov_5.63644_7	NODE_2876_length_12628_cov_5.63644							PF06254.11	Putative bacterial toxin ydaT	1.4e-40	133.5	0.11	VOG04154	REFSEQ hypothetical protein	2.5e-56	185.1	0.29
NODE_2876_length_12628_cov_5.63644_8	NODE_2876_length_12628_cov_5.63644							PF15943.5	Putative antitoxin of bacterial toxin-antitoxin system, YdaS/YdaT	2.2e-23	77.6	0.52	VOG00317	sp|P03040|RCRO_LAMBD Regulatory protein cro	1.3e-13	46.7	3.14
NODE_2876_length_12628_cov_5.63644_9	NODE_2876_length_12628_cov_5.63644	K01356		lexA; repressor LexA [EC:3.4.21.88]	1.8e-15	55.5	2.88	PF00717.23	Peptidase S24-like	2.2e-13	45.7	1.35	VOG02771	sp|P03034|RPC1_LAMBD Repressor protein cI	2e-24	82.2	10
NODE_2876_length_12628_cov_5.63644_10	NODE_2876_length_12628_cov_5.63644
NODE_2876_length_12628_cov_5.63644_11	NODE_2876_length_12628_cov_5.63644
NODE_2876_length_12628_cov_5.63644_12	NODE_2876_length_12628_cov_5.63644												VOG11478	sp|P38393|KILR_ECOLI Killing protein KilR	1.1e-32	107.5	0.43
NODE_2876_length_12628_cov_5.63644_13	NODE_2876_length_12628_cov_5.63644							PF06064.11	Host-nuclease inhibitor protein Gam	8e-66	214.1	0.04	VOG03781	sp|P03702|GAM_LAMBD Host-nuclease inhibitor protein gam	8.4e-54	175.5	1.15
NODE_2876_length_12628_cov_5.63644_14	NODE_2876_length_12628_cov_5.63644							PF03837.14	RecT family	1.2e-30	102.1	2.53	VOG10469	sp|P03698|VBET_LAMBD Recombination protein bet	3.9e-38	127.1	10
NODE_2876_length_12628_cov_5.63644_15	NODE_2876_length_12628_cov_5.63644	K01143		E3.1.11.3; exodeoxyribonuclease (lambda-induced) [EC:3.1.11.3]	1.5e-99	329.8	0.69	PF09588.10	YqaJ-like viral recombinase domain	6e-26	87	0.93	VOG01089	sp|P03697|EXO_LAMBD Exonuclease	2.6e-52	173.1	1.22
NODE_2876_length_12628_cov_5.63644_16	NODE_2876_length_12628_cov_5.63644							PF07026.11	Protein of unknown function (DUF1317)	4.3e-41	134.2	0.07	VOG11465	REFSEQ hypothetical protein	4.2e-38	124.2	0.73
NODE_2876_length_12628_cov_5.63644_17	NODE_2876_length_12628_cov_5.63644							PF07131.11	Protein of unknown function (DUF1382)	5.6e-37	121.3	0.11	VOG11464	REFSEQ hypothetical protein	5.2e-31	101.9	1.34
NODE_2876_length_12628_cov_5.63644_18	NODE_2876_length_12628_cov_5.63644												VOG01581	REFSEQ hypothetical protein	2.7e-31	103.1	2.3
NODE_2876_length_12628_cov_5.63644_19	NODE_2876_length_12628_cov_5.63644												VOG00389	sp|P41039|YBII_ECOLI Uncharacterized protein YbiI	1.6e-23	78	4.5
NODE_2876_length_12628_cov_5.63644_20	NODE_2876_length_12628_cov_5.63644							PF13973.6	Domain of unknown function (DUF4222)	2.9e-20	67.3	0.1	VOG10940	REFSEQ hypothetical protein	1.1e-41	136.1	0.36
NODE_2876_length_12628_cov_5.63644_21	NODE_2876_length_12628_cov_5.63644	K14059		int; integrase	4e-42	142.7	7	PF00589.22	Phage integrase family	8.8e-49	161.2	9.33	VOG00041	sp|O10330|VLF1_NPVOP Very late expression factor 1	3.3e-68	226	10
NODE_2876_length_12628_cov_5.63644_22	NODE_2876_length_12628_cov_5.63644
NODE_29_length_222256_cov_16.7066_fragment_3_74	NODE_29_length_222256_cov_16.7066_fragment_3	K05844		rimK; ribosomal protein S6--L-glutamate ligase [EC:6.3.2.-]	7.6e-129	426.4	0.23	PF08443.11	RimK-like ATP-grasp domain	4.7e-85	279.1	0.05	VOG02634	sp|A0KFE0|RIMK_AERHH Probable alpha-L-glutamate ligase	1.2e-20	68.7	1.09
NODE_29_length_222256_cov_16.7066_fragment_3_75	NODE_29_length_222256_cov_16.7066_fragment_3	K10678		nfsA; nitroreductase [EC:1.-.-.-]	2.1e-125	414.1	0	PF00881.24	Nitroreductase family	1.2e-19	66.1	0.01
NODE_29_length_222256_cov_16.7066_fragment_3_76	NODE_29_length_222256_cov_16.7066_fragment_3							PF07214.12	Protein of unknown function (DUF1418)	3.2e-41	134.3	0
NODE_29_length_222256_cov_16.7066_fragment_3_77	NODE_29_length_222256_cov_16.7066_fragment_3	K03674		grxA; glutaredoxin 1	3.4e-44	146.4	0.31	PF00462.24	Glutaredoxin	4.6e-19	63.6	1.01	VOG00051	sp|P68692|GLRX1_VACCW Glutaredoxin-1	1.8e-14	49	10
NODE_29_length_222256_cov_16.7066_fragment_3_78	NODE_29_length_222256_cov_16.7066_fragment_3							PF11045.8	Putative inner membrane protein of Enterobacteriaceae	1.9e-48	158.7	0
NODE_29_length_222256_cov_16.7066_fragment_3_79	NODE_29_length_222256_cov_16.7066_fragment_3	K07085		K07085; putative transport protein	7.6e-175	579.6	0.01	PF06826.12	Predicted Permease Membrane Region	5.9e-85	278.4	0.01
NODE_29_length_222256_cov_16.7066_fragment_3_80	NODE_29_length_222256_cov_16.7066_fragment_3							PF04606.12	Ogr/Delta-like zinc finger	2.8e-22	73.7	0.3	VOG04625	sp|P08711|VPB_BP186 Late control gene B protein	1.4e-26	87.5	0.9
NODE_29_length_222256_cov_16.7066_fragment_3_81	NODE_29_length_222256_cov_16.7066_fragment_3	K06905		K06905; uncharacterized protein	3.2e-140	464.1	0.73	PF05954.11	Phage late control gene D protein (GPD)	6.1e-40	132.5	1	VOG00534	sp|P10312|BPD_BPP2 Probable baseplate hub protein	3.3e-96	317.4	3.45
NODE_29_length_222256_cov_16.7066_fragment_3_82	NODE_29_length_222256_cov_16.7066_fragment_3	K06906		K06906; uncharacterized protein	2.9e-53	176.4	0.61	PF06995.11	Phage P2 GpU	1.3e-46	152.3	1	VOG02176	sp|B0ZSH1|TMP_BPHA1 Probable tape measure protein	2.4e-57	189.8	1.6
NODE_29_length_222256_cov_16.7066_fragment_3_83	NODE_29_length_222256_cov_16.7066_fragment_3							PF10145.9	Phage-related minor tail protein	3.4e-24	81	4.37	VOG03144	REFSEQ hypothetical protein	1.6e-28	94	1.58
NODE_29_length_222256_cov_16.7066_fragment_3_84	NODE_29_length_222256_cov_16.7066_fragment_3							PF10109.9	Phage tail assembly chaperone proteins, E, or 41 or 14	7.1e-17	56.5	1	VOG01321	sp|O64312|TAPFS_BPP2 Tail assembly protein E'	5e-38	124.7	1.28
NODE_29_length_222256_cov_16.7066_fragment_3_85	NODE_29_length_222256_cov_16.7066_fragment_3	K06908		K06908; uncharacterized protein	2.8e-70	232.5	0.62	PF04985.14	Phage tail tube protein FII	2.2e-61	201.5	1	VOG10266	sp|P22502|TUBE_BPP2 Tail tube protein	4.8e-68	223.1	1.64
NODE_29_length_222256_cov_16.7066_fragment_3_86	NODE_29_length_222256_cov_16.7066_fragment_3	K06907		K06907; uncharacterized protein	1.7e-73	245	2.77	PF04984.14	Phage tail sheath protein subtilisin-like domain	4.6e-36	119.4	2.17	VOG00295	sp|P13332|TSP_BPT4 Tail sheath protein	9.3e-56	184.7	10
NODE_29_length_222256_cov_16.7066_fragment_3_87	NODE_29_length_222256_cov_16.7066_fragment_3	K21528		gin; serine recombinase [EC:3.1.22.- 6.5.1.-]	1.4e-113	374.2	0.33	PF00239.21	Resolvase, N terminal domain	1.3e-52	173	3.05	VOG00520	sp|P03015|GIN_BPMU Serine recombinase gin	1.4e-52	174.2	10
NODE_29_length_222256_cov_16.7066_fragment_3_88	NODE_29_length_222256_cov_16.7066_fragment_3
NODE_29_length_222256_cov_16.7066_fragment_3_89	NODE_29_length_222256_cov_16.7066_fragment_3							PF02413.17	Caudovirales tail fibre assembly protein, lambda gpK	1.3e-28	94.9	1	VOG03347	sp|P03740|TFA_LAMBD Tail fiber assembly protein	5.4e-24	80.7	4.13
NODE_29_length_222256_cov_16.7066_fragment_3_90	NODE_29_length_222256_cov_16.7066_fragment_3							PF02413.17	Caudovirales tail fibre assembly protein, lambda gpK	5.1e-29	96.2	1	VOG03347	sp|P03740|TFA_LAMBD Tail fiber assembly protein	1.6e-32	108.5	4.13
NODE_29_length_222256_cov_16.7066_fragment_3_91	NODE_29_length_222256_cov_16.7066_fragment_3							PF12571.8	Phage tail-collar fibre protein	2.2e-65	214.5	1	VOG03721	REFSEQ putative variable tail fiber protein	7.4e-74	244	0.18
NODE_29_length_222256_cov_16.7066_fragment_3_92	NODE_29_length_222256_cov_16.7066_fragment_3							PF09684.10	Phage tail protein (Tail_P2_I)	1.6e-54	178.7	1	VOG01944	sp|P26701|BPI_BPP2 Baseplate protein I	1.1e-69	228.9	1.87
NODE_29_length_222256_cov_16.7066_fragment_3_93	NODE_29_length_222256_cov_16.7066_fragment_3							PF04865.14	Baseplate J-like protein	1.2e-27	91.8	2.88	VOG00243	sp|P51767|BPJ_BPP2 Baseplate protein J	2.9e-34	113.6	10
NODE_29_length_222256_cov_16.7066_fragment_3_94	NODE_29_length_222256_cov_16.7066_fragment_3	K06903		K06903; uncharacterized protein	5.1e-33	111	1.86	PF04965.14	Gene 25-like lysozyme	3.8e-15	50.7	1.37	VOG00326	sp|P09425|BP25_BPT4 Baseplate wedge protein gp25	1.9e-20	68.4	10
NODE_29_length_222256_cov_16.7066_fragment_3_95	NODE_29_length_222256_cov_16.7066_fragment_3							PF04717.12	Type VI secretion system, phage-baseplate injector	9.2e-45	146.4	1	VOG00751	sp|P31340|SPIKE_BPP2 Spike protein	4.4e-36	120	9.01
NODE_29_length_222256_cov_16.7066_fragment_3_96	NODE_29_length_222256_cov_16.7066_fragment_3	K07459		ybjD; putative ATP-dependent endonuclease of the OLD family	8.8e-24	82.1	0.07	PF13175.6	AAA ATPase domain	3.5e-22	74.7	0.08
NODE_29_length_222256_cov_16.7066_fragment_3_97	NODE_29_length_222256_cov_16.7066_fragment_3							PF05069.13	Phage virion morphogenesis family	1.8e-38	126.8	1	VOG00721	sp|P36934|VPS_BPP2 Tail completion protein S	1.1e-38	128	4.11
NODE_29_length_222256_cov_16.7066_fragment_3_98	NODE_29_length_222256_cov_16.7066_fragment_3							PF06891.11	P2 phage tail completion protein R (GpR)	4.7e-47	154.6	1	VOG03803	sp|P36933|VPR_BPP2 Tail completion protein R	7.5e-54	176.8	1.23
NODE_29_length_222256_cov_16.7066_fragment_3_99	NODE_29_length_222256_cov_16.7066_fragment_3												VOG01414	sp|P51770|SPAN1_BPP2 Probable spanin, inner membrane subunit	4.2e-38	125.8	0.79
NODE_29_length_222256_cov_16.7066_fragment_3_100	NODE_29_length_222256_cov_16.7066_fragment_3
NODE_29_length_222256_cov_16.7066_fragment_3_101	NODE_29_length_222256_cov_16.7066_fragment_3	K01185		E3.2.1.17; lysozyme [EC:3.2.1.17]	5.7e-39	131.3	4.48	PF00959.19	Phage lysozyme	3.8e-21	70.8	3.03	VOG00308	sp|P16009|BP5_BPT4 Baseplate central spike complex protein gp5	7.5e-46	152.3	10
NODE_29_length_222256_cov_16.7066_fragment_3_102	NODE_29_length_222256_cov_16.7066_fragment_3												VOG00419	sp|Q6XQ99|HOLIN_BPT1 Holin	3.1e-17	57.6	4.3
NODE_29_length_222256_cov_16.7066_fragment_3_103	NODE_29_length_222256_cov_16.7066_fragment_3							PF05489.12	Phage Tail Protein X	9.9e-35	113.3	1	VOG00922	sp|P51772|BPX_BPP2 Baseplate protein X	1.1e-13	46	2.11
NODE_29_length_222256_cov_16.7066_fragment_3_104	NODE_29_length_222256_cov_16.7066_fragment_3							PF05926.11	Phage head completion protein (GPL)	1.4e-53	175.9	1	VOG10263	sp|P25475|VPL_BPP2 Head completion/stabilization protein	1.2e-61	202.2	1.23
NODE_29_length_222256_cov_16.7066_fragment_3_105	NODE_29_length_222256_cov_16.7066_fragment_3							PF05944.12	Phage small terminase subunit	1.5e-44	146.3	1	VOG10262	sp|P25476|VPM_BPP2 Terminase, endonuclease subunit	9.9e-81	265.6	1.24
NODE_29_length_222256_cov_16.7066_fragment_3_106	NODE_29_length_222256_cov_16.7066_fragment_3							PF05125.12	Phage major capsid protein, P2 family	5.9e-150	493.9	1	VOG01405	sp|P25477|CAPSD_BPP2 Capsid proteins	9.2e-125	411	2.16
NODE_29_length_222256_cov_16.7066_fragment_3_107	NODE_29_length_222256_cov_16.7066_fragment_3							PF05929.11	Phage capsid scaffolding protein (GPO) serine peptidase	3.6e-117	386	1	VOG10261	sp|P25478|SCAF_BPP2 Capsid assembly scaffolding protein	2.6e-102	337.2	1.25
NODE_29_length_222256_cov_16.7066_fragment_3_108	NODE_29_length_222256_cov_16.7066_fragment_3							PF03237.15	Terminase-like family	1.1e-65	216.5	2.85	VOG15362	sp|P25479|VPP_BPP2 Terminase, ATPase subunit	8.2e-75	246.4	1.3
NODE_29_length_222256_cov_16.7066_fragment_3_109	NODE_29_length_222256_cov_16.7066_fragment_3							PF04860.12	Phage portal protein	8.9e-16	53.1	4.78	VOG00236	sp|Q4Z9G3|PORTL_BPTWO Probable portal protein	1.6e-54	180.8	10
NODE_29_length_222256_cov_16.7066_fragment_3_110	NODE_29_length_222256_cov_16.7066_fragment_3
NODE_29_length_222256_cov_16.7066_fragment_3_111	NODE_29_length_222256_cov_16.7066_fragment_3	K01318		sspA; glutamyl endopeptidase [EC:3.4.21.19]	1.7e-18	64.5	0.07	PF13365.6	Trypsin-like peptidase domain	5.2e-18	61.6	0.09
NODE_29_length_222256_cov_16.7066_fragment_3_112	NODE_29_length_222256_cov_16.7066_fragment_3
NODE_29_length_222256_cov_16.7066_fragment_3_113	NODE_29_length_222256_cov_16.7066_fragment_3	K12149		dinI; DNA-damage-inducible protein I	1.7e-19	67.3	0.24	PF06183.13	DinI-like family	1.5e-23	78.1	0.28	VOG03522	sp|P21320|DINIR_ECOLX DinI-like protein in retron EC67	4e-30	99.2	0.74
NODE_29_length_222256_cov_16.7066_fragment_3_114	NODE_29_length_222256_cov_16.7066_fragment_3
NODE_29_length_222256_cov_16.7066_fragment_3_115	NODE_29_length_222256_cov_16.7066_fragment_3							PF05840.13	Bacteriophage replication gene A protein (GPA)	3.5e-123	405.9	1	VOG00821	sp|Q9G050|REP_BPPHM Replication-associated protein VP4	2.4e-208	689.1	10
NODE_29_length_222256_cov_16.7066_fragment_3_116	NODE_29_length_222256_cov_16.7066_fragment_3	K06223		dam; DNA adenine methylase [EC:2.1.1.72]	2.5e-64	215.1	2.63	PF02086.15	D12 class N6 adenine-specific DNA methyltransferase	2.3e-72	238.9	2.58	VOG00314	sp|P29347|MTS1_STRSA Modification methylase StsI	2.9e-56	186.1	10
NODE_29_length_222256_cov_16.7066_fragment_3_117	NODE_29_length_222256_cov_16.7066_fragment_3							PF01258.17	Prokaryotic dksA/traR C4-type zinc finger	4.6e-13	44.1	0.14	VOG00389	sp|P41039|YBII_ECOLI Uncharacterized protein YbiI	1e-25	84.8	4.5
NODE_29_length_222256_cov_16.7066_fragment_3_118	NODE_29_length_222256_cov_16.7066_fragment_3							PF10809.8	Protein of unknown function (DUF2732)	8.2e-28	91.3	0.11	VOG10270	sp|Q06422|YO80_BPP2 Uncharacterized 8.3 kDa protein in GpA 5'region	5.2e-36	117.5	0.43
NODE_29_length_222256_cov_16.7066_fragment_3_119	NODE_29_length_222256_cov_16.7066_fragment_3							PF17282.2	Family of unknown function (DUF5347)	4.1e-41	134.6	0.06
NODE_29_length_222256_cov_16.7066_fragment_3_120	NODE_29_length_222256_cov_16.7066_fragment_3
NODE_29_length_222256_cov_16.7066_fragment_3_121	NODE_29_length_222256_cov_16.7066_fragment_3							PF06892.11	Phage regulatory protein CII (CP76)	3.5e-69	226.5	1	VOG00672	sp|P75976|YMFL_ECOLI Uncharacterized protein YmfL	1.7e-35	117.5	1.28
NODE_29_length_222256_cov_16.7066_fragment_3_122	NODE_29_length_222256_cov_16.7066_fragment_3												VOG03566	sp|P51705|VCOX_BPHC1 Regulatory protein cox	1.6e-16	54.9	0.33
NODE_29_length_222256_cov_16.7066_fragment_3_123	NODE_29_length_222256_cov_16.7066_fragment_3							PF07022.13	Bacteriophage CI repressor helix-turn-helix domain	1.1e-32	107.2	1
NODE_29_length_222256_cov_16.7066_fragment_3_124	NODE_29_length_222256_cov_16.7066_fragment_3
NODE_29_length_222256_cov_16.7066_fragment_3_125	NODE_29_length_222256_cov_16.7066_fragment_3	K04763		xerD; integrase/recombinase XerD	5.2e-28	96.1	2.87	PF00589.22	Phage integrase family	2.8e-24	81	9.33	VOG00041	sp|O10330|VLF1_NPVOP Very late expression factor 1	1.7e-49	164.2	10
NODE_2939_length_5896_cov_17.9923_1	NODE_2939_length_5896_cov_17.9923
NODE_2939_length_5896_cov_17.9923_2	NODE_2939_length_5896_cov_17.9923							PF07151.12	Protein of unknown function (DUF1391)	8.1e-36	116.8	0.03
NODE_2939_length_5896_cov_17.9923_3	NODE_2939_length_5896_cov_17.9923	K22300		dicA; HTH-type transcriptional regulator, cell division transcriptional repressor	1.1e-54	181.2	2.08	PF01381.22	Helix-turn-helix	3.5e-17	57.4	5.99	VOG00934	REFSEQ putative HTH domain DNA-binding protein	1.4e-20	68.4	0.73
NODE_2939_length_5896_cov_17.9923_4	NODE_2939_length_5896_cov_17.9923	K22302		dicC; transcriptional repressor of cell division inhibition gene dicB	6.4e-24	80.8	0.24	PF14549.6	DNA-binding transcriptional regulator Cro	1e-13	46.1	0.2
NODE_2939_length_5896_cov_17.9923_5	NODE_2939_length_5896_cov_17.9923
NODE_2939_length_5896_cov_17.9923_6	NODE_2939_length_5896_cov_17.9923												VOG00657	REFSEQ hypothetical protein	6.2e-20	66.7	0.82
NODE_2939_length_5896_cov_17.9923_7	NODE_2939_length_5896_cov_17.9923							PF06163.11	Bacterial protein of unknown function (DUF977)	9.1e-32	104.8	0.09	VOG03713	sp|P03761|VREN_LAMBD Protein ren	1.2e-31	104	0.47
NODE_2939_length_5896_cov_17.9923_8	NODE_2939_length_5896_cov_17.9923							PF03235.14	Protein of unknown function DUF262	2.3e-20	68.8	0.18	VOG12718	REFSEQ hypothetical protein	2.1e-22	74.2	0.95
NODE_2939_length_5896_cov_17.9923_9	NODE_2939_length_5896_cov_17.9923
NODE_2951_length_10274_cov_7.77297_1	NODE_2951_length_10274_cov_7.77297												VOG12539	REFSEQ hypothetical protein	5.9e-12	40.6	0.26
NODE_2951_length_10274_cov_7.77297_2	NODE_2951_length_10274_cov_7.77297
NODE_2951_length_10274_cov_7.77297_3	NODE_2951_length_10274_cov_7.77297
NODE_2951_length_10274_cov_7.77297_4	NODE_2951_length_10274_cov_7.77297							PF07151.12	Protein of unknown function (DUF1391)	3.3e-35	115.3	0.03
NODE_2951_length_10274_cov_7.77297_5	NODE_2951_length_10274_cov_7.77297	K22300		dicA; HTH-type transcriptional regulator, cell division transcriptional repressor	1.1e-21	74.9	2.08	PF01381.22	Helix-turn-helix	4.2e-18	60.8	5.99	VOG00934	REFSEQ putative HTH domain DNA-binding protein	2e-26	87.8	0.73
NODE_2951_length_10274_cov_7.77297_6	NODE_2951_length_10274_cov_7.77297	K22302		dicC; transcriptional repressor of cell division inhibition gene dicB	2.5e-23	79.5	0.24	PF14549.6	DNA-binding transcriptional regulator Cro	7.5e-17	56.6	0.2
NODE_2951_length_10274_cov_7.77297_7	NODE_2951_length_10274_cov_7.77297												VOG04154	REFSEQ hypothetical protein	5.3e-14	47.3	0.29
NODE_2951_length_10274_cov_7.77297_8	NODE_2951_length_10274_cov_7.77297												VOG21265	REFSEQ DNA replication protein	1.6e-20	68.6	1.26
NODE_2951_length_10274_cov_7.77297_9	NODE_2951_length_10274_cov_7.77297	K10762		ydaV; putative replication protein	7.5e-138	455.5	0.11	PF01695.17	IstB-like ATP binding protein	7.4e-19	63.7	1.65	VOG01901	sp|P0AEF0|DNAC_ECOLI DNA replication protein DnaC	3e-49	163	9.05
NODE_2951_length_10274_cov_7.77297_10	NODE_2951_length_10274_cov_7.77297							PF07789.12	Protein of unknown function (DUF1627)	1.3e-90	296.6	0.02	VOG21579	REFSEQ hypothetical protein	8.6e-55	180.8	0.05
NODE_2951_length_10274_cov_7.77297_11	NODE_2951_length_10274_cov_7.77297
NODE_2951_length_10274_cov_7.77297_12	NODE_2951_length_10274_cov_7.77297							PF14359.6	Domain of unknown function (DUF4406)	1.6e-36	120.3	0.86	VOG01808	REFSEQ hypothetical protein	4.2e-33	109.5	4.46
NODE_2951_length_10274_cov_7.77297_13	NODE_2951_length_10274_cov_7.77297							PF13935.6	Ead/Ea22-like protein	2.3e-43	143.8	0.62	VOG00112	sp|P03756|EA22_LAMBD Protein ea22	1.8e-18	62.4	3.5
NODE_2951_length_10274_cov_7.77297_14	NODE_2951_length_10274_cov_7.77297												VOG11614	REFSEQ hypothetical protein	5.4e-17	56.9	0.43
NODE_2951_length_10274_cov_7.77297_15	NODE_2951_length_10274_cov_7.77297												VOG03446	REFSEQ hypothetical protein	3.1e-13	44.6	0.37
NODE_2951_length_10274_cov_7.77297_16	NODE_2951_length_10274_cov_7.77297												VOG00514	sp|O64268|VG87_BPMD2 Gene 87 protein	2.1e-16	54.9	4.36
NODE_2951_length_10274_cov_7.77297_17	NODE_2951_length_10274_cov_7.77297												VOG22155	REFSEQ hypothetical protein	1.8e-27	91.2	0.04
NODE_2951_length_10274_cov_7.77297_18	NODE_2951_length_10274_cov_7.77297
NODE_2951_length_10274_cov_7.77297_19	NODE_2951_length_10274_cov_7.77297	K18919		hokC_D; protein HokC/D	3.1e-31	104.4	0.02	PF01848.16	Hok/gef family	7.4e-23	75.3	0.02	VOG03666	sp|P33236|MOKC_ECOLI Regulatory protein MokC	1.4e-26	87.5	1.1
NODE_2951_length_10274_cov_7.77297_20	NODE_2951_length_10274_cov_7.77297							PF06147.11	Protein of unknown function (DUF968)	1.2e-65	217.1	0.18	VOG00232	sp|P76162|YDFU_ECOLI Uncharacterized protein YdfU	1.4e-28	94.7	2.92
NODE_2951_length_10274_cov_7.77297_21	NODE_2951_length_10274_cov_7.77297	K01160		rusA; crossover junction endodeoxyribonuclease RusA [EC:3.1.22.4]	3.1e-18	64	1.93
NODE_3_length_551608_cov_10.1305_fragment_5_427	NODE_3_length_551608_cov_10.1305_fragment_5	K14059		int; integrase	2.9e-23	79.7	7	PF00589.22	Phage integrase family	1.4e-35	117.4	9.33	VOG00041	sp|O10330|VLF1_NPVOP Very late expression factor 1	4.3e-49	162.3	10
NODE_3_length_551608_cov_10.1305_fragment_5_428	NODE_3_length_551608_cov_10.1305_fragment_5	K03503		umuD; DNA polymerase V [EC:3.4.21.-]	3.9e-15	52.7	0.15						VOG04769	sp|P0AG11|UMUD_ECOLI Protein UmuD	6.5e-23	75.7	0.42
NODE_3_length_551608_cov_10.1305_fragment_5_429	NODE_3_length_551608_cov_10.1305_fragment_5	K16568		exoZ; exopolysaccharide production protein ExoZ	6.3e-17	58.8	0.29	PF01757.22	Acyltransferase family	1.2e-23	78.4	0.34	VOG00297	sp|P21542|CARE_STRTH 4''-mycarosyl isovaleryl-CoA transferase	1.5e-23	77.5	0.68
NODE_3_length_551608_cov_10.1305_fragment_5_430	NODE_3_length_551608_cov_10.1305_fragment_5	K16709		amsF; amylovoran biosynthesis protein AmsF	1.2e-20	70	0.56	PF09008.10	Head binding	6.5e-69	224.1	0.23	VOG21264	REFSEQ conserved phage protein	8.7e-303	1000.8	0.13
NODE_3_length_551608_cov_10.1305_fragment_5_431	NODE_3_length_551608_cov_10.1305_fragment_5							PF03869.14	Arc-like DNA binding domain	1.4e-16	54.9	0.27	VOG00170	sp|P03049|RMNT_BPP22 Regulatory protein mnt	3.7e-27	89.2	2.47
NODE_3_length_551608_cov_10.1305_fragment_5_432	NODE_3_length_551608_cov_10.1305_fragment_5												VOG01450	sp|Q9T1R3|VP35_BPAPS Putative DNA transfer protein p35	5.6e-188	621.6	0.94
NODE_3_length_551608_cov_10.1305_fragment_5_433	NODE_3_length_551608_cov_10.1305_fragment_5							PF16928.5	DNA/protein translocase of phage P22 injectosome	2.8e-86	283.2	1	VOG02782	sp|Q01076|GP20_BPP22 Internal virion protein gp20	8.1e-152	501.3	1
NODE_3_length_551608_cov_10.1305_fragment_5_434	NODE_3_length_551608_cov_10.1305_fragment_5												VOG11711	sp|Q01074|GP7_BPP22 Internal virion protein gp7	1.6e-112	369.7	1
NODE_3_length_551608_cov_10.1305_fragment_5_435	NODE_3_length_551608_cov_10.1305_fragment_5							PF11039.8	Protein of unknown function (DUF2824)	4e-56	183.9	0.07	VOG11710	sp|Q01075|VG14_BPP22 Protein gp14	4.9e-67	219.3	0.7
NODE_3_length_551608_cov_10.1305_fragment_5_436	NODE_3_length_551608_cov_10.1305_fragment_5							PF16532.5	Sf6-type phage tail needle knob or tip of some Caudovirales	1.6e-117	384.1	1	VOG00637	sp|P35837|NEEDL_BPP22 Tail needle protein gp26	6.5e-109	358.3	1.72
NODE_3_length_551608_cov_10.1305_fragment_5_437	NODE_3_length_551608_cov_10.1305_fragment_5							PF11134.8	Phage stabilisation protein	1.1e-289	955.5	1	VOG11709	sp|P26749|VG10_BPP22 Packaged DNA stabilization protein gp10	1.8e-167	552.2	1.04
NODE_3_length_551608_cov_10.1305_fragment_5_438	NODE_3_length_551608_cov_10.1305_fragment_5							PF11650.8	P22 tail accessory factor	1.1e-63	208.8	0.15	VOG03135	sp|P26746|EXLYS_BPP22 Peptidoglycan hydrolase gp4	1.7e-77	253.1	0.92
NODE_3_length_551608_cov_10.1305_fragment_5_439	NODE_3_length_551608_cov_10.1305_fragment_5												VOG03731	REFSEQ hypothetical protein	2.5e-41	136.5	1.16
NODE_3_length_551608_cov_10.1305_fragment_5_440	NODE_3_length_551608_cov_10.1305_fragment_5							PF11651.8	P22 coat protein - gene protein 5	3.1e-132	435.8	1
NODE_3_length_551608_cov_10.1305_fragment_5_441	NODE_3_length_551608_cov_10.1305_fragment_5							PF09306.10	Bacteriophage, scaffolding protein	3e-181	596.2	1	VOG03519	sp|P26748|VG08_BPP22 Scaffolding protein	4e-102	336.2	0.85
NODE_3_length_551608_cov_10.1305_fragment_5_442	NODE_3_length_551608_cov_10.1305_fragment_5							PF16510.5	Phage P22-like portal protein	0	1137.8	1	VOG01027	sp|P26744|PORTL_BPP22 Portal protein	5.8e-196	647.5	2.73
NODE_3_length_551608_cov_10.1305_fragment_5_443	NODE_3_length_551608_cov_10.1305_fragment_5							PF03237.15	Terminase-like family	1.5e-62	205.8	2.85	VOG00381	sp|P54308|TERL_BPSPP Terminase, large subunit gp2	3e-82	271.2	8.34
NODE_3_length_551608_cov_10.1305_fragment_5_444	NODE_3_length_551608_cov_10.1305_fragment_5							PF16677.5	DNA-packaging protein gp3	1.9e-38	125.9	0.48	VOG02752	sp|P04893|TERS_BPP22 Terminase, small subunit	1.8e-55	182	2.46
NODE_3_length_551608_cov_10.1305_fragment_5_445	NODE_3_length_551608_cov_10.1305_fragment_5							PF10834.8	Protein of unknown function (DUF2560)	2.1e-45	147.6	0.11	VOG11724	sp|P57018|Y9K0_BPP22 Uncharacterized 9.0 kDa protein in gp15-gp3 intergenic region	1.6e-44	145.4	0.72
NODE_3_length_551608_cov_10.1305_fragment_5_446	NODE_3_length_551608_cov_10.1305_fragment_5							PF09669.10	Phage regulatory protein Rha (Phage_pRha)	1.3e-24	81.3	1.83	VOG01520	sp|O34449|YOQD_BACSU SPBc2 prophage-derived putative antirepressor protein YoqD	2.6e-33	110.2	2.17
NODE_3_length_551608_cov_10.1305_fragment_5_447	NODE_3_length_551608_cov_10.1305_fragment_5	K14744		rzpD; prophage endopeptidase [EC:3.4.-.-]	7.6e-59	195	1.01	PF03245.13	Bacteriophage Rz lysis protein	3.4e-40	131.8	1	VOG01059	sp|P00726|SPAN1_LAMBD Spanin, inner membrane subunit	3.4e-50	164.9	6.8
NODE_3_length_551608_cov_10.1305_fragment_5_448	NODE_3_length_551608_cov_10.1305_fragment_5	K12054		atlA; lytic transglycosylase AtlA	4.9e-11	40.2	0.02	PF00959.19	Phage lysozyme	6e-25	82.6	3.03	VOG00460	sp|P51771|ENLYS_BPP2 Endolysin	1.9e-41	137	2.74
NODE_3_length_551608_cov_10.1305_fragment_5_449	NODE_3_length_551608_cov_10.1305_fragment_5							PF05106.12	Phage holin family (Lysis protein S)	1.5e-29	97.2	1	VOG01571	sp|P03705|HOLIN_LAMBD Antiholin	2.1e-35	115.8	2.29
NODE_3_length_551608_cov_10.1305_fragment_5_450	NODE_3_length_551608_cov_10.1305_fragment_5							PF03589.13	Antitermination protein	3.4e-56	182.4	0.29	VOG03603	sp|P76161|REQ2_ECOLI Prophage antitermination protein Q homolog QuuQ	5.5e-104	341.8	1.23
NODE_3_length_551608_cov_10.1305_fragment_5_451	NODE_3_length_551608_cov_10.1305_fragment_5							PF06322.11	Phage NinH protein	3.1e-31	101.9	1
NODE_3_length_551608_cov_10.1305_fragment_5_452	NODE_3_length_551608_cov_10.1305_fragment_5	K01160		rusA; crossover junction endodeoxyribonuclease RusA [EC:3.1.22.4]	2.8e-37	124.7	1.93	PF05866.11	Endodeoxyribonuclease RusA	2.1e-19	65	2.13	VOG00098	sp|Q9MCN8|RUSA_BPHK7 Crossover junction endodeoxyribonuclease rusA	1.6e-22	75.1	10
NODE_3_length_551608_cov_10.1305_fragment_5_453	NODE_3_length_551608_cov_10.1305_fragment_5							PF07102.12	Protein of unknown function (DUF1364)	1.1e-19	64.8	0.28	VOG01818	sp|P68661|YBCO_ECOLI Putative nuclease YbcO	5.4e-17	56.3	1.09
NODE_3_length_551608_cov_10.1305_fragment_5_454	NODE_3_length_551608_cov_10.1305_fragment_5
NODE_3_length_551608_cov_10.1305_fragment_5_455	NODE_3_length_551608_cov_10.1305_fragment_5												VOG17709	REFSEQ hypothetical protein	5.4e-29	95.5	0.14
NODE_3_length_551608_cov_10.1305_fragment_5_456	NODE_3_length_551608_cov_10.1305_fragment_5							PF05810.12	NinF protein	5e-30	98	0.13	VOG10122	sp|O48425|NINF_BPH19 Protein ninF	1.2e-38	125.3	0.78
NODE_3_length_551608_cov_10.1305_fragment_5_457	NODE_3_length_551608_cov_10.1305_fragment_5							PF05869.11	DNA N-6-adenine-methyltransferase (Dam)	1.6e-65	214.6	1.65	VOG01116	sp|P51715|YO13_BPHC1 Uncharacterized adenine-specific methylase	3.4e-52	171.2	6.05
NODE_3_length_551608_cov_10.1305_fragment_5_458	NODE_3_length_551608_cov_10.1305_fragment_5							PF05772.12	NinB protein	1.1e-51	168.9	0.31	VOG01507	sp|P03765|NINB_LAMBD Protein ninB	1.1e-54	179	3.4
NODE_3_length_551608_cov_10.1305_fragment_5_459	NODE_3_length_551608_cov_10.1305_fragment_5	K02314		dnaB; replicative DNA helicase [EC:3.6.4.12]	3.2e-111	369.5	5.15	PF03796.15	DnaB-like helicase C terminal domain	2.5e-61	201.9	5.28	VOG00557	sp|P04530|VG41_BPT4 ATP-dependent helicase 41	7e-77	254.2	10
NODE_3_length_551608_cov_10.1305_fragment_5_460	NODE_3_length_551608_cov_10.1305_fragment_5												VOG01042	sp|P39787|DNAD_BACSU DNA replication protein DnaD	6.7e-14	46.4	1.48
NODE_3_length_551608_cov_10.1305_fragment_5_461	NODE_3_length_551608_cov_10.1305_fragment_5												VOG10118	REFSEQ hypothetical protein	5e-43	139.6	0.66
NODE_3_length_551608_cov_10.1305_fragment_5_462	NODE_3_length_551608_cov_10.1305_fragment_5							PF05269.11	Bacteriophage CII protein	1.3e-43	141.9	1
NODE_3_length_551608_cov_10.1305_fragment_5_463	NODE_3_length_551608_cov_10.1305_fragment_5	K22300		dicA; HTH-type transcriptional regulator, cell division transcriptional repressor	3.4e-15	53.2	2.08	PF01381.22	Helix-turn-helix	9.8e-15	49.2	5.99	VOG00004	sp|P51704|RPC1_BPHC1 Repressor protein CI	6.8e-16	53	10
NODE_3_length_551608_cov_10.1305_fragment_5_464	NODE_3_length_551608_cov_10.1305_fragment_5	K01356		lexA; repressor LexA [EC:3.4.21.88]	7.3e-22	75.4	2.88	PF00717.23	Peptidase S24-like	5.1e-16	53.2	1.35	VOG02771	sp|P03034|RPC1_LAMBD Repressor protein cI	3.9e-27	90.2	10
NODE_3_length_551608_cov_10.1305_fragment_5_465	NODE_3_length_551608_cov_10.1305_fragment_5												VOG11742	REFSEQ hypothetical protein	6.5e-78	253.8	0.1
NODE_3_length_551608_cov_10.1305_fragment_5_466	NODE_3_length_551608_cov_10.1305_fragment_5							PF11438.8	36-mer N-terminal peptide of the N protein (N36)	2.8e-28	91.9	0.03	VOG01930	sp|P03045|REGN_LAMBD Antitermination protein N	3.4e-39	128.9	1.77
NODE_3_length_551608_cov_10.1305_fragment_5_467	NODE_3_length_551608_cov_10.1305_fragment_5							PF11058.8	Antirestriction protein Ral	1.6e-48	156.9	0.03	VOG11467	sp|P03703|RAL_LAMBD Restriction inhibitor protein ral	3.2e-48	155.8	0.45
NODE_3_length_551608_cov_10.1305_fragment_5_468	NODE_3_length_551608_cov_10.1305_fragment_5												VOG00072	sp|P14107|Y8K6_BPP22 Uncharacterized 8.6 kDa protein in ral-gp17 intergenic region	2.5e-22	73.7	2.29
NODE_3_length_551608_cov_10.1305_fragment_5_469	NODE_3_length_551608_cov_10.1305_fragment_5
NODE_3_length_551608_cov_10.1305_fragment_5_470	NODE_3_length_551608_cov_10.1305_fragment_5							PF08134.11	cIII protein family	4.8e-25	81.8	0.01	VOG04400	sp|P18681|RPC3_BPHK0 Regulatory protein CIII	9.2e-19	62.4	0.34
NODE_3_length_551608_cov_10.1305_fragment_5_471	NODE_3_length_551608_cov_10.1305_fragment_5							PF06301.11	Bacteriophage lambda Kil protein	7.3e-26	84.3	1	VOG02883	sp|P03758|VKIL_LAMBD Protein kil	6.6e-23	75.2	1.3
NODE_3_length_551608_cov_10.1305_fragment_5_472	NODE_3_length_551608_cov_10.1305_fragment_5												VOG11741	REFSEQ hypothetical protein	9.4e-17	55.7	0.15
NODE_3_length_551608_cov_10.1305_fragment_5_473	NODE_3_length_551608_cov_10.1305_fragment_5												VOG13560	REFSEQ hypothetical protein	9.8e-56	181.2	0.1
NODE_3_length_551608_cov_10.1305_fragment_5_474	NODE_3_length_551608_cov_10.1305_fragment_5	K07455		recT; recombination protein RecT	2e-59	198.5	1.61	PF03837.14	RecT family	1.9e-36	120.2	2.53	VOG10469	sp|P03698|VBET_LAMBD Recombination protein bet	1.1e-32	108.5	10
NODE_3_length_551608_cov_10.1305_fragment_5_475	NODE_3_length_551608_cov_10.1305_fragment_5							PF05565.11	Siphovirus Gp157	7.8e-41	134.5	1	VOG11084	REFSEQ hypothetical protein	1.2e-50	166.1	3.79
NODE_3_length_551608_cov_10.1305_fragment_5_476	NODE_3_length_551608_cov_10.1305_fragment_5							PF10930.8	Protein of unknown function (DUF2737)	2.3e-29	95.5	0.38	VOG10113	sp|P11192|Y6K6_BPP22 Uncharacterized 6.6 kDa protein in eae-abc2 intergenic region	1e-32	106.4	1.59
NODE_3_length_551608_cov_10.1305_fragment_5_477	NODE_3_length_551608_cov_10.1305_fragment_5												VOG01103	sp|P76515|YFDS_ECOLI Uncharacterized protein YfdS	8.2e-38	124.4	0.62
NODE_3_length_551608_cov_10.1305_fragment_5_478	NODE_3_length_551608_cov_10.1305_fragment_5												VOG03112	REFSEQ putative methyltransferase	1.8e-64	210.9	1.32
NODE_3_length_551608_cov_10.1305_fragment_5_479	NODE_3_length_551608_cov_10.1305_fragment_5							PF13935.6	Ead/Ea22-like protein	2e-38	126.9	0.62	VOG00112	sp|P03756|EA22_LAMBD Protein ea22	9.1e-25	82.4	3.5
NODE_3_length_551608_cov_10.1305_fragment_5_480	NODE_3_length_551608_cov_10.1305_fragment_5
NODE_3_length_551608_cov_10.1305_fragment_5_481	NODE_3_length_551608_cov_10.1305_fragment_5												VOG02596	REFSEQ hypothetical protein	8.2e-38	123.3	0.82
NODE_3_length_551608_cov_10.1305_fragment_5_482	NODE_3_length_551608_cov_10.1305_fragment_5							PF04448.12	Protein of unknown function (DUF551)	1.8e-19	65.2	0.56	VOG00112	sp|P03756|EA22_LAMBD Protein ea22	3.6e-50	165.2	3.5
NODE_3_length_551608_cov_10.1305_fragment_5_483	NODE_3_length_551608_cov_10.1305_fragment_5												VOG11593	REFSEQ hypothetical protein	6.1e-45	146.3	0.95
NODE_3_length_551608_cov_10.1305_fragment_5_484	NODE_3_length_551608_cov_10.1305_fragment_5												VOG11592	REFSEQ hypothetical protein	6.3e-71	229.5	0.44
NODE_3_length_661249_cov_87.5791_fragment_3_542	NODE_3_length_661249_cov_87.5791_fragment_3	K06077		slyB; outer membrane lipoprotein SlyB	1.3e-22	77.5	0.05						VOG12537	sp|P65290|YFGH_ECOLI Uncharacterized lipoprotein YfgH	1.7e-105	344.6	0.11
NODE_3_length_661249_cov_87.5791_fragment_3_543	NODE_3_length_661249_cov_87.5791_fragment_3							PF17358.2	Family of unknown function (DUF5384)	6e-58	189.8	0.02	VOG12536	sp|P76573|YFGI_ECOLI Uncharacterized protein YfgI	3.5e-100	327.9	0.1
NODE_3_length_661249_cov_87.5791_fragment_3_544	NODE_3_length_661249_cov_87.5791_fragment_3							PF10721.9	Protein of unknown function (DUF2514)	3e-41	136	0.61	VOG03004	sp|O64363|VG55_BPN15 Protein gp55	8.6e-52	170.3	1.42
NODE_3_length_661249_cov_87.5791_fragment_3_545	NODE_3_length_661249_cov_87.5791_fragment_3	K03791		K03791; putative chitinase	2.5e-63	211	2.36						VOG23339	REFSEQ gp5 baseplate hub subunit and tail lysozyme	1.6e-39	130.6	2.48
NODE_3_length_661249_cov_87.5791_fragment_3_546	NODE_3_length_661249_cov_87.5791_fragment_3							PF05449.11	Putative 3TM holin, Phage_holin_3	1e-29	97.3	1	VOG03747	REFSEQ hypothetical protein	1.3e-34	112.9	1.17
NODE_3_length_661249_cov_87.5791_fragment_3_547	NODE_3_length_661249_cov_87.5791_fragment_3							PF16931.5	Putative phage holin	1.7e-20	68.1	1	VOG00999	REFSEQ hypothetical protein	4.4e-37	121.3	1.17
NODE_3_length_661249_cov_87.5791_fragment_3_548	NODE_3_length_661249_cov_87.5791_fragment_3
NODE_3_length_661249_cov_87.5791_fragment_3_549	NODE_3_length_661249_cov_87.5791_fragment_3												VOG24068	sp|Q858F5|FIBER_BPE15 Tail spike protein	1e-59	196.9	1
NODE_3_length_661249_cov_87.5791_fragment_3_550	NODE_3_length_661249_cov_87.5791_fragment_3												VOG03693	REFSEQ hypothetical protein	1e-43	144.5	1.11
NODE_3_length_661249_cov_87.5791_fragment_3_551	NODE_3_length_661249_cov_87.5791_fragment_3
NODE_3_length_661249_cov_87.5791_fragment_3_552	NODE_3_length_661249_cov_87.5791_fragment_3
NODE_3_length_661249_cov_87.5791_fragment_3_553	NODE_3_length_661249_cov_87.5791_fragment_3							PF02498.17	BRO family, N-terminal domain	1.3e-16	55.9	1.68	VOG03693	REFSEQ hypothetical protein	8.2e-43	141.5	1.11
NODE_3_length_661249_cov_87.5791_fragment_3_554	NODE_3_length_661249_cov_87.5791_fragment_3
NODE_3_length_661249_cov_87.5791_fragment_3_555	NODE_3_length_661249_cov_87.5791_fragment_3							PF10097.9	Predicted membrane protein (DUF2335)	9e-18	58.9	0.02	VOG17718	REFSEQ hypothetical protein	2.4e-17	57.9	0.19
NODE_3_length_661249_cov_87.5791_fragment_3_556	NODE_3_length_661249_cov_87.5791_fragment_3
NODE_3_length_661249_cov_87.5791_fragment_3_557	NODE_3_length_661249_cov_87.5791_fragment_3
NODE_3_length_661249_cov_87.5791_fragment_3_558	NODE_3_length_661249_cov_87.5791_fragment_3												VOG00533	sp|P03726|EXLYS_BPT7 Peptidoglycan transglycosylase gp16	8.6e-80	263.9	7.34
NODE_3_length_661249_cov_87.5791_fragment_3_559	NODE_3_length_661249_cov_87.5791_fragment_3												VOG00741	sp|Q9XJR2|P5_BPPM2 Protein P5	1.6e-80	266.2	2.21
NODE_3_length_661249_cov_87.5791_fragment_3_560	NODE_3_length_661249_cov_87.5791_fragment_3												VOG02280	REFSEQ hypothetical protein	4.9e-75	246.2	0.54
NODE_3_length_661249_cov_87.5791_fragment_3_561	NODE_3_length_661249_cov_87.5791_fragment_3												VOG10952	sp|P03723|GP13_BPT7 Probable scaffold protein gp13	7.8e-44	144	3.54
NODE_3_length_661249_cov_87.5791_fragment_3_562	NODE_3_length_661249_cov_87.5791_fragment_3												VOG04095	REFSEQ hypothetical protein	1.8e-292	966.1	0.95
NODE_3_length_661249_cov_87.5791_fragment_3_563	NODE_3_length_661249_cov_87.5791_fragment_3												VOG03548	REFSEQ hypothetical protein	2.7e-57	189.2	1.09
NODE_3_length_661249_cov_87.5791_fragment_3_564	NODE_3_length_661249_cov_87.5791_fragment_3												VOG00650	REFSEQ hypothetical protein	7.7e-33	107.8	0.44
NODE_3_length_661249_cov_87.5791_fragment_3_565	NODE_3_length_661249_cov_87.5791_fragment_3												VOG01115	REFSEQ hypothetical protein	3.3e-56	183.8	0.64
NODE_3_length_661249_cov_87.5791_fragment_3_566	NODE_3_length_661249_cov_87.5791_fragment_3												VOG01437	REFSEQ major capsid protein	1.3e-91	301.4	1.52
NODE_3_length_661249_cov_87.5791_fragment_3_567	NODE_3_length_661249_cov_87.5791_fragment_3												VOG04123	REFSEQ hypothetical protein	2.4e-91	300.8	0.75
NODE_3_length_661249_cov_87.5791_fragment_3_568	NODE_3_length_661249_cov_87.5791_fragment_3												VOG12534	REFSEQ hypothetical protein	1.6e-49	160.8	0.39
NODE_3_length_661249_cov_87.5791_fragment_3_569	NODE_3_length_661249_cov_87.5791_fragment_3							PF12236.8	Bacteriophage head to tail connecting protein	1.3e-172	569.4	1.99	VOG03064	sp|P03728|PORTL_BPT7 Portal protein	8.5e-144	474.3	8.02
NODE_3_length_661249_cov_87.5791_fragment_3_570	NODE_3_length_661249_cov_87.5791_fragment_3												VOG12533	REFSEQ hypothetical protein	4e-49	159.1	0.23
NODE_3_length_661249_cov_87.5791_fragment_3_571	NODE_3_length_661249_cov_87.5791_fragment_3												VOG19776	REFSEQ hypothetical protein	4.2e-61	197.8	0.06
NODE_3_length_661249_cov_87.5791_fragment_3_572	NODE_3_length_661249_cov_87.5791_fragment_3
NODE_3_length_661249_cov_87.5791_fragment_3_573	NODE_3_length_661249_cov_87.5791_fragment_3												VOG09810	sp|P17312|TERL_BPT4 Terminase, large subunit	9.4e-19	63	10
NODE_3_length_661249_cov_87.5791_fragment_3_574	NODE_3_length_661249_cov_87.5791_fragment_3	K07474		xtmA; phage terminase small subunit	1.1e-42	143.4	2.24	PF03592.16	Terminase small subunit	1.1e-29	98.6	2.02	VOG02869	sp|P68928|TERS_BPSF6 Terminase small subunit	1.6e-35	118	6.92
NODE_3_length_661249_cov_87.5791_fragment_3_575	NODE_3_length_661249_cov_87.5791_fragment_3												VOG04486	REFSEQ hypothetical protein	3.9e-36	117.9	0.34
NODE_3_length_661249_cov_87.5791_fragment_3_576	NODE_3_length_661249_cov_87.5791_fragment_3
NODE_3_length_661249_cov_87.5791_fragment_3_577	NODE_3_length_661249_cov_87.5791_fragment_3							PF04448.12	Protein of unknown function (DUF551)	4.4e-19	64.1	0.56	VOG00088	sp|P14108|Y7K8_BPP22 Uncharacterized 7.8 kDa protein in ral-gp17 intergenic region	7.9e-37	121.7	1.55
NODE_3_length_661249_cov_87.5791_fragment_3_578	NODE_3_length_661249_cov_87.5791_fragment_3												VOG03554	REFSEQ hypothetical protein	6.8e-58	190.4	2.25
NODE_3_length_661249_cov_87.5791_fragment_3_579	NODE_3_length_661249_cov_87.5791_fragment_3							PF13935.6	Ead/Ea22-like protein	1.6e-40	133.9	0.62	VOG22155	REFSEQ hypothetical protein	1.4e-31	104	0.04
NODE_3_length_661249_cov_87.5791_fragment_3_580	NODE_3_length_661249_cov_87.5791_fragment_3												VOG19553	REFSEQ gene 22 protein	4.4e-69	223.6	0.06
NODE_3_length_661249_cov_87.5791_fragment_3_581	NODE_3_length_661249_cov_87.5791_fragment_3												VOG02811	REFSEQ hypothetical protein	4.1e-75	246.2	0.3
NODE_3_length_661249_cov_87.5791_fragment_3_582	NODE_3_length_661249_cov_87.5791_fragment_3												VOG01103	sp|P76515|YFDS_ECOLI Uncharacterized protein YfdS	3.7e-25	83.3	0.62
NODE_3_length_661249_cov_87.5791_fragment_3_583	NODE_3_length_661249_cov_87.5791_fragment_3												VOG00771	sp|P15075|VG50_BPT4 Head completion protein Gp50	6e-21	69.8	10
NODE_3_length_661249_cov_87.5791_fragment_3_584	NODE_3_length_661249_cov_87.5791_fragment_3							PF06992.11	Replication protein P	8.6e-59	192.7	0.29	VOG11468	sp|P03689|VRPP_LAMBD Replication protein P	1.5e-98	323.6	1.07
NODE_3_length_661249_cov_87.5791_fragment_3_585	NODE_3_length_661249_cov_87.5791_fragment_3	K02317		dnaT; DNA replication protein DnaT	3.2e-35	118.7	0.07	PF17948.1	DnaT DNA-binding domain	8.1e-21	68.4	0.09	VOG00329	sp|P03687|VG18_BPP22 DNA replication protein gp18	2.2e-12	42.8	1.73
NODE_3_length_661249_cov_87.5791_fragment_3_586	NODE_3_length_661249_cov_87.5791_fragment_3												VOG12558	REFSEQ hypothetical protein	2.6e-44	143.6	0.47
NODE_3_length_661249_cov_87.5791_fragment_3_587	NODE_3_length_661249_cov_87.5791_fragment_3												VOG12531	REFSEQ hypothetical protein	1.3e-48	157.7	0.22
NODE_3_length_661249_cov_87.5791_fragment_3_588	NODE_3_length_661249_cov_87.5791_fragment_3												VOG00004	sp|P51704|RPC1_BPHC1 Repressor protein CI	3.1e-12	41.2	10
NODE_3_length_661249_cov_87.5791_fragment_3_589	NODE_3_length_661249_cov_87.5791_fragment_3												VOG12530	REFSEQ hypothetical protein	5.8e-41	132.7	0.15
NODE_3_length_661249_cov_87.5791_fragment_3_590	NODE_3_length_661249_cov_87.5791_fragment_3												VOG12529	REFSEQ hypothetical protein	1.4e-52	170.8	0.18
NODE_3_length_661249_cov_87.5791_fragment_3_591	NODE_3_length_661249_cov_87.5791_fragment_3	K10906		recE; exodeoxyribonuclease VIII [EC:3.1.11.-]	5.8e-65	217.3	1.75	PF12684.7	PDDEXK-like domain of unknown function (DUF3799)	1.8e-28	94.8	2.21	VOG00690	sp|P15032|RECE_ECOLI Exodeoxyribonuclease 8	3.6e-129	424.9	6.89
NODE_3_length_661249_cov_87.5791_fragment_3_592	NODE_3_length_661249_cov_87.5791_fragment_3							PF03837.14	RecT family	1.8e-40	133.5	2.53	VOG10469	sp|P03698|VBET_LAMBD Recombination protein bet	2.7e-118	389.3	10
NODE_3_length_661249_cov_87.5791_fragment_3_593	NODE_3_length_661249_cov_87.5791_fragment_3	K07733		alpA; prophage regulatory protein	3.3e-16	56.3	1	PF05930.12	Prophage CP4-57 regulatory protein (AlpA)	2.2e-12	41.5	1
NODE_3_length_661249_cov_87.5791_fragment_3_594	NODE_3_length_661249_cov_87.5791_fragment_3												VOG12528	REFSEQ putative transcriptional activator	1.5e-53	173.7	0.18
NODE_3_length_661249_cov_87.5791_fragment_3_595	NODE_3_length_661249_cov_87.5791_fragment_3							PF05063.14	MT-A70	3.8e-24	80.4	0.51	VOG03076	sp|P43641|MTMU_MYCSP Modification methylase MunI	8.7e-74	242.2	1.33
NODE_3_length_661249_cov_87.5791_fragment_3_596	NODE_3_length_661249_cov_87.5791_fragment_3							PF07131.11	Protein of unknown function (DUF1382)	1.3e-24	80.9	0.11	VOG11464	REFSEQ hypothetical protein	1.6e-30	99.6	1.34
NODE_3_length_661249_cov_87.5791_fragment_3_597	NODE_3_length_661249_cov_87.5791_fragment_3	K14059		int; integrase	6.3e-20	68.9	7	PF00589.22	Phage integrase family	5.1e-21	70.1	9.33	VOG00041	sp|O10330|VLF1_NPVOP Very late expression factor 1	1.1e-52	174.1	10
NODE_3_length_661249_cov_87.5791_fragment_3_598	NODE_3_length_661249_cov_87.5791_fragment_3	K01951	AMG	guaA, GMPS; GMP synthase (glutamine-hydrolysing) [EC:6.3.5.2]	6.3e-206	681.8	0.01	PF00958.22	GMP synthase C terminal domain	1.1e-45	148.6	0.01
NODE_3_length_661249_cov_87.5791_fragment_3_599	NODE_3_length_661249_cov_87.5791_fragment_3	K00088		IMPDH, guaB; IMP dehydrogenase [EC:1.1.1.205]	2.3e-186	617.4	0.01	PF00478.25	IMP dehydrogenase / GMP reductase domain	1e-163	539.1	0.1	VOG04273	sp|Q9NJD8|GMPR_ONCVO GMP reductase	4.4e-72	237.5	0.31
NODE_3_length_661249_cov_87.5791_fragment_3_600	NODE_3_length_661249_cov_87.5791_fragment_3	K03601		xseA; exodeoxyribonuclease VII large subunit [EC:3.1.11.6]	9.5e-171	565.9	0.1	PF02601.15	Exonuclease VII, large subunit	2e-105	347.5	0.1	VOG18348	sp|Q8FQP1|EX7L_COREF Exodeoxyribonuclease 7 large subunit	5.3e-65	214.5	0.23
NODE_3_length_661249_cov_87.5791_fragment_3_601	NODE_3_length_661249_cov_87.5791_fragment_3	K13735		yeeJ; adhesin/invasin	3.6e-21	71.7	0.11	PF05689.11	Salmonella repeat of unknown function (DUF823)	0	1441.7	0
NODE_3_length_661249_cov_87.5791_fragment_3_602	NODE_3_length_661249_cov_87.5791_fragment_3
NODE_3_length_661249_cov_87.5791_fragment_3_603	NODE_3_length_661249_cov_87.5791_fragment_3	K13735		yeeJ; adhesin/invasin	1.6e-154	513.7	0.11	PF11924.8	Inverse autotransporter, beta-domain	2.2e-106	350.2	0
NODE_3_length_661249_cov_87.5791_fragment_3_604	NODE_3_length_661249_cov_87.5791_fragment_3							PF07191.12	zinc-ribbons	3.3e-31	102	0.01
NODE_3_length_661249_cov_87.5791_fragment_3_605	NODE_3_length_661249_cov_87.5791_fragment_3	K03977		engA, der; GTPase	9.4e-176	582.1	0.01	PF01926.23	50S ribosome-binding GTPase	5.4e-58	188.9	0.01	VOG00340	sp|P15170|ERF3A_HUMAN Eukaryotic peptide chain release factor GTP-binding subunit ERF3A	1e-13	45.5	0.09
NODE_3_length_661249_cov_87.5791_fragment_3_606	NODE_3_length_661249_cov_87.5791_fragment_3	K17713		bamB; outer membrane protein assembly factor BamB	5.4e-117	388.6	0.05	PF13360.6	PQQ-like domain	1.6e-62	206	0.03	VOG04495	sp|P77931|PVADH_PSESP Polyvinylalcohol dehydrogenase	3.9e-15	49.5	0.02
NODE_309_length_55660_cov_46.6385_fragment_1_1	NODE_309_length_55660_cov_46.6385_fragment_1												VOG00236	sp|Q4Z9G3|PORTL_BPTWO Probable portal protein	4e-23	77.7	10
NODE_309_length_55660_cov_46.6385_fragment_1_2	NODE_309_length_55660_cov_46.6385_fragment_1
NODE_309_length_55660_cov_46.6385_fragment_1_3	NODE_309_length_55660_cov_46.6385_fragment_1	K19169		dndB; DNA sulfur modification protein DndB	9.9e-30	100.7	0.09	PF14072.6	DNA-sulfur modification-associated	9.6e-24	79.7	0.11
NODE_309_length_55660_cov_46.6385_fragment_1_4	NODE_309_length_55660_cov_46.6385_fragment_1												VOG13575	REFSEQ hypothetical protein	3.9e-53	172.8	0.17
NODE_309_length_55660_cov_46.6385_fragment_1_5	NODE_309_length_55660_cov_46.6385_fragment_1												VOG04426	REFSEQ hypothetical protein	2.1e-37	122.5	0.33
NODE_309_length_55660_cov_46.6385_fragment_1_6	NODE_309_length_55660_cov_46.6385_fragment_1							PF06163.11	Bacterial protein of unknown function (DUF977)	4.3e-15	51.4	0.09
NODE_309_length_55660_cov_46.6385_fragment_1_7	NODE_309_length_55660_cov_46.6385_fragment_1	K10762		ydaV; putative replication protein	1.3e-138	457.3	0.11	PF01695.17	IstB-like ATP binding protein	2.9e-20	68.3	1.65	VOG01901	sp|P0AEF0|DNAC_ECOLI DNA replication protein DnaC	6.3e-56	184.9	9.05
NODE_309_length_55660_cov_46.6385_fragment_1_8	NODE_309_length_55660_cov_46.6385_fragment_1												VOG00100	REFSEQ hypothetical protein	3.3e-27	91.5	1.68
NODE_309_length_55660_cov_46.6385_fragment_1_9	NODE_309_length_55660_cov_46.6385_fragment_1	K03497		parB, spo0J; ParB family transcriptional regulator, chromosome partitioning protein	6.4e-15	53	1.4						VOG01110	REFSEQ hypothetical protein	6.9e-39	129.2	1.42
NODE_309_length_55660_cov_46.6385_fragment_1_10	NODE_309_length_55660_cov_46.6385_fragment_1
NODE_309_length_55660_cov_46.6385_fragment_1_11	NODE_309_length_55660_cov_46.6385_fragment_1							PF06254.11	Putative bacterial toxin ydaT	5.3e-44	144.3	0.11	VOG04154	REFSEQ hypothetical protein	8.2e-55	180.1	0.29
NODE_309_length_55660_cov_46.6385_fragment_1_12	NODE_309_length_55660_cov_46.6385_fragment_1							PF15943.5	Putative antitoxin of bacterial toxin-antitoxin system, YdaS/YdaT	8.4e-14	46.8	0.52
NODE_309_length_55660_cov_46.6385_fragment_1_13	NODE_309_length_55660_cov_46.6385_fragment_1
NODE_309_length_55660_cov_46.6385_fragment_1_14	NODE_309_length_55660_cov_46.6385_fragment_1
NODE_309_length_55660_cov_46.6385_fragment_1_15	NODE_309_length_55660_cov_46.6385_fragment_1
NODE_309_length_55660_cov_46.6385_fragment_1_16	NODE_309_length_55660_cov_46.6385_fragment_1							PF07358.11	Protein of unknown function (DUF1482)	2.1e-26	87.2	0.02
NODE_309_length_55660_cov_46.6385_fragment_1_17	NODE_309_length_55660_cov_46.6385_fragment_1												VOG13552	REFSEQ hypothetical protein	2.8e-22	73.6	0.12
NODE_309_length_55660_cov_46.6385_fragment_1_18	NODE_309_length_55660_cov_46.6385_fragment_1	K10906		recE; exodeoxyribonuclease VIII [EC:3.1.11.-]	0	1158.2	1.75	PF06630.11	Enterobacterial exodeoxyribonuclease VIII	1.1e-31	105.8	0.09	VOG13551	REFSEQ exodeoxyribonuclease VIII	0	1469.8	0.28
NODE_309_length_55660_cov_46.6385_fragment_1_19	NODE_309_length_55660_cov_46.6385_fragment_1							PF03837.14	RecT family	4e-34	113.4	2.53	VOG10469	sp|P03698|VBET_LAMBD Recombination protein bet	1.3e-61	204	10
NODE_309_length_55660_cov_46.6385_fragment_1_20	NODE_309_length_55660_cov_46.6385_fragment_1							PF13269.6	Protein of unknown function (DUF4060)	7.6e-33	108	0.11	VOG11475	REFSEQ hypothetical protein	7.6e-37	120.7	0.24
NODE_309_length_55660_cov_46.6385_fragment_1_21	NODE_309_length_55660_cov_46.6385_fragment_1	K14059		int; integrase	2.5e-22	76.7	7	PF00589.22	Phage integrase family	8.4e-23	76.6	9.33	VOG00041	sp|O10330|VLF1_NPVOP Very late expression factor 1	3.6e-45	150.1	10
NODE_309_length_55660_cov_46.6385_fragment_1_22	NODE_309_length_55660_cov_46.6385_fragment_1	K19228		sapC; cationic peptide transport system permease protein	1.9e-144	477.2	0.01	PF00528.22	Binding-protein-dependent transport system inner membrane component	9e-21	70	0.04
NODE_309_length_55660_cov_46.6385_fragment_1_23	NODE_309_length_55660_cov_46.6385_fragment_1	K19229		sapD; cationic peptide transport system ATP-binding protein	2.5e-189	625.2	0.01	PF00005.27	ABC transporter	3.9e-31	104	0.13	VOG00385	sp|P03271|PKG1_ADE05 Packaging protein 1	1.4e-21	71.6	0.77
NODE_309_length_55660_cov_46.6385_fragment_1_24	NODE_309_length_55660_cov_46.6385_fragment_1	K19230		sapF; cationic peptide transport system ATP-binding protein	6.9e-142	468.3	0.01	PF00005.27	ABC transporter	9e-34	112.5	0.13	VOG00385	sp|P03271|PKG1_ADE05 Packaging protein 1	1.2e-27	91.6	0.77
NODE_3092_length_8591_cov_39.0339_1	NODE_3092_length_8591_cov_39.0339							PF12421.8	Fibronectin type III protein	1.2e-42	140	0.09	VOG00125	sp|Q6QGE9|BPPB3_BPT5 Probable baseplate hub protein	1.2e-48	160.8	8.23
NODE_3092_length_8591_cov_39.0339_2	NODE_3092_length_8591_cov_39.0339	K07804		pagC; putatice virulence related protein PagC	8.1e-46	153.4	0.11	PF06316.11	Enterobacterial Ail/Lom protein	2.1e-127	417.6	0.12	VOG11459	sp|Q56957|AIL_YERPS Attachment invasion locus protein	2.4e-87	286.6	1.13
NODE_3092_length_8591_cov_39.0339_3	NODE_3092_length_8591_cov_39.0339							PF08400.10	Prophage tail fibre N-terminal	2.3e-68	223.5	1	VOG01165	REFSEQ hypothetical protein	3e-108	357.8	0.52
NODE_3092_length_8591_cov_39.0339_4	NODE_3092_length_8591_cov_39.0339												VOG04337	REFSEQ hypothetical protein	1.4e-25	84.4	0.39
NODE_3092_length_8591_cov_39.0339_5	NODE_3092_length_8591_cov_39.0339
NODE_3092_length_8591_cov_39.0339_6	NODE_3092_length_8591_cov_39.0339
NODE_3092_length_8591_cov_39.0339_7	NODE_3092_length_8591_cov_39.0339	K03497		parB, spo0J; ParB family transcriptional regulator, chromosome partitioning protein	9e-15	52.7	1.4	PF18090.1	Centromere-binding protein HTH domain	3.5e-25	83.1	0.04	VOG04672	sp|P07621|PARB_ECOLX Plasmid Partition par B protein	1.4e-153	505.6	0.19
NODE_3092_length_8591_cov_39.0339_8	NODE_3092_length_8591_cov_39.0339	K03496		parA, soj; chromosome partitioning protein	3.4e-37	126	0.85	PF13614.6	AAA domain	3.4e-29	97.1	0.73	VOG10286	sp|P07620|PARA_ECOLX Plasmid partition protein A	9e-85	279.3	2.49
NODE_3216_length_9029_cov_48.4179_1	NODE_3216_length_9029_cov_48.4179												VOG01507	sp|P03765|NINB_LAMBD Protein ninB	1.4e-30	101.4	3.4
NODE_3216_length_9029_cov_48.4179_2	NODE_3216_length_9029_cov_48.4179
NODE_3216_length_9029_cov_48.4179_3	NODE_3216_length_9029_cov_48.4179
NODE_3216_length_9029_cov_48.4179_4	NODE_3216_length_9029_cov_48.4179												VOG03713	sp|P03761|VREN_LAMBD Protein ren	2.3e-32	106.5	0.47
NODE_3216_length_9029_cov_48.4179_5	NODE_3216_length_9029_cov_48.4179							PF06992.11	Replication protein P	3.8e-65	213.8	0.29	VOG11468	sp|P03689|VRPP_LAMBD Replication protein P	1.5e-90	297.9	1.07
NODE_3216_length_9029_cov_48.4179_6	NODE_3216_length_9029_cov_48.4179							PF04492.13	Bacteriophage replication protein O	3.4e-34	112.6	1	VOG21265	REFSEQ DNA replication protein	5.1e-22	73.3	1.26
NODE_3216_length_9029_cov_48.4179_7	NODE_3216_length_9029_cov_48.4179							PF06254.11	Putative bacterial toxin ydaT	1.1e-40	133.5	0.11	VOG04154	REFSEQ hypothetical protein	2.1e-56	185.1	0.29
NODE_3216_length_9029_cov_48.4179_8	NODE_3216_length_9029_cov_48.4179							PF15943.5	Putative antitoxin of bacterial toxin-antitoxin system, YdaS/YdaT	1.7e-23	77.6	0.52	VOG00317	sp|P03040|RCRO_LAMBD Regulatory protein cro	1.1e-13	46.7	3.14
NODE_3216_length_9029_cov_48.4179_9	NODE_3216_length_9029_cov_48.4179	K01356		lexA; repressor LexA [EC:3.4.21.88]	1.2e-15	55.5	2.88	PF00717.23	Peptidase S24-like	1.7e-13	45.7	1.35	VOG02771	sp|P03034|RPC1_LAMBD Repressor protein cI	1.6e-24	82.2	10
NODE_3216_length_9029_cov_48.4179_10	NODE_3216_length_9029_cov_48.4179
NODE_3216_length_9029_cov_48.4179_11	NODE_3216_length_9029_cov_48.4179
NODE_3216_length_9029_cov_48.4179_12	NODE_3216_length_9029_cov_48.4179												VOG11478	sp|P38393|KILR_ECOLI Killing protein KilR	1.4e-34	113.2	0.43
NODE_3216_length_9029_cov_48.4179_13	NODE_3216_length_9029_cov_48.4179							PF06064.11	Host-nuclease inhibitor protein Gam	5.6e-66	214.2	0.04	VOG03781	sp|P03702|GAM_LAMBD Host-nuclease inhibitor protein gam	2.5e-54	176.9	1.15
NODE_3216_length_9029_cov_48.4179_14	NODE_3216_length_9029_cov_48.4179							PF03837.14	RecT family	3.8e-31	103.4	2.53	VOG10469	sp|P03698|VBET_LAMBD Recombination protein bet	3.6e-38	127	10
NODE_324_length_38623_cov_178.774_fragment_1_12	NODE_324_length_38623_cov_178.774_fragment_1	K21039		int; enterobacteria phage integrase [EC:2.7.7.- 3.1.-.-]	5.3e-90	299	1	PF09003.10	Bacteriophage lambda integrase, Arm DNA-binding domain	7.3e-26	84.7	1	VOG00041	sp|O10330|VLF1_NPVOP Very late expression factor 1	1e-25	84.6	10
NODE_324_length_38623_cov_178.774_fragment_1_13	NODE_324_length_38623_cov_178.774_fragment_1
NODE_324_length_38623_cov_178.774_fragment_1_14	NODE_324_length_38623_cov_178.774_fragment_1	K10906		recE; exodeoxyribonuclease VIII [EC:3.1.11.-]	6.6e-63	210.1	1.75	PF16473.5	3' exoribonuclease, RNase T-like	1.1e-55	182.6	1.71	VOG13551	REFSEQ exodeoxyribonuclease VIII	4e-41	134.3	0.28
NODE_324_length_38623_cov_178.774_fragment_1_15	NODE_324_length_38623_cov_178.774_fragment_1							PF07358.11	Protein of unknown function (DUF1482)	1.1e-26	87.1	0.02
NODE_324_length_38623_cov_178.774_fragment_1_16	NODE_324_length_38623_cov_178.774_fragment_1	K22304		dicB; cell division inhibition protein DicB	8.5e-39	128.1	0.01	PF05358.11	DicB protein	5.2e-43	139.6	0.01
NODE_324_length_38623_cov_178.774_fragment_1_17	NODE_324_length_38623_cov_178.774_fragment_1
NODE_324_length_38623_cov_178.774_fragment_1_18	NODE_324_length_38623_cov_178.774_fragment_1
NODE_324_length_38623_cov_178.774_fragment_1_19	NODE_324_length_38623_cov_178.774_fragment_1							PF07151.12	Protein of unknown function (DUF1391)	1e-34	112.6	0.03
NODE_324_length_38623_cov_178.774_fragment_1_20	NODE_324_length_38623_cov_178.774_fragment_1
NODE_324_length_38623_cov_178.774_fragment_1_21	NODE_324_length_38623_cov_178.774_fragment_1
NODE_324_length_38623_cov_178.774_fragment_1_22	NODE_324_length_38623_cov_178.774_fragment_1												VOG04154	REFSEQ hypothetical protein	2.3e-14	47	0.29
NODE_324_length_38623_cov_178.774_fragment_1_23	NODE_324_length_38623_cov_178.774_fragment_1												VOG00100	REFSEQ hypothetical protein	2.2e-18	61.1	1.68
NODE_324_length_38623_cov_178.774_fragment_1_24	NODE_324_length_38623_cov_178.774_fragment_1							PF06163.11	Bacterial protein of unknown function (DUF977)	3.8e-34	111.9	0.09	VOG03713	sp|P03761|VREN_LAMBD Protein ren	1.5e-33	109	0.47
NODE_324_length_38623_cov_178.774_fragment_1_25	NODE_324_length_38623_cov_178.774_fragment_1												VOG11614	REFSEQ hypothetical protein	1.9e-17	56.9	0.43
NODE_324_length_38623_cov_178.774_fragment_1_26	NODE_324_length_38623_cov_178.774_fragment_1												VOG03446	REFSEQ hypothetical protein	1.1e-13	44.6	0.37
NODE_324_length_38623_cov_178.774_fragment_1_27	NODE_324_length_38623_cov_178.774_fragment_1												VOG00514	sp|O64268|VG87_BPMD2 Gene 87 protein	1.6e-17	57.1	4.36
NODE_324_length_38623_cov_178.774_fragment_1_28	NODE_324_length_38623_cov_178.774_fragment_1
NODE_324_length_38623_cov_178.774_fragment_1_29	NODE_324_length_38623_cov_178.774_fragment_1
NODE_324_length_38623_cov_178.774_fragment_1_30	NODE_324_length_38623_cov_178.774_fragment_1	K18919		hokC_D; protein HokC/D	1.6e-31	104.4	0.02	PF01848.16	Hok/gef family	3.3e-23	75.3	0.02	VOG03666	sp|P33236|MOKC_ECOLI Regulatory protein MokC	4.9e-27	87.5	1.1
NODE_324_length_38623_cov_178.774_fragment_1_31	NODE_324_length_38623_cov_178.774_fragment_1							PF06147.11	Protein of unknown function (DUF968)	5.5e-66	217.1	0.18	VOG00232	sp|P76162|YDFU_ECOLI Uncharacterized protein YdfU	6.8e-29	94.3	2.92
NODE_324_length_38623_cov_178.774_fragment_1_32	NODE_324_length_38623_cov_178.774_fragment_1	K01160		rusA; crossover junction endodeoxyribonuclease RusA [EC:3.1.22.4]	1.1e-39	132.3	1.93	PF05866.11	Endodeoxyribonuclease RusA	1.1e-17	59.2	2.13	VOG00098	sp|Q9MCN8|RUSA_BPHK7 Crossover junction endodeoxyribonuclease rusA	2.4e-22	73.7	10
NODE_324_length_38623_cov_178.774_fragment_1_33	NODE_324_length_38623_cov_178.774_fragment_1							PF03589.13	Antitermination protein	3.1e-55	179	0.29	VOG03603	sp|P76161|REQ2_ECOLI Prophage antitermination protein Q homolog QuuQ	9.4e-105	343.5	1.23
NODE_324_length_38623_cov_178.774_fragment_1_34	NODE_324_length_38623_cov_178.774_fragment_1	K21638		iraM; anti-adapter protein IraM	2.2e-40	133.9	0.01
NODE_324_length_38623_cov_178.774_fragment_1_35	NODE_324_length_38623_cov_178.774_fragment_1							PF08410.10	Domain of unknown function (DUF1737)	4.2e-17	56.3	0.07	VOG11599	REFSEQ hypothetical protein	5.4e-22	71.5	1.16
NODE_324_length_38623_cov_178.774_fragment_1_36	NODE_324_length_38623_cov_178.774_fragment_1												VOG11599	REFSEQ hypothetical protein	3.5e-13	42.4	1.16
NODE_324_length_38623_cov_178.774_fragment_1_37	NODE_324_length_38623_cov_178.774_fragment_1							PF04971.12	Bacteriophage P21 holin S	4.3e-34	110.9	1	VOG00419	sp|Q6XQ99|HOLIN_BPT1 Holin	7e-31	100	4.3
NODE_324_length_38623_cov_178.774_fragment_1_38	NODE_324_length_38623_cov_178.774_fragment_1							PF07041.11	Protein of unknown function (DUF1327)	8.2e-60	194.3	0.03	VOG04458	sp|P76160|YDFR_ECOLI Uncharacterized protein YdfR	4.2e-50	161.8	0.15
NODE_324_length_38623_cov_178.774_fragment_1_39	NODE_324_length_38623_cov_178.774_fragment_1	K01185		E3.2.1.17; lysozyme [EC:3.2.1.17]	2.1e-25	86.7	4.48	PF00959.19	Phage lysozyme	7e-32	104.6	3.03	VOG00308	sp|P16009|BP5_BPT4 Baseplate central spike complex protein gp5	1.3e-34	114	10
NODE_324_length_38623_cov_178.774_fragment_1_40	NODE_324_length_38623_cov_178.774_fragment_1	K14744		rzpD; prophage endopeptidase [EC:3.4.-.-]	8.3e-66	217.4	1.01	PF03245.13	Bacteriophage Rz lysis protein	4.3e-48	157.1	1	VOG01059	sp|P00726|SPAN1_LAMBD Spanin, inner membrane subunit	8.7e-51	166	6.8
NODE_324_length_38623_cov_178.774_fragment_1_41	NODE_324_length_38623_cov_178.774_fragment_1							PF06291.11	Bor protein	7.2e-33	107	0.01	VOG11469	sp|P19592|ISS_ECOLX Protein iss	1.7e-62	201.5	0.67
NODE_324_length_38623_cov_178.774_fragment_1_42	NODE_324_length_38623_cov_178.774_fragment_1	K07451		mcrA; 5-methylcytosine-specific restriction enzyme A [EC:3.1.21.-]	1.4e-15	54.1	0.95	PF01844.23	HNH endonuclease	9.7e-19	61.8	1.1	VOG20281	REFSEQ Gp60	2.5e-35	115.7	0.82
NODE_324_length_38623_cov_178.774_fragment_1_43	NODE_324_length_38623_cov_178.774_fragment_1							PF05119.12	Phage terminase, small subunit	1.8e-26	87	1.58	VOG00687	REFSEQ terminase small subunit	3.7e-29	95.4	8.56
NODE_324_length_38623_cov_178.774_fragment_1_44	NODE_324_length_38623_cov_178.774_fragment_1							PF03354.15	Phage Terminase	1.3e-86	285.4	2.87	VOG09810	sp|P17312|TERL_BPT4 Terminase, large subunit	1.7e-38	127.1	10
NODE_324_length_38623_cov_178.774_fragment_1_45	NODE_324_length_38623_cov_178.774_fragment_1							PF04860.12	Phage portal protein	1.4e-95	314.5	4.78	VOG00236	sp|Q4Z9G3|PORTL_BPTWO Probable portal protein	2.5e-67	221.5	10
NODE_324_length_38623_cov_178.774_fragment_1_46	NODE_324_length_38623_cov_178.774_fragment_1	K06904		K06904; uncharacterized protein	2.6e-42	141.6	2.41	PF04586.17	Caudovirus prohead serine protease	3e-47	155.2	1.83	VOG03165	sp|Q6QGD7|PRO_BPT5 Prohead protease	1.9e-32	106.6	10
NODE_324_length_38623_cov_178.774_fragment_1_47	NODE_324_length_38623_cov_178.774_fragment_1							PF05065.13	Phage capsid family	2.4e-72	238	5.12	VOG00633	sp|O64210|CAPSD_BPMD2 Probable major capsid protein gp17	7.4e-61	200.4	10
NODE_324_length_38623_cov_178.774_fragment_1_48	NODE_324_length_38623_cov_178.774_fragment_1							PF05135.13	Phage gp6-like head-tail connector protein	5.3e-20	66.3	1	VOG00181	REFSEQ hypothetical protein	8.4e-18	58.1	7.11
NODE_324_length_38623_cov_178.774_fragment_1_49	NODE_324_length_38623_cov_178.774_fragment_1							PF05521.11	Phage head-tail joining protein	1.4e-20	68.1	1.4	VOG00066	sp|O48446|HCP16_BPSPP Head completion protein gp16	2.7e-21	69.6	10
NODE_324_length_38623_cov_178.774_fragment_1_50	NODE_324_length_38623_cov_178.774_fragment_1							PF04883.12	Bacteriophage HK97-gp10, putative tail-component	6.9e-13	43.9	1	VOG00973	REFSEQ hypothetical protein	6.2e-26	85.2	10
NODE_324_length_38623_cov_178.774_fragment_1_51	NODE_324_length_38623_cov_178.774_fragment_1							PF11367.8	Protein of unknown function (DUF3168)	3.1e-12	41.2	0.42	VOG00160	REFSEQ hypothetical protein	1.6e-19	63.9	6.28
NODE_324_length_38623_cov_178.774_fragment_1_52	NODE_324_length_38623_cov_178.774_fragment_1												VOG00305	sp|P18056|HOC_BPT4 Highly immunogenic outer capsid protein	5.1e-22	73.2	4.69
NODE_324_length_38623_cov_178.774_fragment_1_53	NODE_324_length_38623_cov_178.774_fragment_1							PF06222.11	Phage tail assembly chaperone	1.4e-58	190.7	1	VOG00748	REFSEQ tail assembly chaperone	4.2e-38	124.7	1.73
NODE_324_length_38623_cov_178.774_fragment_1_54	NODE_324_length_38623_cov_178.774_fragment_1							PF13227.6	Protein of unknown function (DUF4035)	7.7e-19	61.7	0.12	VOG00748	REFSEQ tail assembly chaperone	2.6e-37	122.1	1.73
NODE_324_length_38623_cov_178.774_fragment_1_55	NODE_324_length_38623_cov_178.774_fragment_1							PF06120.11	Tail length tape measure protein	5.4e-103	338.5	1	VOG21749	REFSEQ putative tail protein	4.8e-31	101.5	1
NODE_324_length_38623_cov_178.774_fragment_1_56	NODE_324_length_38623_cov_178.774_fragment_1							PF05939.13	Phage minor tail protein	5.6e-33	108.1	1.18	VOG01889	sp|O64331|TIPM_BPN15 Tail tip protein M	9.6e-29	93.9	4.25
NODE_324_length_38623_cov_178.774_fragment_1_57	NODE_324_length_38623_cov_178.774_fragment_1							PF05100.12	Phage minor tail protein L	1.7e-34	113.3	1.09	VOG00644	sp|O64332|TIPL_BPN15 Tail tip protein L	7.8e-32	104	4.48
NODE_3375_length_9817_cov_2.56167_1	NODE_3375_length_9817_cov_2.56167												VOG02076	sp|P03744|FIB37_BPT4 Long-tail fiber protein gp37	6.6e-57	188.5	2.02
NODE_3375_length_9817_cov_2.56167_2	NODE_3375_length_9817_cov_2.56167							PF02413.17	Caudovirales tail fibre assembly protein, lambda gpK	6.4e-38	125.2	1	VOG03347	sp|P03740|TFA_LAMBD Tail fiber assembly protein	6.2e-25	83.9	4.13
NODE_3375_length_9817_cov_2.56167_3	NODE_3375_length_9817_cov_2.56167							PF02413.17	Caudovirales tail fibre assembly protein, lambda gpK	2.3e-39	129.8	1	VOG03347	sp|P03740|TFA_LAMBD Tail fiber assembly protein	1.4e-32	108.7	4.13
NODE_3375_length_9817_cov_2.56167_4	NODE_3375_length_9817_cov_2.56167							PF08400.10	Prophage tail fibre N-terminal	8.7e-73	238	1	VOG00067	sp|P26700|FIBH_BPP2 Probable tail fiber protein	4.7e-58	192.9	1.63
NODE_3375_length_9817_cov_2.56167_5	NODE_3375_length_9817_cov_2.56167	K07804		pagC; putatice virulence related protein PagC	3.8e-46	154.9	0.11	PF06316.11	Enterobacterial Ail/Lom protein	6.2e-129	422.8	0.12	VOG11459	sp|Q56957|AIL_YERPS Attachment invasion locus protein	2.1e-90	296.9	1.13
NODE_3375_length_9817_cov_2.56167_6	NODE_3375_length_9817_cov_2.56167							PF13550.6	Putative phage tail protein	8.9e-43	141.3	1.24	VOG00125	sp|Q6QGE9|BPPB3_BPT5 Probable baseplate hub protein	1.3e-299	992	8.23
NODE_3375_length_9817_cov_2.56167_7	NODE_3375_length_9817_cov_2.56167							PF06805.12	Bacteriophage lambda tail assembly protein I	3.3e-27	90	1	VOG02435	sp|O64334|TIPI_BPN15 Tail tip assembly protein I	1.7e-59	195.8	4.29
NODE_34_length_233739_cov_9.51945_fragment_1_212	NODE_34_length_233739_cov_9.51945_fragment_1	K14059		int; integrase	4.2e-132	438.5	7	PF12167.8	Arm DNA-binding domain	2e-24	81.1	0.21	VOG00041	sp|O10330|VLF1_NPVOP Very late expression factor 1	3e-54	180.2	10
NODE_34_length_233739_cov_9.51945_fragment_1_213	NODE_34_length_233739_cov_9.51945_fragment_1							PF06806.12	Putative excisionase (DUF1233)	4.7e-36	118	0.1	VOG10939	REFSEQ putative excisionase	2.3e-28	93.2	0.71
NODE_34_length_233739_cov_9.51945_fragment_1_214	NODE_34_length_233739_cov_9.51945_fragment_1	K10906		recE; exodeoxyribonuclease VIII [EC:3.1.11.-]	1.4e-63	213.3	1.75	PF16473.5	3' exoribonuclease, RNase T-like	2.1e-55	183	1.71	VOG13551	REFSEQ exodeoxyribonuclease VIII	3.7e-41	136.2	0.28
NODE_34_length_233739_cov_9.51945_fragment_1_215	NODE_34_length_233739_cov_9.51945_fragment_1							PF07358.11	Protein of unknown function (DUF1482)	5.1e-26	86.1	0.02
NODE_34_length_233739_cov_9.51945_fragment_1_216	NODE_34_length_233739_cov_9.51945_fragment_1	K22304		dicB; cell division inhibition protein DicB	3e-38	127.3	0.01	PF05358.11	DicB protein	4.3e-49	160.3	0.01
NODE_34_length_233739_cov_9.51945_fragment_1_217	NODE_34_length_233739_cov_9.51945_fragment_1
NODE_34_length_233739_cov_9.51945_fragment_1_218	NODE_34_length_233739_cov_9.51945_fragment_1
NODE_34_length_233739_cov_9.51945_fragment_1_219	NODE_34_length_233739_cov_9.51945_fragment_1							PF07151.12	Protein of unknown function (DUF1391)	1e-33	110.6	0.03
NODE_34_length_233739_cov_9.51945_fragment_1_220	NODE_34_length_233739_cov_9.51945_fragment_1	K22300		dicA; HTH-type transcriptional regulator, cell division transcriptional repressor	1.5e-55	184.5	2.08	PF01381.22	Helix-turn-helix	1e-16	56.5	5.99	VOG00934	REFSEQ putative HTH domain DNA-binding protein	1.9e-21	71.9	0.73
NODE_34_length_233739_cov_9.51945_fragment_1_221	NODE_34_length_233739_cov_9.51945_fragment_1	K22302		dicC; transcriptional repressor of cell division inhibition gene dicB	1.4e-28	96.4	0.24	PF14549.6	DNA-binding transcriptional regulator Cro	1.8e-18	61.9	0.2
NODE_34_length_233739_cov_9.51945_fragment_1_222	NODE_34_length_233739_cov_9.51945_fragment_1
NODE_34_length_233739_cov_9.51945_fragment_1_223	NODE_34_length_233739_cov_9.51945_fragment_1												VOG21265	REFSEQ DNA replication protein	1.2e-19	66	1.26
NODE_34_length_233739_cov_9.51945_fragment_1_224	NODE_34_length_233739_cov_9.51945_fragment_1							PF06163.11	Bacterial protein of unknown function (DUF977)	1.1e-31	105.1	0.09	VOG03713	sp|P03761|VREN_LAMBD Protein ren	1.9e-31	104	0.47
NODE_34_length_233739_cov_9.51945_fragment_1_225	NODE_34_length_233739_cov_9.51945_fragment_1
NODE_34_length_233739_cov_9.51945_fragment_1_226	NODE_34_length_233739_cov_9.51945_fragment_1												VOG18575	REFSEQ hypothetical protein	5.7e-16	54.3	0.02
NODE_34_length_233739_cov_9.51945_fragment_1_227	NODE_34_length_233739_cov_9.51945_fragment_1	K18919		hokC_D; protein HokC/D	8.5e-31	103.1	0.02	PF01848.16	Hok/gef family	2e-22	74.1	0.02	VOG03666	sp|P33236|MOKC_ECOLI Regulatory protein MokC	4.5e-26	86.2	1.1
NODE_34_length_233739_cov_9.51945_fragment_1_228	NODE_34_length_233739_cov_9.51945_fragment_1
NODE_34_length_233739_cov_9.51945_fragment_1_229	NODE_34_length_233739_cov_9.51945_fragment_1							PF06147.11	Protein of unknown function (DUF968)	2.3e-78	258.7	0.18	VOG00232	sp|P76162|YDFU_ECOLI Uncharacterized protein YdfU	9.9e-33	108.8	2.92
NODE_34_length_233739_cov_9.51945_fragment_1_230	NODE_34_length_233739_cov_9.51945_fragment_1	K01160		rusA; crossover junction endodeoxyribonuclease RusA [EC:3.1.22.4]	5e-39	131.1	1.93	PF05866.11	Endodeoxyribonuclease RusA	9.2e-19	63.9	2.13	VOG00098	sp|Q9MCN8|RUSA_BPHK7 Crossover junction endodeoxyribonuclease rusA	1.8e-20	69.4	10
NODE_34_length_233739_cov_9.51945_fragment_1_231	NODE_34_length_233739_cov_9.51945_fragment_1							PF03589.13	Antitermination protein	3.1e-55	180.2	0.29	VOG03603	sp|P76161|REQ2_ECOLI Prophage antitermination protein Q homolog QuuQ	9.4e-105	345.3	1.23
NODE_341_length_70814_cov_14.6472_fragment_1_43	NODE_341_length_70814_cov_14.6472_fragment_1	K04763		xerD; integrase/recombinase XerD	4.6e-28	96.3	2.87	PF00589.22	Phage integrase family	3.6e-24	81	9.33	VOG00041	sp|O10330|VLF1_NPVOP Very late expression factor 1	2.5e-49	164.1	10
NODE_341_length_70814_cov_14.6472_fragment_1_44	NODE_341_length_70814_cov_14.6472_fragment_1
NODE_341_length_70814_cov_14.6472_fragment_1_45	NODE_341_length_70814_cov_14.6472_fragment_1							PF07022.13	Bacteriophage CI repressor helix-turn-helix domain	1.3e-32	107.2	1
NODE_341_length_70814_cov_14.6472_fragment_1_46	NODE_341_length_70814_cov_14.6472_fragment_1												VOG03566	sp|P51705|VCOX_BPHC1 Regulatory protein cox	2.2e-16	54.9	0.33
NODE_341_length_70814_cov_14.6472_fragment_1_47	NODE_341_length_70814_cov_14.6472_fragment_1							PF06892.11	Phage regulatory protein CII (CP76)	4.9e-69	226.4	1	VOG00672	sp|P75976|YMFL_ECOLI Uncharacterized protein YmfL	6.2e-35	116.1	1.28
NODE_341_length_70814_cov_14.6472_fragment_1_48	NODE_341_length_70814_cov_14.6472_fragment_1
NODE_341_length_70814_cov_14.6472_fragment_1_49	NODE_341_length_70814_cov_14.6472_fragment_1							PF17282.2	Family of unknown function (DUF5347)	4e-41	135	0.06
NODE_341_length_70814_cov_14.6472_fragment_1_50	NODE_341_length_70814_cov_14.6472_fragment_1							PF10809.8	Protein of unknown function (DUF2732)	1.1e-27	91.2	0.11	VOG10270	sp|Q06422|YO80_BPP2 Uncharacterized 8.3 kDa protein in GpA 5'region	1.5e-35	116.4	0.43
NODE_341_length_70814_cov_14.6472_fragment_1_51	NODE_341_length_70814_cov_14.6472_fragment_1							PF01258.17	Prokaryotic dksA/traR C4-type zinc finger	5.9e-13	44.1	0.14	VOG00389	sp|P41039|YBII_ECOLI Uncharacterized protein YbiI	1.4e-25	84.8	4.5
NODE_341_length_70814_cov_14.6472_fragment_1_52	NODE_341_length_70814_cov_14.6472_fragment_1	K06223		dam; DNA adenine methylase [EC:2.1.1.72]	5.3e-65	217.3	2.63	PF02086.15	D12 class N6 adenine-specific DNA methyltransferase	1.6e-73	243	2.58	VOG00314	sp|P29347|MTS1_STRSA Modification methylase StsI	7.5e-57	188.5	10
NODE_341_length_70814_cov_14.6472_fragment_1_53	NODE_341_length_70814_cov_14.6472_fragment_1							PF05840.13	Bacteriophage replication gene A protein (GPA)	6e-123	405.5	1	VOG00821	sp|Q9G050|REP_BPPHM Replication-associated protein VP4	8.9e-208	687.7	10
NODE_341_length_70814_cov_14.6472_fragment_1_54	NODE_341_length_70814_cov_14.6472_fragment_1
NODE_341_length_70814_cov_14.6472_fragment_1_55	NODE_341_length_70814_cov_14.6472_fragment_1	K12149		dinI; DNA-damage-inducible protein I	1.7e-19	67.3	0.24	PF06183.13	DinI-like family	2e-23	78.1	0.28	VOG03522	sp|P21320|DINIR_ECOLX DinI-like protein in retron EC67	8.8e-30	98.5	0.74
NODE_341_length_70814_cov_14.6472_fragment_1_56	NODE_341_length_70814_cov_14.6472_fragment_1
NODE_341_length_70814_cov_14.6472_fragment_1_57	NODE_341_length_70814_cov_14.6472_fragment_1
NODE_341_length_70814_cov_14.6472_fragment_1_58	NODE_341_length_70814_cov_14.6472_fragment_1
NODE_341_length_70814_cov_14.6472_fragment_1_59	NODE_341_length_70814_cov_14.6472_fragment_1							PF04860.12	Phage portal protein	1.5e-14	49.4	4.78	VOG00236	sp|Q4Z9G3|PORTL_BPTWO Probable portal protein	2e-53	177.6	10
NODE_341_length_70814_cov_14.6472_fragment_1_60	NODE_341_length_70814_cov_14.6472_fragment_1							PF03237.15	Terminase-like family	1.3e-65	216.5	2.85	VOG15362	sp|P25479|VPP_BPP2 Terminase, ATPase subunit	7.3e-75	247	1.3
NODE_341_length_70814_cov_14.6472_fragment_1_61	NODE_341_length_70814_cov_14.6472_fragment_1							PF05929.11	Phage capsid scaffolding protein (GPO) serine peptidase	2.2e-117	387	1	VOG10261	sp|P25478|SCAF_BPP2 Capsid assembly scaffolding protein	1.9e-102	338.1	1.25
NODE_341_length_70814_cov_14.6472_fragment_1_62	NODE_341_length_70814_cov_14.6472_fragment_1							PF05125.12	Phage major capsid protein, P2 family	7.5e-150	493.9	1	VOG01405	sp|P25477|CAPSD_BPP2 Capsid proteins	1.2e-124	411	2.16
NODE_341_length_70814_cov_14.6472_fragment_1_63	NODE_341_length_70814_cov_14.6472_fragment_1							PF05944.12	Phage small terminase subunit	4.3e-44	145.2	1	VOG10262	sp|P25476|VPM_BPP2 Terminase, endonuclease subunit	2.2e-81	268.2	1.24
NODE_341_length_70814_cov_14.6472_fragment_1_64	NODE_341_length_70814_cov_14.6472_fragment_1							PF05926.11	Phage head completion protein (GPL)	8e-54	177	1	VOG10263	sp|P25475|VPL_BPP2 Head completion/stabilization protein	1.9e-61	202	1.23
NODE_341_length_70814_cov_14.6472_fragment_1_65	NODE_341_length_70814_cov_14.6472_fragment_1							PF05489.12	Phage Tail Protein X	1.3e-34	113.3	1	VOG00922	sp|P51772|BPX_BPP2 Baseplate protein X	1.6e-13	46	2.11
NODE_341_length_70814_cov_14.6472_fragment_1_66	NODE_341_length_70814_cov_14.6472_fragment_1												VOG00419	sp|Q6XQ99|HOLIN_BPT1 Holin	4.2e-17	57.6	4.3
NODE_341_length_70814_cov_14.6472_fragment_1_67	NODE_341_length_70814_cov_14.6472_fragment_1	K01185		E3.2.1.17; lysozyme [EC:3.2.1.17]	9.6e-39	130.6	4.48	PF00959.19	Phage lysozyme	9.1e-22	73.2	3.03	VOG00308	sp|P16009|BP5_BPT4 Baseplate central spike complex protein gp5	4.7e-45	150.1	10
NODE_341_length_70814_cov_14.6472_fragment_1_68	NODE_341_length_70814_cov_14.6472_fragment_1
NODE_341_length_70814_cov_14.6472_fragment_1_69	NODE_341_length_70814_cov_14.6472_fragment_1												VOG01414	sp|P51770|SPAN1_BPP2 Probable spanin, inner membrane subunit	4.4e-38	126.1	0.79
NODE_341_length_70814_cov_14.6472_fragment_1_70	NODE_341_length_70814_cov_14.6472_fragment_1							PF06891.11	P2 phage tail completion protein R (GpR)	3.7e-47	155.2	1	VOG03803	sp|P36933|VPR_BPP2 Tail completion protein R	8.6e-54	177	1.23
NODE_341_length_70814_cov_14.6472_fragment_1_71	NODE_341_length_70814_cov_14.6472_fragment_1							PF05069.13	Phage virion morphogenesis family	6.3e-41	135.2	1	VOG00721	sp|P36934|VPS_BPP2 Tail completion protein S	1.7e-40	134.3	4.11
NODE_341_length_70814_cov_14.6472_fragment_1_72	NODE_341_length_70814_cov_14.6472_fragment_1
NODE_341_length_70814_cov_14.6472_fragment_1_73	NODE_341_length_70814_cov_14.6472_fragment_1							PF04717.12	Type VI secretion system, phage-baseplate injector	2.4e-44	145.4	1	VOG00751	sp|P31340|SPIKE_BPP2 Spike protein	2.3e-36	121.3	9.01
NODE_341_length_70814_cov_14.6472_fragment_1_74	NODE_341_length_70814_cov_14.6472_fragment_1	K06903		K06903; uncharacterized protein	5.1e-33	111	1.86	PF04965.14	Gene 25-like lysozyme	4.8e-15	50.7	1.37	VOG00326	sp|P09425|BP25_BPT4 Baseplate wedge protein gp25	2.6e-20	68.4	10
NODE_341_length_70814_cov_14.6472_fragment_1_75	NODE_341_length_70814_cov_14.6472_fragment_1							PF04865.14	Baseplate J-like protein	9.1e-28	92.6	2.88	VOG00243	sp|P51767|BPJ_BPP2 Baseplate protein J	1.5e-32	108.4	10
NODE_341_length_70814_cov_14.6472_fragment_1_76	NODE_341_length_70814_cov_14.6472_fragment_1							PF09684.10	Phage tail protein (Tail_P2_I)	3e-55	181.4	1	VOG01944	sp|P26701|BPI_BPP2 Baseplate protein I	1.5e-70	232.1	1.87
NODE_341_length_70814_cov_14.6472_fragment_1_77	NODE_341_length_70814_cov_14.6472_fragment_1							PF12571.8	Phage tail-collar fibre protein	1.9e-65	215	1	VOG03721	REFSEQ putative variable tail fiber protein	2.3e-72	239.6	0.18
NODE_343_length_32249_cov_42.5649_1	NODE_343_length_32249_cov_42.5649	K09823		zur; Fur family transcriptional regulator, zinc uptake regulator	6.2e-13	44.8	0
NODE_343_length_32249_cov_42.5649_2	NODE_343_length_32249_cov_42.5649							PF10897.8	Protein of unknown function (DUF2713)	9.2e-61	198.3	0
NODE_343_length_32249_cov_42.5649_3	NODE_343_length_32249_cov_42.5649							PF13274.6	Protein of unknown function (DUF4065)	1.4e-17	57.5	0.36	VOG21585	REFSEQ hypothetical protein	1.2e-14	47.1	0.41
NODE_343_length_32249_cov_42.5649_4	NODE_343_length_32249_cov_42.5649
NODE_343_length_32249_cov_42.5649_5	NODE_343_length_32249_cov_42.5649
NODE_343_length_32249_cov_42.5649_6	NODE_343_length_32249_cov_42.5649							PF11112.8	Pyocin activator protein PrtN	1.4e-27	88.6	0.11	VOG19845	REFSEQ excisionase	2.4e-54	174.7	0.21
NODE_343_length_32249_cov_42.5649_7	NODE_343_length_32249_cov_42.5649
NODE_343_length_32249_cov_42.5649_8	NODE_343_length_32249_cov_42.5649							PF10065.9	Uncharacterized conserved protein (DUF2303)	4.2e-91	297.5	0.42	VOG11472	sp|P76513|YFDQ_ECOLI Uncharacterized protein YfdQ	1.4e-81	266.4	1.36
NODE_343_length_32249_cov_42.5649_9	NODE_343_length_32249_cov_42.5649												VOG01357	sp|P76512|YFDP_ECOLI Uncharacterized protein YfdP	4.3e-59	190.8	1.3
NODE_343_length_32249_cov_42.5649_10	NODE_343_length_32249_cov_42.5649	K01356		lexA; repressor LexA [EC:3.4.21.88]	1.3e-17	60.7	2.88	PF00717.23	Peptidase S24-like	3e-18	58.5	1.35	VOG03991	REFSEQ putative repressor protein	9.3e-17	54.3	0.24
NODE_343_length_32249_cov_42.5649_11	NODE_343_length_32249_cov_42.5649							PF15943.5	Putative antitoxin of bacterial toxin-antitoxin system, YdaS/YdaT	8.7e-13	40.9	0.52
NODE_343_length_32249_cov_42.5649_12	NODE_343_length_32249_cov_42.5649												VOG00672	sp|P75976|YMFL_ECOLI Uncharacterized protein YmfL	6.5e-55	178.3	1.28
NODE_343_length_32249_cov_42.5649_13	NODE_343_length_32249_cov_42.5649												VOG21507	sp|P75977|YMFM_ECOLI Uncharacterized protein YmfM	1.4e-75	243.4	0.04
NODE_343_length_32249_cov_42.5649_14	NODE_343_length_32249_cov_42.5649							PF13730.6	Helix-turn-helix domain	1.4e-13	43.5	0.31	VOG00329	sp|P03687|VG18_BPP22 DNA replication protein gp18	5.3e-19	62.6	1.73
NODE_343_length_32249_cov_42.5649_15	NODE_343_length_32249_cov_42.5649												VOG04806	sp|P76510|YFDN_ECOLI Uncharacterized protein YfdN	2.1e-96	313.3	0.21
NODE_343_length_32249_cov_42.5649_16	NODE_343_length_32249_cov_42.5649							PF05869.11	DNA N-6-adenine-methyltransferase (Dam)	8e-62	200.6	1.65	VOG01116	sp|P51715|YO13_BPHC1 Uncharacterized adenine-specific methylase	2e-53	173.4	6.05
NODE_343_length_32249_cov_42.5649_17	NODE_343_length_32249_cov_42.5649	K01356		lexA; repressor LexA [EC:3.4.21.88]	9e-14	48.1	2.88	PF01726.16	LexA DNA binding domain	1.4e-21	69	0.13	VOG00254	REFSEQ hypothetical protein	2.8e-15	48.4	0.83
NODE_343_length_32249_cov_42.5649_18	NODE_343_length_32249_cov_42.5649	K01160		rusA; crossover junction endodeoxyribonuclease RusA [EC:3.1.22.4]	1.3e-43	144.3	1.93	PF05866.11	Endodeoxyribonuclease RusA	1.2e-18	60.7	2.13	VOG00098	sp|Q9MCN8|RUSA_BPHK7 Crossover junction endodeoxyribonuclease rusA	8.4e-24	77.4	10
NODE_343_length_32249_cov_42.5649_19	NODE_343_length_32249_cov_42.5649							PF04383.13	KilA-N domain	1.5e-22	72.5	0.39	VOG00873	REFSEQ hypothetical protein	3.3e-92	301.8	0.74
NODE_343_length_32249_cov_42.5649_20	NODE_343_length_32249_cov_42.5649							PF06147.11	Protein of unknown function (DUF968)	1.3e-90	295.8	0.18	VOG00232	sp|P76162|YDFU_ECOLI Uncharacterized protein YdfU	4.7e-61	199.8	2.92
NODE_343_length_32249_cov_42.5649_21	NODE_343_length_32249_cov_42.5649							PF03589.13	Antitermination protein	3.8e-54	173.9	0.29	VOG03603	sp|P76161|REQ2_ECOLI Prophage antitermination protein Q homolog QuuQ	2.1e-103	338.1	1.23
NODE_343_length_32249_cov_42.5649_22	NODE_343_length_32249_cov_42.5649
NODE_343_length_32249_cov_42.5649_23	NODE_343_length_32249_cov_42.5649							PF05106.12	Phage holin family (Lysis protein S)	2.2e-30	97.9	1	VOG01571	sp|P03705|HOLIN_LAMBD Antiholin	6.4e-32	102.8	2.29
NODE_343_length_32249_cov_42.5649_24	NODE_343_length_32249_cov_42.5649	K12054		atlA; lytic transglycosylase AtlA	5.1e-12	42.5	0.02	PF00959.19	Phage lysozyme	3.1e-24	78.4	3.03	VOG00460	sp|P51771|ENLYS_BPP2 Endolysin	1.1e-40	132.6	2.74
NODE_343_length_32249_cov_42.5649_25	NODE_343_length_32249_cov_42.5649	K14744		rzpD; prophage endopeptidase [EC:3.4.-.-]	2.6e-58	192.5	1.01	PF03245.13	Bacteriophage Rz lysis protein	7.8e-42	135.2	1	VOG01059	sp|P00726|SPAN1_LAMBD Spanin, inner membrane subunit	3.2e-48	156.6	6.8
NODE_343_length_32249_cov_42.5649_26	NODE_343_length_32249_cov_42.5649
NODE_343_length_32249_cov_42.5649_27	NODE_343_length_32249_cov_42.5649
NODE_343_length_32249_cov_42.5649_28	NODE_343_length_32249_cov_42.5649	K07451		mcrA; 5-methylcytosine-specific restriction enzyme A [EC:3.1.21.-]	1.9e-15	53	0.95	PF01844.23	HNH endonuclease	1.1e-17	56.8	1.1	VOG20281	REFSEQ Gp60	1.9e-33	108.6	0.82
NODE_343_length_32249_cov_42.5649_29	NODE_343_length_32249_cov_42.5649							PF05119.12	Phage terminase, small subunit	2e-23	75.6	1.58	VOG00687	REFSEQ terminase small subunit	1e-37	122.2	8.56
NODE_343_length_32249_cov_42.5649_30	NODE_343_length_32249_cov_42.5649							PF03354.15	Phage Terminase	1.4e-69	227.5	2.87	VOG09810	sp|P17312|TERL_BPT4 Terminase, large subunit	1.5e-42	139.4	10
NODE_343_length_32249_cov_42.5649_31	NODE_343_length_32249_cov_42.5649												VOG01272	sp|P75979|YMFR_ECOLI Uncharacterized protein YmfR	1.3e-27	88.1	0.54
NODE_343_length_32249_cov_42.5649_32	NODE_343_length_32249_cov_42.5649							PF04860.12	Phage portal protein	4.8e-100	327.5	4.78	VOG00236	sp|Q4Z9G3|PORTL_BPTWO Probable portal protein	5e-79	259	10
NODE_343_length_32249_cov_42.5649_33	NODE_343_length_32249_cov_42.5649	K06904		K06904; uncharacterized protein	1.4e-43	145.1	2.41	PF04586.17	Caudovirus prohead serine protease	5.8e-33	107.2	1.83	VOG03165	sp|Q6QGD7|PRO_BPT5 Prohead protease	2.5e-45	147.8	10
NODE_343_length_32249_cov_42.5649_34	NODE_343_length_32249_cov_42.5649							PF05065.13	Phage capsid family	2e-79	259.6	5.12	VOG00633	sp|O64210|CAPSD_BPMD2 Probable major capsid protein gp17	1.2e-57	188.9	10
NODE_343_length_32249_cov_42.5649_35	NODE_343_length_32249_cov_42.5649												VOG15128	REFSEQ hypothetical protein	3.8e-26	83.9	0.14
NODE_343_length_32249_cov_42.5649_36	NODE_343_length_32249_cov_42.5649							PF05135.13	Phage gp6-like head-tail connector protein	5.3e-16	51.8	1	VOG00181	REFSEQ hypothetical protein	2.7e-16	52.3	7.11
NODE_343_length_32249_cov_42.5649_37	NODE_343_length_32249_cov_42.5649							PF05521.11	Phage head-tail joining protein	1.2e-21	70	1.4	VOG00066	sp|O48446|HCP16_BPSPP Head completion protein gp16	1.5e-22	72.7	10
NODE_343_length_32249_cov_42.5649_38	NODE_343_length_32249_cov_42.5649												VOG00973	REFSEQ hypothetical protein	2.4e-24	79.1	10
NODE_343_length_32249_cov_42.5649_39	NODE_343_length_32249_cov_42.5649							PF11367.8	Protein of unknown function (DUF3168)	3.6e-13	42.6	0.42	VOG00160	REFSEQ hypothetical protein	7.4e-20	64	6.28
NODE_343_length_32249_cov_42.5649_40	NODE_343_length_32249_cov_42.5649												VOG00305	sp|P18056|HOC_BPT4 Highly immunogenic outer capsid protein	8.8e-23	74.8	4.69
NODE_343_length_32249_cov_42.5649_41	NODE_343_length_32249_cov_42.5649							PF06222.11	Phage tail assembly chaperone	4.6e-58	187.4	1	VOG00748	REFSEQ tail assembly chaperone	4.9e-39	126.7	1.73
NODE_343_length_32249_cov_42.5649_42	NODE_343_length_32249_cov_42.5649							PF13227.6	Protein of unknown function (DUF4035)	1.7e-17	55.8	0.12	VOG00748	REFSEQ tail assembly chaperone	1.2e-35	115.7	1.73
NODE_343_length_32249_cov_42.5649_43	NODE_343_length_32249_cov_42.5649
NODE_343_length_32249_cov_42.5649_44	NODE_343_length_32249_cov_42.5649							PF06120.11	Tail length tape measure protein	5.1e-103	337	1	VOG21749	REFSEQ putative tail protein	3.1e-28	91.2	1
NODE_343_length_32249_cov_42.5649_45	NODE_343_length_32249_cov_42.5649							PF05939.13	Phage minor tail protein	2.4e-33	107.6	1.18	VOG01889	sp|O64331|TIPM_BPN15 Tail tip protein M	6.9e-29	93.4	4.25
NODE_343_length_32249_cov_42.5649_46	NODE_343_length_32249_cov_42.5649							PF05100.12	Phage minor tail protein L	3.5e-100	326.3	1.09	VOG00644	sp|O64332|TIPL_BPN15 Tail tip protein L	1.5e-77	252.8	4.48
NODE_343_length_32249_cov_42.5649_47	NODE_343_length_32249_cov_42.5649							PF00877.19	NlpC/P60 family	7.1e-16	51	1.39	VOG01039	sp|O64333|TIPK_BPN15 Tail tip assembly protein K	6.8e-53	173	4.6
NODE_343_length_32249_cov_42.5649_48	NODE_343_length_32249_cov_42.5649							PF06805.12	Bacteriophage lambda tail assembly protein I	2.1e-21	69	1	VOG02435	sp|O64334|TIPI_BPN15 Tail tip assembly protein I	1.7e-56	183.5	4.29
NODE_343_length_32249_cov_42.5649_49	NODE_343_length_32249_cov_42.5649												VOG00125	sp|Q6QGE9|BPPB3_BPT5 Probable baseplate hub protein	5.4e-56	183	8.23
NODE_3548_length_7905_cov_25.6943_1	NODE_3548_length_7905_cov_25.6943							PF15943.5	Putative antitoxin of bacterial toxin-antitoxin system, YdaS/YdaT	1.5e-23	77.6	0.52	VOG00317	sp|P03040|RCRO_LAMBD Regulatory protein cro	1e-13	46.7	3.14
NODE_3548_length_7905_cov_25.6943_2	NODE_3548_length_7905_cov_25.6943	K01356		lexA; repressor LexA [EC:3.4.21.88]	1.1e-15	55.5	2.88	PF00717.23	Peptidase S24-like	1.5e-13	45.7	1.35	VOG02771	sp|P03034|RPC1_LAMBD Repressor protein cI	1.5e-24	82.2	10
NODE_3548_length_7905_cov_25.6943_3	NODE_3548_length_7905_cov_25.6943
NODE_3548_length_7905_cov_25.6943_4	NODE_3548_length_7905_cov_25.6943
NODE_3548_length_7905_cov_25.6943_5	NODE_3548_length_7905_cov_25.6943												VOG11478	sp|P38393|KILR_ECOLI Killing protein KilR	1.3e-34	113.2	0.43
NODE_3548_length_7905_cov_25.6943_6	NODE_3548_length_7905_cov_25.6943							PF06064.11	Host-nuclease inhibitor protein Gam	8e-67	216.8	0.04	VOG03781	sp|P03702|GAM_LAMBD Host-nuclease inhibitor protein gam	5.4e-55	179	1.15
NODE_3548_length_7905_cov_25.6943_7	NODE_3548_length_7905_cov_25.6943							PF03837.14	RecT family	8.1e-31	102.1	2.53	VOG10469	sp|P03698|VBET_LAMBD Recombination protein bet	3e-38	127.1	10
NODE_3548_length_7905_cov_25.6943_8	NODE_3548_length_7905_cov_25.6943	K01143		E3.1.11.3; exodeoxyribonuclease (lambda-induced) [EC:3.1.11.3]	2e-100	331.8	0.69	PF09588.10	YqaJ-like viral recombinase domain	3.2e-26	87.3	0.93	VOG01089	sp|P03697|EXO_LAMBD Exonuclease	2.5e-52	172.8	1.22
NODE_3548_length_7905_cov_25.6943_9	NODE_3548_length_7905_cov_25.6943							PF07026.11	Protein of unknown function (DUF1317)	2.8e-42	137.5	0.07	VOG11465	REFSEQ hypothetical protein	2.8e-38	124.4	0.73
NODE_3548_length_7905_cov_25.6943_10	NODE_3548_length_7905_cov_25.6943							PF07131.11	Protein of unknown function (DUF1382)	3.5e-38	124.6	0.11	VOG11464	REFSEQ hypothetical protein	2.2e-32	105.9	1.34
NODE_3548_length_7905_cov_25.6943_11	NODE_3548_length_7905_cov_25.6943												VOG01581	REFSEQ hypothetical protein	2e-31	103.1	2.3
NODE_3548_length_7905_cov_25.6943_12	NODE_3548_length_7905_cov_25.6943												VOG00389	sp|P41039|YBII_ECOLI Uncharacterized protein YbiI	6.5e-25	82.1	4.5
NODE_3548_length_7905_cov_25.6943_13	NODE_3548_length_7905_cov_25.6943							PF13935.6	Ead/Ea22-like protein	4.2e-18	61.4	0.62
NODE_3548_length_7905_cov_25.6943_14	NODE_3548_length_7905_cov_25.6943												VOG00767	sp|Q8QL48|Y306_SIRV1 Uncharacterized protein 306	1.2e-53	177.4	4.32
NODE_3548_length_7905_cov_25.6943_15	NODE_3548_length_7905_cov_25.6943							PF04447.12	Protein of unknown function (DUF550)	4.5e-43	140.4	0.42	VOG00662	REFSEQ hypothetical protein	2.6e-53	176.3	1.38
NODE_3548_length_7905_cov_25.6943_16	NODE_3548_length_7905_cov_25.6943												VOG19499	sp|P03755|EA85_LAMBD Protein ea8.5	5.2e-22	72.8	0.08
NODE_373_length_31753_cov_38.9767_1	NODE_373_length_31753_cov_38.9767							PF13274.6	Protein of unknown function (DUF4065)	5.6e-21	70	0.36	VOG14094	sp|A0A0H3CCP8|SOCA_CAUVN Antitoxin SocA	7e-31	101.7	1.24
NODE_373_length_31753_cov_38.9767_2	NODE_373_length_31753_cov_38.9767
NODE_373_length_31753_cov_38.9767_3	NODE_373_length_31753_cov_38.9767							PF11112.8	Pyocin activator protein PrtN	3.9e-27	88.7	0.11	VOG19845	REFSEQ excisionase	8.6e-51	164.9	0.21
NODE_373_length_31753_cov_38.9767_4	NODE_373_length_31753_cov_38.9767	K10906		recE; exodeoxyribonuclease VIII [EC:3.1.11.-]	9.8e-16	54.1	1.75	PF16473.5	3' exoribonuclease, RNase T-like	3e-61	200.6	1.71	VOG00231	sp|P04536|EXOD_BPT4 Exodeoxyribonuclease	9.6e-34	111.5	10
NODE_373_length_31753_cov_38.9767_5	NODE_373_length_31753_cov_38.9767							PF04448.12	Protein of unknown function (DUF551)	1e-19	65.7	0.56	VOG00112	sp|P03756|EA22_LAMBD Protein ea22	6.2e-37	121.9	3.5
NODE_373_length_31753_cov_38.9767_6	NODE_373_length_31753_cov_38.9767
NODE_373_length_31753_cov_38.9767_7	NODE_373_length_31753_cov_38.9767												VOG22155	REFSEQ hypothetical protein	9.1e-29	94.7	0.04
NODE_373_length_31753_cov_38.9767_8	NODE_373_length_31753_cov_38.9767												VOG01103	sp|P76515|YFDS_ECOLI Uncharacterized protein YfdS	4.2e-42	138.2	0.62
NODE_373_length_31753_cov_38.9767_9	NODE_373_length_31753_cov_38.9767	K06952		K06952; uncharacterized protein	3.6e-58	193.3	0.51						VOG01639	sp|P76514|YFDR_ECOLI Uncharacterized protein YfdR	1.2e-64	212.1	1.22
NODE_373_length_31753_cov_38.9767_10	NODE_373_length_31753_cov_38.9767							PF10065.9	Uncharacterized conserved protein (DUF2303)	1.3e-90	297.5	0.42	VOG11472	sp|P76513|YFDQ_ECOLI Uncharacterized protein YfdQ	4.7e-81	266.4	1.36
NODE_373_length_31753_cov_38.9767_11	NODE_373_length_31753_cov_38.9767												VOG01357	sp|P76512|YFDP_ECOLI Uncharacterized protein YfdP	1.4e-58	190.8	1.3
NODE_373_length_31753_cov_38.9767_12	NODE_373_length_31753_cov_38.9767												VOG22243	REFSEQ hypothetical protein	4.1e-51	167.3	0.07
NODE_373_length_31753_cov_38.9767_13	NODE_373_length_31753_cov_38.9767	K01356		lexA; repressor LexA [EC:3.4.21.88]	7.5e-24	81.7	2.88	PF00717.23	Peptidase S24-like	2.3e-21	70	1.35	VOG02771	sp|P03034|RPC1_LAMBD Repressor protein cI	1.2e-25	85.2	10
NODE_373_length_31753_cov_38.9767_14	NODE_373_length_31753_cov_38.9767	K22302		dicC; transcriptional repressor of cell division inhibition gene dicB	2.5e-21	72.2	0.24	PF14549.6	DNA-binding transcriptional regulator Cro	1e-13	45.4	0.2
NODE_373_length_31753_cov_38.9767_15	NODE_373_length_31753_cov_38.9767												VOG00672	sp|P75976|YMFL_ECOLI Uncharacterized protein YmfL	8.2e-32	104.8	1.28
NODE_373_length_31753_cov_38.9767_16	NODE_373_length_31753_cov_38.9767												VOG21507	sp|P75977|YMFM_ECOLI Uncharacterized protein YmfM	1.3e-79	258	0.04
NODE_373_length_31753_cov_38.9767_17	NODE_373_length_31753_cov_38.9767												VOG00657	REFSEQ hypothetical protein	5.5e-20	66.4	0.82
NODE_373_length_31753_cov_38.9767_18	NODE_373_length_31753_cov_38.9767												VOG04806	sp|P76510|YFDN_ECOLI Uncharacterized protein YfdN	1.6e-96	315.3	0.21
NODE_373_length_31753_cov_38.9767_19	NODE_373_length_31753_cov_38.9767	K01356		lexA; repressor LexA [EC:3.4.21.88]	8.4e-14	48.9	2.88	PF01726.16	LexA DNA binding domain	4.2e-21	69	0.13	VOG00254	REFSEQ hypothetical protein	5e-15	49.2	0.83
NODE_373_length_31753_cov_38.9767_20	NODE_373_length_31753_cov_38.9767	K01160		rusA; crossover junction endodeoxyribonuclease RusA [EC:3.1.22.4]	7.4e-44	145.7	1.93	PF05866.11	Endodeoxyribonuclease RusA	3.9e-18	60.6	2.13	VOG00098	sp|Q9MCN8|RUSA_BPHK7 Crossover junction endodeoxyribonuclease rusA	5.5e-24	79.7	10
NODE_373_length_31753_cov_38.9767_21	NODE_373_length_31753_cov_38.9767							PF04383.13	KilA-N domain	6.5e-22	72	0.39	VOG00873	REFSEQ hypothetical protein	2.5e-91	300.7	0.74
NODE_373_length_31753_cov_38.9767_22	NODE_373_length_31753_cov_38.9767							PF06147.11	Protein of unknown function (DUF968)	2.4e-90	296.6	0.18	VOG00232	sp|P76162|YDFU_ECOLI Uncharacterized protein YdfU	1.4e-60	199.8	2.92
NODE_373_length_31753_cov_38.9767_23	NODE_373_length_31753_cov_38.9767							PF03589.13	Antitermination protein	1.8e-53	173.3	0.29	VOG03603	sp|P76161|REQ2_ECOLI Prophage antitermination protein Q homolog QuuQ	1.2e-102	337.3	1.23
NODE_373_length_31753_cov_38.9767_24	NODE_373_length_31753_cov_38.9767
NODE_373_length_31753_cov_38.9767_25	NODE_373_length_31753_cov_38.9767												VOG01288	REFSEQ hypothetical protein	7.5e-27	87.4	0.45
NODE_373_length_31753_cov_38.9767_26	NODE_373_length_31753_cov_38.9767	K07319		yhdJ; adenine-specific DNA-methyltransferase [EC:2.1.1.72]	1.6e-75	250.9	1.09	PF01555.18	DNA methylase	3.5e-44	145.6	5.1	VOG00102	sp|P29538|MTH1_HAEPA Modification methylase HpaI	2.5e-60	198.2	10
[truncated: 1,027 more rows]
