# Supplementary material for: VIBRANT: automated recovery, annotation and curation of microbial viruses, and evaluation of viral community function from genomic sequences
Source: Microbiome. 2020 Jun 10;8:90. doi: 10.1186/s40168-020-00867-0 (PMC7288430; doi:10.1186/s40168-020-00867-0)
Supplement: Supplementary file 18 — Additional File 17: Table S16. Number of Caudovirales genomes and genomic fragments identified per quality estimation category, exact rules used to estimate genome quality and the interpretation of quality estimations. [file 40168_2020_867_MOESM17_ESM.xlsx]

## Sheet: Sheet1
Supplementary Table 16. Number of Caudovirales genomes and genomic fragments identified per quality estimation category, exact rules used to estimate genome quality and the interpretation of quality estimations.
		% complete (Caudovirales)
	Quality	100	90	80	70	60	50	40	30	20	10
	low quality draft	142	170	309	606	1042	1437	1711	1948	2146	2046
	medium quality draft	459	526	598	842	723	609	495	392	236	135
	high quality draft	1867	1770	1559	1016	699	418	259	119	63	8
	Quality	Rule
	Complete circular	determined to be a circular sequence based on minimum 20-mer terminal repeats
	High quality draft	at least 5 nucleotide replication proteins, at least 10 viral hallmark proteins, at least 30 total proteins, at least 10 VOG annotations, at least 5 VOG-specific annotations
		at least 2 nucleotide replication proteins, at least 4 viral hallmark proteins, at least 10 VOG annotations, at least 1 VOG-specific annotation
	Medium quality draft	at least 2 nucleotide replication proteins, at least 2 viral hallmark proteins, at least 10 total proteins, at least 5 VOG annotations
		at least 1 nucleotide replication proteins, at least 1 viral hallmark proteins, at least 15 total proteins, at least 5 VOG annotations, at least 2 VOG-specific annotations
	Low quality draft	all scaffolds not considered high or medium quality
	Quality	Interpretation
	Complete circular	likely to be a complete viral genome
	High quality draft	likey will represent the majority of a viral genome and contain information useful for analysis
	Medium quality draft	likely will represent a significant portion of a viral genome and may contain information useful for analysis
	Low quality draft	likely only a fragment of a viral genome
