# Supplementary material for: VIBRANT: automated recovery, annotation and curation of microbial viruses, and evaluation of viral community function from genomic sequences
Source: Microbiome. 2020 Jun 10;8:90. doi: 10.1186/s40168-020-00867-0 (PMC7288430; doi:10.1186/s40168-020-00867-0)
Supplement: Supplementary file 19 — Additional File 18: Table S17. Validation of the greater abundance of viral DAGs in individuals with Crohn’s Disease compared to healthy individuals. [file 40168_2020_867_MOESM18_ESM.xlsx]

## Sheet: Sheet1
Supplementary Table 17. Validation of the greater abundance of viral DAGs in individuals with Crohn’s Disease compared to healthy individuals.
ID	Gene	Crohn's Disease	* Healthy Normalized	Healthy Non-Normalized
PF06291.11	bor	7	2.60319	1
K22304	dicB	3	2.60319	1
K22302	dicC	7	2.60319	1
K18919	hokC	8	2.60319	1
VOG11478	kilR	5	2.60319	1
K07804	pagC	3	0	0
PF15943.5	ydaS	10	10.4127	4
PF06254.11	ydaT	4	2.60319	1
VOG04806	yfdN	8	5.20637	2
VOG01357	yfdP	8	2.60319	1
VOG11472	yfdQ	8	2.60319	1
VOG01639	yfdR	11	2.60319	1
VOG01103	yfdS	10	0	0
VOG16442	yfdT	11	0	0
VOG00672	ymfL	18	5.20637	2
VOG21507	ymfM	4	2.60319	1
K03832	tonB	4	5.20637	2
* Note: Healthy was normalized to total number of virus identifications because fewer viruses were identified from Healthy samples compared to Crohn's Disease samples
	Number of viruses identified
Crohn's Disease	3759
Healthy	1444
