# Supplementary material for: VIBRANT: automated recovery, annotation and curation of microbial viruses, and evaluation of viral community function from genomic sequences
Source: Microbiome. 2020 Jun 10;8:90. doi: 10.1186/s40168-020-00867-0 (PMC7288430; doi:10.1186/s40168-020-00867-0)
Supplement: Supplementary file 20 — Additional File 19: Table S18. Description of set cutoffs implemented before neural network machine learning analysis for KEGG and Pfam annotations. [file 40168_2020_867_MOESM19_ESM.xlsx]

## Sheet: Sheet1
Supplementary Table 18. Description of set cutoffs implemented before neural network machine learning analysis for KEGG and Pfam annotations.
KEGG annotations				KEY
Result	Criteria			term	meaning
keep	% total < 0.7 and v-score zero < 15 and genes < 15			total	number of database annotations
keep	% total < 0.5 and v-score zero < 15 and genes >= 15			% total	number of database annotations divided by total genes
remove	% total < 0.8 and v-score/genes >= 0.2			genes	number of total genes (open reading frames)
remove	is excised fragment and genes < 8			v-score zero	number of annotations with a v-score of zero
remove	v-score zero / total > 0.6 and % total > 0.2			v-score	sum of all database annotations v-scores
remove	total < 8 and total > 2 and is excised fragment and v-score zero/total >= 0.6			keep	will continue being analyzed as a potential virus
remove	total/genes >= 0.5 and v-score/total <= 0.2			remove	will no longer be considered as a potential virus
remove	9 total in a row
keep	integrase-like annotation > 0 and v-score zero/total < 0.35
Pfam annotations
Result	Criteria
keep	total <= 15
keep	total/genes <= 0.6
keep	total/genes > 0.6 and v-score/total >= 0.15
remove	v-score zero >= 15
remove	total > 8 and v-score zero / total > 0.5 and total/genes > 0.2
remove	v-score zero/total > 0.6 and total/genes > 0.2
keep	integrase-like annotation > 0 and is excised fragment and v-score zero/total < 0.35 and total > 4
keep	v-score zero/total <= 0.5 and total <= 5 and genes > 10
