# Supplementary material for: VIBRANT: automated recovery, annotation and curation of microbial viruses, and evaluation of viral community function from genomic sequences
Source: Microbiome. 2020 Jun 10;8:90. doi: 10.1186/s40168-020-00867-0 (PMC7288430; doi:10.1186/s40168-020-00867-0)
Supplement: Supplementary file 21 — Additional File 20: Table S19. List of datasets used from He et al., Ijaz et al. and Gevers et al. [file 40168_2020_867_MOESM20_ESM.xlsx]

## Sheet: Sheet1
Supplementary Table 19. List of datasets used for Crohn's Disease analyses.
He et al.								Gevers et al.				Ijaz et al.
metagenome ID	sample ID	diganosis		read sets used	condition			metagenome ID	condition			metagenome ID	diagnosis
SZAXPI029499-101	GZCD001	Crohn's Disease		ERR1620255	Crohn's Disease			SKBSTL001	Crohn's Disease			S101	Crohn's Disease
SZAXPI029500-102	GZCD002	Crohn's Disease		ERR1620256	Crohn's Disease			SKBSTL002	Crohn's Disease			S13	Crohn's Disease
SZAXPI029501-104	GZCD003	Crohn's Disease		ERR1620257	Crohn's Disease			SKBSTL004	Crohn's Disease			S148	Crohn's Disease
SZAXPI029502-105	GZCD004	Crohn's Disease		ERR1620258	Crohn's Disease			SKBSTL007	Crohn's Disease			S1	Crohn's Disease
SZAXPI029503-106	GZCD005	Crohn's Disease		ERR1620259	Crohn's Disease			SKBSTL008	Crohn's Disease			S27	Crohn's Disease
SZAXPI029541-107	GZCD006	Crohn's Disease		ERR1620260	Crohn's Disease			SKBSTL009	Crohn's Disease			S32	Crohn's Disease
SZAXPI029542-108	GZCD007	Crohn's Disease		ERR1620261	Crohn's Disease			SKBSTL010	Crohn's Disease			S45	Crohn's Disease
SZAXPI029544-123	GZCD009	Crohn's Disease		ERR1620263	Crohn's Disease			SKBSTL011	Crohn's Disease			S51	Crohn's Disease
SZAXPI029545-129	GZCD010	Crohn's Disease		ERR1620264	Crohn's Disease			SKBSTL012	Crohn's Disease			S56	Crohn's Disease
SZAXPI029546-133	GZCD011	Crohn's Disease		ERR1620265	Crohn's Disease			SKBSTL013	Crohn's Disease			S62	Crohn's Disease
SZAXPI029548-140	GZCD013	Crohn's Disease		ERR1620266	Crohn's Disease			SKBSTL018	Crohn's Disease			S68	Crohn's Disease
SZAXPI029549-142	GZCD014	Crohn's Disease		ERR1620267	Crohn's Disease			SKBSTL019	Crohn's Disease			S80	Crohn's Disease
SZAXPI029550-158	GZCD015	Crohn's Disease		ERR1620268	Crohn's Disease			SKBSTL023	Crohn's Disease			S117	Healthy
SZAXPI029460-123	GZCD016	Crohn's Disease		ERR1620269	Crohn's Disease			SKBSTL025	Crohn's Disease			S119	Healthy
SZAXPI029467-166	GZCD017	Crohn's Disease		ERR1620270	Crohn's Disease			SKBSTL026	Crohn's Disease			S128	Healthy
SZAXPI029473-40	GZCD019	Crohn's Disease		ERR1620271	Crohn's Disease			SKBSTL027	Crohn's Disease			S130	Healthy
SZAXPI029474-42	GZCD020	Crohn's Disease		ERR1620272	Crohn's Disease			SKBSTL031	Crohn's Disease			S132	Healthy
SZAXPI029475-44	GZCD021	Crohn's Disease		ERR1620273	Crohn's Disease			SKBSTL033	Crohn's Disease			S134	Healthy
SZAXPI029479-64	GZCD022	Crohn's Disease		ERR1620274	Crohn's Disease			SKBSTL034	Crohn's Disease			S138	Healthy
SZAXPI029486-84	GZCD023	Crohn's Disease		ERR1620275	Crohn's Disease			SKBSTL036	Crohn's Disease			S139	Healthy
SZAXPI029497-98	GZCD026	Crohn's Disease		ERR1620276	Crohn's Disease			SKBSTL038	Crohn's Disease			S140	Healthy
SZAXPI029461-129	GZCD027	Crohn's Disease		ERR1620277	Crohn's Disease			SKBSTL040	Crohn's Disease			S142	Healthy
SZAXPI029462-133	GZCD028	Crohn's Disease		ERR1620278	Crohn's Disease			SKBSTL041	Crohn's Disease			S144	Healthy
SZAXPI029463-136	GZCD029	Crohn's Disease		ERR1620279	Crohn's Disease			SKBSTL042	Crohn's Disease			S146	Healthy
SZAXPI029464-140	GZCD030	Crohn's Disease		ERR1620280	Crohn's Disease			SKBSTL043	Crohn's Disease			S73	Healthy
SZAXPI029466-158	GZCD032	Crohn's Disease		ERR1620281	Crohn's Disease			SKBSTL059	Crohn's Disease
SZAXPI029468-169	GZCD033	Crohn's Disease		ERR1620282	Crohn's Disease			SKBSTL060	Crohn's Disease
SZAXPI029469-27	GZCD034	Crohn's Disease		ERR1620284	Crohn's Disease			SKBSTL061	Crohn's Disease
SZAXPI029471-33	GZCD036	Crohn's Disease		ERR1620286	Crohn's Disease			SKBSTL064	Crohn's Disease
SZAXPI029476-50	GZCD037	Crohn's Disease		ERR1620287	Crohn's Disease			SKBSTL067	Crohn's Disease
SZAXPI029480-66	GZCD040	Crohn's Disease		ERR1620288	Crohn's Disease			SKBSTL068	Crohn's Disease
SZAXPI029482-77	GZCD042	Crohn's Disease		ERR1620289	Crohn's Disease			SKBSTL014	Healthy
SZAXPI029483-78	GZCD043	Crohn's Disease		ERR1620290	Crohn's Disease			SKBSTL015	Healthy
SZAXPI029484-80	GZCD044	Crohn's Disease		ERR1620291	Crohn's Disease			SKBSTL021	Healthy
SZAXPI029485-81	GZCD045	Crohn's Disease		ERR1620292	Crohn's Disease			SKBSTL024	Healthy
SZAXPI029493-93	GZCD046	Crohn's Disease		ERR1620293	Crohn's Disease			SKBSTL063	Healthy
SZAXPI029494-94	GZCD047	Crohn's Disease		ERR1620294	Crohn's Disease			SKBSTL065	Healthy
SZAXPI029495-96	GZCD048	Crohn's Disease		ERR1620295	Crohn's Disease			SKBSTL066	Healthy
SZAXPI029496-97	GZCD049	Crohn's Disease		ERR1620296	Crohn's Disease			SKBSTL069	Healthy
SZAXPI029498-99	GZCD050	Crohn's Disease		ERR1620297	Crohn's Disease
RSZAXPI003069-101	GZCD052	Crohn's Disease		ERR1620298	Crohn's Disease
RSZAXPI003062-102	GZCD053	Crohn's Disease		ERR1620299	Crohn's Disease
RSZAXPI003063-104	GZCD054	Crohn's Disease		ERR1620300	Crohn's Disease
RSZAXPI003065-105	GZCD055	Crohn's Disease		ERR1620301	Crohn's Disease
RSZAXPI003078-111	GZCD059	Crohn's Disease		ERR1620302	Crohn's Disease
RSZAXPI003079-113	GZCD060	Crohn's Disease		ERR1620303	Crohn's Disease
RSZAXPI003080-114	GZCD061	Crohn's Disease		ERR1620305	Crohn's Disease
RSZAXPI003081-115	GZCD062	Crohn's Disease		ERR1620306	Crohn's Disease
RSZAXPI003082-116	GZCD063	Crohn's Disease		ERR1620307	Crohn's Disease
SZAXPI029551-166	GZCT001	Healthy		ERR1620308	Crohn's Disease
SZAXPI029552-169	GZCT002	Healthy		ERR1620309	Crohn's Disease
SZAXPI029553-32	GZCT003	Healthy		ERR1620310	Crohn's Disease
SZAXPI029554-33	GZCT004	Healthy		ERR1620311	Crohn's Disease
SZAXPI029555-35	GZCT005	Healthy		ERR1620312	Crohn's Disease
SZAXPI029556-40	GZCT006	Healthy		ERR1620313	Crohn's Disease
SZAXPI029557-42	GZCT007	Healthy		ERR1620315	Crohn's Disease
SZAXPI029558-44	GZCT008	Healthy		ERR1620317	Crohn's Disease
SZAXPI029559-50	GZCT009	Healthy		ERR1620318	Crohn's Disease
SZAXPI029560-51	GZCT010	Healthy		ERR1620319	Crohn's Disease
SZAXPI029561-52	GZCT011	Healthy		ERR1620322	Healthy
SZAXPI029563-66	GZCT013	Healthy		ERR1620324	Healthy
SZAXPI029564-74	GZCT014	Healthy		ERR1620326	Healthy
SZAXPI029565-77	GZCT015	Healthy		ERR1620327	Healthy
SZAXPI029566-78	GZCT016	Healthy		ERR1620328	Healthy
SZAXPI029567-80	GZCT017	Healthy		ERR1620330	Healthy
SZAXPI029568-81	GZCT018	Healthy		ERR1620332	Healthy
SZAXPI029569-84	GZCT019	Healthy		ERR1620335	Healthy
SZAXPI029570-85	GZCT020	Healthy		ERR1620336	Healthy
SZAXPI029571-86	GZCT021	Healthy		ERR1620337	Healthy
SZAXPI029572-87	GZCT022	Healthy		ERR1620338	Healthy
SZAXPI029573-88	GZCT023	Healthy		ERR1620340	Healthy
SZAXPI029575-90	GZCT025	Healthy		ERR1620341	Healthy
SZAXPI029576-93	GZCT026	Healthy		ERR1620342	Healthy
SZAXPI029577-94	GZCT027	Healthy		ERR1620343	Healthy
SZAXPI029578-96	GZCT028	Healthy		ERR1620344	Healthy
SZAXPI029579-97	GZCT029	Healthy		ERR1620345	Healthy
SZAXPI029580-98	GZCT030	Healthy		ERR1620346	Healthy
SZAXPI029581-99	GZCT031	Healthy		ERR1620348	Healthy
SZAXPI029582-100	GZCT032	Healthy		ERR1620349	Healthy
SZAXPI029584-102	GZCT034	Healthy		ERR1620350	Healthy
SZAXPI029585-104	GZCT035	Healthy		ERR1620351	Healthy
SZAXPI029586-105	GZCT036	Healthy		ERR1620352	Healthy
SZAXPI029587-106	GZCT037	Healthy		ERR1620356	Healthy
SZAXPI029588-107	GZCT038	Healthy		ERR1620357	Healthy
SZAXPI029589-108	GZCT039	Healthy		ERR1620358	Healthy
SZAXPI029590-113	GZCT040	Healthy		ERR1620359	Healthy
SZAXPI029591-123	GZCT041	Healthy		ERR1620360	Healthy
SZAXPI029592-129	GZCT042	Healthy		ERR1620361	Healthy
SZAXPI029593-133	GZCT043	Healthy		ERR1620362	Healthy
SZAXPI029490-88	GZCT044	Healthy		ERR1620365	Healthy
SZAXPI029491-89	GZCT045	Healthy		ERR1620366	Healthy
SZAXPI029594-136	GZCT046	Healthy		ERR1620368	Healthy
SZAXPI029596-142	GZCT048	Healthy		ERR1620369	Healthy
SZAXPI029597-158	GZCT049	Healthy		ERR1620374	Healthy
SZAXPI029598-166	GZCT050	Healthy		ERR1620375	Healthy
SZAXPI029670-27	GZCT051	Healthy		ERR1620376	Healthy
SZAXPI029492-90	GZCT052	Healthy
SZAXPI029599-169	GZCT053	Healthy
SZAXPI029600-27	GZCT054	Healthy
SZAXPI029601-32	GZCT055	Healthy
SZAXPI029602-33	GZCT056	Healthy
SZAXPI029489-87	GZCT057	Healthy
