# Supplementary material for: VIBRANT: automated recovery, annotation and curation of microbial viruses, and evaluation of viral community function from genomic sequences
Source: Microbiome. 2020 Jun 10;8:90. doi: 10.1186/s40168-020-00867-0 (PMC7288430; doi:10.1186/s40168-020-00867-0)
Supplement: Supplementary file 22 — Additional File 21: Table S20. VIBRANT runtimes and resource requirements for datasets of various sizes and compositions. [file 40168_2020_867_MOESM21_ESM.xlsx]

## Sheet: v1.2
Supplementary Table 20. VIBRANT runtimes and resource requirements for datasets of various sizes and compositions.
	Dataset description	file size (megabytes)	# of input scaffolds	# of scaffolds of minimum length	# of viruses identified	average scaffold size (bp)	scaffold size range (bp)	system specs.	# of parallel runs (-t flag)	runtime (minutes)
	"mixed example" file provided with software (see GitHub)	0.2	10	7	4	16508	910 : 90,023	1	1	1
									5	1
	Viral genomes from RefSeq not used to train neural network	3	33	33	33	88148	17,663 : 550,053	1	1	10
									5	4
	Lactococcus lactis subsp. lactis IL1403 whole genome	2.3	1	1	5	NA	2365589	1	1	8
	Human Gut Virome Database	229	13203	12437	10392	18067	1,511 : 261,313	2	1	916
									5	245
									15	94
	estuary virome (-virome flag)	14	5247	3277	3135	2663	1,000 : 39,349	2	1	42
									5	10
									15	5
	human gut metagenome (healthy)	229	42739	17079	548	5483	1,000 : 766,612	2	1	562
									5	122
									15	47
	thermophilic compost metagenome	282	68815	21620	1057	4267	1,000 : 993,183	2	1	663
									5	148
									15	66
	freshwater lake (bog) metagenome	254	79862	26832	5600	3250	1,000 : 242,898	2	1	548
									5	127
									15	44
	IMGVR Soil Environment	227	7625	7625	6815	31086	5,009 : 132,904	2	1	919
									5	164
									15	81
	3kb fragments IMGVR Freshwater Environment	94	32089	23159	14724	NA	3000	2	5	56
	3kb fragments IMGVR Soil Environment	79	27058	20930	10885	NA	3000	2	5	49
	3kb fragments Human Gut Virome Database	37	12472	9121	5835	NA	3000	2	10	12
	* Running VIBRANT with the -virome flag should not significantly affect runtime
	* All examples were run on nucleotide scaffolds. Running on proteins will be faster due to skipping open reading frame prediction.
	* Runtime and virus recall metrics were made using VIBRANT v1.1.0
	* System specifications 1: MacBook Pro 2018, 2.3 GHz Intel Core i5, 16GB RAM DDR3
	* System specifications 2: Linux distribution Ubuntu 16, 1TB RAM DDR4, 2x 2.0GHz Intel Xeon Gold 20-core
